# Supplementary material for: Hi-TrAC reveals division of labor of transcription factors in organizing chromatin loops
Source: Nat Commun. 2022 Nov 5;13:6679. doi: 10.1038/s41467-022-34276-8 (PMC9637178; doi:10.1038/s41467-022-34276-8)
Supplement: Supplementary file 3 — Supplementary Data 1 [file 41467_2022_34276_MOESM3_ESM.xlsx]

## Sheet: Hi-TrAC reads
	total raw sequences	after linker removing sequences	mapping ratio	total mapped PETs (mapq>=10)	total mapped PETs redundancy	total mapped PETs intra-chromosomal ratio	total mapped PETs close ratio (distance<=1kb)	total mapped PETs middle ratio (1kb<distance<=10kb)	total mapped PETs distal ratio (10kb<distance)	unique noBg PETs	Yield	unique noBg mapped PETs intra-chromosomal ratio	unique noBg mapped PETs close ratio (distance<=1kb)	unique noBg mapped PETs middle ratio (1kb<distance<=10kb)	unique noBg mapped PETs distal ratio (10kb<distance)
wild type GM12878
GM12878_bio1_tech1	175430598	169510430	0.8107	97033726	0.547963	0.837388	0.48537	0.264042	0.250588	26750828	0.152487	0.876482	0.193808	0.413634	0.392558
GM12878_bio1_tech2	176590697	169675852	0.8267	100034712	0.564537	0.843601	0.49881	0.25639	0.2448	26119738	0.147911	0.875396	0.194497	0.412064	0.393439
GM12878_bio1_tech3	146527015	142396005	0.8273	83330692	0.486995	0.804205	0.501704	0.250504	0.247792	25834388	0.176311	0.837459	0.208194	0.398058	0.393749
GM12878_bio2_tech1	112900204	109636499	0.7966	61431612	0.472882	0.834267	0.455632	0.284276	0.260093	20343142	0.180187	0.887949	0.185874	0.425147	0.38898
GM12878_bio2_tech2	123420487	119318957	0.8022	67248568	0.492654	0.842627	0.465153	0.28022	0.254626	21630429	0.175258	0.885754	0.197447	0.420479	0.382075
GM12878_bio2_tech3	87839576	84712644	0.8005	48140451	0.42513	0.853111	0.477759	0.266675	0.255565	17355083	0.197577	0.887832	0.1998	0.408612	0.391589
wild type K562
K562_bio1_tech1	257795334	244583109	0.9397	159103320	0.739995	0.848284	0.607489	0.233325	0.159186	20391077	0.0790979	0.872244	0.225587	0.460343	0.314071
K562_bio1_tech2	329055435	312966390	0.9408	203079831	0.785307	0.842296	0.593786	0.245547	0.160667	22253006	0.0676269	0.869103	0.228666	0.466252	0.305082
K562_bio1_tech3	283011755	269679858	0.9288	172278402	0.769545	0.841832	0.625004	0.231228	0.143768	18997825	0.0671273	0.872464	0.243839	0.466259	0.289903
K562_bio2_tech1	241101785	232500907	0.9652	158602374	0.731978	0.800781	0.552149	0.25941	0.188441	21518197	0.0892494	0.871823	0.187371	0.4707	0.341928
K562_bio2_tech2	198811003	191363392	0.9636	130362082	0.717763	0.810044	0.604196	0.240422	0.155382	17501872	0.0880327	0.855201	0.211868	0.478733	0.309399
K562_bio2_tech3	171589271	166064302	0.9638	111997492	0.724595	0.831129	0.592722	0.252512	0.154767	15179826	0.0884661	0.87118	0.210479	0.4895	0.30002
mouse embryonic stem cells, E14 and R1
mESC-E14_1M_tech1	81366953	78958873	0.9426	49675902	0.223403	0.734088	0.375063	0.218728	0.406209	24828836	0.305146	0.79736	0.106049	0.312881	0.58107
mESC-E14_1M_tech2	105583051	102654784	0.8636	59010259	0.233704	0.711873	0.3695	0.216405	0.414095	29216557	0.276716	0.778044	0.107153	0.306448	0.586399
mESC-E14_1M_tech3	84705476	82182408	0.9322	50808993	0.228211	0.730707	0.375632	0.213598	0.41077	24951170	0.294564	0.796597	0.099896	0.307927	0.592177
mESC-E14_1M_tech4	108981462	105994305	0.9267	65974202	0.249362	0.771655	0.336951	0.227508	0.435542	33301137	0.305567	0.841054	0.0953304	0.310412	0.594257
mESC-E14_100K_tech1	70415134	68405144	0.9186	41927804	0.380583	0.868581	0.439312	0.240275	0.320413	15874986	0.225448	0.90477	0.119435	0.377351	0.503213
mESC-E14_100K_tech2	87991188	85571462	0.9248	52971700	0.418992	0.873262	0.435387	0.24283	0.321783	18977768	0.215678	0.909469	0.120808	0.378122	0.50107
mESC-E14_100K_tech3	93113515	90511811	0.9024	54714075	0.397216	0.836307	0.432591	0.239797	0.327612	20178039	0.216704	0.880257	0.118891	0.37237	0.50874
mESC-E14_100K_tech4	93833580	91340920	0.8922	54462492	0.406934	0.863753	0.424177	0.245273	0.33055	20142198	0.214659	0.903414	0.117162	0.376045	0.506794
mESC-E14_10K_tech1	49088112	47607580	0.5956	19564057	0.569551	0.912447	0.553305	0.197068	0.249627	4228755	0.0861462	0.924436	0.121976	0.387356	0.490668
mESC-E14_10K_tech2	62832589	60650356	0.7463	30967509	0.70328	0.912077	0.584224	0.188998	0.226778	4367002	0.0695022	0.920445	0.133121	0.394052	0.472826
mESC-E14_10K_tech3	50468563	49028913	0.7131	23821994	0.569762	0.863454	0.574211	0.19227	0.233519	4994347	0.0989596	0.874467	0.13723	0.389593	0.473177
mESC-E14_10K_tech4	77128370	75656188	0.3582	18395508	0.566075	0.901622	0.592756	0.183982	0.223262	3756485	0.0487043	0.905295	0.138154	0.389357	0.472489
mESC-R1_100K_tech1	108346577	102658276	0.9182	68855984	0.377497	0.849894	0.410211	0.263558	0.326231	27056435	0.249721	0.905169	0.122712	0.39203	0.485258
mESC-R1_100K_tech2	132552420	125654620	0.9257	85046721	0.424186	0.84035	0.405085	0.264461	0.330453	31018487	0.234009	0.899306	0.122345	0.390148	0.487507
mESC-R1_10K_tech1	136287604	127852987	0.7475	70655076	0.799841	0.886236	0.551135	0.190545	0.258319	7055594	0.0517699	0.911648	0.125375	0.371282	0.503343
mESC-R1_10K_tech2	157826425	149257333	0.563	62815369	0.759893	0.883526	0.573649	0.201586	0.224765	7288351	0.0461795	0.905812	0.139426	0.406893	0.453681
K562 4TFs shRNA knocking down samples
control_shRNA1_rep1	124979357	114714903	0.8948	58970605	0.321152	0.770669	0.453448	0.263091	0.283461	23905552	0.191276	0.797198	0.115207	0.425908	0.458885
control_shRNA1_rep2	146857322	133717761	0.9055	70753674	0.354122	0.766094	0.457911	0.261568	0.280521	27166543	0.184986	0.792707	0.118739	0.425225	0.456036
control_shRNA2_rep1	121169076	111446273	0.8924	56196335	0.319696	0.767975	0.480495	0.242286	0.277219	21849929	0.180326	0.78856	0.114757	0.412859	0.472385
control_shRNA2_rep2	133556253	121997830	0.8877	61897167	0.333165	0.761323	0.483459	0.254426	0.262116	23656082	0.177124	0.783665	0.124433	0.431266	0.444301
CTCF_shRNA1_rep1	144967652	132589208	0.8793	66894938	0.346764	0.759195	0.480211	0.265295	0.254494	25254257	0.174206	0.783143	0.128097	0.44501	0.426893
CTCF_shRNA1_rep2	135175802	123848437	0.9037	64351842	0.334027	0.768437	0.459251	0.260746	0.280003	25322197	0.187328	0.796527	0.117083	0.425737	0.45718
CTCF_shRNA2_rep1	141002298	128422969	0.9086	69095031	0.300473	0.750111	0.446708	0.272356	0.280936	29184555	0.206979	0.783077	0.122245	0.432071	0.445684
CTCF_shRNA2_rep2	164164046	151768882	0.907	80168517	0.315757	0.747259	0.421712	0.286159	0.29213	34373530	0.209385	0.786511	0.1232	0.433873	0.442927
RAD21_shRNA1_rep1	140109514	129120476	0.9091	68823245	0.28801	0.780526	0.411308	0.288669	0.300023	30861830	0.220269	0.818515	0.108674	0.437067	0.454258
RAD21_shRNA1_rep2	156652474	144254892	0.8978	75022711	0.295369	0.776682	0.409918	0.289679	0.300403	33586408	0.214401	0.812246	0.111905	0.435977	0.452118
RAD21_shRNA2_rep1	151639371	138693894	0.9033	70992671	0.301777	0.749753	0.435925	0.299214	0.264861	30546481	0.201442	0.78367	0.124275	0.464529	0.411196
RAD21_shRNA2_rep2	177327771	162516293	0.9086	86374377	0.331688	0.753203	0.428119	0.296615	0.275266	36178762	0.204022	0.78455	0.123993	0.454354	0.421653
CTCF_RAD21_rep1	285708427	264244970	0.8945	129610279	0.338353	0.691564	0.408917	0.304951	0.286133	54789652	0.191768	0.735082	0.129613	0.449048	0.421339
CTCF_RAD21_rep2	261442196	243282498	0.8938	119451107	0.327225	0.707542	0.398733	0.304791	0.296476	51937400	0.198657	0.751601	0.124187	0.443962	0.431851
HCFC1_shRNA1_rep1	114351262	103167537	0.9068	57161770	0.304141	0.782357	0.46521	0.26345	0.27134	23109655	0.202094	0.80721	0.107856	0.439491	0.452653
HCFC1_shRNA1_rep2	155519255	141666866	0.873	74028482	0.322058	0.789731	0.438458	0.262975	0.298567	30263784	0.194598	0.819609	0.10273	0.420199	0.477071
HCFC1_shRNA2_rep1	139822883	129088407	0.8966	69649340	0.291356	0.796221	0.406983	0.286023	0.306995	31226618	0.22333	0.83142	0.102364	0.432945	0.46469
HCFC1_shRNA2_rep2	139189966	127968957	0.9004	69383975	0.288186	0.785866	0.415811	0.279124	0.305065	30687597	0.220473	0.821754	0.10087	0.429603	0.469527
ZNF143_shRNA1_rep1	124882733	113618335	0.9021	60853117	0.289551	0.766037	0.452403	0.261325	0.286272	25683609	0.205662	0.793938	0.110627	0.424428	0.464945
ZNF143_shRNA1_rep2	141290497	130067047	0.9046	69827800	0.299861	0.765514	0.406781	0.272171	0.321048	30813428	0.218086	0.803616	0.103413	0.411357	0.48523
ZNF143_shRNA2_rep1	147368871	136570255	0.7585	64290116	0.296139	0.791183	0.418972	0.25651	0.324518	27981403	0.189873	0.82109	0.0945901	0.399717	0.505693
ZNF143_shRNA2_rep2	125247513	114014507	0.9021	62517191	0.292042	0.785035	0.441785	0.263577	0.294638	26511661	0.211674	0.81401	0.101268	0.424361	0.474371
ZNF143_HCFC1_rep1	274876641	254887800	0.9073	140505687	0.328788	0.760541	0.341606	0.307448	0.350946	64614980	0.235069	0.81348	0.101574	0.419535	0.478891
ZNF143_HCFC1_rep2	360562559	333622029	0.867	175729654	0.366996	0.759932	0.332361	0.317706	0.349933	76896315	0.213268	0.816473	0.101081	0.427763	0.471156
K562 loop anchor cas9 deletion samples
cas9-CEMIP2-E2_rep1	123075548	119460645	0.9502	79081046	0.452066	0.837856	0.537066	0.271575	0.191359	23557278	0.191405	0.868888	0.178891	0.481693	0.339415
cas9-CEMIP2-E2_rep2	60328969	57528087	0.9559	35440262	0.428486	0.833855	0.629707	0.240997	0.129296	9967120	0.165213	0.834792	0.248357	0.489189	0.262453
cas9-CEMIP2-E3_rep1	145636715	141773227	0.9314	86724954	0.415171	0.816254	0.499083	0.275831	0.225086	29599319	0.203241	0.85627	0.181778	0.450556	0.367667
cas9-CEMIP2-E3_rep2	77480528	74178853	0.9614	43553106	0.454796	0.806525	0.598496	0.238263	0.16324	12350301	0.159399	0.8141	0.235235	0.453832	0.310933
cas9-CEMIP2-E5_rep1	134083098	130756305	0.799	70482550	0.411591	0.830187	0.513862	0.279242	0.206897	23606391	0.176058	0.863592	0.178972	0.471605	0.349423
cas9-CEMIP2-E5_rep2	67427740	64635184	0.9643	39180448	0.438103	0.808495	0.606421	0.23554	0.158039	11125745	0.165002	0.817718	0.229982	0.460822	0.309196
cas9-ZNF225-promoter_rep1	145715578	141761884	0.9566	90800420	0.403057	0.827025	0.435721	0.280184	0.284095	34355447	0.235771	0.870521	0.154218	0.41996	0.425823
cas9-ZNF225-promoter_rep2	74201909	71165312	0.9661	42301340	0.443736	0.786675	0.591024	0.23966	0.169316	12740429	0.171699	0.788966	0.246842	0.441351	0.311807
cas9-ZNF234-promoter_rep1	119849456	116519277	0.9457	75308157	0.397761	0.833987	0.489655	0.291735	0.21861	26910732	0.224538	0.86374	0.169528	0.474733	0.355739
cas9-ZNF234-promoter_rep2	82948388	79685870	0.965	49303416	0.493557	0.854935	0.604619	0.248411	0.14697	13099600	0.157925	0.855289	0.246672	0.473302	0.280026
total reads generated	8843205847

## Sheet: Human GM12878 all methods reads
Data sets	SequencedTotalRawPETs	FinalUniquePETs	Yield	IntraChromosomalPETs(cis)	cisRatio	InterChromosomalPETs(trans)	transRatio	meanDistance	closePETs(distance<=1kb)	closeRatio	middlePETs(1kb<distance<=10kb)	middleRatio	distalPETs(distance>10kb)	distalRatio
Hi-TrAC	822708577	135001669	0.164094	117576434	0.870926	17425233	0.129074	2.91384e+06	22990053	0.195533	47827002	0.406774	46759379	0.397693
ChIA-PET CTCF	681535976	26951244	0.0395449	11996912	0.445134	14954332	0.554866	6.33251e+06	2969239	0.2475	2774095	0.231234	6253578	0.521266
ChIA-PET RAD21 (2014)	363906805	34490896	0.0947795	9959340	0.288753	24531556	0.711247	8.88659e+06	3883604	0.389946	2731452	0.27426	3344284	0.335794
capture Hi-C	884515739	378592273	0.428022	209050801	0.552179	169541472	0.447821	1.41602e+07	1077287	0.00515323	9238727	0.0441937	198734787	0.950653
HiChIP H3K27ac	631757993	202244788	0.32013	181264859	0.896265	20979929	0.103735	3.34083e+06	18733932	0.103351	53027258	0.29254	109503669	0.604109
ChIA-PET RAD21 ENCODE3 (2020)	624972508	24857384	0.0397736	18307457	0.7365	6549927	0.2635	1.31344e+06	15385710	0.840407	1094522	0.0597856	1827225	0.0998077
in situ Hi-C	15307281379	4137578277	0.270301	3012794250	0.728154	1124784027	0.271846	9.10925e+06	80457152	0.0267052	306099992	0.1016	2626237106	0.871695
HiChIP Cohesin	643644994	127188072	0.197606	99953158	0.785869	27234914	0.214131	7.2998e+06	2584242	0.0258545	13572132	0.135785	83796784	0.838361
