# Supplementary material for: Hi-TrAC reveals division of labor of transcription factors in organizing chromatin loops
Source: Nat Commun. 2022 Nov 5;13:6679. doi: 10.1038/s41467-022-34276-8 (PMC9637178; doi:10.1038/s41467-022-34276-8)
Supplement: Supplementary file 4 — Supplementary Data 2 [file 41467_2022_34276_MOESM4_ESM.xlsx]

## Sheet: mESC Hi-TrAC loops
chrA	startA	endA	chrB	startB	endB	distance(bp)	centerA	centerB	readsA	readsB	PETs	density	enrichmentScore	P2LL	FDR	binomialPvalue	hypergeometricPvalue	poissonPvalue
chr2	34897204	34898112	chr2	34904890	34905196	7385	34897658	34905043	1091	4155	134	0.494354	134	44.6667	0	1e-300	3.85839e-286	1e-300
chr2	144550753	144551297	chr2	144555931	144556605	5243	144551025	144556268	1390	2410	150	0.551564	150	150	0	1e-300	1e-300	1e-300
chr2	37423144	37423615	chr2	37431288	37431879	8204	3.74234e+07	3.74316e+07	1409	1586	92	0.387985	26.2857	5.11111	0	0.060565	1.43816e-209	2.85836e-94
chr2	20655150	20656163	chr2	20665478	20666905	10535	2.06557e+07	2.06662e+07	3925	4812	339	0.622245	11.8947	18.8333	0.01	6.93937e-05	1e-300	4.75182e-232
chr2	29820328	29820612	chr2	29835505	29835842	15203.5	29820470	2.98357e+07	3604	3361	152	1.09624	76	152	0	0.0401066	1.19295e-265	5.96995e-223
chr2	29820328	29820612	chr2	29825704	29827728	6246	29820470	29826716	3604	3337	234	0.454079	78	234	0	3.2275e-07	1e-300	1e-300
chr2	25228801	25228848	chr2	25240495	25241435	12140.5	2.52288e+07	25240965	1277	3535	72	0.326714	72	72	0	1e-300	4.03827e-134	1e-300
chr2	180222419	180222466	chr2	180227449	180227608	5086	1.80222e+08	1.80228e+08	922	2484	47	1.02184	47	47	0	1e-300	3.23411e-93	1e-300
chr2	148850696	148852274	chr2	148901597	148903909	51268	148851485	148902753	1215	1254	129	0.148522	129	32.25	0	8.98649e-47	1e-300	7.45262e-219
chr2	29826265	29827727	chr2	29835505	29835842	8677.5	29826996	2.98357e+07	3069	3361	198	0.492931	99	49.5	0	0.00781698	1e-300	1e-300
chr2	168760385	168761269	chr2	168767004	168767867	6608.5	168760827	1.68767e+08	2249	3385	163	0.417875	20.375	32.6	0	2.79568e-05	1e-300	2.81216e-148
chr2	25224598	25224766	chr2	25240449	25241435	16260	25224682	25240942	2354	3563	86	0.333768	86	21.5	0	5.13347e-32	3.81485e-143	3.25443e-157
chr2	167072193	167072932	chr2	167218999	167219656	146765	1.67073e+08	1.67219e+08	4059	1657	102	0.32724	102	102	0	2.35121e-05	3.12651e-187	3.86382e-163
chr2	181307336	181307666	chr2	181314144	181314234	6688	181307501	181314189	1394	1018	59	0.62915	59	29.5	0	1e-300	5.34194e-135	1e-300
chr2	59625223	59626088	chr2	59633483	59634645	8408.5	5.96257e+07	59634064	1549	3561	159	0.351314	19.875	13.25	0	0.000115726	1e-300	4.67611e-143
chr2	144593705	144594809	chr2	144599713	144600258	5728.5	144594257	1.446e+08	1545	2565	151	0.410117	151	151	0	1.35443e-13	1e-300	4.29241e-266
chr2	158767715	158768137	chr2	158794865	158794990	27001.5	158767926	1.58795e+08	3864	2158	93	0.761461	93	93	0	1e-300	3.81336e-158	1e-300
chr2	136713953	136715414	chr2	136720340	136721445	6209	1.36715e+08	1.36721e+08	1575	748	82	0.143123	82	82	0	1.74945e-11	2.21189e-206	7.83326e-124
chr2	26640208	26640932	chr2	26646494	26647032	6193	26640570	26646763	2119	1395	96	0.340693	48	96	0	7.97114e-08	1.54592e-208	1.10399e-122
chr2	119028949	119029825	chr2	119034400	119034847	5236.5	119029387	1.19035e+08	1708	981	64	0.216657	64	64	0	1e-300	5.67752e-144	1e-300
chr2	25193577	25193737	chr2	25211036	25211225	17473.5	25193657	2.52111e+07	2097	1271	45	0.577483	45	45	0	1e-300	2.12399e-85	1e-300
chr2	30801515	30802410	chr2	30806894	30807631	5300	3.0802e+07	3.08073e+07	1648	3580	105	0.288152	105	105	0	2.43594e-14	4.34131e-200	3.43429e-169
chr2	168981023	168981345	chr2	169005718	169006223	24786.5	168981184	1.69006e+08	4145	1704	86	0.465741	86	86	0	0.000160946	1.03011e-149	1.53612e-131
chr2	144715299	144716255	chr2	144724699	144725363	9254	144715777	144725031	3883	978	138	0.381519	138	138	0	0.0698757	1e-300	5.35641e-238
chr2	38931843	38932100	chr2	38943734	38944838	12314.5	3.8932e+07	38944286	1763	1592	73	0.240224	73	10.4286	0	0.000244396	1.45838e-151	8.34247e-107
chr2	181288149	181289899	chr2	181301571	181302719	13121	181289024	181302145	2183	956	71	0.109727	71	71	0	0.00177185	5.00234e-156	4.38647e-103
chr2	25240347	25241435	chr2	25262313	25262903	21717	25240891	25262608	3582	4706	132	0.352317	132	26.4	0	0.00509205	1.67122e-203	3.3147e-225
chr2	122369895	122370394	chr2	122375685	122375731	5563.5	1.2237e+08	122375708	2636	1398	66	0.542374	66	33	0	1e-300	2.46779e-126	1e-300
chr2	37423144	37423538	chr2	37430763	37430810	7445.5	37423341	3.74308e+07	1403	531	37	0.375764	37	12.3333	0	1e-300	4.03453e-88	1e-300
chr2	163031592	163033120	chr2	163051483	163051560	19165.5	163032356	1.63052e+08	6866	703	74	0.206495	74	18.5	0	1e-300	3.44886e-137	1e-300
chr2	109912001	109912750	chr2	109917139	109917921	5154.5	1.09912e+08	109917530	905	3992	108	0.315937	108	108	0	2.23849e-19	2.63107e-231	2.80291e-175
chr2	125246990	125247295	chr2	125252149	125253144	5504	1.25247e+08	1.25253e+08	1629	1155	62	0.213599	62	62	0	1e-300	2.06809e-135	1e-300
chr2	79426255	79430997	chr2	79453687	79458062	27248.5	79428626	7.94559e+07	2072	4631	263	0.129198	58.4444	43.8333	0	7.88797e-08	1e-300	1e-300
chr2	150904352	150904535	chr2	150909436	150911976	6262.5	1.50904e+08	150910706	856	2706	85	0.139805	85	85	0	1e-300	1.10739e-189	1e-300
chr2	127182452	127184396	chr2	127204662	127208892	23353	127183424	127206777	2965	2871	232	0.168296	116	38.6667	0	4.266e-14	1e-300	1e-300
chr2	131180313	131180952	chr2	131186610	131186656	6000.5	1.31181e+08	131186633	1798	485	39	0.254992	39	39	0	1e-300	4.48358e-91	1e-300
chr2	25225153	25225199	chr2	25240691	25241436	15887.5	25225176	2.52411e+07	1615	3483	60	0.339724	60	30	0	1e-300	2.33168e-101	1e-300
chr2	154411816	154412333	chr2	154417180	154417736	5383.5	1.54412e+08	154417458	853	1676	47	0.196178	47	47	0	1e-300	6.12073e-103	1e-300
chr2	59160262	59160697	chr2	59171566	59172402	11504.5	5.91605e+07	59171984	2452	1459	76	0.267806	76	12.6667	0	3.44639e-06	5.43282e-151	1.97677e-112
chr2	49364697	49365241	chr2	49371039	49372773	6937	49364969	49371906	828	1229	88	0.173014	88	88	0	9.28855e-18	5.94435e-230	2.0059e-135
chr2	17935904	17936291	chr2	17942886	17943327	7009	1.79361e+07	1.79431e+07	1416	2092	95	0.51386	95	95	0	2.8502e-08	7.84462e-206	3.59876e-149
chr2	167062982	167063177	chr2	167072193	167072938	9486	1.67063e+08	1.67073e+08	1514	4060	81	0.38593	81	10.125	0	1e-300	6.41241e-144	1e-300
chr2	172550574	172551080	chr2	172575865	172578894	26552.5	172550827	1.72577e+08	3675	5859	167	0.211582	83.5	83.5	0	4.01647e-06	1.40317e-256	1.70406e-251
chr2	34871199	34874605	chr2	34904079	34905197	31736	34872902	34904638	2279	4432	135	0.133648	67.5	135	0	1.69166e-07	6.6056e-240	2.22364e-191
chr2	168981022	168981336	chr2	168986727	168988686	6527.5	168981179	1.68988e+08	4177	2070	213	0.419693	213	213	0	9.29936e-37	1e-300	1e-300
chr2	28585335	28585706	chr2	28592887	28593188	7517	2.85855e+07	2.8593e+07	964	1164	43	0.286583	43	43	0	1e-300	3.6454e-97	1e-300
chr2	29826641	29827727	chr2	29833870	29835003	7252.5	29827184	2.98344e+07	2902	1318	116	0.234128	29	29	0.02	2.43787e-06	1.6239e-248	3.85732e-123
chr2	165791455	165791903	chr2	165811668	165811995	20152.5	165791679	1.65812e+08	1549	2242	40	0.231159	40	10	0	0.000500135	2.19998e-69	4.62145e-49
chr2	165819678	165820305	chr2	165825573	165826013	5801.5	1.6582e+08	165825793	2786	1408	71	0.29802	23.6667	71	0	2.14002e-05	3.78256e-136	4.58706e-70
chr2	173284795	173286249	chr2	173290489	173291447	5446	173285522	173290968	2120	2466	173	0.321233	57.6667	173	0.01	1.42926e-13	1e-300	4.77852e-233
chr2	38926193	38926857	chr2	38931843	38932101	5447	38926525	38931972	3843	1774	134	0.650917	134	134	0	9.90384e-13	4.30725e-261	1.85969e-229
chr2	165981331	165981807	chr2	165992423	165992469	10877	165981569	165992446	3549	1296	47	0.403254	47	15.6667	0	1e-300	7.34082e-79	1e-300
chr2	31060239	31060650	chr2	31066760	31069782	7826.5	3.10604e+07	31068271	1895	5919	259	0.337892	64.75	32.375	0	2.47279e-12	1e-300	1e-300
chr2	119463728	119464895	chr2	119476271	119476989	12318.5	1.19464e+08	119476630	3114	1389	141	0.335011	12.8182	10.8462	0	0.0802144	1e-300	6.54329e-102
chr2	152399004	152399165	chr2	152414752	152415446	16014.5	1.52399e+08	152415099	2563	2127	98	0.513348	98	98	0	1e-300	4.14367e-187	1e-300
chr2	28607549	28607665	chr2	28616232	28616608	8813	28607607	28616420	1070	1013	28	0.254885	28	28	0	1e-300	6.70821e-59	1e-300
chr2	165819677	165820338	chr2	165914240	165914517	94371	1.6582e+08	1.65914e+08	3063	2128	58	0.276934	58	14.5	0	0.000309036	2.06555e-93	1.59205e-79
chr2	20943727	20944373	chr2	20969415	20969461	25388	20944050	20969438	1317	1246	34	0.220052	34	34	0	1e-300	6.41619e-68	1e-300
chr2	129873239	129873892	chr2	129879675	129880280	6412	1.29874e+08	1.2988e+08	745	1541	70	0.249212	70	70	0	0.00514748	4.52327e-172	3.11501e-101
chr2	59622378	59622707	chr2	59629611	59630026	7276	5.96225e+07	5.96298e+07	1531	997	40	0.24079	40	40	0	0.0232914	8.68755e-84	4.62145e-49
chr2	181288149	181288716	chr2	181314144	181315071	26175	1.81288e+08	1.81315e+08	1850	1188	39	0.116914	39	7.8	0	0.0900157	4.70131e-75	1.84973e-47
chr2	122369108	122369352	chr2	122375685	122375731	6478	122369230	122375708	1794	1398	38	0.586864	38	12.6667	0	1e-300	1.5588e-70	1e-300
chr2	165809945	165810413	chr2	165861360	165862267	51634.5	165810179	1.65862e+08	5509	3927	72	0.234521	36	72	0	0.00451408	4.73925e-85	1.07309e-83
chr2	154603847	154604198	chr2	154612229	154613224	8704	1.54604e+08	1.54613e+08	1593	1498	102	0.339396	102	102	0	1.69239e-16	5.26961e-234	3.86382e-163
chr2	132252811	132253247	chr2	132262816	132262864	9811	132253029	132262840	2861	963	36	0.333126	36	36	0	1e-300	1.27229e-64	1e-300
chr2	29802271	29802606	chr2	29820328	29820612	18031.5	2.98024e+07	29820470	1471	3604	45	0.325592	45	45	0	1e-300	6.34826e-72	1e-300
chr2	155946721	155947187	chr2	155952101	155952614	5403.5	155946954	1.55952e+08	1079	631	44	0.20129	44	44	0	1e-300	1.23592e-109	1e-300
chr2	102122170	102122523	chr2	102127510	102128533	5675	1.02122e+08	1.02128e+08	1289	1907	73	0.237605	24.3333	73	0	0.000431971	7.05307e-156	7.84535e-73
chr2	137094983	137100181	chr2	137116367	137118626	19914.5	137097582	1.37117e+08	4845	4889	457	0.274476	50.7778	8.16071	0.01	1.2153e-16	1e-300	1e-300
chr2	25231379	25231427	chr2	25240691	25241435	9660	25231403	25241063	502	3475	37	0.209232	37	37	0	1e-300	2.15704e-74	1e-300
chr2	30928924	30929141	chr2	30942590	30943089	13807	3.0929e+07	3.09428e+07	1144	2767	39	0.243951	39	39	0	1e-300	7.30855e-69	1e-300
chr2	168955411	168955457	chr2	168981023	168981336	25745.5	168955434	1.68981e+08	1082	4129	41	0.511495	41	20.5	0	1e-300	4.22062e-67	1e-300
chr2	27765188	27765275	chr2	27770249	27770371	5078.5	2.77652e+07	27770310	548	955	25	0.535729	25	25	0	1e-300	1.62251e-59	1e-300
chr2	128965671	128969413	chr2	129054260	129059059	89117.5	128967542	1.29057e+08	3288	3110	102	0.0534864	102	51	0	4.70629e-13	2.76117e-168	3.86382e-163
chr2	181301976	181302242	chr2	181307337	181307666	5392.5	181302109	1.81308e+08	658	1390	53	0.398943	53	53	0	1e-300	2.68813e-129	1e-300
chr2	71866835	71867164	chr2	71873117	71873165	6141.5	7.1867e+07	71873141	1369	1607	46	0.546472	46	46	0	1e-300	1.45165e-91	1e-300
chr2	152399001	152399165	chr2	152410069	152411065	11484	152399083	152410567	2578	1431	75	0.289571	75	75	0	1e-300	1.4131e-147	1e-300
chr2	168762009	168762293	chr2	168767124	168767913	5367.5	168762151	1.68768e+08	1041	2948	74	0.308876	37	74	0.01	1.09337e-11	2.43574e-151	7.93989e-87
chr2	31042533	31043476	chr2	31060239	31060650	17440	3.1043e+07	3.10604e+07	2225	1895	76	0.251389	38	38	0	0.00527353	1.9204e-145	5.56789e-90
chr2	166140795	166141655	chr2	166156086	166156733	15184.5	166141225	1.66156e+08	2175	3623	90	0.267474	12.8571	22.5	0	0.0142801	5.2362e-154	7.613e-66
chr2	20655152	20655550	chr2	20671579	20672027	16452	20655351	20671803	3171	1511	52	0.275286	26	52	0	0.0306159	1.9875e-88	7.85264e-54
chr2	29053725	29054050	chr2	29059200	29060225	5825	2.90539e+07	2.90597e+07	988	1860	51	0.169195	51	51	0	1e-300	9.15568e-108	1e-300
chr2	34639406	34639679	chr2	34644580	34644697	5096	3.46395e+07	3.46446e+07	1254	1179	50	0.574192	50	50	0	1e-300	5.30678e-110	1e-300
chr2	30445257	30445626	chr2	30450657	30451399	5586.5	3.04454e+07	30451028	2240	827	62	0.249936	62	62	0	1e-300	5.55709e-136	1e-300
chr2	30042461	30042709	chr2	30047679	30048501	5505	30042585	30048090	1567	920	55	0.230213	55	55	0	1e-300	7.48679e-124	1e-300
chr2	127584719	127585068	chr2	127589945	127590710	5434	1.27585e+08	1.2759e+08	1656	1066	79	0.31761	79	79	0	1e-300	4.75026e-183	1e-300
chr2	155946224	155946482	chr2	155952101	155952254	5824.5	155946353	1.55952e+08	1130	550	29	0.316015	29	29	0	1e-300	1.58127e-68	1e-300
chr2	143536524	143537015	chr2	143545526	143545853	8920	1.43537e+08	1.43546e+08	604	1339	52	0.284709	52	26	0	1e-300	2.6209e-129	1e-300
chr2	27428125	27429087	chr2	27442094	27442200	13541	27428606	27442147	2216	1115	37	0.155161	37	37	0	1e-300	1.51332e-68	1e-300
chr2	71866835	71867164	chr2	71871893	71872906	5400	7.1867e+07	7.18724e+07	1369	1884	90	0.30036	60	90	0	1.73087e-19	2.08148e-198	1.0766e-123
chr2	155811569	155812692	chr2	155818565	155819133	6718.5	1.55812e+08	155818849	2342	1182	103	0.272801	68.6667	103	0	2.24039e-05	4.51165e-230	3.13692e-147
chr2	180257196	180257243	chr2	180273431	180273736	16364	1.80257e+08	1.80274e+08	1601	2827	45	0.572561	45	45	0	1e-300	5.39032e-75	1e-300
chr2	128944022	128945195	chr2	128965262	128968626	22335.5	1.28945e+08	128966944	1450	3218	140	0.138201	140	140	0	1.63763e-22	2.90382e-299	2.75224e-242
chr2	162997651	163001039	chr2	163030588	163034064	32981	162999345	163032326	3572	8387	248	0.161818	70.8571	124	0	6.72021e-17	1e-300	1e-300
chr2	131160134	131160544	chr2	131180313	131180581	20108	131160339	131180447	3385	1638	68	0.449191	68	68	0	1e-300	7.86187e-119	1e-300
chr2	30042461	30042709	chr2	30062006	30062149	19492.5	30042585	3.00621e+07	1567	1347	27	0.309271	27	27	0	1e-300	1.47695e-48	1e-300
chr2	168956172	168956887	chr2	168981022	168981335	24649	1.68957e+08	1.68981e+08	1844	4170	64	0.278829	42.6667	64	0	0.0244701	4.19649e-101	3.35056e-79
chr2	168956172	168956723	chr2	168961787	168962256	5574	1.68956e+08	1.68962e+08	1792	1514	63	0.276625	31.5	63	0	2.74339e-10	8.23079e-128	6.49898e-70
chr2	74675113	74675356	chr2	74681701	74681747	6489.5	7.46752e+07	74681724	1002	1437	33	0.511408	33	16.5	0	1e-300	1.97674e-67	1e-300
chr2	153595030	153595446	chr2	153609575	153609775	14437	153595238	153609675	1727	1444	30	0.218118	30	30	0	1e-300	5.54613e-53	1e-300
chr2	135067493	135067653	chr2	135072569	135072856	5139.5	135067573	1.35073e+08	313	955	28	0.280545	28	28	0	1e-300	6.23725e-75	1e-300
chr2	10364983	10365983	chr2	10372311	10372451	6898	10365483	10372381	2097	645	57	0.223935	38	28.5	0	1.62674e-06	5.13122e-131	6.15731e-68
chr2	71534460	71535276	chr2	71540398	71540833	5747.5	71534868	7.15406e+07	1744	1184	84	0.300728	42	84	0	4.25117e-21	5.39863e-191	8.08881e-103
chr2	71867371	71867510	chr2	71872533	71872905	5278.5	7.18674e+07	71872719	759	1532	32	0.280466	12.8	32	0.02	0.027976	5.07745e-68	1.82937e-24
chr2	18026254	18027200	chr2	18032162	18032424	5566	18026727	18032293	2489	1570	74	0.274357	74	74	0	6.52603e-10	2.7611e-143	1.12715e-108
chr2	25193577	25193738	chr2	25262313	25262903	68950.5	2.51937e+07	25262608	2103	4706	50	0.298182	50	50	0	1e-300	1.63899e-68	1e-300
chr2	170046438	170047276	chr2	170055243	170056028	8778.5	170046857	1.70056e+08	1410	1449	64	0.176609	32	10.6667	0	0.000383314	2.7578e-138	2.02993e-71
chr2	144527106	144528871	chr2	144549580	144551926	22764.5	1.44528e+08	144550753	2928	1817	104	0.113302	41.6	52	0.01	0.0151805	2.06086e-202	1.98469e-126
chr2	166905002	166906208	chr2	166996297	166997521	91304	166905605	166996909	2648	2644	56	0.103213	56	5.09091	0	1.57647e-08	1.22427e-87	5.26649e-76
chr2	30828162	30828485	chr2	30836318	30836839	8255	3.08283e+07	3.08366e+07	2681	746	49	0.260019	49	49	0	1.75822e-08	5.11347e-101	6.17122e-64
chr2	165809945	165810459	chr2	165815525	165815981	5551	165810202	165815753	5574	580	47	0.217009	47	47	0	1.59809e-06	2.02718e-86	1.4527e-60
chr2	75697588	75699769	chr2	75704383	75704915	5970.5	7.56987e+07	75704649	1842	4722	215	0.354928	71.6667	215	0	8.0144e-15	1e-300	1e-300
chr2	37767271	37768073	chr2	37774611	37774722	6994.5	37767672	3.77747e+07	2902	754	63	0.309045	63	63	0	1e-300	4.44443e-134	1e-300
chr2	25262313	25262903	chr2	25271052	25271794	8815	25262608	25271423	4706	654	69	0.232005	17.25	69	0.02	0.0316432	1.92307e-139	3.95536e-59
chr2	129056520	129057033	chr2	129065585	129066357	9194.5	1.29057e+08	129065971	2030	1433	84	0.292771	84	28	0	3.29198e-05	3.65304e-178	1.12321e-127
chr2	177073688	177075447	chr2	177079607	177081262	5867	1.77075e+08	1.7708e+08	1164	833	104	0.136434	104	104	0.01	1e-300	5.17475e-282	1e-300
chr2	178407766	178408061	chr2	178412832	178413640	5322.5	1.78408e+08	178413236	482	772	58	0.235507	58	58	0	1.55764e-23	3.1009e-167	1.59205e-79
chr2	165981331	165981807	chr2	165986897	165988246	6002.5	165981569	1.65988e+08	3549	1957	140	0.343571	70	140	0	7.66819e-09	3.08468e-274	1.42136e-200
chr2	118779566	118779795	chr2	118790078	118790764	10740.5	1.1878e+08	118790421	1276	1822	79	0.386685	79	79	0	4.11032e-07	2.48631e-173	4.16418e-118
chr2	167538158	167538313	chr2	167605417	167607407	68176.5	1.67538e+08	167606412	1677	1671	44	0.0918707	44	44	0	1e-300	4.0501e-82	1e-300
chr2	160646543	160646745	chr2	160655690	160656989	9695.5	160646644	1.60656e+08	714	3276	98	0.292413	32.6667	19.6	0	0.000632472	7.16155e-225	3.11882e-109
chr2	154592981	154593778	chr2	154603848	154604016	10552.5	1.54593e+08	154603932	1850	1480	50	0.232057	50	50	0	1e-300	1.96527e-96	1e-300
chr2	132252810	132253246	chr2	132263421	132263467	10416	132253028	132263444	2869	946	34	0.315925	34	34	0	1e-300	1.72129e-60	1e-300
chr2	32381988	32382034	chr2	32396093	32396298	14184.5	32382011	3.23962e+07	1041	2171	23	0.410399	23	23	0	1e-300	2.6027e-39	1e-300
chr2	105677957	105678229	chr2	105691497	105691970	13640.5	105678093	1.05692e+08	1695	862	37	0.222432	18.5	7.4	0	0.0218167	4.53148e-77	1.42637e-33
chr2	180678620	180679182	chr2	180702104	180702150	23226	180678901	180702127	2350	848	34	0.250454	34	8.5	0	1e-300	4.48291e-65	1e-300
chr2	109904231	109904618	chr2	109912001	109913422	8287	1.09904e+08	1.09913e+08	994	2005	63	0.156061	63	21	0	2.53188e-06	1.77996e-136	1.88498e-88
chr2	29787587	29788484	chr2	29820328	29820612	32434.5	2.9788e+07	29820470	2181	3604	70	0.265461	70	70	0	8.25138e-06	1.80454e-112	3.11501e-101
chr2	164443031	164443862	chr2	164460839	164461058	17502	1.64443e+08	1.64461e+08	2789	2010	56	0.238864	56	56	0	1e-300	4.63623e-93	1e-300
chr2	77303928	77304291	chr2	77309460	77309506	5373.5	7.73041e+07	77309483	450	608	30	0.328511	30	30	0	1e-300	3.38561e-82	1e-300
chr2	152696796	152697304	chr2	152742425	152742678	45501.5	152697050	1.52743e+08	1742	1829	47	0.276608	47	47	0	5.06255e-16	2.46615e-86	1.68392e-74
chr2	105675126	105675467	chr2	105691498	105691970	16437.5	1.05675e+08	105691734	1989	850	34	0.187301	34	5.66667	0	3.49394e-08	1.64544e-67	1.28268e-39
chr2	146288068	146288694	chr2	146302316	146303065	14309.5	146288381	1.46303e+08	555	2126	45	0.146576	45	45	0	3.33838e-10	1.0152e-101	3.14365e-57
chr2	132247853	132248134	chr2	132252857	132253246	5058	1.32248e+08	1.32253e+08	1086	1997	48	0.320862	48	48	0	1.11685e-10	1.02887e-96	3.02516e-62
chr2	121289612	121290036	chr2	121295109	121295155	5308	121289824	121295132	1769	358	26	0.247758	26	26	0	1e-300	3.25077e-60	1e-300
chr2	165968912	165969283	chr2	165992423	165992469	23348.5	1.65969e+08	165992446	2045	1296	28	0.300728	28	14	0	1e-300	5.64413e-48	1e-300
chr2	152343524	152344131	chr2	152348847	152352010	6601	1.52344e+08	1.5235e+08	2996	3826	217	0.257792	72.3333	217	0.03	0.00137836	1e-300	1e-300
chr2	30707564	30707610	chr2	30717944	30718520	10645	30707587	30718232	1111	2512	40	0.288019	40	40	0	1e-300	3.15053e-73	1e-300
chr2	153364661	153365627	chr2	153370661	153371019	5696	153365144	153370840	902	1169	58	0.196197	58	58	0	1e-300	5.92075e-140	1e-300
chr2	121442503	121442660	chr2	121448726	121449097	6330	1.21443e+08	1.21449e+08	906	2078	46	0.39019	46	46	0	1e-300	8.99815e-95	1e-300
chr2	152332577	152332978	chr2	152344085	152344131	11330.5	1.52333e+08	152344108	1989	1233	32	0.320623	32	32	0	1e-300	1.49087e-57	1e-300
chr2	34639406	34640048	chr2	34646206	34646413	6582.5	34639727	3.46463e+07	1570	1053	41	0.216286	41	41	0	1e-300	7.50555e-85	1e-300
chr2	25574815	25575271	chr2	25581534	25581581	6514.5	25575043	2.55816e+07	2879	564	30	0.267119	30	10	0	1e-300	1.05173e-58	1e-300
chr2	26586815	26587830	chr2	26593646	26594226	6613.5	2.65873e+07	26593936	2516	2339	127	0.356611	25.4	63.5	0	0.00464165	1.60158e-252	1.36794e-127
chr2	92424103	92424534	chr2	92434100	92434265	9864	9.24243e+07	9.24342e+07	1318	2037	43	0.323128	43	43	0	1e-300	1.13564e-80	1e-300
chr2	137098393	137099023	chr2	137114123	137114170	15438.5	137098708	1.37114e+08	2240	430	31	0.205081	31	15.5	0	1e-300	3.33012e-68	1e-300
chr2	152399003	152399165	chr2	152405049	152406153	6517	152399084	152405601	2573	1368	82	0.290089	82	82	0	1e-300	3.3858e-166	1e-300
chr2	165976081	165976685	chr2	165981344	165981807	5192.5	165976383	1.65982e+08	939	3276	59	0.247651	59	59	0	9.18198e-08	5.50402e-115	2.69761e-81
chr2	30171374	30171598	chr2	30178401	30178846	7137.5	30171486	3.01786e+07	1280	2376	61	0.408372	61	61	0	1.7373e-16	6.6966e-120	5.22438e-103
chr2	25228802	25228848	chr2	25262313	25262903	33783	25228825	25262608	1267	4706	40	0.281679	40	40	0	1e-300	4.68682e-60	1e-300
chr2	122369895	122370394	chr2	122375204	122375460	5187.5	1.2237e+08	122375332	2636	492	43	0.255078	43	43	0.02	2.34154e-23	1.10646e-94	1.15446e-66
chr2	131180313	131180627	chr2	131209889	131210652	29800.5	131180470	1.3121e+08	1675	3146	66	0.274461	66	66	0	1e-300	5.70507e-116	1e-300
chr2	23040279	23041200	chr2	23067160	23067982	26831.5	2.30407e+07	23067571	1266	600	42	0.10792	42	42	0	1e-300	8.05299e-102	1e-300
chr2	166982648	166984993	chr2	166996297	166996629	12642.5	1.66984e+08	166996463	647	2419	39	0.0652481	39	7.8	0	1.40024e-15	5.66975e-81	5.47721e-59
chr2	30270221	30270557	chr2	30286384	30286431	16018.5	30270389	3.02864e+07	1775	970	25	0.292343	25	25	0	1e-300	1.84443e-46	1e-300
chr2	181314143	181314234	chr2	181321968	181322330	7960.5	1.81314e+08	181322149	1020	422	29	0.286716	29	29	0	1e-300	2.89198e-73	1e-300
chr2	70278546	70278812	chr2	70284082	70284257	5490.5	70278679	7.02842e+07	2364	346	39	0.396075	39	39	0	1e-300	2.12999e-92	1e-300
chr2	168080395	168080703	chr2	168115272	168115559	34866.5	168080549	1.68115e+08	1693	1608	26	0.195708	26	26	0	1e-300	1.63474e-43	1e-300
chr2	29629952	29630763	chr2	29643619	29643665	13284.5	2.96304e+07	29643642	2497	1452	42	0.219493	42	7	0	1e-300	6.85309e-73	1e-300
chr2	30827964	30828485	chr2	30835335	30835499	7192.5	3.08282e+07	30835417	2855	390	29	0.189609	29	29	0	1e-300	3.04761e-61	1e-300
chr2	25262030	25262903	chr2	25353929	25357765	93380.5	2.52625e+07	25355847	5066	3411	85	0.0808429	85	85	0	1.40752e-05	2.25878e-114	1.32124e-129
chr2	37423145	37423377	chr2	37443191	37443445	20057	37423261	37443318	1350	1181	30	0.276463	30	30	0	1e-300	7.73377e-59	1e-300
chr2	152332578	152333024	chr2	152343524	152343805	10863.5	152332801	1.52344e+08	2073	1756	50	0.308026	50	25	0	1e-300	3.41634e-90	1e-300
chr2	180251059	180251279	chr2	180257195	180257243	6050	180251169	180257219	947	1641	23	0.384366	23	23	0	1e-300	4.71142e-43	1e-300
chr2	32750545	32752064	chr2	32756160	32757110	5330.5	3.27513e+07	32756635	1869	1317	86	0.156002	86	86	0.05	8.30856e-21	1.11962e-189	1.53612e-131
chr2	152177344	152177390	chr2	152196934	152197701	19950.5	152177367	1.52197e+08	1879	2120	37	0.203828	37	18.5	0	1e-300	7.93012e-61	1e-300
chr2	165898820	165899207	chr2	165914003	165914517	15246.5	1.65899e+08	165914260	1814	2202	35	0.173978	35	17.5	0	0.00514234	9.7513e-57	3.66183e-41
chr2	128211564	128213597	chr2	128239102	128242947	28444	1.28213e+08	1.28241e+08	2132	4779	190	0.144769	31.6667	27.1429	0	2.5139e-09	1e-300	1.86612e-207
chr2	29802259	29802606	chr2	29816429	29818226	14895	2.98024e+07	2.98173e+07	1505	2407	59	0.123248	59	59	0	1e-300	1.35901e-110	1e-300
chr2	72985542	72986198	chr2	72995395	72995964	9809.5	72985870	7.29957e+07	1421	1763	90	0.329047	90	90	0	0.00500238	1.46769e-199	2.50362e-139
chr2	167497394	167498048	chr2	167502652	167503145	5177.5	167497721	1.67503e+08	884	1239	43	0.167902	43	43	0	1e-300	1.24132e-97	1e-300
chr2	153157404	153157548	chr2	153168121	153168787	10978	153157476	153168454	926	2169	42	0.232229	42	42	0	1e-300	8.90449e-84	1e-300
chr2	102110114	102110660	chr2	102127510	102128432	17584	102110387	102127971	1489	1722	51	0.155595	51	17	0	2.72105e-05	3.03359e-100	2.41819e-67
chr2	127207231	127210081	chr2	127246667	127247763	38559	127208656	127247215	2464	1681	87	0.0987447	43.5	21.75	0.01	2.52225e-05	3.15957e-172	1.01667e-107
chr2	73560929	73561389	chr2	73566093	73566734	5254.5	73561159	7.35664e+07	710	1157	46	0.187121	46	46	0	2.05874e-12	1.27678e-111	6.8308e-59
chr2	34771963	34772010	chr2	34799412	34800099	27769	3.4772e+07	3.47998e+07	1530	1910	33	0.201358	33	33	0	1e-300	3.20463e-57	1e-300
chr2	119288207	119288620	chr2	119293675	119293829	5338.5	1.19288e+08	119293752	1977	462	28	0.22117	28	28	0	1e-300	4.20753e-61	1e-300
chr2	80632579	80633421	chr2	80638381	80638805	5593	80633000	80638593	371	955	46	0.162733	46	46	0	1e-300	4.17994e-129	1e-300
chr2	25193577	25193737	chr2	25228503	25228550	34869.5	25193657	2.52285e+07	2097	1058	21	0.454361	21	21	0	1e-300	2.3164e-35	1e-300
chr2	30808178	30808224	chr2	30827918	30828470	19993	30808201	30828194	917	3040	30	0.224684	30	30	0	1e-300	1.43361e-51	1e-300
chr2	24919550	24919788	chr2	24935613	24935660	15967.5	24919669	2.49356e+07	1281	1384	27	0.424298	27	27	0	1e-300	1.31098e-50	1e-300
chr2	165388137	165388602	chr2	165398233	165398398	9946	1.65388e+08	1.65398e+08	1671	728	40	0.284362	40	40	0	1e-300	7.89256e-88	1e-300
chr2	71867783	71868030	chr2	71873119	71873166	5236	7.18679e+07	7.18731e+07	873	1608	30	0.45701	30	30	0	1e-300	1.59299e-60	1e-300
chr2	30757747	30758499	chr2	30779567	30779614	21467.5	30758123	3.07796e+07	2285	1881	33	0.184978	33	33	0	1e-300	1.07652e-51	1e-300
chr2	29060010	29060225	chr2	29065219	29065664	5324	2.90601e+07	2.90654e+07	1447	650	37	0.251079	37	37	0	1e-300	2.8481e-84	1e-300
chr2	13369894	13371995	chr2	13412575	13415884	43285	1.33709e+07	1.34142e+07	2348	1975	119	0.0985148	59.5	6.26316	0	1.44614e-08	8.05871e-246	1.64084e-162
chr2	18056127	18056307	chr2	18064064	18064348	7989	18056217	18064206	983	1624	33	0.318528	33	33	0	1e-300	6.07087e-66	1e-300
chr2	157418723	157419062	chr2	157425915	157425994	7062	1.57419e+08	1.57426e+08	2767	388	29	0.310723	29	29	0	1e-300	1.05165e-61	1e-300
chr2	32860369	32861478	chr2	32928294	32928727	67587	3.28609e+07	3.29285e+07	2934	2567	72	0.209122	72	72	0	0.0036993	7.62469e-118	6.09114e-105
chr2	144701541	144702101	chr2	144715299	144715788	13722.5	144701821	1.44716e+08	577	3168	59	0.2519	59	59	0	1.69256e-32	8.26804e-129	7.65056e-99
chr2	25193577	25193737	chr2	25224599	25224766	31025.5	25193657	2.52247e+07	2097	2337	30	0.41089	30	30	0	1e-300	3.362e-44	1e-300
chr2	163017579	163018329	chr2	163031592	163032598	14141	163017954	163032095	1083	6312	121	0.308612	40.3333	11	0	0.00851499	4.71165e-231	3.39954e-145
chr2	24935613	24935660	chr2	24948739	24949590	13528	2.49356e+07	2.49492e+07	1384	1931	50	0.249371	50	50	0	1e-300	5.71342e-97	1e-300
chr2	9903919	9904603	chr2	9936020	9936348	31923	9904261	9936184	2641	1240	55	0.243408	55	55	0	1e-300	5.79783e-104	1e-300
chr2	29059819	29060225	chr2	29065878	29067239	6536.5	29060022	2.90666e+07	1537	3064	93	0.235721	93	6.64286	0	3.53791e-25	1.42031e-181	3.21441e-145
chr2	28597130	28597435	chr2	28607549	28607665	10324.5	2.85973e+07	28607607	873	1070	23	0.244679	23	23	0	1e-300	3.67464e-48	1e-300
chr2	17933313	17933703	chr2	17942932	17943327	9621.5	17933508	1.79431e+07	1059	2062	44	0.251035	29.3333	44	0	0.0380575	5.82768e-87	4.86056e-48
chr2	26449174	26449696	chr2	26561634	26561830	112297	26449435	26561732	922	973	32	0.199608	32	32	0	1e-300	1.20071e-71	1e-300
chr2	103566240	103567840	chr2	103718122	103719854	151948	103567040	103718988	3169	1427	65	0.0873696	65	65	0	3.78932e-05	3.4919e-118	4.52902e-92
chr2	30779567	30779614	chr2	30806885	30807631	27667.5	3.07796e+07	30807258	1881	3583	32	0.180729	32	32	0	1e-300	1.48908e-43	1e-300
chr2	157418196	157419540	chr2	157457670	157458106	39020	157418868	157457888	4512	1732	67	0.16858	67	13.4	0	1.15927e-06	1.15862e-106	1.02374e-95
chr2	75873767	75874388	chr2	75879550	75880423	5909	7.58741e+07	7.588e+07	2956	543	67	0.200852	67	67	0	1e-300	6.94518e-154	1e-300
chr2	91256944	91257115	chr2	91264104	91265413	7729	9.1257e+07	9.12648e+07	815	2961	67	0.202752	67	33.5	0	1e-300	2.0454e-141	1e-300
chr2	165800712	165801480	chr2	165809945	165810413	9083	165801096	165810179	778	5509	62	0.22466	12.4	62	0	0.0985345	2.51246e-113	5.04236e-45
chr2	84670946	84671253	chr2	84678173	84678428	7201	8.46711e+07	8.46783e+07	517	4317	45	0.358615	15	45	0	0.00402802	2.95302e-89	1.31524e-36
chr2	25228503	25228550	chr2	25240691	25241436	12537	2.52285e+07	2.52411e+07	1058	3483	61	0.34495	61	61	0	1e-300	7.28486e-115	1e-300
chr2	119854737	119858510	chr2	119897503	119899060	41658	1.19857e+08	1.19898e+08	4131	2273	147	0.123521	73.5	12.25	0	5.71302e-21	1.94479e-271	1.41702e-213
chr2	25225153	25225199	chr2	25262313	25262903	37432	25225176	25262608	1615	4706	34	0.239427	34	8.5	0	1e-300	2.51775e-45	1e-300
chr2	152095313	152095360	chr2	152105242	152105494	10031.5	1.52095e+08	152105368	1500	1190	28	0.41941	28	28	0	1e-300	8.63115e-53	1e-300
chr2	166156993	166157628	chr2	166193974	166194332	36842.5	1.66157e+08	166194153	4299	1551	49	0.221003	49	49	0	0.000124482	3.96929e-75	6.17122e-64
chr2	172550574	172550827	chr2	172567396	172568616	17305.5	1.72551e+08	172568006	2834	2254	86	0.261485	86	10.75	0	1e-300	2.17433e-153	1e-300
chr2	146221557	146221604	chr2	146226704	146227182	5362.5	1.46222e+08	146226943	886	733	24	0.20474	24	24	0	1e-300	1.81484e-54	1e-300
chr2	9884435	9884495	chr2	9889446	9889860	5188	9884465	9889653	402	1837	28	0.264564	28	28	0	1e-300	9.63437e-64	1e-300
chr2	157737130	157737825	chr2	157745827	157746196	8534	1.57737e+08	1.57746e+08	2570	563	54	0.227302	54	54	0	7.70343e-05	2.17213e-121	1.62313e-72
chr2	154426919	154427597	chr2	154436758	154437104	9673	154427258	154436931	2349	1377	68	0.297414	22.6667	13.6	0	4.87519e-05	6.5472e-135	5.83709e-66
chr2	129100848	129101110	chr2	129129678	129129952	28836	129100979	129129815	2111	2136	42	0.350943	42	42	0	1e-300	6.86109e-69	1e-300
chr2	152736317	152736632	chr2	152742378	152742678	6053.5	1.52736e+08	152742528	1154	1856	39	0.284015	39	39	0	0.0390985	1.69724e-75	1.84973e-47
chr2	166140420	166141732	chr2	166156959	166157628	16217.5	166141076	1.66157e+08	2413	4432	107	0.241908	15.2857	5.35	0	0.0320961	1.08522e-176	2.11757e-85
chr2	163031592	163032352	chr2	163075283	163075485	43412	163031972	163075384	5992	1273	61	0.283992	61	61	0	1e-300	1.65595e-95	1e-300
chr2	146049518	146049983	chr2	146062450	146063056	13002.5	1.4605e+08	146062753	461	2378	43	0.179817	43	21.5	0	0.0128509	6.90012e-98	6.23071e-54
chr2	166184244	166184828	chr2	166193974	166194332	9617	166184536	166194153	1297	1551	43	0.204442	43	21.5	0	2.38116e-09	4.2031e-86	6.23071e-54
chr2	76805228	76805895	chr2	76817356	76818388	12310.5	7.68056e+07	76817872	1914	578	73	0.192434	29.2	36.5	0	0.000302348	2.68423e-182	2.13051e-78
chr2	37431288	37431879	chr2	37442878	37442925	11318	3.74316e+07	3.74429e+07	1586	549	34	0.238677	34	34	0	1e-300	1.79566e-77	1e-300
chr2	166996297	166996629	chr2	167014724	167015621	18709.5	166996463	1.67015e+08	2419	1946	84	0.306111	84	84	0	0.0761551	2.92857e-160	1.12321e-127
chr2	180251603	180251790	chr2	180257195	180257242	5522	1.80252e+08	1.80257e+08	1258	1614	32	0.612472	32	32	0	1e-300	3.4882e-60	1e-300
chr2	18057626	18057672	chr2	18064064	18064348	6557	18057649	18064206	578	1624	33	0.44787	33	33	0	1e-300	1.06782e-73	1e-300
chr2	30941825	30943578	chr2	30980624	30982202	38711.5	3.09427e+07	30981413	3251	5021	62	0.0833621	62	62	0.01	0.000463142	5.82675e-77	1.18784e-86
chr2	167399658	167400243	chr2	167405182	167405387	5334	1.674e+08	1.67405e+08	1228	832	54	0.306139	54	54	0	3.71217e-11	1.98368e-129	1.62313e-72
chr2	71529745	71530141	chr2	71540398	71540833	10672.5	71529943	7.15406e+07	1863	1184	52	0.280255	52	17.3333	0	1e-300	4.34419e-106	1e-300
chr2	160647080	160647214	chr2	160655874	160656769	9174.5	160647147	1.60656e+08	276	2831	43	0.187156	43	43	0	0.000732649	8.55688e-105	6.23071e-54
chr2	168970132	168970232	chr2	168981023	168981337	10998	168970182	168981180	550	4131	26	0.281271	26	8.66667	0	1e-300	1.16722e-45	1e-300
chr2	38926193	38926857	chr2	38944017	38944838	17902.5	38926525	3.89444e+07	3843	1512	83	0.250325	83	16.6	0	5.15356e-06	2.26357e-150	9.43629e-126
chr2	170308859	170309321	chr2	170318856	170319217	9946.5	170309090	1.70319e+08	1142	855	36	0.195909	36	36	0	1.15877e-08	5.86422e-81	1.01639e-42
chr2	29802056	29802606	chr2	29833478	29837640	33228	29802331	29835559	1562	5681	59	0.0560788	59	59	0	9.14316e-17	1.24272e-87	2.69761e-81
chr2	71598532	71599667	chr2	71654598	71657391	56895	7.15991e+07	7.1656e+07	1861	5662	64	0.0729727	64	12.8	0	2.17096e-05	2.15746e-92	2.94456e-90
chr2	32396092	32396298	chr2	32404074	32405242	8463	32396195	32404658	2189	1578	59	0.192317	59	19.6667	0	1e-300	8.17667e-112	1e-300
chr2	32852216	32852712	chr2	32857264	32858719	5527.5	32852464	3.2858e+07	2153	1620	70	0.160691	70	70	0	1e-300	2.22326e-137	1e-300
chr2	135323978	135324212	chr2	135330203	135330498	6255.5	135324095	1.3533e+08	992	475	28	0.237058	28	28	0	1e-300	3.29415e-69	1e-300
chr2	120985005	120985818	chr2	120991270	120991636	6041.5	1.20985e+08	120991453	317	938	35	0.132955	35	35	0	1e-300	5.95326e-97	1e-300
chr2	143908518	143909879	chr2	143915204	143915385	6096	1.43909e+08	1.43915e+08	905	3214	82	0.238167	82	41	0	1e-300	2.03067e-173	1e-300
chr2	129129126	129129952	chr2	129258046	129259394	129181	129129539	129258720	2652	1523	50	0.103006	50	16.6667	0	1.93572e-07	6.10921e-88	1.23375e-65
chr2	9882129	9882237	chr2	9889429	9889860	7461.5	9882183	9.88964e+06	595	2249	34	0.282515	34	17	0	1e-300	4.61778e-71	1e-300
chr2	29835505	29836334	chr2	29889649	29891814	54812	2.98359e+07	2.98907e+07	3783	5190	102	0.152581	102	51	0	9.7029e-05	2.34316e-139	3.86382e-163
chr2	172550574	172551080	chr2	172772296	172773704	222173	172550827	172773000	3675	1678	54	0.126358	54	54	0	1.17778e-07	9.98637e-87	1.62313e-72
chr2	180995452	180997022	chr2	181060210	181061175	64455.5	180996237	1.81061e+08	852	752	40	0.0706698	40	40	0	7.75966e-23	3.94232e-99	4.62145e-49
chr2	122369895	122370393	chr2	122377033	122377305	7025	122370144	122377169	2628	1193	50	0.290825	7.14286	25	0	0.0080477	1.65403e-93	6.24704e-26
chr2	102110154	102110648	chr2	102167133	102167504	56917.5	102110401	1.02167e+08	1463	1347	24	0.124264	24	24	0	0.000202976	8.13133e-43	6.17589e-25
chr2	156345155	156345259	chr2	156351373	156351539	6249	156345207	156351456	1138	451	26	0.431282	26	26	0	1e-300	1.52238e-62	1e-300
chr2	130637630	130638685	chr2	130664108	130664779	26286	1.30638e+08	1.30664e+08	1317	3972	70	0.181639	70	35	0	0.00352106	4.78132e-125	3.11501e-101
chr2	154421428	154421858	chr2	154426919	154427354	5493.5	154421643	1.54427e+08	943	1852	59	0.305483	9.83333	59	0	3.85785e-05	1.2855e-129	1.61735e-37
chr2	71751047	71751705	chr2	71759137	71759439	7912	71751376	71759288	1879	359	34	0.158621	34	11.3333	0	0.00436906	1.85907e-81	1.28268e-39
chr2	9889429	9889860	chr2	9903919	9904666	14648	9.88964e+06	9.90429e+06	2249	2781	96	0.364987	96	16	0	0.000107838	1.26624e-176	3.7483e-151
chr2	131159634	131161027	chr2	131209568	131211315	50111	1.3116e+08	1.3121e+08	4251	3535	105	0.149765	105	105	0	1e-300	6.74301e-157	1e-300
chr2	30032157	30032466	chr2	30042461	30042709	10273.5	3.00323e+07	30042585	870	1567	34	0.273386	34	6.8	0	0.0141009	1.05606e-70	1.28268e-39
chr2	74672836	74672943	chr2	74682197	74682455	9436.5	7.46729e+07	74682326	1535	1470	26	0.319031	26	26	0	1e-300	1.24221e-45	1e-300
chr2	84671565	84671784	chr2	84678173	84678428	6626	8.46717e+07	8.46783e+07	392	4317	47	0.44409	47	47	0	1e-300	5.12209e-100	1e-300
chr2	144599476	144600977	chr2	144715299	144716495	115670	1.446e+08	144715897	2830	4005	71	0.117904	71	71	0	1e-300	3.4028e-103	1e-300
chr2	20665479	20666658	chr2	20671579	20672027	5734.5	2.06661e+07	20671803	4646	1511	93	0.256004	31	93	0	4.59541e-09	2.4074e-165	1.04768e-101
chr2	137098241	137099023	chr2	137115056	137115174	16483	137098632	137115115	2367	655	35	0.174172	35	5.83333	0	1e-300	2.78521e-71	1e-300
chr2	84831944	84831990	chr2	84838303	84838982	6675.5	84831967	8.48386e+07	710	1743	28	0.17297	28	9.33333	0	1e-300	2.64434e-57	1e-300
chr2	163052133	163053256	chr2	163062143	163062720	9737	1.63053e+08	1.63062e+08	3066	2243	107	0.281895	17.8333	6.29412	0	0.0715627	2.12063e-197	3.91338e-92
chr2	121407495	121408482	chr2	121413216	121413509	5374	1.21408e+08	1.21413e+08	758	1271	32	0.111967	32	32	0	1e-300	1.17279e-70	1e-300
chr2	12302098	12302205	chr2	12307220	12309259	6088	1.23022e+07	1.23082e+07	510	586	41	0.0855669	41	41	0	1e-300	4.99977e-116	1e-300
chr2	25211036	25211225	chr2	25224603	25224766	13554	2.52111e+07	2.52247e+07	1271	2329	29	0.368984	29	29	0	1e-300	1.09434e-48	1e-300
chr2	153603418	153604197	chr2	153609474	153609775	5817	1.53604e+08	1.5361e+08	1427	1492	56	0.232229	56	56	0	1.22979e-09	7.91541e-117	5.26649e-76
chr2	152105242	152105494	chr2	152112138	152112211	6806.5	152105368	1.52112e+08	1190	1279	26	0.358296	26	26	0	1e-300	4.30041e-50	1e-300
chr2	57238179	57238225	chr2	57256334	57256574	18252	57238202	57256454	765	1043	24	0.375835	24	24	0	1e-300	2.67261e-52	1e-300
chr2	26593854	26595842	chr2	26604008	26604232	9272	26594848	26604120	3529	1126	62	0.125533	62	62	0	0.004138	4.2448e-115	1.18784e-86
chr2	131180313	131180581	chr2	131187332	131187634	7036	131180447	131187483	1638	817	32	0.251436	32	32	0	1e-300	4.81136e-66	1e-300
chr2	105181555	105182845	chr2	105189404	105189805	7404.5	105182200	1.0519e+08	1618	1182	92	0.243667	92	23	0	9.23271e-06	5.15264e-216	2.98975e-143
chr2	156180346	156180392	chr2	156194546	156195052	14430	156180369	156194799	1430	940	33	0.267748	33	16.5	0	1e-300	1.98542e-68	1e-300
chr2	152693281	152693783	chr2	152831741	152831787	138232	152693532	152831764	1397	1151	25	0.20432	25	8.33333	0	1e-300	3.37963e-47	1e-300
chr2	152396193	152396240	chr2	152414753	152415169	18744.5	1.52396e+08	152414961	1181	1827	27	0.261177	27	27	0	1e-300	2.65126e-48	1e-300
chr2	112493349	112493653	chr2	112501311	112501358	7833.5	112493501	1.12501e+08	881	1204	28	0.357275	28	28	0	1e-300	3.60688e-59	1e-300
chr2	25574815	25575072	chr2	25580054	25580201	5184	2.55749e+07	2.55801e+07	2555	709	34	0.37692	34	34	0	1e-300	1.58632e-66	1e-300
chr2	105610828	105611174	chr2	105616006	105616556	5280	105611001	105616281	620	1582	41	0.20494	41	41	0	1e-300	2.29848e-94	1e-300
chr2	180227132	180227608	chr2	180257196	180257243	29849.5	180227370	1.80257e+08	3211	1601	34	0.291158	34	34	0	1e-300	4.93936e-51	1e-300
chr2	84677145	84679138	chr2	84738961	84743332	63005	8.46781e+07	8.47411e+07	6545	8966	292	0.205497	38.9333	41.7143	0	0.00107231	1e-300	1e-300
chr2	128947755	128948914	chr2	128965262	128969400	18996.5	1.28948e+08	128967331	813	3313	76	0.0642592	76	76	0.02	1.78022e-08	6.70962e-161	1.97677e-112
chr2	164918393	164918598	chr2	164924199	164924869	6038.5	1.64918e+08	164924534	795	1278	40	0.20474	40	40	0	1e-300	5.66353e-91	1e-300
chr2	172516970	172517018	chr2	172522389	172523107	5754	172516994	172522748	1159	1206	41	0.239721	41	41	0	1e-300	7.20735e-88	1e-300
chr2	28616176	28616948	chr2	28622591	28622943	6205	28616562	28622767	1256	744	57	0.227123	57	57	0	3.84621e-12	3.1275e-140	9.23661e-78
chr2	30974354	30974637	chr2	30982078	30982202	7644.5	3.09745e+07	30982140	341	3839	21	0.231088	21	21	0	1e-300	2.64076e-40	1e-300
chr2	130643016	130643415	chr2	130663801	130664779	21074.5	1.30643e+08	130664290	624	4143	40	0.1301	40	40	0.01	0.000241268	9.68273e-75	4.62145e-49
chr2	30177139	30178846	chr2	30269544	30270897	92228	3.0178e+07	3.02702e+07	2999	2141	60	0.0878176	60	60	0	0.00478062	7.39147e-98	4.49477e-83
chr2	59159812	59160697	chr2	59230402	59233987	71940	5.91603e+07	5.92322e+07	2745	5837	121	0.121235	121	40.3333	0	2.84232e-73	8.02508e-185	2.83027e-238
chr2	25252416	25252880	chr2	25262313	25262903	9960	25252648	25262608	709	4706	47	0.199714	47	47	0	1.82401e-06	1.21585e-85	1.4527e-60
chr2	75861372	75861507	chr2	75869518	75870358	8498.5	7.58614e+07	75869938	452	2798	40	0.183741	40	40	0	1e-300	2.27086e-87	1e-300
chr2	46721077	46723389	chr2	46730704	46734531	10384.5	46722233	4.67326e+07	407	522	98	0.0714958	98	98	0.03	1.0839e-65	1e-300	3.94226e-155
chr2	154552944	154553334	chr2	154558301	154558949	5486	154553139	154558625	760	1269	49	0.211422	32.6667	49	0	1.64661e-08	1.05089e-116	1.60748e-55
chr2	25193577	25193737	chr2	25240691	25241435	47406	25193657	25241063	2097	3475	47	0.232853	47	47	0	1e-300	1.97376e-69	1e-300
chr2	32981989	32982250	chr2	32989936	32990846	8271.5	3.29821e+07	32990391	2495	743	39	0.149162	39	39	0	1e-300	4.79671e-78	1e-300
chr2	119478256	119478682	chr2	119486466	119487020	8274	119478469	119486743	1779	1590	77	0.351898	38.5	77	0	1.9879e-05	2.31577e-161	1.44571e-91
chr2	152696796	152697304	chr2	152831741	152831787	134714	152697050	152831764	1742	1151	30	0.242529	30	30	0	1e-300	7.71191e-56	1e-300
chr2	75861372	75861507	chr2	75873758	75874388	12633.5	7.58614e+07	75874073	452	2963	35	0.204908	35	35	0	1e-300	1.16254e-73	1e-300
chr2	73041468	73042054	chr2	73046798	73047549	5412.5	73041761	7.30472e+07	795	501	27	0.0904449	27	27	0	1e-300	2.43168e-68	1e-300
chr2	166156993	166157628	chr2	166170281	166170328	12994	1.66157e+08	1.6617e+08	4299	551	35	0.229845	35	35	0	1e-300	6.77671e-65	1e-300
chr2	105677957	105678222	chr2	105683927	105684309	6028.5	1.05678e+08	105684118	1633	671	37	0.256123	37	37	0	4.93126e-05	8.72256e-82	2.745e-44
chr2	8498466	8499482	chr2	8504129	8507010	6595.5	8498974	8.50557e+06	1563	396	106	0.121822	106	106	0	1.73598e-49	1e-300	6.55264e-203
chr2	165782369	165782533	chr2	165809945	165810809	27926	165782451	165810377	1414	5893	72	0.313683	72	72	0	7.01855e-09	7.03688e-115	6.09114e-105
chr2	65932160	65932375	chr2	65938580	65939314	6679.5	6.59323e+07	65938947	320	1164	30	0.141582	30	15	0	1e-300	3.29674e-78	1e-300
chr2	31295123	31295611	chr2	31304477	31305402	9572.5	31295367	3.13049e+07	808	1254	40	0.126786	40	13.3333	0	3.45771e-05	5.09942e-91	4.62145e-49
chr2	155946720	155947056	chr2	155956249	155956378	9425.5	155946888	1.55956e+08	1030	1111	23	0.221527	23	23	0	1e-300	4.05876e-46	1e-300
chr2	158767715	158768137	chr2	158789058	158789408	21307	158767926	158789233	3864	554	41	0.237858	41	41	0	1e-300	1.90745e-80	1e-300
chr2	135557833	135563012	chr2	135614902	135616287	55172	1.3556e+08	1.35616e+08	4081	1986	162	0.110535	162	162	0	5.87866e-15	1e-300	3.0101e-290
chr2	165968912	165969283	chr2	165976133	165977032	7485	1.65969e+08	1.65977e+08	2045	1481	75	0.26449	8.33333	8.33333	0	0.0396175	4.5031e-154	2.0872e-42
chr2	33444120	33445397	chr2	33468555	33468783	23910.5	3.34448e+07	33468669	2011	1979	52	0.154746	52	17.3333	0	1e-300	1.32547e-92	1e-300
chr2	74682197	74682455	chr2	74688028	74688474	5925	74682326	74688251	1470	1200	50	0.318089	25	25	0	1.675e-06	4.17596e-106	5.2143e-51
chr2	168956173	168956482	chr2	168962492	168962782	6309.5	1.68956e+08	168962637	1599	788	29	0.216832	14.5	29	0	0.00191744	1.67104e-59	8.80308e-24
chr2	30827917	30829696	chr2	30942357	30943578	114161	3.08288e+07	3.0943e+07	4827	3085	58	0.0865882	58	58	0	1e-300	1.00954e-72	1e-300
chr2	25193577	25193737	chr2	25203905	25204350	10470.5	25193657	2.52041e+07	2097	515	21	0.155459	21	21	0	1e-300	5.59483e-42	1e-300
chr2	152112148	152112211	chr2	152197021	152197693	85177.5	1.52112e+08	152197357	1265	2077	39	0.237645	39	19.5	0	1e-300	5.20548e-72	1e-300
chr2	181369616	181370279	chr2	181375395	181376033	5766.5	1.8137e+08	181375714	878	323	25	0.0860626	25	25	0	1e-300	2.40958e-66	1e-300
chr2	34904890	34905196	chr2	34913439	34913609	8481	34905043	34913524	4155	459	32	0.301089	32	32	0	1e-300	2.84165e-61	1e-300
chr2	10364944	10365642	chr2	10371873	10372079	6683	10365293	10371976	1725	659	47	0.232853	47	47	0	3.00072e-05	9.07683e-108	1.4527e-60
chr2	127070541	127070712	chr2	127077744	127078266	7378.5	1.27071e+08	127078005	1667	351	27	0.174495	27	27	0	2.34789e-08	7.17361e-64	4.22552e-37
chr2	127066592	127072416	chr2	127179774	127185931	113348	127069504	1.27183e+08	3501	3449	87	0.0325221	87	87	0	5.41568e-14	2.17688e-131	1.76542e-133
chr2	91984403	91984695	chr2	91989804	91990029	5367.5	91984549	9.19899e+07	2075	691	26	0.225234	26	26	0	1e-300	8.29072e-51	1e-300
chr2	37422216	37422492	chr2	37431288	37431655	9117.5	37422354	3.74315e+07	551	1245	26	0.181098	26	26	0.03	1e-300	3.32608e-59	1e-300
chr2	74659055	74659317	chr2	74668692	74669236	9778	74659186	74668964	1393	1799	59	0.327845	14.75	5.36364	0	0.0599333	3.85001e-120	4.70181e-47
chr2	26021925	26022168	chr2	26055019	26055768	33347	2.6022e+07	2.60554e+07	1301	2998	41	0.185107	41	41	0	1e-300	1.78634e-69	1e-300
chr2	172345403	172345685	chr2	172370250	172370555	24858.5	172345544	1.7237e+08	3014	1095	42	0.320452	42	42	0	0.0387507	1.18534e-74	2.68065e-52
chr2	130632241	130633384	chr2	130664107	130665230	31856	1.30633e+08	1.30665e+08	922	4165	52	0.102777	52	52	0	0.00463075	1.34977e-93	4.64865e-69
chr2	166990473	166991265	chr2	166996297	166996629	5594	166990869	166996463	324	2419	37	0.14743	37	37	0	1e-300	1.37304e-87	1e-300
chr2	152735112	152735628	chr2	152742087	152742678	7012.5	152735370	1.52742e+08	1227	2079	41	0.165878	20.5	13.6667	0	0.0719262	4.68826e-77	9.34063e-39
chr2	27428125	27428489	chr2	27442472	27442518	14188	27428307	27442495	1950	1026	23	0.251244	23	23	0	1e-300	1.58565e-40	1e-300
chr2	146291234	146291412	chr2	146302328	146302740	11211	146291323	146302534	358	1997	26	0.197366	26	26	0	0.00615806	7.71334e-59	9.47227e-28
chr2	153595030	153595451	chr2	153600705	153600753	5488.5	1.53595e+08	153600729	1737	466	23	0.219638	23	23	0	1e-300	1.16514e-49	1e-300
chr2	181153870	181154443	chr2	181159817	181160003	5753.5	1.81154e+08	181159910	731	450	24	0.141619	24	24	0	1e-300	1.11062e-61	1e-300
chr2	116060574	116060893	chr2	116067419	116067466	6709	1.16061e+08	1.16067e+08	1384	796	22	0.269211	22	22	0	1e-300	4.01785e-44	1e-300
chr2	71529744	71530140	chr2	71534767	71535276	5079.5	71529942	7.1535e+07	1864	1263	62	0.306828	62	62	0	1e-300	2.89573e-129	1e-300
chr2	154603847	154604157	chr2	154613952	154615802	10875	154604002	154614877	1551	2077	65	0.134776	65	16.25	0	5.18906e-12	8.23893e-128	4.52902e-92
chr2	76648373	76649330	chr2	76672640	76673106	24021.5	7.66489e+07	76672873	2093	1374	86	0.270673	57.3333	86	0.01	8.67786e-07	9.77467e-184	1.30514e-116
chr2	156676764	156677183	chr2	156691088	156691326	14233.5	1.56677e+08	156691207	1297	889	25	0.170422	25	25	0	1e-300	7.82781e-51	1e-300
chr2	119463728	119464347	chr2	119477638	119477684	13623.5	1.19464e+08	119477661	2627	1053	72	0.484912	72	36	0	1e-300	1.13048e-149	1e-300
chr2	103073764	103074082	chr2	103085541	103086052	11873.5	103073923	1.03086e+08	1760	314	27	0.145868	27	27	0	0.014121	1.37471e-64	3.50346e-29
chr2	25180731	25180777	chr2	25262377	25262903	81886	25180754	25262640	1258	4265	24	0.187917	24	24	0	1e-300	1.8755e-32	1e-300
chr2	74668692	74669236	chr2	74681701	74681747	12760	74668964	74681724	1799	1437	39	0.29605	39	9.75	0	1e-300	2.81943e-72	1e-300
chr2	172866256	172866646	chr2	172871544	172872215	5428.5	172866451	1.72872e+08	545	2203	40	0.168848	20	40	0	6.80262e-07	3.60534e-88	1.91716e-37
chr2	131160134	131160544	chr2	131171219	131171441	10991	131160339	131171330	3385	730	39	0.276375	39	39	0	1e-300	3.57327e-73	1e-300
chr2	165855594	165855911	chr2	165861351	165862305	6075.5	1.65856e+08	165861828	662	4063	51	0.179712	51	25.5	0	1e-300	1.75878e-99	1e-300
chr2	168195418	168196278	chr2	168205217	168205600	9560.5	168195848	1.68205e+08	1016	2209	51	0.18376	51	17	0	0.0331561	2.74466e-103	2.41819e-67
chr2	154426919	154427474	chr2	154435890	154436133	8815	1.54427e+08	1.54436e+08	2006	856	38	0.213271	38	38	0	0.00027092	7.03092e-77	7.21869e-46
chr2	146915128	146916553	chr2	146921145	146921812	5638	1.46916e+08	1.46921e+08	704	999	37	0.0792122	37	37	0.01	1e-300	5.44345e-89	1e-300
chr2	121288376	121290249	chr2	121358278	121359771	69712	1.21289e+08	1.21359e+08	2900	2259	65	0.086487	65	65	0	6.55461e-06	1.38578e-107	4.52902e-92
chr2	105675126	105675467	chr2	105681489	105682551	6723.5	1.05675e+08	105682020	1989	1305	80	0.255378	80	8	0	5.45128e-41	4.7094e-172	5.20442e-120
chr2	165800713	165801480	chr2	165807969	165808653	7214.5	1.65801e+08	165808311	776	3086	73	0.225324	9.73333	7.3	0	1.21164e-05	4.38076e-157	1.04299e-45
chr2	181307337	181307666	chr2	181313010	181313397	5702	1.81308e+08	1.81313e+08	1390	642	55	0.344034	27.5	27.5	0	0.000368693	1.16083e-135	3.98257e-58
chr2	164443031	164443423	chr2	164461345	164461454	18172.5	164443227	1.64461e+08	2335	598	25	0.223488	25	25	0	1e-300	8.62948e-49	1e-300
chr2	168761741	168761809	chr2	168767005	168767391	5423	168761775	168767198	398	3154	29	0.286084	29	29	0.02	1e-300	1.01051e-59	1e-300
chr2	116894483	116902999	chr2	117230557	117232874	332974	116898741	1.17232e+08	3482	1562	113	0.0467177	56.5	28.25	0	4.09777e-25	4.77571e-223	6.41134e-152
chr2	155074368	155074967	chr2	155079476	155080013	5077	1.55075e+08	1.5508e+08	1514	472	58	0.228666	58	58	0	1e-300	2.2733e-150	1e-300
chr2	75861742	75862054	chr2	75869518	75870140	7931	75861898	75869829	235	2642	41	0.196602	41	41	0	6.30381e-07	2.00329e-103	1.12651e-50
chr2	32857543	32858719	chr2	32928285	32929466	70744.5	32858131	3.29289e+07	1571	3116	56	0.106409	56	18.6667	0.02	3.70661e-10	2.12267e-96	5.26649e-76
chr2	152363757	152364141	chr2	152369345	152370135	5791	152363949	152369740	2443	730	54	0.206005	54	54	0	1e-300	3.03707e-116	1e-300
chr2	25210053	25212303	chr2	25261116	25262903	50831.5	25211178	2.5262e+07	2589	5503	70	0.0776589	35	17.5	0	0.0801395	1.8888e-94	1.37249e-80
chr2	109904286	109904647	chr2	109913659	109913954	9340	1.09904e+08	1.09914e+08	966	801	24	0.163855	24	24	0.01	1e-300	1.27531e-52	1e-300
chr2	172825295	172825491	chr2	172835718	172837084	11008	172825393	172836401	1256	3442	55	0.157701	55	55	0	1e-300	2.64706e-97	1e-300
chr2	172576446	172578580	chr2	172612172	172613987	35566.5	172577513	1.72613e+08	5481	1782	82	0.0929991	32.8	27.3333	0	0.0546394	1.58951e-129	7.61369e-92
chr2	26449464	26449696	chr2	26460775	26461285	11450	26449580	26461030	802	1140	27	0.162972	27	27	0	1e-300	1.93863e-58	1e-300
chr2	71867784	71867885	chr2	71872786	71872906	5011.5	7.18678e+07	71872846	590	1356	26	0.526906	26	26	0	1e-300	1.9108e-57	1e-300
chr2	157468525	157468765	chr2	157475130	157475814	6827	157468645	157475472	1022	977	35	0.169648	35	35	0	0.0296641	5.80852e-78	3.66183e-41
chr2	116061121	116061303	chr2	116066822	116067006	5702	116061212	116066914	769	1086	23	0.281448	23	23	0	1e-300	2.71812e-49	1e-300
chr2	172831192	172831789	chr2	172836395	172837169	5291.5	1.72831e+08	172836782	1766	3043	82	0.267873	82	82	0	1e-300	7.3195e-151	1e-300
chr2	84670946	84671253	chr2	84677610	84677815	6613	8.46711e+07	8.46777e+07	517	1112	28	0.244929	28	28	0.03	5.11164e-06	9.55587e-67	1.24964e-30
chr2	180895044	180895814	chr2	180902053	180902381	6788	180895429	180902217	1216	721	56	0.228422	56	56	0	3.06559e-09	6.08213e-139	5.26649e-76
chr2	91183119	91183273	chr2	91201618	91203995	19610.5	91183196	9.12028e+07	1564	2866	51	0.0902464	51	25.5	0	1e-300	8.53976e-88	1e-300
chr2	160873138	160873783	chr2	160883815	160886487	11690.5	1.60873e+08	160885151	1411	1069	58	0.0783131	58	11.6	0	0.00188694	1.02793e-130	1.59205e-79
chr2	129178814	129179044	chr2	129197916	129198254	19156	129178929	129198085	1227	982	34	0.268091	34	34	0	0.000408274	1.56617e-72	1.28268e-39
chr2	30806220	30809896	chr2	30981599	30985864	175674	30808058	3.09837e+07	5914	6765	62	0.0349678	62	62	0	9.28531e-10	1.45765e-53	1.18784e-86
chr2	29817536	29817855	chr2	29827081	29827636	9663	2.98177e+07	2.98274e+07	1313	2236	40	0.204975	40	40	0	0.0455415	2.53511e-72	4.62145e-49
chr2	140065537	140066413	chr2	140077382	140077997	11714.5	140065975	1.40078e+08	1634	1444	83	0.249317	41.5	8.3	0	0.00468706	2.59117e-183	3.39827e-101
chr2	26593906	26594226	chr2	26640208	26640718	46397	26594066	26640463	2108	1959	31	0.167277	31	10.3333	0	8.63277e-05	2.36694e-48	4.61805e-35
chr2	71529744	71530141	chr2	71539619	71539667	9700.5	7.15299e+07	71539643	1877	655	32	0.322064	32	32	0	1e-300	2.86875e-67	1e-300
chr2	72980279	72980403	chr2	72985543	72987069	5965	72980341	72986306	1041	1511	42	0.114003	42	42	0	1e-300	2.99539e-88	1e-300
chr2	4559273	4560509	chr2	4574993	4575632	15421.5	4559891	4.57531e+06	2086	1653	111	0.265139	27.75	8.53846	0	0.0164804	1.485e-240	7.26155e-116
chr2	76064005	76064416	chr2	76070147	76070567	6146.5	7.60642e+07	76070357	946	854	44	0.237139	44	44	0	1e-300	3.00906e-106	1e-300
chr2	84825215	84826971	chr2	84831573	84831991	5689	84826093	84831782	2175	1502	52	0.107126	52	52	0.01	1e-300	4.15692e-97	1e-300
chr2	180702538	180703562	chr2	180709162	180709232	6147	180703050	180709197	1519	1126	56	0.229257	56	11.2	0	1e-300	2.93484e-122	1e-300
chr2	127207854	127209425	chr2	127248269	127249700	40345	1.27209e+08	1.27249e+08	2082	1835	68	0.10145	45.3333	4.25	0.01	0.0114676	6.91692e-130	8.66659e-86
chr2	168767005	168767520	chr2	168790973	168791766	24107	1.68767e+08	1.68791e+08	3191	1909	66	0.225989	66	33	0	0.0161974	9.01197e-112	6.86058e-94
chr2	172550574	172551080	chr2	172757047	172759066	207230	172550827	1.72758e+08	3675	2033	61	0.108198	61	61	0	1e-300	6.71903e-96	1e-300
chr2	154416984	154417470	chr2	154428092	154428138	10888	154417227	154428115	1803	1119	24	0.202047	24	24	0	1e-300	1.41539e-42	1e-300
chr2	6220231	6220895	chr2	6404423	6406155	184726	6220563	6405289	1083	923	43	0.0803773	43	10.75	0	1e-300	2.30745e-99	1e-300
chr2	25256989	25257476	chr2	25262313	25262904	5376	2.52572e+07	2.52626e+07	614	4712	46	0.191113	46	46	0	0.000143453	2.39489e-86	6.8308e-59
chr2	152830511	152830782	chr2	152847913	152848041	17330.5	1.52831e+08	152847977	2229	1603	27	0.30307	27	27	0	1e-300	2.16361e-42	1e-300
chr2	181580553	181581468	chr2	181592742	181592788	11754.5	1.81581e+08	181592765	2466	491	38	0.177097	38	38	0	1e-300	7.12977e-83	1e-300
chr2	93812001	93812534	chr2	93822549	93822596	10305	9.38123e+07	9.38226e+07	834	815	28	0.216213	28	28	0	1e-300	1.20822e-64	1e-300
chr2	136710277	136716214	chr2	136889897	136893963	178684	1.36713e+08	136891930	2434	6482	103	0.0461168	103	51.5	0	4.96176e-20	4.96363e-151	3.75093e-165
chr2	14288857	14290723	chr2	14295378	14296048	5923	14289790	14295713	334	1207	73	0.128922	73	73	0	1e-300	2.852e-216	1e-300
chr2	167062982	167063177	chr2	167071832	167071878	8775.5	1.67063e+08	167071855	1514	1564	27	0.501763	27	27	0	1e-300	3.31374e-47	1e-300
chr2	119486467	119488042	chr2	119506542	119507323	19678	1.19487e+08	1.19507e+08	1928	887	35	0.0665341	35	35	0	0.00119232	1.02456e-69	3.66183e-41
chr2	13271359	13271593	chr2	13278131	13278349	6764	13271476	13278240	2300	313	28	0.277441	28	28	0	1e-300	3.72185e-64	1e-300
chr2	71649367	71649879	chr2	71655922	71655968	6322	71649623	71655945	422	2639	23	0.184606	23	4.6	0	1e-300	1.73419e-46	1e-300
chr2	74668234	74668357	chr2	74682197	74682455	14030.5	7.46683e+07	74682326	1156	1470	24	0.282123	24	24	0	1e-300	2.29918e-44	1e-300
chr2	30981599	30982202	chr2	31059532	31064069	79900	3.09819e+07	3.10618e+07	4632	4383	84	0.0731927	84	7	0	6.3685e-11	8.84537e-107	1.12321e-127
chr2	94245321	94245906	chr2	94263340	94263386	17749.5	9.42456e+07	94263363	1817	492	22	0.156151	22	22	0	1e-300	3.57665e-46	1e-300
chr2	87481307	87481760	chr2	87514857	87516473	34131.5	8.74815e+07	87515665	967	2001	117	0.253266	58.5	117	0	4.54031e-08	5.21416e-287	5.76182e-159
chr2	93863217	93864158	chr2	93868756	93869250	5315.5	9.38637e+07	93869003	1182	1190	71	0.221594	71	71	0	1.95583e-43	2.28013e-168	3.04149e-124
chr2	51140269	51141863	chr2	51147437	51147549	6427	51141066	51147493	2258	925	93	0.244149	93	93	0	1e-300	2.20494e-215	1e-300
chr2	29786716	29789333	chr2	29802055	29802605	14305.5	2.9788e+07	29802330	2844	1554	89	0.125862	89	89	0	2.1455e-05	1.49581e-174	2.25353e-137
chr2	156425424	156425991	chr2	156431318	156431598	5750.5	1.56426e+08	156431458	2140	625	45	0.237947	15	45	0	0.0854695	3.4924e-99	1.31524e-36
chr2	33461403	33462436	chr2	33468555	33468783	6749.5	3.34619e+07	33468669	1016	1979	54	0.191792	54	13.5	0	1e-300	2.99224e-113	1e-300
chr2	105669235	105670049	chr2	105675126	105675467	5654.5	105669642	1.05675e+08	1257	1989	97	0.376133	97	97	0	1e-300	2.01762e-218	1e-300
chr2	146062345	146063056	chr2	146073018	146073900	10758.5	1.46063e+08	146073459	2400	699	75	0.210862	37.5	75	0	0.00287377	3.89342e-174	2.11654e-88
chr2	28582953	28583554	chr2	28592887	28593188	9784	2.85833e+07	2.8593e+07	2121	1164	52	0.258195	52	52	0	1e-300	1.59326e-103	1e-300
chr2	165782369	165782657	chr2	165811668	165812243	29442.5	165782513	1.65812e+08	1474	2599	38	0.197208	38	38	0	1e-300	1.58352e-63	1e-300
chr2	150678481	150680103	chr2	150748317	150749043	69388	150679292	150748680	904	1624	34	0.0648534	34	34	0	2.55063e-12	1.34843e-69	1.28268e-39
chr2	158767715	158768137	chr2	158799541	158799706	31697.5	158767926	1.588e+08	3864	585	26	0.198375	26	26	0	1e-300	1.05432e-45	1e-300
chr2	38547188	38548138	chr2	38555455	38555921	8025	38547663	38555688	1126	1123	76	0.240382	9.5	38	0	0.000222457	4.11366e-186	8.56298e-47
chr2	160359998	160360405	chr2	160365596	160365643	5418	1.6036e+08	1.60366e+08	1075	583	26	0.256489	26	26	0	1e-300	3.16214e-60	1e-300
chr2	93870654	93873052	chr2	94001167	94003407	130434	93871853	94002287	2634	2173	116	0.112016	116	58	0	1.94095e-33	1.77925e-227	1.09354e-191
chr2	68818934	68820183	chr2	69047623	69049900	229203	6.88196e+07	6.90488e+07	1627	2738	61	0.0774817	40.6667	20.3333	0	0.000407495	1.1645e-109	2.48458e-74
chr2	164905228	164906798	chr2	164911704	164912524	6101	164906013	164912114	847	2093	53	0.0993184	53	53	0.03	6.89614e-09	9.81861e-114	8.76792e-71
chr2	165982806	165983495	chr2	165992423	165992469	9295.5	1.65983e+08	165992446	1675	1296	44	0.268113	44	14.6667	0	1e-300	4.77392e-87	1e-300
chr2	120991081	120992001	chr2	121003197	121003930	12022.5	120991541	1.21004e+08	1060	604	34	0.0921208	34	34	0	0.00331917	4.86061e-82	1.28268e-39
chr2	140067052	140067416	chr2	140077382	140077996	10455	140067234	140077689	763	1434	45	0.206075	22.5	45	0	0.0147729	4.52833e-103	4.16136e-44
chr2	71529744	71530140	chr2	71541505	71542221	11921	71529942	71541863	1864	1247	64	0.257767	10.6667	10.6667	0	0.00078052	1.17554e-134	1.36298e-42
chr2	179193735	179194471	chr2	179200289	179200854	6468.5	179194103	1.79201e+08	1076	473	50	0.172125	50	50	0	7.16241e-25	6.64602e-134	1.78878e-80
chr2	5064073	5064252	chr2	5075281	5076067	11511.5	5.06416e+06	5075674	979	1543	37	0.171722	37	37	0	1e-300	1.63641e-76	1e-300
chr2	57231138	57231787	chr2	57238178	57238225	6739	5.72315e+07	5.72382e+07	830	780	24	0.154438	24	24	0	1e-300	1.68621e-54	1e-300
chr2	26227851	26228298	chr2	26237328	26237662	9420.5	2.62281e+07	26237495	884	2490	40	0.229383	40	40	0	1e-300	2.06773e-77	1e-300
chr2	132687151	132687793	chr2	132701402	132702262	14360	132687472	132701832	1064	2965	75	0.223637	37.5	75	0	0.000281851	6.81285e-153	2.11654e-88
chr2	44524296	44527280	chr2	44536673	44539565	12331	44525788	44538119	3476	1143	181	0.137959	27.8462	6.24138	0.05	1.29122e-11	1e-300	5.88226e-188
chr2	165779045	165779333	chr2	165819678	165820013	40656.5	165779189	1.6582e+08	1313	2465	26	0.186912	26	26	0	1e-300	1.42756e-41	1e-300
chr2	79454032	79454690	chr2	79459162	79460436	5438	79454361	79459799	2369	746	80	0.185453	80	80	0.01	1e-300	4.24048e-186	1e-300
chr2	168981023	168981277	chr2	169006817	169007052	25784.5	168981150	1.69007e+08	3973	1089	35	0.320561	35	35	0	1e-300	1.40714e-55	1e-300
chr2	70550521	70551475	chr2	70558224	70558411	7319.5	70550998	7.05583e+07	998	1347	44	0.172711	44	44	0	1.12953e-06	2.47687e-96	1.41534e-55
chr2	29100886	29101657	chr2	29120934	29121383	19887	2.91013e+07	2.91212e+07	1539	1389	72	0.264317	36	72	0	0.0357558	9.42951e-158	1.07309e-83
chr2	106815388	106816491	chr2	106821253	106822459	5916.5	1.06816e+08	106821856	903	818	52	0.100863	52	52	0.02	1.65254e-07	2.63687e-131	4.64865e-69
chr2	165790993	165791185	chr2	165808027	165808653	17251	165791089	165808340	740	2825	37	0.202582	37	12.3333	0	1.03796e-05	2.52318e-71	2.745e-44
chr2	92389623	92389695	chr2	92400333	92401057	11036	92389659	92400695	1260	807	30	0.168795	30	10	0	1e-300	9.19662e-65	1e-300
chr2	104685266	104685675	chr2	104742730	104743194	57491.5	1.04685e+08	104742962	1433	2198	44	0.225731	44	44	0	1e-300	7.00933e-80	1e-300
chr2	28517266	28517312	chr2	28523655	28524437	6757	28517289	28524046	1268	1535	33	0.178499	33	8.25	0	1e-300	4.5325e-63	1e-300
chr2	27427570	27431015	chr2	27474895	27477492	46901	2.74293e+07	2.74762e+07	3306	5208	88	0.065231	29.3333	7.33333	0	0.0025201	8.12758e-120	2.69383e-94
chr2	119034801	119034848	chr2	119046685	119047149	12092.5	1.19035e+08	119046917	853	1463	27	0.236644	27	27	0	1e-300	9.22487e-55	1e-300
chr2	180219928	180220806	chr2	180226955	180227608	6914.5	180220367	1.80227e+08	1325	3365	109	0.318862	54.5	54.5	0	8.80579e-05	3.89492e-223	6.19617e-145
chr2	28592887	28593188	chr2	28607549	28607665	14569.5	2.8593e+07	28607607	1164	1070	22	0.236286	22	22	0	1e-300	6.16502e-43	1e-300
chr2	165778960	165779334	chr2	165809945	165810413	31032	165779147	165810179	1569	5509	62	0.329785	62	62	0	1e-300	4.75117e-94	1e-300
chr2	31239316	31240336	chr2	31245427	31245577	5676	31239826	31245502	2118	601	61	0.233505	61	61	0	1e-300	1.09188e-143	1e-300
chr2	152374823	152376000	chr2	152395567	152396240	20492	1.52375e+08	1.52396e+08	2229	1686	43	0.104099	43	43	0	0.0211482	2.39285e-74	6.23071e-54
chr2	74659056	74659317	chr2	74667449	74667706	8391	7.46592e+07	7.46676e+07	1386	1366	49	0.423661	49	7	0	1e-300	4.83762e-102	1e-300
chr2	122369108	122369352	chr2	122376022	122376068	6815	122369230	122376045	1794	588	20	0.308876	20	10	0	1e-300	8.22518e-40	1e-300
chr2	14055717	14056900	chr2	14072921	14073939	17121.5	1.40563e+07	14073430	1456	1991	140	0.284879	70	70	0	0.00477365	1e-300	1.42136e-200
chr2	151741521	151741757	chr2	151748275	151748548	6772.5	151741639	1.51748e+08	404	740	26	0.228774	26	26	0	1e-300	9.59078e-69	1e-300
chr2	165861397	165862280	chr2	165898804	165899207	37167	1.65862e+08	1.65899e+08	3923	1968	60	0.208959	40	30	0	0.0326381	4.49288e-93	1.01081e-72
chr2	164443077	164443855	chr2	164454080	164454394	10771	164443466	164454237	2499	423	35	0.143548	35	17.5	0	0.0090072	2.63641e-77	3.66183e-41
chr2	116067715	116067901	chr2	116075789	116076626	8399.5	116067808	1.16076e+08	758	1493	35	0.15323	35	7	0	5.39316e-22	4.62962e-76	1.73238e-51
chr2	117336742	117337196	chr2	117342499	117342731	5646	117336969	117342615	721	859	33	0.215448	33	33	0	1.97742e-21	1.0807e-79	8.25294e-48
chr2	84734571	84735000	chr2	84742359	84742530	7659	8.47348e+07	8.47424e+07	494	1384	26	0.194077	8.66667	13	0	0.000368614	2.91857e-59	3.52829e-16
chr2	149939127	149939789	chr2	149983251	149984054	44194.5	149939458	1.49984e+08	1235	1880	60	0.183428	60	3.75	0	0.00150413	1.2294e-124	4.49477e-83
chr2	152820161	152820559	chr2	152830540	152830782	10301	152820360	152830661	1452	2125	38	0.265923	38	7.6	0	0.0113937	4.23033e-67	7.21869e-46
chr2	32162288	32162860	chr2	32167817	32167863	5266	32162574	32167840	2100	610	28	0.202918	28	28	0	1e-300	6.57562e-57	1e-300
chr2	17982399	17983044	chr2	17988509	17989050	6058	1.79827e+07	1.79888e+07	1482	908	59	0.222802	29.5	29.5	0	6.20689e-05	2.03843e-136	5.81932e-64
chr2	163053811	163054503	chr2	163059717	163060125	5764	163054157	163059921	2676	669	44	0.179148	22	44	0	0.000241204	6.26151e-91	9.37249e-43
chr2	9882725	9883440	chr2	9903919	9904666	21210	9.88308e+06	9.90429e+06	2052	2781	73	0.223629	24.3333	14.6	0	0.0625007	9.1501e-129	7.84535e-73
chr2	144452338	144453013	chr2	144459259	144459318	6613	1.44453e+08	1.44459e+08	1084	1010	41	0.250173	41	41	0	1e-300	2.74828e-92	1e-300
chr2	118373364	118373662	chr2	118388130	118388344	14724	118373513	118388237	908	1251	22	0.192444	22	22	0	1e-300	8.00183e-44	1e-300
chr2	29054816	29054993	chr2	29060005	29060225	5210.5	2.90549e+07	29060115	671	1461	28	0.315878	28	28	0	1e-300	3.68417e-60	1e-300
chr2	152089354	152089918	chr2	152095313	152095361	5701	152089636	152095337	833	1528	27	0.19759	27	27	0	1e-300	1.56927e-54	1e-300
chr2	105675126	105675974	chr2	105680930	105680976	5403	105675550	105680953	2542	868	33	0.165321	33	33	0	1e-300	2.62669e-61	1e-300
chr2	30828162	30828485	chr2	30834096	30834572	6010.5	3.08283e+07	30834334	2681	527	29	0.162556	29	9.66667	0	7.20679e-05	3.89967e-58	4.30401e-32
chr2	51139194	51141863	chr2	51148262	51149117	8161	5.11405e+07	5.11487e+07	3883	1992	231	0.293581	57.75	9.625	0	1.40593e-05	1e-300	1e-300
chr2	72389876	72390378	chr2	72398157	72398694	8298.5	72390127	7.23984e+07	745	1215	56	0.241393	56	56	0	0.0213882	3.89403e-138	5.26649e-76
chr2	172544655	172545048	chr2	172550574	172550827	5849	1.72545e+08	1.72551e+08	1357	2834	56	0.388246	56	56	0	2.50676e-11	2.55295e-102	5.26649e-76
chr2	32237117	32237536	chr2	32260081	32260143	22785.5	3.22373e+07	32260112	1310	868	30	0.279337	30	30	0	1e-300	2.74338e-63	1e-300
chr2	84678173	84678428	chr2	84726914	84727326	48819.5	8.46783e+07	84727120	4317	2196	40	0.268588	40	8	0	1e-300	5.03287e-52	1e-300
chr2	70278546	70278812	chr2	70292479	70292901	14011	70278679	70292690	2364	746	56	0.364545	56	28	0	1e-300	1.13696e-121	1e-300
chr2	163462879	163463174	chr2	163472458	163473158	9781.5	1.63463e+08	163472808	1471	3381	80	0.360096	32	13.3333	0	0.0407279	3.91608e-149	8.09742e-89
chr2	29060051	29060226	chr2	29124911	29125214	64924	2.90601e+07	2.91251e+07	1430	2950	28	0.262351	28	28	0	1e-300	2.41316e-42	1e-300
chr2	143915204	143915386	chr2	143923926	143924789	9062.5	143915295	1.43924e+08	3229	890	63	0.270008	63	63	0	3.4008e-05	1.96045e-126	1.88498e-88
chr2	167066153	167066956	chr2	167072193	167072807	5945.5	1.67067e+08	167072500	1047	4018	99	0.312908	33	99	0	0.00451784	2.58223e-201	9.44803e-111
chr2	57231431	57231787	chr2	57238684	57238760	7113	57231609	57238722	725	861	25	0.259184	25	25	0	1e-300	1.46169e-57	1e-300
chr2	167066153	167066754	chr2	167071832	167071878	5401.5	1.67066e+08	167071855	899	1564	45	0.311501	45	45	0	1e-300	4.56971e-98	1e-300
chr2	119857192	119858082	chr2	119873268	119873749	15871.5	119857637	1.19874e+08	1926	1187	56	0.182937	56	56	0	3.50228e-05	4.26382e-115	5.26649e-76
chr2	75873767	75874386	chr2	75883524	75883632	9501.5	7.58741e+07	75883578	2900	259	23	0.141692	23	23	0	1e-300	1.41349e-50	1e-300
chr2	59626501	59627605	chr2	59633694	59634420	7004	59627053	59634057	1119	3301	134	0.327948	16.75	7.44444	0	2.74575e-07	3.53981e-298	1.8481e-111
chr2	29097838	29098211	chr2	29124914	29125214	27039.5	2.9098e+07	29125064	1016	2925	64	0.425909	32	32	0	0.0217268	7.66227e-128	2.02993e-71
chr2	152398470	152398516	chr2	152414753	152415446	16606.5	152398493	1.52415e+08	921	2126	39	0.236359	39	4.875	0	1e-300	4.64785e-77	1e-300
chr2	165795464	165795761	chr2	165809945	165810603	14661.5	1.65796e+08	165810274	400	5625	37	0.17352	37	12.3333	0	1e-300	1.92059e-70	1e-300
chr2	32967235	32967439	chr2	32981989	32982250	14782.5	32967337	3.29821e+07	1167	2495	34	0.327475	34	34	0	1e-300	2.00839e-59	1e-300
chr2	168980591	168981754	chr2	168992487	168995186	12664	1.68981e+08	1.68994e+08	5199	1829	158	0.18323	52.6667	19.75	0	3.38426e-12	2.92962e-296	6.64672e-207
chr2	30794823	30795287	chr2	30807281	30807631	12401	30795055	30807456	2312	3145	51	0.280606	51	25.5	0	8.54808e-07	4.7387e-77	2.41819e-67
chr2	146061922	146063056	chr2	146218489	146222479	157995	146062489	146220484	2667	3431	87	0.0760435	87	29	0	1.06466e-13	6.58958e-142	1.76542e-133
chr2	172226993	172229599	chr2	172328119	172330329	100928	172228296	172329224	1138	1319	67	0.0623075	67	67	0	6.88033e-24	2.90752e-155	1.02374e-95
chr2	10365156	10365883	chr2	10371202	10371411	5787	1.03655e+07	1.03713e+07	1990	490	55	0.263171	27.5	55	0	1.23801e-07	9.76015e-134	3.98257e-58
chr2	26604009	26604232	chr2	26609851	26612075	6842.5	2.66041e+07	26610963	1119	3330	71	0.12995	71	23.6667	0.01	1e-300	7.2542e-138	1e-300
chr2	165986897	165987455	chr2	165992423	165992469	5270	165987176	165992446	1238	1296	38	0.281772	38	38	0	1e-300	5.73773e-78	1e-300
chr2	147183864	147184107	chr2	147189711	147190277	6008.5	1.47184e+08	147189994	959	1696	44	0.243588	44	44	0	1e-300	1.17829e-92	1e-300
chr2	13271041	13271593	chr2	13276468	13277231	5532.5	13271317	1.32768e+07	2855	424	55	0.187322	55	55	0	7.03948e-05	1.0586e-128	2.95017e-74
chr2	131204312	131204675	chr2	131209889	131210660	5781	1.31204e+08	1.3121e+08	252	3191	36	0.142181	36	36	0	1.71205e-14	1.2069e-84	1.01639e-42
chr2	20520193	20521220	chr2	20525796	20526366	5374.5	2.05207e+07	20526081	1967	1802	96	0.269227	96	96	0	1.99891e-13	9.9332e-201	3.7483e-151
chr2	121270168	121270702	chr2	121289612	121290036	19389	121270435	121289824	1176	1769	39	0.182327	39	2.6	0	0.00547961	5.43718e-76	1.84973e-47
chr2	26902496	26902810	chr2	26910303	26910437	7717	26902653	26910370	1245	859	28	0.279919	14	28	0	0.00582879	4.53095e-59	1.27957e-22
chr2	165809945	165810413	chr2	165914286	165914517	104222	165810179	1.65914e+08	5509	2076	40	0.256292	40	40	0	1e-300	7.8795e-49	1e-300
chr2	119106509	119106895	chr2	119112707	119113220	6261.5	119106702	1.19113e+08	550	1573	41	0.204257	41	20.5	0	1.44582e-27	1.12968e-96	8.34437e-63
chr2	74667449	74667706	chr2	74681701	74681747	14146.5	7.46676e+07	74681724	1366	1437	23	0.339967	23	23	0	1e-300	1.04198e-40	1e-300
chr2	30918864	30919228	chr2	30927191	30927748	8423.5	30919046	3.09275e+07	782	2336	56	0.27232	18.6667	14	0	0.00814935	8.90653e-121	3.86809e-50
chr2	38988337	38988427	chr2	38997679	38997990	9452.5	38988382	3.89978e+07	440	1086	20	0.223376	20	20	0	1e-300	9.52475e-47	1e-300
chr2	20414866	20415129	chr2	20669414	20670111	254765	2.0415e+07	2.06698e+07	849	4531	40	0.186612	40	13.3333	0	1e-300	9.98705e-68	1e-300
chr2	13264866	13265513	chr2	13270932	13271594	6073.5	1.32652e+07	13271263	795	3022	81	0.277139	81	81	0	1e-300	7.78123e-178	1e-300
chr2	30796673	30797066	chr2	30801746	30803046	5526.5	3.07969e+07	30802396	1204	1371	37	0.0978806	37	37	0	1e-300	4.63752e-75	1e-300
chr2	165861596	165862315	chr2	165874517	165874709	12657.5	1.65862e+08	165874613	3681	829	47	0.231063	47	47	0	1e-300	2.20556e-87	1e-300
chr2	163048304	163048626	chr2	163054005	163054504	5789.5	163048465	1.63054e+08	853	2512	46	0.250938	46	46	0	0.00131718	3.43406e-92	6.8308e-59
chr2	18057323	18057369	chr2	18064064	18064348	6860	18057346	18064206	339	1624	23	0.312152	23	23	0	1e-300	1.34692e-53	1e-300
chr2	27441402	27442896	chr2	27475457	27476719	33939	27442149	27476088	2692	4502	112	0.182008	56	11.2	0	0.00333884	5.58006e-181	3.62298e-150
chr2	36048247	36050286	chr2	36089645	36094353	42732.5	3.60493e+07	36091999	2989	4770	150	0.0995709	37.5	150	0	1.54081e-06	1.35829e-250	6.70787e-175
chr2	26236200	26238001	chr2	26297748	26299590	61568.5	2.62371e+07	26298669	3173	3406	63	0.0774521	63	31.5	0	0.0033707	9.03283e-90	1.88498e-88
chr2	158786718	158789845	chr2	158794468	158794989	6447	1.58788e+08	1.58795e+08	1420	3135	134	0.164514	67	134	0.01	4.55761e-12	1.27949e-286	1.50113e-189
chr2	74659056	74659317	chr2	74681701	74681747	22537.5	7.46592e+07	74681724	1386	1437	24	0.350126	24	24	0	1e-300	1.04958e-42	1e-300
chr2	152406471	152406517	chr2	152414753	152415446	8605.5	152406494	1.52415e+08	772	2126	30	0.181815	30	30	0	1e-300	1.69848e-58	1e-300
chr2	25225415	25225562	chr2	25240691	25241435	15574.5	2.52255e+07	25241063	808	3475	47	0.23625	47	47	0	3.89395e-31	4.26819e-89	1.68392e-74
chr2	94157845	94159086	chr2	94243208	94245975	86126	9.41585e+07	9.42446e+07	4147	4605	136	0.151972	68	19.4286	0	0.00265896	5.42495e-204	3.26971e-193
chr2	84715245	84715618	chr2	84743119	84743333	27794.5	8.47154e+07	84743226	3148	1534	29	0.221264	29	9.66667	0	1e-300	1.50545e-42	1e-300
chr2	71532444	71532490	chr2	71542726	71543313	10552.5	71532467	7.1543e+07	565	1873	32	0.226411	32	8	0	1e-300	2.11695e-69	1e-300
chr2	5943022	5943122	chr2	5950557	5951225	7819	5943072	5950891	619	2995	34	0.198276	34	34	0	1e-300	3.18678e-66	1e-300
chr2	73023088	73024359	chr2	73053974	73055911	31219	7.30237e+07	7.30549e+07	3096	2310	86	0.120065	86	86	0	1.81856e-08	3.92522e-149	1.53612e-131
chr2	9882717	9883440	chr2	9889166	9889213	6111	9.88308e+06	9.88919e+06	2076	477	42	0.244293	42	10.5	0	1e-300	4.81661e-97	1e-300
chr2	150748746	150749044	chr2	150761227	150761741	12589	150748895	150761484	1463	595	31	0.170985	31	31	0	1e-300	1.77827e-69	1e-300
chr2	128265327	128266011	chr2	128271934	128272761	6678.5	128265669	1.28272e+08	2901	826	111	0.329011	55.5	55.5	0	0.000686487	2.05854e-259	2.0292e-148
chr2	37423144	37423362	chr2	37429552	37430445	6745.5	37423253	3.743e+07	1357	404	49	0.19753	49	12.25	0	6.13227e-18	2.58267e-129	6.17122e-64
chr2	9881724	9881904	chr2	9903919	9904570	22430.5	9881814	9.90424e+06	1137	2621	32	0.172465	32	32	0	1e-300	7.47528e-55	1e-300
chr2	49727192	49727562	chr2	49734136	49734785	7083.5	49727377	4.97345e+07	973	1009	40	0.175808	40	40	0	1e-300	1.46727e-91	1e-300
chr2	23040279	23040868	chr2	23069377	23070966	29598	2.30406e+07	2.30702e+07	1210	919	39	0.0801971	39	13	0	1e-300	9.94441e-87	1e-300
chr2	80617355	80617708	chr2	80637124	80640765	21413	8.06175e+07	8.06389e+07	585	2651	62	0.0695241	62	62	0	1e-300	3.9067e-141	1e-300
chr2	168262126	168262819	chr2	168267959	168268211	5612.5	1.68262e+08	168268085	742	740	28	0.132702	28	28	0	1e-300	2.79074e-67	1e-300
chr2	57231502	57231787	chr2	57237277	57237652	5820	5.72316e+07	5.72375e+07	680	566	27	0.183219	27	27	0	1e-300	9.71698e-69	1e-300
chr2	104685220	104685703	chr2	104745346	104747023	60723	1.04685e+08	1.04746e+08	1484	1406	41	0.0850123	41	41	0	1e-300	1.19544e-80	1e-300
chr2	38932325	38932560	chr2	38943810	38944258	11591.5	3.89324e+07	38944034	602	1116	22	0.144263	22	22	0.02	1e-300	6.84227e-49	1e-300
chr2	114176734	114180522	chr2	114200562	114202302	22804	114178628	114201432	2705	1379	166	0.134491	166	166	0	3.13078e-46	1e-300	4.11049e-299
chr2	69274541	69277667	chr2	69427076	69433253	154060	69276104	6.94302e+07	1204	1013	74	0.0356255	74	74	0	4.58537e-32	1.48461e-181	1.12715e-108
chr2	165969520	165970262	chr2	165976081	165977032	6665.5	165969891	1.65977e+08	2827	1501	109	0.288351	10.381	36.3333	0	9.37944e-05	2.21255e-225	4.30074e-70
chr2	52031103	52031991	chr2	52069495	52073854	40127.5	52031547	5.20717e+07	948	6538	127	0.108404	63.5	127	0	1.58526e-11	4.04722e-251	7.76442e-177
chr2	73566083	73566990	chr2	73572700	73573451	6539	7.35665e+07	7.35731e+07	1594	1140	66	0.178284	66	11	0	1.80205e-07	6.34385e-147	6.86058e-94
chr2	5842851	5846700	chr2	5894251	5895989	50344.5	5.84478e+06	5895120	2452	2296	59	0.0472961	59	59	0	2.60085e-06	3.42809e-99	2.69761e-81
chr2	172577166	172577766	chr2	172594672	172594965	17352.5	172577466	1.72595e+08	4439	544	31	0.155476	31	31	0	0.00587118	9.82409e-56	4.61805e-35
chr2	152696796	152697248	chr2	152707897	152708295	11074	152697022	152708096	1658	1856	40	0.210762	20	40	0	0.0516457	1.73319e-71	1.91716e-37
chr2	71054225	71056529	chr2	71062485	71063338	7534.5	71055377	7.10629e+07	3511	332	63	0.0893754	63	63	0.04	8.2476e-38	8.58285e-153	1.88498e-88
chr2	34248432	34252690	chr2	34373061	34374696	123318	34250561	3.43739e+07	2507	3117	55	0.0418002	55	55	0	1e-300	4.71171e-83	1e-300
chr2	74657577	74658328	chr2	74681701	74681747	23771.5	7.4658e+07	74681724	1665	1437	39	0.219158	39	9.75	0	1e-300	1.35397e-73	1e-300
chr2	71346865	71347889	chr2	71354117	71354501	6932	71347377	71354309	1791	672	49	0.155864	24.5	1.25641	0	2.09931e-11	5.67855e-112	1.30464e-49
chr2	25180731	25180777	chr2	25193577	25193737	12903	25180754	25193657	1258	2097	22	0.478308	22	22	0	1e-300	9.17415e-36	1e-300
chr2	73485218	73485927	chr2	73491896	73492509	6630	7.34856e+07	7.34922e+07	1047	543	41	0.138901	41	41	0	9.97524e-12	2.89899e-104	1.12651e-50
chr2	153586959	153587208	chr2	153595030	153595614	8238.5	1.53587e+08	153595322	848	1910	38	0.20431	38	38	0	1e-300	7.50034e-78	1e-300
chr2	27036676	27037703	chr2	27043043	27044069	6366.5	2.70372e+07	27043556	858	1014	50	0.109077	50	50	0	1.93221e-16	9.00725e-122	1.23375e-65
chr2	156180346	156180392	chr2	156195978	156196393	15816.5	156180369	1.56196e+08	1430	677	28	0.272025	28	28	0	1e-300	2.59412e-60	1e-300
chr2	72978059	72978720	chr2	72984171	72986198	6795	7.29784e+07	7.29852e+07	1208	1962	51	0.0849753	51	51	0.03	1.69501e-16	4.99294e-102	2.41819e-67
chr2	168767005	168767604	chr2	168776728	168777141	9630	1.68767e+08	1.68777e+08	3209	394	46	0.203577	15.3333	23	0	5.98195e-07	2.62666e-103	8.56501e-38
chr2	173282368	173282729	chr2	173290915	173291349	8583.5	1.73283e+08	173291132	367	1902	24	0.135206	24	12	0.03	0.00805415	8.21194e-54	6.17589e-25
chr2	170184708	170184968	chr2	170201536	170202073	16966.5	170184838	1.70202e+08	1596	1588	39	0.219158	39	39	0	7.92306e-05	1.30315e-72	1.84973e-47
chr2	180885126	180885502	chr2	180891241	180891431	6022	180885314	180891336	729	695	25	0.197822	25	25	0	1e-300	7.37004e-60	1e-300
chr2	166714309	166714545	chr2	166719974	166720467	5793.5	166714427	1.6672e+08	657	535	23	0.141303	23	23	0.02	1e-300	4.74456e-58	1e-300
chr2	28585335	28585524	chr2	28597130	28597435	11853	2.85854e+07	2.85973e+07	914	873	23	0.208522	23	23	0	1e-300	9.51277e-50	1e-300
chr2	130274450	130274794	chr2	130279583	130279814	5076.5	130274622	1.3028e+08	1493	501	38	0.295984	38	38	0	1e-300	7.10933e-91	1e-300
chr2	103759986	103762169	chr2	103795709	103796809	35181.5	1.03761e+08	103796259	2748	2031	115	0.156884	38.3333	14.375	0	1.76774e-05	2.20834e-226	1.29211e-135
chr2	30926712	30928416	chr2	30981406	30982202	54240	30927564	30981804	3820	4708	63	0.112863	63	31.5	0	1e-300	5.43403e-76	1e-300
chr2	92424103	92424534	chr2	92431408	92431454	7112.5	9.24243e+07	92431431	1318	698	28	0.262901	28	28	0	1e-300	6.20878e-61	1e-300
chr2	84737638	84738221	chr2	84743119	84743332	5296	8.47379e+07	8.47432e+07	1007	1522	27	0.151916	27	27	0	1e-300	2.48997e-52	1e-300
chr2	143890529	143891173	chr2	143915203	143915385	24443	143890851	143915294	642	3219	39	0.211464	39	39	0	0.000188868	2.9712e-76	1.84973e-47
chr2	173276673	173276899	chr2	173281732	173281959	5059.5	173276786	1.73282e+08	868	1162	26	0.257056	26	26	0	1e-300	8.91956e-55	1e-300
chr2	166713826	166713991	chr2	166719974	166720506	6331.5	1.66714e+08	166720240	1811	556	38	0.244176	38	19	0	1e-300	7.0459e-86	1e-300
chr2	152375759	152376000	chr2	152399004	152399164	23204.5	1.52376e+08	152399084	1856	2558	35	0.390909	35	35	0	1e-300	4.04235e-54	1e-300
chr2	167679856	167680288	chr2	167685242	167685363	5230.5	167680072	1.67685e+08	989	797	33	0.267264	33	33	0	1e-300	3.55384e-76	1e-300
chr2	104099131	104099585	chr2	104109365	104110427	10538	104099358	104109896	872	901	66	0.194983	66	66	0	1e-300	1.18945e-171	1e-300
chr2	90890379	90890844	chr2	90904623	90904817	14108.5	9.08906e+07	90904720	607	1095	26	0.176701	26	13	0	1e-300	1.49473e-59	1e-300
chr2	29819179	29822448	chr2	29889649	29891493	69757.5	2.98208e+07	29890571	6325	5156	159	0.139275	53	15.9	0	1.72473e-08	3.74398e-212	1.25395e-208
chr2	25262313	25262903	chr2	25272831	25272878	10246.5	25262608	2.52729e+07	4706	487	38	0.267175	38	38	0.02	1e-300	2.5077e-72	1e-300
chr2	31469900	31470084	chr2	31482495	31483177	12844	31469992	31482836	1997	1544	31	0.160323	31	15.5	0	1e-300	2.79509e-52	1e-300
chr2	69640059	69640599	chr2	69646964	69647010	6658	69640329	69646987	1046	478	27	0.206356	27	13.5	0	1e-300	1.20346e-65	1e-300
chr2	168767005	168767381	chr2	168780507	168780657	13389	168767193	168780582	3107	431	20	0.170293	20	20	0	1e-300	8.80799e-38	1e-300
chr2	152693281	152693783	chr2	152742321	152742678	48967.5	152693532	1.52742e+08	1397	1867	34	0.177271	34	6.8	0	1e-300	4.90232e-61	1e-300
chr2	75655849	75661343	chr2	75704384	75704916	46054	75658596	75704650	5510	4726	191	0.141957	191	95.5	0	7.24276e-15	1.25363e-288	1e-300
chr2	71745649	71745970	chr2	71751010	71751980	5685.5	7.17458e+07	71751495	675	2267	53	0.183866	53	53	0	3.67369e-13	2.80663e-117	8.76792e-71
chr2	38925029	38925585	chr2	38931843	38932100	6664.5	38925307	3.8932e+07	1367	1763	53	0.291969	53	53	0	6.66558e-06	1.82041e-106	8.76792e-71
chr2	154417134	154417470	chr2	154423693	154424016	6552.5	154417302	1.54424e+08	1727	723	36	0.244663	36	12	0	1.51012e-05	4.22255e-77	1.01639e-42
chr2	164436315	164436486	chr2	164443031	164443758	6994	1.64436e+08	1.64443e+08	389	2679	34	0.169572	34	34	0	1e-300	5.94144e-75	1e-300
chr2	162998660	162998776	chr2	163016977	163017260	18400.5	162998718	1.63017e+08	1011	1168	23	0.258171	23	23	0	1e-300	8.38881e-46	1e-300
chr2	164430967	164431013	chr2	164443031	164443862	12456.5	164430990	1.64443e+08	645	2789	36	0.183846	36	36	0	1e-300	2.13021e-71	1e-300
chr2	116061869	116062021	chr2	116067715	116067901	5863	116061945	116067808	902	758	23	0.304763	23	23	0	1e-300	2.62081e-51	1e-300
chr2	52031391	52031738	chr2	52036747	52037266	5442	5.20316e+07	5.2037e+07	807	736	52	0.268929	52	52	0	1e-300	2.19404e-136	1e-300
chr2	148706338	148706795	chr2	148732349	148732386	25801	1.48707e+08	1.48732e+08	861	794	21	0.19039	21	21	0	1e-300	3.90884e-46	1e-300
chr2	69205968	69206394	chr2	69212665	69213239	6771	69206181	69212952	2396	200	37	0.165712	37	37	0	2.70881e-18	4.24003e-96	3.24905e-55
chr2	74672836	74672944	chr2	74679456	74680223	6949.5	74672890	7.46798e+07	1543	2235	59	0.301992	59	59	0	0.00758458	7.36418e-112	2.69761e-81
chr2	29052786	29053444	chr2	29059891	29060225	6943	29053115	29060058	712	1503	29	0.13093	29	3.625	0	1e-300	1.38414e-61	1e-300
chr2	30077750	30078072	chr2	30093864	30094340	16191	30077911	30094102	1215	1916	37	0.207659	18.5	18.5	0	0.0228387	1.69397e-69	1.42637e-33
chr2	6167167	6168464	chr2	6172846	6173668	5441.5	6.16782e+06	6173257	1204	711	34	0.0718621	34	34	0.03	1e-300	1.14541e-77	1e-300
chr2	5894251	5895430	chr2	5950138	5951225	55841	5.89484e+06	5.95068e+06	2174	3207	70	0.138353	70	14	0	1.04551e-05	4.03263e-116	3.11501e-101
chr2	109917322	109917921	chr2	109925992	109926148	8448.5	1.09918e+08	109926070	3815	380	44	0.26101	44	44	0	1e-300	2.12995e-95	1e-300
chr2	155585649	155585905	chr2	155591261	155591647	5677	155585777	155591454	964	365	26	0.18138	26	26	0	1e-300	6.69723e-67	1e-300
chr2	35845723	35846050	chr2	35854657	35855047	8965.5	3.58459e+07	35854852	974	467	23	0.143668	23	23	0	1e-300	1.87158e-55	1e-300
chr2	26604766	26605221	chr2	26611046	26611581	6320	2.6605e+07	2.66113e+07	785	2137	46	0.208101	46	11.5	0	5.81325e-08	3.8371e-97	6.8308e-59
chr2	5942212	5942402	chr2	5949057	5951225	7834	5942307	5950141	571	3857	75	0.142452	75	75	0	2.54843e-14	1.62802e-165	1.50261e-110
chr2	119208741	119209130	chr2	119237493	119237540	28581	1.19209e+08	1.19238e+08	2745	723	20	0.205445	20	20	0	1e-300	2.59311e-34	1e-300
chr2	30758042	30758499	chr2	30794824	30795287	36785	3.07583e+07	3.07951e+07	1925	2291	27	0.13144	27	13.5	0	1e-300	6.16836e-40	1e-300
chr2	128241519	128241565	chr2	128265326	128266011	24126.5	128241542	1.28266e+08	810	2935	42	0.257326	42	14	0	1e-300	9.9471e-81	1e-300
chr2	5715129	5715812	chr2	5725372	5725569	10000	5.71547e+06	5.72547e+06	2877	914	55	0.279919	55	27.5	0	1e-300	2.36696e-109	1e-300
chr2	138256389	138256563	chr2	138265595	138265929	9286	138256476	138265762	1031	691	34	0.299755	34	34	0	1e-300	2.02972e-80	1e-300
chr2	32137993	32138256	chr2	32166603	32167001	28677.5	3.21381e+07	32166802	2710	1462	37	0.250699	37	37	0	1e-300	6.29476e-61	1e-300
chr2	32137993	32138243	chr2	32153025	32153863	15326	32138118	32153444	2667	1306	41	0.168774	41	6.83333	0	0.0282726	1.7325e-71	1.12651e-50
chr2	116970901	116983431	chr2	117118466	117120501	142318	116977166	1.17119e+08	11335	4955	641	0.197106	213.667	641	0	1.00604e-137	1e-300	1e-300
chr2	158613796	158614134	chr2	158624830	158624877	10888.5	158613965	1.58625e+08	986	1301	32	0.372255	32	8	0	1e-300	1.28133e-66	1e-300
chr2	127559449	127559804	chr2	127584719	127585073	25269.5	1.2756e+08	127584896	1642	1701	28	0.176874	28	28	0	1e-300	2.48131e-47	1e-300
chr2	75873253	75874706	chr2	75960414	75961624	87039.5	7.5874e+07	75961019	3118	2024	62	0.104273	62	15.5	0.01	0.00022314	1.98122e-102	1.18784e-86
chr2	122370680	122371007	chr2	122378523	122378659	7747.5	1.22371e+08	122378591	1359	968	20	0.193464	10	20	0.02	0.0984465	7.321e-38	6.44373e-14
chr2	26445228	26445274	chr2	26458363	26459174	13517.5	26445251	2.64588e+07	1677	2670	40	0.209041	40	6.66667	0	1e-300	5.76492e-65	1e-300
chr2	168961787	168962256	chr2	168981023	168981345	19162.5	1.68962e+08	168981184	1514	4145	51	0.288766	51	6.375	0	0.0131962	2.32561e-80	2.41819e-67
chr2	166009225	166009417	chr2	166021279	166022009	12323	166009321	166021644	1304	1148	26	0.126297	26	26	0	0.00202639	2.78628e-50	9.47227e-28
chr2	30937711	30939681	chr2	30981452	30982203	43131.5	30938696	3.09818e+07	2848	4728	67	0.11028	67	67	0	1e-300	8.20423e-91	1e-300
chr2	130274451	130275583	chr2	130283581	130284930	9238.5	130275017	1.30284e+08	2304	2107	187	0.337572	31.1667	11.6875	0	1.52991e-05	1e-300	5.83558e-203
chr2	145789075	145789653	chr2	145794489	145794982	5371.5	145789364	1.45795e+08	349	1184	40	0.167272	40	40	0	1e-300	3.5377e-107	1e-300
chr2	30042461	30042709	chr2	30048845	30048891	6283	30042585	30048868	1567	816	26	0.396075	26	8.66667	0	1e-300	4.37158e-52	1e-300
chr2	172345404	172345685	chr2	172370896	172370942	25374.5	1.72346e+08	172370919	3003	901	25	0.342408	25	12.5	0	1e-300	1.43741e-41	1e-300
chr2	73386982	73387406	chr2	73393713	73394175	6750	73387194	73393944	758	267	28	0.141539	28	28	0	1e-300	8.20093e-80	1e-300
chr2	26138463	26141523	chr2	26236526	26237755	97147.5	26139993	2.62371e+07	4557	3039	76	0.0793614	76	76	0	5.16661e-06	5.19315e-106	1.97677e-112
chr2	33468555	33468783	chr2	33478186	33478991	9919.5	33468669	3.34786e+07	1979	1201	55	0.238459	55	18.3333	0	1e-300	1.09567e-111	1e-300
chr2	160738180	160738665	chr2	160743993	160744445	5796.5	1.60738e+08	160744219	578	1197	40	0.191193	40	40	0	0.000284241	8.03592e-98	4.62145e-49
chr2	33438619	33438665	chr2	33468555	33468783	30027	33438642	33468669	1068	1979	20	0.326912	20	20	0	1e-300	9.576e-34	1e-300
chr2	24949093	24949590	chr2	24962432	24962922	13335.5	2.49493e+07	24962677	1869	1158	49	0.222347	49	8.16667	0	0.000335608	3.54935e-99	6.17122e-64
chr2	168252682	168253137	chr2	168267959	168268211	15175.5	1.68253e+08	168268085	2108	740	27	0.171039	27	27	0	1e-300	3.75501e-52	1e-300
chr2	127248269	127249080	chr2	127270413	127271838	22451	1.27249e+08	1.27271e+08	1684	1872	82	0.164246	82	27.3333	0	1.27236e-08	4.04155e-170	7.83326e-124
chr2	180227132	180227607	chr2	180238046	180238238	10772.5	1.80227e+08	180238142	3184	388	35	0.235014	17.5	35	0	0.000429296	5.6044e-75	4.76444e-31
chr2	30927191	30928169	chr2	30942590	30943103	15166.5	30927680	3.09428e+07	2783	2799	70	0.210268	70	8.75	0	0.00304965	1.0114e-112	3.11501e-101
chr2	117017413	117019728	chr2	117118697	117120500	101028	1.17019e+08	1.1712e+08	3366	4918	180	0.195766	180	180	0	1.91489e-17	1e-300	1e-300
chr2	3327153	3327617	chr2	3335709	3336515	8727	3327385	3336112	585	1631	42	0.148114	42	42	0	1e-300	1.28468e-97	1e-300
chr2	96579442	96581137	chr2	96585578	96586562	5780.5	9.65803e+07	96586070	500	390	49	0.0819172	49	49	0.03	1e-300	5.03295e-152	1e-300
chr2	105677957	105678135	chr2	105683009	105683577	5247	105678046	105683293	1559	836	42	0.252152	21	42	0	0.000742714	9.41002e-92	4.44277e-40
chr2	57117396	57118103	chr2	57122832	57124954	6143.5	5.71177e+07	57123893	703	1125	75	0.118735	75	75	0.03	6.14961e-53	3.54419e-199	1.50261e-110
chr2	125252149	125252723	chr2	125257386	125258051	5282.5	125252436	1.25258e+08	1026	758	43	0.155435	43	43	0	4.15733e-07	3.6915e-104	6.23071e-54
chr2	69586104	69586438	chr2	69591173	69591802	5216.5	69586271	6.95915e+07	2589	401	38	0.17673	38	38	0.01	1e-300	1.51108e-85	1e-300
chr2	39190847	39191278	chr2	39226383	39227272	35765	3.91911e+07	3.92268e+07	2127	1184	31	0.105182	31	31	0	1e-300	5.10781e-55	1e-300
chr2	29835505	29836334	chr2	29868727	29871184	34036	2.98359e+07	2.987e+07	3783	4691	123	0.167645	82	123	0	0.0924287	3.74085e-183	8.48446e-185
chr2	28923783	28925085	chr2	29052499	29055368	129500	28924434	2.90539e+07	1091	3399	72	0.0773115	72	36	0	2.72458e-16	2.08907e-140	6.09114e-105
chr2	25180978	25181256	chr2	25193577	25193737	12540	25181117	25193657	1310	2097	31	0.316986	31	31	0	1e-300	7.67861e-54	1e-300
chr2	167538158	167538313	chr2	167578213	167579585	40663.5	1.67538e+08	167578899	1677	1635	38	0.111454	38	38	0	1e-300	4.73836e-69	1e-300
chr2	164856453	164857084	chr2	164866929	164866975	10183.5	1.64857e+08	164866952	2630	771	40	0.26462	40	40	0	1e-300	7.01073e-79	1e-300
chr2	30794824	30795287	chr2	30827918	30828485	33146	3.07951e+07	3.08282e+07	2291	3248	42	0.182627	42	42	0	1e-300	8.68256e-60	1e-300
chr2	152405371	152406153	chr2	152414753	152414971	9100	152405762	152414862	1261	1612	38	0.170191	38	19	0	1e-300	5.00287e-74	1e-300
chr2	152363757	152364248	chr2	152375759	152376000	11877	1.52364e+08	1.52376e+08	2495	1856	45	0.27533	45	45	0	1e-300	1.55411e-74	1e-300
chr2	165825573	165826012	chr2	165914286	165914517	88609	1.65826e+08	1.65914e+08	1390	2076	34	0.227277	34	11.3333	0	1e-300	1.53179e-59	1e-300
chr2	30170916	30172051	chr2	30269764	30270518	98657.5	3.01715e+07	30270141	1850	1922	36	0.0853537	36	36	0	1e-300	1.42521e-60	1e-300
chr2	28607549	28607665	chr2	28612863	28613333	5491	28607607	28613098	1070	761	28	0.213999	28	28	0	1e-300	2.01082e-62	1e-300
chr2	168252712	168253308	chr2	168262314	168262819	9556.5	168253010	1.68263e+08	2127	691	46	0.187121	46	46	0	1.12793e-06	7.37503e-100	6.8308e-59
chr2	30807424	30807631	chr2	30816364	30816929	9119	3.08075e+07	3.08166e+07	2916	535	28	0.16244	28	14	0	1e-300	1.54116e-54	1e-300
chr2	32146734	32147059	chr2	32162289	32162521	15508.5	3.21469e+07	32162405	950	1511	27	0.2171	27	27	0	0.0110155	4.18291e-53	3.50346e-29
chr2	75863693	75864026	chr2	75869518	75870178	5988.5	7.58639e+07	75869848	217	2708	39	0.175901	39	39	0	0.00505438	1.38404e-98	1.84973e-47
chr2	27280754	27281276	chr2	27428125	27428624	147360	27281015	2.74284e+07	840	2032	39	0.171077	39	9.75	0	1e-300	2.03968e-79	1e-300
chr2	119843707	119844171	chr2	119897504	119898193	53909.5	119843939	1.19898e+08	1584	1668	33	0.128185	33	4.125	0	0.0140959	1.14595e-58	4.36489e-38
chr2	32395684	32395730	chr2	32404575	32405242	9201.5	32395707	3.24049e+07	1490	1390	33	0.207289	33	16.5	0	1e-300	3.576e-62	1e-300
chr2	17932448	17932769	chr2	17942932	17943327	10521	1.79326e+07	1.79431e+07	844	2062	35	0.218931	35	35	0	5.03886e-06	1.85819e-69	3.66183e-41
chr2	57230003	57230693	chr2	57238178	57238225	7853.5	57230348	5.72382e+07	765	780	24	0.145846	24	24	0	1e-300	2.32398e-55	1e-300
chr2	180226141	180227608	chr2	180273431	180274157	46919.5	1.80227e+08	180273794	4392	3655	71	0.145001	71	23.6667	0	0.0259136	1.57574e-92	4.38647e-103
chr2	116972423	116972790	chr2	116980693	116981006	8243	1.16973e+08	1.16981e+08	1224	774	28	0.184417	28	9.33333	0	0.00169919	1.45539e-60	1.24964e-30
chr2	165807969	165808653	chr2	165861397	165862275	53525	165808311	165861836	3086	3913	46	0.131895	46	15.3333	0.01	6.29795e-06	1.44936e-57	6.8308e-59
chr2	5715129	5715452	chr2	5809745	5810841	95002.5	5.71529e+06	5810293	2225	1729	46	0.145187	46	46	0	5.89391e-18	2.59367e-80	1.58324e-72
chr2	130283822	130284019	chr2	130288963	130289180	5151	1.30284e+08	1.30289e+08	681	344	20	0.216362	20	20	0	1e-300	4.96498e-53	1e-300
chr2	136891147	136892454	chr2	137116366	137118357	225561	1.36892e+08	1.37117e+08	5726	4830	173	0.234935	173	24.7143	0	2.29603e-09	1.8214e-249	1e-300
chr2	69585330	69586437	chr2	69611271	69613402	26453	6.95859e+07	6.96123e+07	4069	1279	72	0.0995881	36	10.2857	0	0.00173336	1.18113e-129	1.07309e-83
chr2	165831617	165832453	chr2	165914104	165914518	82276	165832035	165914311	2617	2163	51	0.182731	51	51	0	0.00526478	1.37113e-82	2.41819e-67
chr2	131255360	131256330	chr2	131261770	131261977	6028.5	131255845	1.31262e+08	1306	902	40	0.152207	40	40	0	1e-300	2.37235e-88	1e-300
chr2	17917325	17918051	chr2	17932394	17932769	14893.5	17917688	1.79326e+07	1686	892	40	0.162714	40	40	0	1.75715e-05	4.5861e-84	4.62145e-49
chr2	140170064	140172108	chr2	140185362	140186608	14899	140171086	140185985	3183	589	70	0.0952915	70	35	0	0.0251738	3.15323e-157	3.11501e-101
chr2	163054005	163054503	chr2	163060607	163060785	6442	163054254	163060696	2489	387	24	0.159007	24	24	0	2.8505e-05	1.96913e-50	6.17589e-25
chr2	84727111	84727326	chr2	84743119	84743333	16007.5	8.47272e+07	84743226	2113	1534	31	0.323636	31	31	0	1e-300	1.31214e-51	1e-300
chr2	153595030	153595569	chr2	153611604	153611815	16410	1.53595e+08	1.53612e+08	1833	815	27	0.161233	27	27	0	1e-300	1.19735e-52	1e-300
chr2	180885374	180885502	chr2	180890813	180890994	5465.5	180885438	1.80891e+08	623	526	22	0.318872	22	22	0	1e-300	7.78226e-56	1e-300
chr2	55435581	55437347	chr2	55441745	55442958	5887.5	55436464	5.54424e+07	863	310	60	0.0902054	60	60	0.03	1.9752e-09	2.16425e-183	4.49477e-83
chr2	104849976	104850288	chr2	104855630	104856409	5887.5	104850132	1.04856e+08	494	1241	36	0.147785	36	36	0	5.88574e-06	1.91091e-88	1.01639e-42
chr2	164798707	164798801	chr2	164804581	164804981	6027	164798754	164804781	329	1797	25	0.226655	25	25	0	1e-300	2.70491e-58	1e-300
chr2	135614902	135616483	chr2	135655272	135658769	41328	1.35616e+08	1.35657e+08	2017	3653	113	0.0996638	56.5	28.25	0	5.44968e-07	9.0818e-208	6.41134e-152
chr2	32166493	32167001	chr2	32174173	32174604	7641.5	32166747	3.21744e+07	1526	1516	58	0.27664	12.8889	5.8	0	0.0393365	9.98744e-120	3.93764e-43
chr2	180657301	180657808	chr2	180678620	180679171	21341	1.80658e+08	1.80679e+08	1225	2322	53	0.224358	53	17.6667	0	0.00153203	1.23085e-102	8.76792e-71
chr2	152686893	152686941	chr2	152693281	152693783	6615	152686917	152693532	1195	1397	44	0.358296	44	44	0	1e-300	3.99685e-92	1e-300
chr2	105677508	105677701	chr2	105683927	105684294	6506	1.05678e+08	1.05684e+08	1536	660	26	0.20794	26	26	0.01	0.045575	9.66666e-55	9.47227e-28
chr2	30779568	30779614	chr2	30794823	30795287	15464	30779591	30795055	1837	2312	23	0.201981	23	23	0	1e-300	4.9324e-33	1e-300
chr2	32137993	32138257	chr2	32146476	32147059	8642.5	32138125	3.21468e+07	2718	1065	55	0.290825	55	18.3333	0	0.096271	5.60856e-107	2.95017e-74
chr2	168970524	168970571	chr2	168981023	168981310	10619	1.68971e+08	1.68981e+08	416	4093	22	0.295004	22	22	0	1e-300	4.71463e-40	1e-300
chr2	79444187	79444814	chr2	79454173	79454515	9843.5	7.94445e+07	79454344	232	2071	30	0.138659	30	7.5	0	1e-300	4.59331e-75	1e-300
chr2	152363335	152364687	chr2	152398470	152399577	35012.5	152364011	1.52399e+08	2933	3714	62	0.112924	62	62	0	1.13189e-05	9.85305e-88	1.18784e-86
chr2	26593865	26594226	chr2	26604765	26605045	10859.5	2.6594e+07	26604905	2153	740	25	0.174676	25	25	0.01	1e-300	2.5054e-47	1e-300
chr2	152692239	152698362	chr2	152829720	152831008	135064	1.52695e+08	152830364	6227	3630	206	0.124492	41.2	12.1176	0	4.68546e-21	1e-300	1.1989e-247
chr2	25332944	25333404	chr2	25356123	25356821	23298	25333174	25356472	912	2091	40	0.154705	40	10	0	1.80102e-06	6.60491e-80	4.62145e-49
chr2	29835504	29836289	chr2	29858905	29860259	23685.5	2.98359e+07	29859582	3660	1512	74	0.154943	74	24.6667	0	0.000301228	4.86873e-132	1.12715e-108
chr2	150485200	150485803	chr2	150490482	150494611	7045	1.50486e+08	1.50493e+08	1520	731	82	0.0776106	82	82	0.03	1e-300	1.51285e-208	1e-300
chr2	155585188	155587054	chr2	155592850	155593306	6957	155586121	155593078	1416	1279	73	0.140803	73	73	0	5.59772e-10	9.24388e-166	8.34247e-107
chr2	119208741	119210097	chr2	119287165	119289063	78695	119209419	119288114	3016	3396	62	0.0853348	62	62	0	1e-300	2.21844e-89	1e-300
chr2	29097838	29098211	chr2	29120888	29121337	23088	2.9098e+07	2.91211e+07	1016	1374	33	0.179802	33	33	0	1e-300	7.07437e-68	1e-300
chr2	163386607	163387453	chr2	163401251	163402262	14726.5	163387030	1.63402e+08	1529	1278	47	0.113354	47	47	0	0.000291467	2.02865e-96	1.4527e-60
chr2	166996297	166996629	chr2	167004459	167004506	8019.5	166996463	1.67004e+08	2419	359	24	0.283612	24	24	0	1e-300	1.5523e-51	1e-300
chr2	164823213	164825996	chr2	164832780	164833003	8287	1.64825e+08	1.64833e+08	5258	1139	149	0.221998	37.25	24.8333	0	1.67499e-05	1e-300	2.51591e-173
chr2	25262038	25262904	chr2	25327912	25329302	66136	25262471	25328607	4859	891	45	0.0893357	45	15	0	5.1364e-06	5.21953e-76	3.14365e-57
chr2	132700238	132703144	chr2	132781189	132782242	80024.5	132701691	1.32782e+08	3923	2391	69	0.0780576	69	69	0	1.6003e-38	3.79732e-105	6.04768e-120
chr2	180724700	180725764	chr2	180730822	180731994	6176	180725232	180731408	1593	1096	67	0.134201	33.5	67	0.01	1.05469e-09	8.87291e-151	5.64197e-76
chr2	105667404	105667450	chr2	105675125	105675467	7869	105667427	105675296	503	1992	22	0.253947	22	22	0	1e-300	4.45554e-45	1e-300
chr2	166156086	166156589	chr2	166193974	166194333	37816	1.66156e+08	1.66194e+08	3496	1556	31	0.161067	31	31	0	0.00164914	1.11462e-44	4.61805e-35
chr2	148672892	148673148	chr2	148678033	148678241	5117	148673020	148678137	696	1274	31	0.299223	31	31	0	1e-300	3.37212e-69	1e-300
chr2	163309978	163310614	chr2	163316888	163317757	7026.5	163310296	1.63317e+08	488	1372	37	0.110108	37	37	0	0.00220739	6.8769e-90	2.745e-44
chr2	69586104	69586477	chr2	69592066	69592112	5798.5	6.95863e+07	69592089	2669	378	32	0.342049	32	32	0	1e-300	3.17126e-70	1e-300
chr2	38347941	38348087	chr2	38354413	38354697	6541	38348014	38354555	729	748	21	0.218727	21	21	0	1e-300	3.22301e-48	1e-300
chr2	102127887	102128207	chr2	102167133	102167377	39208	102128047	102167255	1186	1244	23	0.182642	23	23	0	1e-300	1.44327e-43	1e-300
chr2	121407490	121408676	chr2	121414016	121414203	6026.5	121408083	1.21414e+08	828	1272	35	0.114169	35	35	0	1e-300	3.75853e-77	1e-300
chr2	172551593	172551640	chr2	172577166	172577486	25709.5	1.72552e+08	172577326	567	3516	21	0.256274	21	10.5	0	1e-300	2.18775e-36	1e-300
chr2	69519464	69520712	chr2	69584176	69586431	65215.5	69520088	6.95853e+07	766	4808	74	0.0946114	74	74	0	7.59127e-17	9.05593e-146	1.12715e-108
chr2	20393301	20396483	chr2	20653088	20656815	260060	20394892	2.0655e+07	2386	8615	78	0.0505628	39	78	0	0.000405868	1.72141e-96	3.70572e-93
chr2	167072193	167072800	chr2	167112654	167113356	40508.5	1.67072e+08	167113005	3977	1154	44	0.150544	44	44	0	0.0414662	1.00069e-72	1.41534e-55
chr2	158666960	158667630	chr2	158767343	158769154	100954	158667295	1.58768e+08	1537	4818	50	0.0902599	50	50	0	3.7905e-13	8.30113e-75	1.23375e-65
chr2	20669414	20670108	chr2	20779882	20780053	110206	20669761	2.078e+07	4319	764	27	0.139798	27	27	0	1e-300	2.19004e-43	1e-300
chr2	29643619	29643665	chr2	29650119	29650299	6567	29643642	29650209	1452	752	24	0.475614	24	24	0	1e-300	5.2005e-49	1e-300
chr2	106974414	106975920	chr2	106982018	106983263	7473.5	106975167	1.06983e+08	1616	280	42	0.0683771	42	14	0.01	3.04957e-08	5.81899e-112	2.68065e-52
chr2	152404892	152405934	chr2	152410657	152411065	5448	152405413	152410861	552	1100	29	0.089574	29	29	0	1e-300	8.00231e-69	1e-300
chr2	37767272	37767653	chr2	37776012	37776058	8572.5	3.77675e+07	37776035	2247	431	21	0.220264	21	10.5	0	1e-300	5.31526e-43	1e-300
chr2	181580971	181581468	chr2	181587519	181587988	6534	1.81581e+08	1.81588e+08	1951	339	38	0.176181	19	7.6	0	0.00250445	3.65542e-93	7.49656e-35
chr2	71650329	71650754	chr2	71655922	71655968	5403.5	7.16505e+07	71655945	297	2639	21	0.199687	21	21	0	1e-300	5.12546e-45	1e-300
chr2	31472549	31473121	chr2	31482917	31483177	10212	31472835	31483047	1125	1293	37	0.199173	37	37	0	1e-300	4.08824e-77	1e-300
chr2	73041733	73042148	chr2	73048815	73049314	7124	7.30419e+07	7.30491e+07	715	1075	41	0.200904	41	41	0	7.16259e-09	9.97133e-99	1.12651e-50
chr2	91042577	91043497	chr2	91053781	91053863	10785	91043037	91053822	1174	557	27	0.120683	27	27	0	1e-300	1.92783e-62	1e-300
chr2	154586374	154587386	chr2	154592296	154593600	6068	154586880	154592948	624	1987	52	0.100558	52	52	0.02	1.3484e-05	1.69195e-119	4.64865e-69
chr2	152189628	152189674	chr2	152197026	152197701	7712.5	152189651	1.52197e+08	700	2091	24	0.149083	24	8	0	1e-300	5.89437e-46	1e-300
chr2	27475457	27477457	chr2	27513528	27515565	38089.5	27476457	2.75145e+07	4733	2836	134	0.148661	44.6667	134	0.01	2.90658e-06	7.23132e-221	2.19598e-166
chr2	73023670	73024349	chr2	73029084	73030064	5564.5	7.3024e+07	73029574	2812	456	34	0.0917877	34	34	0	5.74769e-16	8.48381e-72	1.21315e-49
chr2	74657577	74658328	chr2	74668234	74668357	10343	7.4658e+07	7.46683e+07	1665	1156	42	0.215223	21	8.4	0	0.000267191	1.60337e-84	4.44277e-40
chr2	70557400	70558412	chr2	70563022	70563468	5339	70557906	70563245	1528	1075	26	0.079867	26	26	0	1e-300	3.12902e-49	1e-300
chr2	122348906	122348952	chr2	122369895	122370393	21215	122348929	122370144	710	2628	25	0.205823	25	6.25	0	1e-300	1.28137e-45	1e-300
chr2	83713267	83713799	chr2	83723532	83724097	10281.5	83713533	8.37238e+07	1089	1009	50	0.204134	25	16.6667	0	0.0552618	1.41096e-116	5.2143e-51
chr2	132257308	132257862	chr2	132262816	132262865	5255.5	132257585	1.32263e+08	878	981	25	0.185684	25	25	0	1e-300	5.04201e-54	1e-300
chr2	163459515	163460025	chr2	163472458	163472832	12875	163459770	163472645	593	3034	37	0.187457	37	18.5	0	6.40668e-06	8.0895e-74	2.745e-44
chr2	119028549	119029908	chr2	119045360	119048256	17579.5	1.19029e+08	119046808	1761	2892	74	0.0778904	37	37	0	0.0447306	1.14826e-134	7.93989e-87
chr2	174075535	174078019	chr2	174283143	174284743	207166	174076777	174283943	3665	3155	97	0.106375	64.6667	32.3333	0	3.13089e-10	9.2084e-153	2.8377e-136
chr2	165942880	165943495	chr2	165969520	165969818	26481.5	1.65943e+08	165969669	1401	1824	30	0.147164	30	15	0	2.34683e-05	1.1525e-52	1.43308e-33
chr2	164426065	164426598	chr2	164443031	164443855	17111.5	1.64426e+08	164443443	1090	2729	46	0.15182	46	11.5	0	0.000400912	1.55175e-85	6.8308e-59
chr2	30942590	30943285	chr2	30952818	30952864	9903.5	3.09429e+07	30952841	2855	581	27	0.163191	27	27	0	1e-300	1.79042e-51	1e-300
chr2	172529631	172530292	chr2	172543948	172544290	14157.5	1.7253e+08	172544119	843	765	28	0.125028	28	9.33333	0	2.34117e-06	2.70839e-65	1.24964e-30
chr2	165861351	165862094	chr2	165868771	165869088	7207	1.65862e+08	1.65869e+08	3861	418	42	0.177458	42	42	0	1.12024e-08	3.44604e-88	2.68065e-52
chr2	19445765	19445884	chr2	19452341	19452615	6653.5	1.94458e+07	19452478	555	777	21	0.23932	21	21	0	1e-300	2.17128e-50	1e-300
chr2	75704384	75704915	chr2	75873767	75874388	169428	7.57046e+07	7.58741e+07	4719	2956	53	0.206051	53	53	0	1e-300	4.9828e-66	1e-300
chr2	119460881	119461460	chr2	119477638	119477684	16490.5	1.19461e+08	119477661	764	1053	21	0.150484	21	21	0	1e-300	1.22276e-44	1e-300
chr2	32132300	32132605	chr2	32137652	32139466	6106.5	3.21325e+07	32138559	976	3852	42	0.0887708	42	42	0.01	1e-300	2.6196e-72	1e-300
chr2	69204956	69207271	chr2	69222041	69222990	16402	6.92061e+07	6.92225e+07	3183	484	62	0.0850733	62	62	0	6.93262e-07	1.4098e-141	1.18784e-86
chr2	69885600	69885647	chr2	69895455	69896083	10145.5	6.98856e+07	69895769	627	808	24	0.159243	24	24	0	1e-300	4.30325e-57	1e-300
chr2	30270219	30270472	chr2	30286007	30286148	15732	3.02703e+07	3.02861e+07	1637	700	22	0.25008	22	22	0.01	1e-300	9.38222e-44	1e-300
chr2	172510000	172510834	chr2	172516462	172516508	6068	172510417	172516485	1250	1068	32	0.162862	32	32	0	1e-300	4.68217e-66	1e-300
chr2	31163655	31163995	chr2	31168787	31169239	5188	31163825	31169013	2098	826	41	0.231852	41	41	0	1e-300	4.71832e-84	1e-300
chr2	18039989	18040310	chr2	18046399	18046663	6381.5	1.80401e+07	18046531	1385	642	25	0.191397	16.6667	25	0	0.0374945	1.07342e-53	3.85427e-22
chr2	158146589	158146734	chr2	158153555	158154152	7192	1.58147e+08	1.58154e+08	507	1391	28	0.169007	28	28	0	0.0128788	3.04734e-64	1.24964e-30
chr2	32970999	32971947	chr2	32981989	32982250	10646.5	32971473	3.29821e+07	1268	2495	54	0.200041	54	54	0	0.00132004	1.79857e-102	1.62313e-72
chr2	167684715	167685362	chr2	167891298	167892908	207064	1.67685e+08	167892103	1000	1415	37	0.0734213	37	12.3333	0	0.000130382	1.43213e-77	2.745e-44
chr2	84838303	84838715	chr2	84855699	84856153	17417	84838509	84855926	1579	688	26	0.134464	26	26	0	3.17116e-05	5.95663e-54	9.47227e-28
chr2	180227132	180227607	chr2	180251603	180251790	24327	1.80227e+08	1.80252e+08	3184	1258	38	0.257085	38	38	0	0.00346841	8.21033e-63	7.21869e-46
chr2	163062143	163062858	chr2	163075283	163075486	12884	1.63063e+08	1.63075e+08	2385	1282	41	0.200029	41	41	0	1e-300	8.18535e-74	1e-300
chr2	116972323	116972790	chr2	116978691	116979347	6462.5	1.16973e+08	116979019	1270	1068	45	0.179467	45	22.5	0	4.00367e-05	9.36795e-99	3.14365e-57
chr2	57182090	57182491	chr2	57187134	57189336	5944.5	5.71823e+07	57188235	994	437	56	0.0963531	56	56	0	1e-300	8.81793e-157	1e-300
chr2	59623171	59623908	chr2	59633528	59634420	10434.5	5.96235e+07	59633974	1225	3382	84	0.230946	14	7.63636	0.01	0.0872208	3.43552e-165	1.86345e-64
chr2	103993034	103993555	chr2	104000839	104001803	8026.5	1.03993e+08	104001321	1444	764	43	0.129686	43	43	0	0.0174095	1.59345e-97	6.23071e-54
chr2	144708310	144709088	chr2	144715299	144715633	6767	144708699	144715466	364	3021	34	0.136939	34	11.3333	0	0.000303731	3.3881e-74	1.28268e-39
chr2	168962492	168962782	chr2	168981023	168981277	18513	168962637	168981150	788	3973	31	0.25522	31	31	0	0.00103248	3.74913e-52	4.61805e-35
chr2	105230363	105230680	chr2	105238609	105239132	8349	1.05231e+08	1.05239e+08	674	668	22	0.117299	22	3.66667	0	1e-300	9.46e-53	1e-300
chr2	29817239	29817855	chr2	29858905	29859649	41730	29817547	29859277	1473	1324	51	0.167951	51	12.75	0	6.27717e-07	2.19232e-106	2.41819e-67
chr2	166996297	166997419	chr2	167057660	167060862	62403	166996858	167059261	2602	3783	71	0.0735401	71	17.75	0	2.66997e-14	1.54705e-107	4.38647e-103
chr2	9878018	9878215	chr2	9889429	9889860	11528	9.87812e+06	9.88964e+06	723	2249	35	0.249609	35	35	0	1e-300	1.57987e-70	1e-300
chr2	105108634	105108807	chr2	105113770	105115479	5904	1.05109e+08	1.05115e+08	436	1591	31	0.0737724	31	31	0	1e-300	1.20819e-72	1e-300
chr2	38926193	38926857	chr2	38932325	38932560	5917.5	38926525	3.89324e+07	3843	602	44	0.219202	22	14.6667	0.02	0.0506779	4.50387e-86	9.37249e-43
chr2	73023614	73023953	chr2	73041733	73042141	18153.5	7.30238e+07	73041937	1856	688	25	0.14989	25	5	0	1e-300	9.64473e-50	1e-300
chr2	105333688	105335099	chr2	105339677	105340626	5758	1.05334e+08	1.0534e+08	858	481	46	0.0872967	46	46	0.03	1.7488e-07	8.13903e-126	6.8308e-59
chr2	116069702	116070050	chr2	116075789	116076390	6213.5	116069876	1.16076e+08	353	1373	25	0.117985	25	12.5	0	0.0114515	1.92294e-60	2.46642e-26
chr2	163065527	163066907	chr2	163075283	163075485	9167	163066217	163075384	1468	1273	56	0.158538	56	9.33333	0	5.99342e-08	4.68265e-120	5.26649e-76
chr2	29820328	29820612	chr2	29869221	29869561	48921	29820470	29869391	3604	2323	44	0.315806	44	22	0	0.0014817	3.2844e-61	1.41534e-55
chr2	25616540	25616630	chr2	25621963	25622294	5543.5	25616585	2.56221e+07	370	984	24	0.255318	24	8	0	1e-300	1.21636e-60	1e-300
chr2	164858163	164858334	chr2	164874548	164874892	16471.5	1.64858e+08	164874720	1029	864	21	0.182627	21	21	0	1e-300	1.01816e-43	1e-300
chr2	158354232	158355302	chr2	158361181	158361868	6757.5	158354767	1.58362e+08	613	2381	66	0.168238	33	9.42857	0	0.000304987	9.75877e-154	1.89091e-74
chr2	121448726	121449096	chr2	121457188	121457235	8300.5	121448911	1.21457e+08	2064	602	22	0.236286	22	11	0	1e-300	5.38763e-43	1e-300
chr2	29764636	29765220	chr2	29770237	29770318	5349.5	29764928	2.97703e+07	928	678	27	0.181842	27	27	0	1e-300	7.06355e-63	1e-300
chr2	27009964	27010170	chr2	27017624	27017925	7707.5	27010067	2.70178e+07	986	509	28	0.247344	28	28	0	1e-300	2.02526e-68	1e-300
chr2	91285487	91286518	chr2	91480342	91481363	194850	9.1286e+07	9.14809e+07	956	947	42	0.0916693	42	21	0	3.45876e-36	1.74139e-98	9.931e-65
chr2	172510239	172510880	chr2	172516970	172517017	6434	1.72511e+08	1.72517e+08	1168	1156	24	0.156234	24	12	0	1e-300	9.03731e-47	1e-300
chr2	153609662	153609775	chr2	153642833	153643389	33392.5	1.5361e+08	153643111	1411	1886	32	0.214228	32	32	0	1e-300	2.07551e-56	1e-300
chr2	33440742	33441113	chr2	33468555	33468783	27741.5	3.34409e+07	33468669	1113	1979	33	0.24674	33	16.5	0	1e-300	2.67811e-61	1e-300
chr2	26633608	26633902	chr2	26640208	26640633	6665.5	26633755	2.66404e+07	531	1757	27	0.168185	27	27	0	1.9427e-06	2.9661e-58	3.50346e-29
chr2	25261426	25262903	chr2	25292986	25293917	31287	2.52622e+07	2.52935e+07	5405	1109	41	0.0762569	20.5	41	0	0.050908	6.78975e-62	9.34063e-39
chr2	73038613	73038840	chr2	73054393	73054786	15863	7.30387e+07	7.30546e+07	986	1315	22	0.158922	22	4.4	0	8.09035e-07	1.49364e-42	1.31511e-28
chr2	166155223	166157965	chr2	166338698	166340520	183015	166156594	166339609	9590	1089	86	0.0843927	28.6667	21.5	0	6.24714e-14	1.49833e-135	2.29338e-91
chr2	38351209	38351255	chr2	38357044	38357473	6026.5	38351232	3.83573e+07	970	717	23	0.216863	23	11.5	0	1e-300	3.87958e-51	1e-300
chr2	129246315	129246846	chr2	129252894	129253385	6559	1.29247e+08	1.29253e+08	1118	688	38	0.166527	12.6667	12.6667	0	0.00954959	2.60004e-90	1.39281e-28
chr2	26500544	26502265	chr2	26506989	26507372	5776	2.65014e+07	2.65072e+07	3857	944	67	0.14262	67	67	0.01	4.37849e-30	3.02108e-129	1.02374e-95
chr2	119843707	119844049	chr2	119873268	119873629	29570.5	119843878	1.19873e+08	1481	1110	27	0.172013	27	27	0	1e-300	1.67985e-51	1e-300
chr2	20653088	20653601	chr2	20667857	20668235	14701.5	2.06533e+07	20668046	1801	1906	45	0.226197	22.5	45	0	0.00129962	2.11033e-80	4.16136e-44
chr2	102121874	102121921	chr2	102127708	102128443	6178	1.02122e+08	1.02128e+08	749	1535	36	0.20618	36	7.2	0	1e-300	2.14936e-78	1e-300
chr2	167112280	167114280	chr2	167219285	167219873	106299	167113280	167219579	1553	1597	44	0.0761448	44	44	0	1e-300	1.79654e-84	1e-300
chr2	146302328	146302677	chr2	146310388	146310560	7971.5	1.46303e+08	146310474	1908	261	26	0.223505	26	26	0	1e-300	4.50235e-63	1e-300
chr2	30928924	30929141	chr2	30937665	30938938	9269	3.0929e+07	3.09383e+07	1144	2371	52	0.156304	20.8	52	0	0.00243015	2.18026e-101	5.26576e-49
chr2	165215440	165215758	chr2	165221821	165222142	6382.5	165215599	1.65222e+08	1325	830	50	0.350446	50	50	0	0.00215545	1.37981e-116	1.23375e-65
chr2	91236792	91238101	chr2	91263585	91266087	27389.5	9.12374e+07	91264836	2318	3489	86	0.101067	43	17.2	0	0.082175	1.6325e-144	4.42371e-106
chr2	104685266	104685675	chr2	104750536	104751002	65298.5	1.04685e+08	104750769	1433	574	29	0.148437	29	29	0	1e-300	5.87422e-65	1e-300
chr2	104590228	104590275	chr2	104603178	104603696	13185.5	1.0459e+08	104603437	1739	499	24	0.190246	24	8	0	1e-300	1.82142e-51	1e-300
chr2	146062450	146063056	chr2	146301838	146303196	239764	146062753	146302517	2378	2462	37	0.0843747	37	37	0	0.0865637	1.17232e-54	2.745e-44
chr2	144527106	144529234	chr2	144553660	144556846	27083	144528170	144555253	3002	3157	147	0.123893	73.5	29.4	0	0.0969744	1.0871e-270	1.41702e-213
chr2	158766870	158768700	chr2	158863292	158865656	96689	158767785	158864474	4456	2636	87	0.0929058	87	29	0	2.43798e-10	1.82071e-132	1.76542e-133
chr2	25192624	25194725	chr2	25271692	25272877	78610	2.51937e+07	2.52723e+07	3624	3317	65	0.0885926	65	21.6667	0	5.58399e-05	1.83671e-90	4.52902e-92
chr2	27545665	27546498	chr2	27552361	27553208	6703	2.75461e+07	2.75528e+07	1421	1532	62	0.165285	31	12.4	0	0.00205249	2.17316e-131	2.04823e-68
chr2	38998211	38998431	chr2	39003381	39003676	5207.5	38998321	3.90035e+07	1405	480	30	0.260895	30	30	0	2.428e-17	3.00164e-70	2.16447e-42
chr2	172577166	172577766	chr2	172583738	172583784	6295	172577466	172583761	4439	287	26	0.180257	26	6.5	0	1e-300	2.12896e-52	1e-300
chr2	51139194	51140021	chr2	51147438	51147549	7886	5.11396e+07	5.11475e+07	1525	919	52	0.248286	52	4.72727	0	4.58493e-22	1.62005e-116	1.68562e-84
chr2	167407571	167407928	chr2	167414299	167414743	6771.5	1.67408e+08	167414521	387	907	42	0.234838	42	42	0	1e-300	2.26308e-116	1e-300
chr2	74668692	74669236	chr2	74682197	74682455	13362	74668964	74682326	1799	1470	39	0.217792	39	19.5	0	7.50824e-24	6.88072e-72	5.47721e-59
chr2	26351964	26352303	chr2	26357408	26358231	5686	2.63521e+07	2.63578e+07	1518	916	47	0.181152	47	47	0	1e-300	1.70218e-103	1e-300
chr2	77337146	77338169	chr2	77343781	77344210	6338	7.73377e+07	7.7344e+07	1895	835	38	0.117211	38	38	0	1.7421e-05	3.05018e-78	7.21869e-46
chr2	32980502	32987088	chr2	33131080	33133027	148258	32983795	3.31321e+07	5900	5729	129	0.067708	64.5	14.3333	0	3.30446e-07	9.92736e-159	1.88046e-180
chr2	91984112	91984695	chr2	92008365	92008412	23985	9.19844e+07	9.20084e+07	2252	1269	23	0.163508	23	23	0	1e-300	5.7353e-37	1e-300
chr2	34399871	34400374	chr2	34406286	34406950	6495.5	3.44001e+07	34406618	594	1732	53	0.203403	53	53	0	0.0150013	1.30841e-126	8.76792e-71
chr2	131095822	131098173	chr2	131159635	131161027	63333.5	1.31097e+08	131160331	2532	4242	100	0.119655	100	100	0	0.000121041	4.86733e-162	3.98128e-159
chr2	166009225	166009463	chr2	166015409	166015851	6286	166009344	166015630	1347	424	21	0.138313	21	21	0	1e-300	7.8049e-48	1e-300
chr2	168971861	168972042	chr2	168981022	168981300	9209.5	1.68972e+08	168981161	493	4112	30	0.292725	30	30	0	1e-300	7.39674e-56	1e-300
chr2	179877690	179878142	chr2	179884323	179885050	6770.5	179877916	1.79885e+08	720	422	26	0.0987669	26	8.66667	0	3.7445e-18	1.49492e-68	2.28332e-35
chr2	167071580	167072932	chr2	167278991	167279777	207128	167072256	167279384	5849	1189	63	0.131973	63	63	0	2.43126e-11	4.91247e-102	1.88498e-88
chr2	27447985	27448031	chr2	27475503	27475788	27637.5	27448008	2.74756e+07	629	2264	22	0.297678	22	22	0	1e-300	1.09477e-41	1e-300
chr2	20414579	20415816	chr2	20664995	20667276	250938	2.04152e+07	2.06661e+07	1054	5586	67	0.0852964	33.5	67	0	5.15898e-15	3.73034e-115	5.64197e-76
chr2	32137993	32138248	chr2	32144612	32144754	6562.5	3.21381e+07	32144683	2689	175	22	0.24819	22	22	0	1e-300	1.16193e-52	1e-300
chr2	84678173	84678428	chr2	84684586	84685557	6771	8.46783e+07	8.46851e+07	4317	506	65	0.237451	65	10.8333	0	1e-300	8.82418e-140	1e-300
chr2	21366483	21371991	chr2	21392526	21395079	24565.5	21369237	2.13938e+07	1163	2322	95	0.0527821	95	47.5	0	3.12338e-06	7.38344e-210	3.59876e-149
chr2	178507483	178507936	chr2	178513322	178513647	5775	1.78508e+08	1.78513e+08	615	445	29	0.166944	29	5.8	0	1.97454e-05	4.66542e-79	4.30401e-32
chr2	164867196	164868100	chr2	164878670	164878857	11115.5	164867648	1.64879e+08	1863	822	29	0.119049	29	29	0	1e-300	4.95398e-57	1e-300
chr2	119873267	119875589	chr2	119897504	119900670	24659	119874428	119899087	1570	2929	82	0.0669193	27.3333	5.125	0.02	0.0223649	1.65932e-156	1.44549e-85
chr2	104577718	104578641	chr2	104590228	104590275	12072	1.04578e+08	1.0459e+08	883	1739	38	0.175454	38	38	0	1e-300	9.91794e-79	1e-300
chr2	84704280	84704661	chr2	84715245	84715618	10961	8.47045e+07	8.47154e+07	303	3148	25	0.148498	25	25	0	0.00426322	4.0609e-53	2.46642e-26
chr2	26457417	26462591	chr2	26499840	26503581	41706.5	26460004	2.65017e+07	7266	5671	422	0.212003	23.4444	28.1333	0	5.34754e-21	1e-300	1e-300
chr2	72995395	72997389	chr2	73021300	73021656	25086	72996392	73021478	3056	989	60	0.11435	40	60	0.01	0.00187971	8.62737e-118	1.01081e-72
chr2	69890855	69891016	chr2	69897211	69897318	6329	6.98909e+07	6.98973e+07	454	1718	25	0.417789	25	25	0	1e-300	3.50003e-55	1e-300
chr2	79453975	79454674	chr2	79460853	79461121	6662.5	7.94543e+07	79460987	2398	222	27	0.125052	27	13.5	0	1e-300	3.22321e-65	1e-300
chr2	30445303	30445626	chr2	30473987	30474189	28623.5	3.04455e+07	30474088	2148	1611	32	0.272987	32	32	0	1e-300	9.34806e-53	1e-300
chr2	154603848	154604152	chr2	154608920	154609620	5270	154604000	154609270	1537	549	37	0.165052	37	37	0	1e-300	4.37239e-86	1e-300
chr2	10312054	10312819	chr2	10333180	10335626	21966.5	1.03124e+07	10334403	885	2857	61	0.0850827	30.5	8.71429	0	0.00027397	5.27544e-125	6.35285e-67
chr2	33131721	33132412	chr2	33154708	33155390	22982.5	3.31321e+07	33155049	3038	1591	49	0.159837	49	49	0	1.2072e-05	6.00993e-82	6.17122e-64
chr2	132846676	132846840	chr2	132880726	132881013	34111.5	132846758	1.32881e+08	1385	1592	34	0.33764	34	34	0	1e-300	1.58746e-63	1e-300
chr2	177318422	177319832	chr2	177324016	177324974	5368	177319127	177324495	352	531	37	0.0699797	37	37	0.05	1e-300	5.79084e-111	1e-300
chr2	33460864	33461176	chr2	33468555	33468783	7649	33461020	33468669	743	1979	29	0.240523	29	14.5	0	1e-300	1.47118e-57	1e-300
chr2	91984116	91984696	chr2	92006984	92007193	22682.5	91984406	9.20071e+07	2232	1097	27	0.153263	27	27	0	1e-300	7.95634e-47	1e-300
chr2	144525961	144528211	chr2	144599759	144602391	73989	144527086	144601075	2993	3013	51	0.0467869	51	10.2	0	1.75181e-11	2.66508e-72	2.41819e-67
chr2	20657925	20658415	chr2	20665479	20666237	7688	20658170	20665858	492	3539	40	0.143548	13.3333	20	0	0.0268705	9.63303e-82	8.0031e-31
chr2	151971393	151972484	chr2	151977108	151978413	5822	1.51972e+08	1.51978e+08	864	1432	52	0.0972005	52	52	0.04	6.13776e-20	2.15885e-119	4.64865e-69
chr2	152696072	152696560	chr2	152742533	152742678	46289.5	152696316	1.52743e+08	1190	1799	37	0.261788	37	37	0	1e-300	7.48498e-71	1e-300
chr2	32860538	32861234	chr2	32875808	32876000	15018	32860886	32875904	2607	929	33	0.166438	33	33	0	0.00331337	5.8437e-60	4.36489e-38
chr2	158379604	158380316	chr2	158386024	158386475	6289.5	158379960	1.58386e+08	1067	679	41	0.15789	41	6.83333	0	1e-300	8.26885e-100	1e-300
chr2	168250394	168250695	chr2	168296529	168296912	46176	1.68251e+08	1.68297e+08	1490	548	25	0.163695	25	25	0	1e-300	1.19937e-54	1e-300
chr2	74667449	74667706	chr2	74682197	74682455	14748.5	7.46676e+07	74682326	1366	1470	23	0.20002	23	23	0	1e-300	1.75683e-40	1e-300
chr2	163464361	163464408	chr2	163472458	163472839	8264	1.63464e+08	1.63473e+08	281	3056	21	0.219749	21	21	0	1e-300	3.36183e-44	1e-300
chr2	156992104	156992685	chr2	157007295	157007803	15154.5	1.56992e+08	157007549	1982	1064	33	0.135718	33	33	0	1e-300	6.28432e-62	1e-300
chr2	170165439	170166232	chr2	170184708	170184968	19002.5	1.70166e+08	170184838	1709	1596	44	0.187144	44	44	0	1.60314e-07	1.22131e-82	1.41534e-55
chr2	128944023	128945578	chr2	129056006	129057858	112132	1.28945e+08	129056932	1488	2384	47	0.0617842	47	47	0	2.19113e-06	3.84543e-84	1.4527e-60
chr2	17942932	17943327	chr2	17971431	17971999	28585.5	1.79431e+07	17971715	2062	752	31	0.144174	15.5	7.75	0	0.0495431	1.29414e-61	3.76955e-26
chr2	72985543	72986198	chr2	73021301	73021570	35565	7.29859e+07	7.30214e+07	1415	909	24	0.11633	24	24	0	1e-300	2.7671e-47	1e-300
chr2	165819678	165820013	chr2	165831617	165832127	12026.5	1.6582e+08	165831872	2465	2159	39	0.206709	39	39	0	0.00270558	5.04461e-60	1.84973e-47
chr2	152687247	152688295	chr2	152693281	152693783	5761	152687771	152693532	960	1397	52	0.150253	26	52	0	1.89858e-11	1.6214e-117	7.85264e-54
chr2	112492778	112493014	chr2	112497856	112498217	5140.5	112492896	1.12498e+08	693	2095	41	0.307582	41	41	0	1e-300	2.79638e-87	1e-300
chr2	119857192	119858081	chr2	119872166	119872510	14701.5	1.19858e+08	119872338	1871	693	43	0.156191	43	21.5	0	0.0156097	1.66033e-94	6.23071e-54
chr2	180702538	180703411	chr2	180708372	180708921	5672	1.80703e+08	1.80709e+08	1331	1345	87	0.274013	29	87	0	1.17134e-35	1.14447e-204	7.90502e-93
chr2	20937155	20937479	chr2	20944126	20944373	6932.5	20937317	2.09442e+07	280	1071	23	0.180403	23	23	0	1e-300	9.17749e-60	1e-300
chr2	150636646	150639125	chr2	150643583	150644140	5976	1.50638e+08	1.50644e+08	1956	584	75	0.11064	37.5	75	0	0.00563416	4.03685e-187	2.11654e-88
chr2	24912562	24913300	chr2	24919550	24919788	6738	24912931	24919669	667	1281	37	0.169787	37	37	0	1e-300	7.94076e-86	1e-300
chr2	152095594	152095927	chr2	152105242	152105494	9607.5	1.52096e+08	152105368	1006	1190	24	0.183741	24	24	0.01	1e-300	4.94024e-48	1e-300
chr2	167679111	167681100	chr2	167891943	167892444	212088	1.6768e+08	1.67892e+08	1837	1110	33	0.0593562	33	33	0	2.88974e-09	2.0817e-62	4.36489e-38
chr2	165811668	165812243	chr2	165818274	165819164	6763.5	1.65812e+08	165818719	2599	1675	102	0.311827	6.8	51	0.02	1.993e-06	1.02297e-206	3.40565e-49
chr2	18049378	18050195	chr2	18056128	18056308	6431.5	1.80498e+07	18056218	1015	991	47	0.211132	47	47	0	1e-300	3.29792e-110	1e-300
chr2	130642278	130642689	chr2	130663918	130664879	21915	1.30642e+08	1.30664e+08	1236	4113	69	0.225241	69	11.5	0	8.69702e-33	9.75061e-124	6.04768e-120
chr2	129056704	129056987	chr2	129066640	129067066	10007.5	1.29057e+08	129066853	1762	517	25	0.157923	25	8.33333	0.02	0.00050731	1.83151e-53	2.46642e-26
chr2	168981022	168981310	chr2	168990873	168991097	9819	168981166	168990985	4141	225	24	0.209939	24	24	0	1e-300	5.41035e-51	1e-300
chr2	31454013	31454896	chr2	31459860	31459908	5429.5	3.14545e+07	31459884	1407	455	34	0.163561	34	34	0	1e-300	4.03054e-82	1e-300
chr2	161187576	161188100	chr2	161196589	161197436	9174.5	161187838	1.61197e+08	1203	643	41	0.133936	41	10.25	0	0.000788356	1.23001e-98	1.12651e-50
chr2	164769445	164769922	chr2	164777394	164777568	7797.5	1.6477e+08	164777481	3078	357	26	0.178873	26	26	0	1e-300	5.64013e-54	1e-300
chr2	74668692	74669236	chr2	74675113	74675356	6270.5	74668964	7.46752e+07	1799	1002	35	0.19918	11.6667	17.5	0	0.0258677	6.79119e-69	2.62918e-25
chr2	30709166	30709712	chr2	30718139	30718519	8890	30709439	30718329	864	2258	37	0.178954	37	37	0	1e-300	2.1285e-72	1e-300
chr2	146833329	146838553	chr2	146854717	146856993	19914	146835941	146855855	7019	1930	220	0.131375	33.8462	16.9231	0.01	1.1688e-15	1e-300	4.70238e-246
chr2	116060219	116060277	chr2	116066821	116067006	6665.5	116060248	1.16067e+08	1312	1105	22	0.405479	22	22	0	1e-300	1.76368e-41	1e-300
chr2	122369108	122369352	chr2	122377033	122377305	7939	122369230	122377169	1794	1193	30	0.260389	30	30	0	1e-300	5.51322e-55	1e-300
chr2	125672066	125674222	chr2	125704131	125705619	31731	125673144	125704875	1340	1570	60	0.0737437	60	60	0	2.58029e-10	3.13354e-127	4.49477e-83
chr2	103718472	103719854	chr2	103760853	103762169	42348	103719163	103761511	1418	2295	47	0.0780203	47	47	0	0.000347841	6.48683e-86	1.4527e-60
chr2	172320118	172321668	chr2	172327988	172329482	7842	172320893	172328735	892	1224	50	0.073566	25	16.6667	0.03	0.0128199	9.88519e-117	5.2143e-51
chr2	148671664	148672322	chr2	148678034	148678241	6144.5	148671993	1.48678e+08	905	1271	41	0.212285	41	6.83333	0	1e-300	2.10687e-91	1e-300
chr2	71529744	71530140	chr2	71538993	71539080	9094.5	71529942	7.1539e+07	1864	595	30	0.27818	30	30	0	1e-300	1.13631e-63	1e-300
chr2	25228503	25228550	chr2	25262313	25262903	34081.5	2.52285e+07	25262608	1058	4706	31	0.217959	31	31	0	1e-300	6.70571e-46	1e-300
chr2	132685144	132685379	chr2	132701357	132702262	16548	1.32685e+08	1.32702e+08	663	3003	39	0.153219	39	39	0	2.72196e-06	7.13672e-77	1.84973e-47
chr2	153161117	153161826	chr2	153168121	153168787	6982.5	1.53161e+08	153168454	1427	2169	104	0.338752	52	4.72727	0	0.0303862	1.89873e-227	2.71697e-136
chr2	74659056	74659317	chr2	74668234	74668357	9109	7.46592e+07	7.46683e+07	1386	1156	39	0.454868	39	39	0	1e-300	1.87865e-80	1e-300
chr2	127839569	127840259	chr2	127846892	127847193	7128.5	127839914	1.27847e+08	1052	306	29	0.131062	29	9.66667	0	1.55517e-06	4.40591e-77	4.30401e-32
chr2	160876197	160876706	chr2	160884912	160885495	8752	1.60876e+08	1.60885e+08	464	641	24	0.0984329	24	24	0	1e-300	9.57953e-63	1e-300
chr2	129100848	129101110	chr2	129258262	129259553	157928	129100979	1.29259e+08	2111	1458	28	0.0807492	28	28	0	1e-300	3.72453e-46	1e-300
chr2	178594754	178595063	chr2	178603351	178603837	8685.5	1.78595e+08	178603594	470	396	24	0.135206	24	24	0	1e-300	9.62012e-68	1e-300
chr2	72985543	72985990	chr2	73023662	73023953	38041	7.29858e+07	7.30238e+07	1313	1830	30	0.182061	30	30	0	1e-300	1.80328e-53	1e-300
chr2	152369345	152370243	chr2	152375759	152376000	6085.5	152369794	1.52376e+08	760	1856	49	0.192674	49	49	0	1e-300	1.68421e-108	1e-300
chr2	164435691	164435876	chr2	164443031	164443618	7541	1.64436e+08	1.64443e+08	457	2536	33	0.191447	33	16.5	0	1e-300	9.63753e-71	1e-300
chr2	152177344	152177390	chr2	152188567	152189391	11612	152177367	152188979	1879	998	32	0.164734	32	16	0	1e-300	2.61335e-61	1e-300
chr2	74668234	74668357	chr2	74679456	74680222	11543.5	7.46683e+07	74679839	1156	2228	48	0.241819	19.2	12	0	3.68072e-05	4.31754e-93	8.79414e-44
chr2	75785814	75787522	chr2	75873767	75874629	87530	75786668	75874198	1072	3003	31	0.0540232	31	31	0	1e-300	9.95386e-52	1e-300
chr2	156426263	156426878	chr2	156432138	156432574	5785.5	1.56427e+08	156432356	989	718	33	0.140625	11	33	0.02	0.000180193	1.05912e-77	3.4949e-23
chr2	163062143	163062753	chr2	163067393	163068034	5265.5	163062448	1.63068e+08	2305	545	38	0.136044	19	38	0	2.77324e-06	3.27303e-82	7.49656e-35
chr2	162999602	163000198	chr2	163016872	163017259	17165.5	162999900	1.63017e+08	1408	1139	30	0.136685	30	30	0	0.00165202	9.20842e-59	1.43308e-33
chr2	73038614	73038886	chr2	73048812	73049409	10360.5	73038750	7.30491e+07	1075	1108	37	0.190693	37	37	0	0.000985583	2.28637e-80	2.745e-44
chr2	52904195	52905100	chr2	52955124	52955462	50645.5	5.29046e+07	52955293	969	1656	32	0.1153	32	32	0	1e-300	1.73522e-63	1e-300
chr2	164788668	164789365	chr2	164794397	164794807	5585.5	1.64789e+08	164794602	645	1259	34	0.137557	34	34	0	1e-300	1.79635e-78	1e-300
chr2	25356014	25356821	chr2	25365904	25365950	9509.5	2.53564e+07	25365927	2125	538	22	0.115512	22	22	0	1e-300	8.32787e-44	1e-300
chr2	84678173	84678428	chr2	84744068	84744319	65893	8.46783e+07	8.47442e+07	4317	2213	41	0.362898	41	13.6667	0	1e-300	1.38931e-53	1e-300
chr2	26133741	26134306	chr2	26139870	26139921	5872	2.6134e+07	2.61399e+07	768	446	20	0.145412	20	10	0.01	1e-300	1.15503e-49	1e-300
chr2	55208642	55213503	chr2	55221503	55224002	11680	5.52111e+07	5.52228e+07	1479	723	162	0.09858	54	162	0.05	2.92539e-26	1e-300	8.11016e-214
chr2	34373061	34373862	chr2	34404242	34406950	32134.5	3.43735e+07	34405596	3041	2127	82	0.10466	82	82	0	1e-300	3.68185e-144	1e-300
chr2	180219974	180220806	chr2	180226141	180226187	5774	180220390	180226164	1182	662	28	0.142829	28	14	0	1e-300	6.33927e-63	1e-300
chr2	127130410	127141807	chr2	127181795	127184442	47010	1.27136e+08	1.27183e+08	4759	3082	188	0.0599541	62.6667	31.3333	0	2.42764e-08	1e-300	9.37964e-260
chr2	164858163	164858334	chr2	164867196	164867955	9327	1.64858e+08	1.64868e+08	1029	1736	30	0.144474	30	10	0	1e-300	2.34595e-57	1e-300
chr2	152399004	152399164	chr2	152406471	152406517	7410	152399084	152406494	2558	772	20	0.434825	20	20	0	1e-300	2.37681e-34	1e-300
chr2	4413577	4414604	chr2	4420256	4421749	6912	4.41409e+06	4.421e+06	395	1092	45	0.0799768	45	45	0.01	9.22081e-10	6.84413e-122	3.14365e-57
chr2	33438619	33438665	chr2	33444383	33444691	5895	33438642	33444537	1068	1203	23	0.290989	23	23	0	1e-300	5.90662e-45	1e-300
chr2	158154865	158155352	chr2	158180894	158181038	25857.5	1.58155e+08	158180966	1963	1202	33	0.234227	33	33	0	1e-300	2.64692e-60	1e-300
chr2	168902275	168906694	chr2	168980591	168981742	76682	1.68904e+08	1.68981e+08	3725	5166	95	0.0763871	95	13.5714	0	6.73708e-10	8.46678e-128	3.59876e-149
chr2	153642833	153643798	chr2	153648258	153648934	5280.5	1.53643e+08	153648596	2140	592	46	0.125545	46	46	0	1e-300	6.23652e-103	1e-300
chr2	59628540	59628922	chr2	59633572	59634652	5381	59628731	59634112	575	3564	65	0.199121	32.5	65	0	4.30344e-07	2.16393e-141	6.24293e-73
chr2	17917362	17917933	chr2	17932982	17933843	15765	1.79176e+07	1.79334e+07	1652	1498	57	0.178272	57	5.7	0	0.00143605	1.48173e-115	9.23661e-78
chr2	76648374	76648794	chr2	76656073	76656588	7746.5	76648584	7.66563e+07	1553	411	32	0.153282	32	6.4	0	1.08647e-06	1.38418e-76	1.44173e-36
chr2	180678544	180679201	chr2	180709162	180709232	30324.5	1.80679e+08	180709197	2372	1126	27	0.166334	27	27	0	1e-300	8.30874e-46	1e-300
chr2	169101291	169102332	chr2	169108035	169108530	6471	1.69102e+08	1.69108e+08	1379	857	58	0.169118	19.3333	58	0	1.68777e-05	4.93174e-137	1.05104e-52
chr2	122141741	122142060	chr2	122147396	122147860	5727.5	1.22142e+08	122147628	440	1225	26	0.148718	26	26	0	1e-300	5.43813e-62	1e-300
chr2	167634416	167634868	chr2	167640101	167640662	5739.5	167634642	1.6764e+08	1602	658	27	0.119373	27	27	0	0.00302894	8.86846e-57	3.50346e-29
chr2	165852562	165853559	chr2	165861351	165862315	8772.5	1.65853e+08	165861833	1317	4152	86	0.196414	21.5	12.2857	0	0.0158531	1.69848e-159	4.74362e-81
chr2	73768508	73769164	chr2	73775254	73775426	6504	73768836	73775340	658	780	26	0.140635	26	26	0	1e-300	1.68315e-62	1e-300
chr2	34229987	34232856	chr2	34249370	34250301	18414	3.42314e+07	3.42498e+07	972	2041	95	0.111967	95	31.6667	0	0.00021616	5.05379e-223	3.59876e-149
chr2	33439846	33439892	chr2	33468555	33468774	28795.5	33439869	3.34687e+07	1349	1848	22	0.371816	22	22	0	1e-300	2.66906e-36	1e-300
chr2	20676374	20676663	chr2	20689267	20689736	12983	2.06765e+07	2.06895e+07	741	1189	25	0.147714	25	25	0	1e-300	8.77872e-54	1e-300
chr2	32160987	32161301	chr2	32166493	32167001	5603	32161144	32166747	452	1526	25	0.136213	25	25	0.01	4.68977e-10	1.59098e-56	2.46642e-26
chr2	180227132	180227607	chr2	180236640	180236686	9293.5	1.80227e+08	180236663	3184	413	32	0.275083	32	32	0	1e-300	1.72642e-66	1e-300
chr2	34904936	34905196	chr2	34937507	34938219	32797	34905066	34937863	3912	1267	35	0.16127	35	11.6667	0	1e-300	1.67347e-53	1e-300
chr2	116067419	116067466	chr2	116075789	116076390	8647	1.16067e+08	1.16076e+08	796	1373	27	0.186612	27	27	0	1e-300	2.48417e-56	1e-300
chr2	168955013	168955186	chr2	168981023	168981242	26033	1.68955e+08	1.68981e+08	958	3925	26	0.297057	26	26	0.02	1e-300	6.45931e-40	1e-300
chr2	173105733	173108796	chr2	173183646	173185467	77292	1.73107e+08	1.73185e+08	1365	1348	57	0.0522698	28.5	14.25	0	1.77442e-19	5.18648e-123	4.98434e-61
chr2	30548240	30549015	chr2	30553732	30554026	5251.5	3.05486e+07	30553879	737	1007	42	0.175964	42	42	0	1e-300	3.3556e-102	1e-300
chr2	71638536	71639213	chr2	71655922	71655968	17070.5	7.16389e+07	71655945	806	2639	22	0.136281	22	11	0	1e-300	7.74622e-38	1e-300
chr2	119661666	119663892	chr2	119674316	119676433	12595.5	119662779	1.19675e+08	974	2797	100	0.103125	50	11.1111	0.01	0.00395563	5.17414e-223	1.87539e-129
chr2	158361182	158361868	chr2	158379604	158380266	18410	158361525	158379935	2373	1064	57	0.189381	57	28.5	0	1e-300	3.99686e-115	1e-300
chr2	164823957	164824473	chr2	164833774	164833821	9582.5	164824215	1.64834e+08	1932	511	26	0.206832	26	8.66667	0	1e-300	4.38621e-55	1e-300
chr2	75683539	75683831	chr2	75704634	75704915	21089.5	75683685	7.57048e+07	432	3555	26	0.203222	26	8.66667	0	1e-300	3.92136e-50	1e-300
chr2	181456207	181463438	chr2	181490072	181498955	34691	1.8146e+08	1.81495e+08	3805	5395	343	0.0953329	31.1818	10.7188	0.04	1.21213e-14	1e-300	1e-300
chr2	167462843	167463219	chr2	167468459	167468697	5547	167463031	167468578	458	981	28	0.20424	28	28	0	1e-300	8.40445e-70	1e-300
chr2	180710706	180712040	chr2	180727485	180727666	16202.5	180711373	1.80728e+08	1820	791	50	0.147812	50	50	0	1.92703e-22	1.13254e-110	1.23375e-65
chr2	24919550	24919787	chr2	24948907	24949590	29580	2.49197e+07	2.49492e+07	1263	1895	36	0.175253	36	36	0	1e-300	8.63747e-67	1e-300
chr2	33631594	33631757	chr2	33639221	33639583	7726.5	3.36317e+07	33639402	1118	1167	41	0.349765	41	13.6667	0	1e-300	4.10118e-89	1e-300
chr2	164823214	164823653	chr2	164856453	164857085	33335.5	1.64823e+08	164856769	1810	2636	53	0.221635	26.5	13.25	0	0.000180645	1.30732e-90	2.96112e-55
chr2	151000626	151001042	chr2	151008472	151008985	7894.5	151000834	1.51009e+08	681	1009	36	0.173556	36	36	0	0.0020697	1.47461e-86	1.01639e-42
chr2	24927975	24928573	chr2	24935612	24935659	7361.5	24928274	2.49356e+07	687	1377	24	0.166649	24	24	0	1e-300	1.60829e-50	1e-300
chr2	164924205	164924788	chr2	164938938	164939177	14561	1.64924e+08	1.64939e+08	1184	1105	25	0.136213	25	8.33333	0	3.73455e-05	1.90168e-49	2.46642e-26
chr2	172345403	172345685	chr2	172350448	172351162	5261	172345544	172350805	3014	400	40	0.179867	40	40	0	1e-300	2.70519e-88	1e-300
chr2	26132983	26133395	chr2	26139870	26139922	6707	26133189	26139896	2304	448	25	0.241309	25	12.5	0.02	0.0570482	3.91433e-52	2.46642e-26
chr2	151748237	151748548	chr2	151757132	151757626	8986.5	1.51748e+08	151757379	782	826	36	0.20029	36	36	0	0.00281244	1.5683e-87	1.01639e-42
chr2	181495648	181497337	chr2	181580358	181582542	84957.5	1.81496e+08	181581450	3027	3458	89	0.102919	89	89	0	1.3844e-13	8.55233e-141	2.25353e-137
chr2	32694288	32694584	chr2	32702635	32702867	8315	32694436	32702751	2275	359	30	0.254471	15	30	0	0.0164637	7.58967e-68	5.85532e-25
chr2	181580647	181581468	chr2	181591492	181591824	10600.5	1.81581e+08	181591658	2317	365	36	0.139838	36	7.2	0	1.79123e-07	1.58491e-83	1.01639e-42
chr2	163062143	163062753	chr2	163089443	163090006	27276.5	163062448	1.6309e+08	2305	2040	50	0.190908	50	50	0	0.000226124	1.32426e-84	1.23375e-65
chr2	164769586	164769922	chr2	164823851	164824470	54406.5	164769754	1.64824e+08	2638	2006	31	0.145382	31	10.3333	0	0.0594682	4.91527e-45	4.61805e-35
chr2	170245668	170246341	chr2	170252105	170252340	6218	1.70246e+08	1.70252e+08	1985	429	30	0.147975	30	15	0	0.014407	3.17044e-67	1.43308e-33
chr2	30718139	30718519	chr2	30779567	30779614	61261.5	30718329	3.07796e+07	2258	1881	21	0.220264	21	21	0	1e-300	1.79446e-29	1e-300
chr2	165826303	165826595	chr2	165831617	165832134	5426.5	165826449	1.65832e+08	846	2193	35	0.193763	35	35	0	2.92029e-05	1.75974e-68	3.66183e-41
chr2	146823667	146824217	chr2	146834464	146834662	10621	146823942	146834563	608	1617	38	0.227527	38	38	0	0.0718581	3.03928e-86	7.21869e-46
chr2	71540398	71540833	chr2	71545750	71546148	5333.5	7.15406e+07	71545949	1184	1675	52	0.279583	52	52	0	1e-300	1.61573e-108	1e-300
chr2	94152185	94152409	chr2	94157845	94158054	5652.5	94152297	9.41579e+07	206	3098	20	0.206868	20	20	0	1e-300	2.0598e-44	1e-300
chr2	144552454	144557457	chr2	144599749	144600977	45407.5	1.44555e+08	144600363	3457	2792	93	0.0668462	93	93	0	1.4907e-05	3.82299e-152	3.21441e-145
chr2	157392600	157393029	chr2	157398599	157398781	5875.5	1.57393e+08	157398690	1011	842	35	0.256554	35	35	0	1e-300	1.98721e-80	1e-300
chr2	179571498	179571620	chr2	179580174	179581823	9439.5	179571559	1.79581e+08	1488	1362	72	0.182081	72	36	0	1e-300	1.85789e-159	1e-300
chr2	127000549	127000595	chr2	127008351	127008786	7996.5	127000572	1.27009e+08	680	873	21	0.195536	21	21	0	1e-300	1.94923e-47	1e-300
chr2	38943299	38944518	chr2	38997119	38998811	54056.5	3.89439e+07	38997965	1440	3093	48	0.0738501	24	48	0	0.0298634	1.35295e-81	3.19908e-48
chr2	35124757	35125066	chr2	35131781	35132296	7127	3.51249e+07	3.5132e+07	427	1317	40	0.217413	40	20	0	1e-300	1.30868e-101	1e-300
chr2	180642870	180643321	chr2	180657301	180657808	14459	1.80643e+08	1.80658e+08	841	1225	28	0.130901	28	28	0	1e-300	1.57329e-59	1e-300
chr2	52946703	52947405	chr2	52954988	52955462	8171	52947054	52955225	367	1709	33	0.125678	33	33	0	0.000272095	1.06907e-79	4.36489e-38
chr2	165809945	165810413	chr2	165981331	165981807	171390	165810179	165981569	5509	3549	47	0.222986	47	23.5	0	0.000469343	1.32343e-49	1.4527e-60
chr2	45224815	45225757	chr2	45230426	45231113	5483.5	45225286	4.52308e+07	869	323	29	0.0797313	29	29	0	1e-300	8.23674e-79	1e-300
chr2	165808209	165808653	chr2	165981331	165981807	173138	165808431	165981569	2523	3549	31	0.150913	31	31	0	7.58491e-07	4.74765e-38	4.61805e-35
chr2	165785473	165785660	chr2	165809945	165810337	24574.5	1.65786e+08	165810141	682	5396	25	0.193381	25	25	0	3.32674e-09	2.71881e-38	1.18819e-33
chr2	168956172	168956482	chr2	168978047	168978507	21950	168956327	168978277	1624	1295	29	0.168678	29	29	0	0.068689	5.43007e-53	4.30401e-32
chr2	29065877	29066852	chr2	29124903	29125214	58694	2.90664e+07	2.91251e+07	2718	3061	78	0.271647	78	26	0	2.18532e-06	6.95471e-127	3.29023e-116
chr2	120472121	120473674	chr2	120478392	120479156	5876.5	1.20473e+08	120478774	604	1017	38	0.073453	38	38	0.03	5.27049e-07	4.14047e-94	7.21869e-46
chr2	127174437	127174990	chr2	127182786	127183069	8214	1.27175e+08	1.27183e+08	172	2257	27	0.144647	27	9	0	1e-300	3.86156e-69	1e-300
chr2	5725372	5725569	chr2	5730428	5731057	5272	5.72547e+06	5.73074e+06	914	492	40	0.216886	40	40	0	1e-300	1.70421e-105	1e-300
chr2	129253146	129253385	chr2	129258703	129259054	5613	1.29253e+08	1.29259e+08	483	991	21	0.159411	21	21	0	1e-300	1.93683e-49	1e-300
chr2	173545920	173546909	chr2	173554018	173554255	7722	1.73546e+08	1.73554e+08	1211	888	31	0.113246	31	31	0	1e-300	1.49313e-66	1e-300
chr2	29868727	29871230	chr2	29889649	29891999	20845.5	2.987e+07	29890824	4732	5279	217	0.200263	72.3333	19.7273	0	0.00439996	1e-300	1e-300
chr2	153929933	153930434	chr2	153935150	153935817	5300	1.5393e+08	1.53935e+08	803	494	34	0.130373	34	34	0	1e-300	2.86899e-89	1e-300
chr2	180255979	180256511	chr2	180273430	180273737	17338.5	180256245	1.80274e+08	1583	2849	48	0.256231	48	48	0	7.10233e-05	2.5546e-81	3.02516e-62
chr2	38983506	38983967	chr2	38997597	38997990	14057	3.89837e+07	3.89978e+07	587	1131	26	0.136354	26	26	0	1.71209e-05	1.43735e-59	9.47227e-28
chr2	71348142	71348464	chr2	71353734	71353872	5500	71348303	71353803	784	813	23	0.223935	23	23	0	1e-300	5.13631e-52	1e-300
chr2	30936780	30937273	chr2	30942590	30943057	5797	3.0937e+07	3.09428e+07	424	2753	22	0.102637	22	22	0	1e-300	1.19637e-43	1e-300
chr2	36198888	36199000	chr2	36204397	36204573	5541	36198944	36204485	1536	213	24	0.373225	24	24	0	1e-300	5.79843e-62	1e-300
chr2	172440008	172440516	chr2	172446087	172448482	7022.5	172440262	1.72447e+08	2086	1100	47	0.0725108	47	47	0.03	4.22691e-18	3.94838e-93	1.68392e-74
chr2	25211574	25211815	chr2	25224598	25224766	12987.5	2.52117e+07	25224682	790	2354	22	0.240908	22	22	0	1e-300	4.05618e-39	1e-300
chr2	30747937	30748311	chr2	30758042	30758499	10146.5	30748124	3.07583e+07	645	1925	28	0.150907	28	28	0	0.0650256	2.80221e-57	1.24964e-30
chr2	20669414	20669985	chr2	20724283	20725042	54963	2.06697e+07	2.07247e+07	4250	1315	44	0.148167	44	44	0	0.000199259	6.00622e-69	1.41534e-55
chr2	180103962	180104314	chr2	180119233	180119279	15118	180104138	180119256	981	1295	21	0.236313	21	21	0	1e-300	1.90692e-40	1e-300
chr2	158744378	158746762	chr2	158767715	158768137	22356	158745570	158767926	1003	3864	58	0.0925747	58	29	0	1e-300	9.55163e-107	1e-300
chr2	148038426	148038726	chr2	148043594	148044942	5692	148038576	148044268	645	1950	69	0.187518	69	69	0	1e-300	1.57119e-166	1e-300
chr2	180678336	180679234	chr2	180745195	180745808	66716.5	180678785	1.80746e+08	2517	2192	57	0.168952	57	14.25	0	0.0506004	1.59124e-95	9.23661e-78
chr2	127134309	127134675	chr2	127139658	127140176	5425	127134492	127139917	838	383	31	0.157058	31	31	0	1e-300	3.43116e-83	1e-300
chr2	4575106	4575872	chr2	4593106	4593395	17761.5	4575489	4.59325e+06	1646	757	40	0.169808	40	40	0	1.41223e-09	2.12898e-87	4.62145e-49
chr2	26021925	26022473	chr2	26139245	26141523	118185	26022199	26140384	1402	3815	53	0.0839954	35.3333	53	0	0.005666	4.9909e-88	1.15531e-61
chr2	144550475	144551137	chr2	144599759	144600655	49401	144550806	144600207	1465	2738	30	0.0862394	30	30	0	1e-300	8.37391e-47	1e-300
chr2	105667809	105667855	chr2	105675126	105675467	7464.5	105667832	1.05675e+08	516	1989	21	0.24303	21	21	0	1e-300	1.91924e-42	1e-300
chr2	119846762	119847187	chr2	119857192	119857884	10563.5	1.19847e+08	119857538	497	1869	51	0.204488	51	17	0	3.50308e-06	2.00349e-123	2.41819e-67
chr2	156425712	156425991	chr2	156447897	156448392	22293	1.56426e+08	1.56448e+08	1702	1467	34	0.196739	34	34	0	7.04212e-06	1.11123e-61	1.28268e-39
chr2	17942886	17943327	chr2	18028175	18028536	85249	1.79431e+07	1.80284e+07	2092	1691	29	0.161948	29	14.5	0	0.000450082	1.94166e-46	4.30401e-32
chr2	153612840	153613436	chr2	153643015	153643557	30148	153613138	153643286	1304	1779	31	0.122003	31	31	0	0.0112213	4.04594e-56	4.61805e-35
chr2	74675577	74675964	chr2	74681701	74681747	5953.5	7.46758e+07	74681724	1139	1437	26	0.268929	26	8.66667	0	1e-300	2.86314e-49	1e-300
chr2	59620669	59621017	chr2	59633730	59634411	13227.5	59620843	5.96341e+07	685	3118	36	0.156689	36	36	0	3.72607e-06	1.08736e-68	1.01639e-42
chr2	156841599	156842266	chr2	156847434	156847887	5728	1.56842e+08	1.56848e+08	2109	512	54	0.215937	27	54	0	8.22959e-05	2.06635e-128	1.09594e-56
chr2	25256031	25256604	chr2	25262313	25262903	6290.5	2.52563e+07	25262608	522	4706	51	0.1964	51	6.375	0	7.69787e-08	1.06462e-101	2.41819e-67
chr2	30981317	30982202	chr2	31150713	31153444	170319	3.09818e+07	3.11521e+07	4756	2821	69	0.0854619	69	69	0	0.00187375	1.84331e-94	2.18095e-99
chr2	166143905	166144167	chr2	166157089	166157628	13322.5	166144036	1.66157e+08	998	4190	44	0.246021	22	44	0	0.0382258	1.53351e-74	9.37249e-43
chr2	37704013	37704591	chr2	37766646	37767966	63004	37704302	37767306	888	3372	55	0.129783	55	55	0	1.44578e-05	2.99067e-106	2.95017e-74
chr2	105677508	105677701	chr2	105683009	105683577	5688.5	1.05678e+08	105683293	1536	836	36	0.21187	36	36	0	0.0147107	1.24425e-76	1.01639e-42
chr2	120850535	120851191	chr2	120866451	120867705	16215	120850863	120867078	2529	486	44	0.103174	44	44	0	1e-300	2.38895e-98	1e-300
chr2	29785832	29789094	chr2	29835504	29835841	48209.5	29787463	2.98357e+07	2895	3347	65	0.0808879	65	65	0	1e-300	1.6024e-96	1e-300
chr2	30087249	30087904	chr2	30093564	30093610	6010.5	3.00876e+07	30093587	882	824	27	0.172503	27	9	0	1e-300	3.70013e-61	1e-300
chr2	167417930	167418109	chr2	167422953	167423726	5320	1.67418e+08	1.67423e+08	789	1591	26	0.122317	26	26	0	1e-300	2.68242e-52	1e-300
chr2	31060239	31060650	chr2	31163656	31163995	103381	3.10604e+07	3.11638e+07	1895	2089	28	0.167205	28	7	0	0.00429861	4.2096e-43	1.24964e-30
chr2	71180410	71181178	chr2	71188955	71189251	8309	71180794	71189103	819	773	38	0.159954	38	38	0	1e-300	1.427e-93	1e-300
chr2	168980771	168981788	chr2	169008387	169009274	27551	1.68981e+08	1.69009e+08	5080	936	41	0.0964426	41	41	0.02	0.0204253	4.88579e-66	1.12651e-50
chr2	129093823	129094230	chr2	129100848	129101110	6952.5	1.29094e+08	129100979	211	2111	24	0.160671	24	24	0	1e-300	9.79663e-59	1e-300
chr2	148750950	148757570	chr2	148900212	148902789	147240	148754260	1.48902e+08	1513	1487	57	0.0277575	57	57	0	2.98754e-18	5.9959e-118	9.23661e-78
chr2	34904928	34905196	chr2	34920221	34920440	15268.5	34905062	3.49203e+07	3918	546	26	0.239109	26	26	0	1e-300	2.44309e-46	1e-300
chr2	157368086	157368200	chr2	157376135	157376928	8388.5	157368143	1.57377e+08	524	2757	43	0.212331	43	43	0	1e-300	1.29302e-92	1e-300
chr2	33320437	33320747	chr2	33329013	33329421	8625	33320592	33329217	622	954	25	0.155944	25	25	0	1e-300	3.98529e-58	1e-300
chr2	71167056	71168023	chr2	71188949	71189866	21868	7.11675e+07	7.11894e+07	1352	964	36	0.0855802	36	36	0	1e-300	2.22083e-76	1e-300
chr2	18031601	18031921	chr2	18039309	18039507	7647	18031761	18039408	1200	613	29	0.250738	7.25	7.25	0	0.0156253	2.29609e-66	6.88408e-16
chr2	32160386	32160820	chr2	32166696	32167001	6245.5	32160603	3.21668e+07	850	1307	34	0.206056	22.6667	17	0	3.32235e-06	9.38233e-74	7.66471e-34
chr2	119873267	119873749	chr2	119896466	119896970	23210	119873508	119896718	1194	1218	44	0.199861	44	44	0	0.000322358	8.49094e-95	1.41534e-55
chr2	30441760	30442154	chr2	30450657	30451181	8962	30441957	30450919	1919	735	36	0.175635	36	9	0	0.0339115	3.5294e-75	1.01639e-42
chr2	119505879	119507522	chr2	119511913	119512611	5561.5	1.19507e+08	119512262	969	818	33	0.0631342	33	33	0.05	1e-300	4.29705e-76	1e-300
chr2	118789479	118791953	chr2	118813463	118814124	23077.5	118790716	1.18814e+08	2723	1132	62	0.0885739	62	20.6667	0	8.41743e-05	5.70168e-122	1.18784e-86
chr2	27507970	27508593	chr2	27514764	27515039	6620	2.75083e+07	2.75149e+07	510	1506	30	0.149622	30	10	0	0.00254785	1.59059e-68	1.43308e-33
chr2	109917262	109917882	chr2	109936190	109936851	18948.5	109917572	1.09937e+08	3773	878	60	0.209775	60	60	0	0.000628692	1.82701e-115	4.49477e-83
chr2	59611618	59611858	chr2	59622221	59622707	10726	59611738	59622464	1080	1581	28	0.172732	28	28	0	1e-300	2.45717e-53	1e-300
chr2	120076509	120076684	chr2	120093878	120094417	17551	1.20077e+08	1.20094e+08	1190	760	21	0.131726	21	21	0	1e-300	1.4481e-43	1e-300
chr2	154416984	154417455	chr2	154428407	154428453	11210.5	1.54417e+08	154428430	1729	710	21	0.18192	21	7	0	1e-300	8.93752e-41	1e-300
chr2	154416424	154417352	chr2	154592235	154594151	176305	154416888	154593193	1898	2083	28	0.0440941	28	28	0	1e-300	4.06069e-43	1e-300
chr2	36046746	36050468	chr2	36135734	36138566	88543	36048607	36137150	3349	1922	54	0.0369011	54	54	0	2.4973e-05	1.06092e-85	1.62313e-72
chr2	152669089	152670930	chr2	152830303	152831008	160646	1.5267e+08	1.52831e+08	2892	3232	69	0.121379	69	34.5	0	0.000203599	3.11655e-105	2.18095e-99
chr2	116060574	116060893	chr2	116067714	116067901	7074	1.16061e+08	1.16068e+08	1384	760	26	0.230131	17.3333	26	0	0.0112706	2.62299e-54	2.21862e-23
chr2	17982545	17983044	chr2	17989742	17990151	7152	1.79828e+07	1.79899e+07	1350	669	33	0.162772	33	33	0	4.01645e-06	3.1884e-74	4.36489e-38
chr2	71654984	71657459	chr2	71747428	71752945	93965	7.16562e+07	7.17502e+07	5638	4567	153	0.0857408	38.25	5.46429	0	3.3259e-07	2.59108e-217	1.22186e-179
chr2	75981725	75982951	chr2	75990157	75992261	8871	75982338	75991209	996	1875	63	0.0847321	31.5	10.5	0.02	5.6967e-08	2.80284e-138	6.49898e-70
chr2	163075283	163075486	chr2	163084248	163084800	9139.5	1.63075e+08	163084524	1282	869	34	0.20169	22.6667	34	0	1.75999e-07	1.03794e-73	7.66471e-34
chr2	120972964	120973496	chr2	120991270	120991636	18223	120973230	120991453	1014	938	28	0.139648	28	14	0	1e-300	1.66175e-60	1e-300
chr2	33154051	33155390	chr2	33347135	33352548	195121	3.31547e+07	3.33498e+07	1814	2566	136	0.0902107	68	27.2	0	7.99387e-39	7.99807e-289	3.26971e-193
chr2	165215456	165215758	chr2	165220769	165221056	5305.5	165215607	1.65221e+08	1257	300	22	0.167286	22	22	0	1e-300	1.46066e-54	1e-300
chr2	71529745	71530140	chr2	71545749	71546148	16006	7.15299e+07	7.15459e+07	1850	1676	52	0.293315	52	52	0	1e-300	2.7457e-98	1e-300
chr2	153595030	153595460	chr2	153601028	153601656	6097	153595245	153601342	1782	619	32	0.135462	32	32	0	7.66126e-05	8.49006e-69	1.44173e-36
chr2	122370680	122371019	chr2	122376022	122376069	5196	1.22371e+08	1.22376e+08	1425	592	23	0.266865	23	23	0	1e-300	3.27721e-49	1e-300
chr2	122369108	122369352	chr2	122374946	122375460	5973	122369230	122375203	1794	570	30	0.177257	15	30	0.01	7.79411e-06	9.60006e-65	5.85532e-25
chr2	172221401	172222511	chr2	172226993	172228248	5664.5	172221956	1.72228e+08	791	976	39	0.0738559	39	39	0.02	0.000660703	5.07808e-93	1.84973e-47
chr2	25356123	25356821	chr2	25363618	25363703	7188.5	25356472	2.53637e+07	2091	405	30	0.171598	30	10	0	1e-300	2.55036e-67	1e-300
chr2	167679111	167681100	chr2	167891943	167892444	212088	1.6768e+08	1.67892e+08	1837	1110	33	0.0593562	33	33	0	2.88974e-09	2.0817e-62	4.36489e-38
chr2	149934200	149934550	chr2	149939251	149939789	5145	149934375	149939520	501	1115	38	0.191656	38	38	0	1e-300	9.33116e-96	1e-300
chr2	84826164	84826971	chr2	84839225	84839601	12845.5	8.48266e+07	84839413	1939	1069	38	0.143864	38	9.5	0	8.6133e-07	1.01838e-73	7.21869e-46
chr2	146214746	146215153	chr2	146220861	146221064	6013	1.46215e+08	1.46221e+08	791	698	22	0.161527	22	22	0	1e-300	8.92006e-51	1e-300
chr2	93812001	93812477	chr2	93821883	93822174	9789.5	93812239	9.3822e+07	818	631	29	0.169338	29	29	0	2.09146e-12	7.00529e-71	4.30401e-32
chr2	31042750	31043322	chr2	31068085	31069768	25890.5	31043036	3.10689e+07	1982	4158	79	0.156903	39.5	19.75	0	0.000507465	2.52619e-129	9.37853e-95
chr2	26588073	26588488	chr2	26593906	26594226	5785.5	2.65883e+07	26594066	462	2108	30	0.182804	30	30	0	0.00044176	1.92331e-65	1.43308e-33
chr2	29075119	29075939	chr2	29124903	29125214	49529.5	29075529	2.91251e+07	1577	3061	56	0.221757	28	18.6667	0	0.00349642	9.69922e-97	1.42143e-59
chr2	94157845	94158055	chr2	94178710	94179243	21026.5	94157950	9.4179e+07	3140	942	30	0.180836	30	30	0	1e-300	8.50858e-51	1e-300
chr2	167632114	167632673	chr2	167640188	167640662	8031.5	1.67632e+08	167640425	1861	644	27	0.117062	27	27	0	0.00906374	2.8573e-55	3.50346e-29
chr2	33631594	33631757	chr2	33636673	33638219	5770.5	3.36317e+07	33637446	1118	1744	85	0.222756	85	85	0	1e-300	6.65532e-196	1e-300
chr2	84715245	84715618	chr2	84744068	84744319	28762	8.47154e+07	8.47442e+07	3148	2213	42	0.301451	42	21	0	1e-300	5.5549e-61	1e-300
chr2	171873002	171873847	chr2	171879007	171879608	5883	1.71873e+08	1.71879e+08	383	1743	56	0.173449	56	56	0	1e-300	2.81455e-146	1e-300
chr2	27475503	27475793	chr2	27504909	27505391	29502	27475648	27505150	2386	1247	34	0.197248	34	34	0	0.00223109	4.2559e-59	1.28268e-39
chr2	117331873	117332076	chr2	117336910	117337196	5078.5	1.17332e+08	117337053	363	670	22	0.201496	22	22	0	1e-300	9.29542e-59	1e-300
chr2	17971431	17972007	chr2	17982545	17983044	11075.5	17971719	1.79828e+07	811	1350	31	0.129153	31	6.2	0	0.00836247	2.57324e-66	4.61805e-35
chr2	116059127	116061303	chr2	116074139	116076934	15321.5	116060215	1.16076e+08	4721	2271	158	0.142353	31.6	1.64583	0	5.46201e-06	1.41828e-287	1.02736e-172
chr2	163031592	163032352	chr2	163065564	163066655	34137.5	163031972	1.63066e+08	5992	1270	68	0.164533	34	68	0	0.00109049	1.31816e-109	1.65868e-77
chr2	69790369	69790772	chr2	69802891	69802935	12342.5	6.97906e+07	69802913	1818	364	22	0.220428	22	22	0	1e-300	4.11205e-49	1e-300
chr2	160647461	160649013	chr2	160655967	160656741	8117	160648237	160656354	589	2673	93	0.179071	13.2857	6.64286	0	7.87793e-06	6.66742e-228	3.34493e-69
chr2	168128225	168129419	chr2	168152599	168155465	25210	168128822	168154032	1940	3779	93	0.102591	23.25	15.5	0	0.00545981	2.03563e-163	1.62192e-90
chr2	131187332	131187634	chr2	131209898	131210624	22778	131187483	131210261	817	3013	33	0.143771	33	33	0	1e-300	9.46057e-60	1e-300
chr2	17942932	17943327	chr2	17982472	17983044	39628.5	1.79431e+07	17982758	2062	1418	36	0.166735	36	18	0	0.0285693	1.2104e-63	1.01639e-42
chr2	119478256	119479346	chr2	119546716	119547128	68121	119478801	119546922	2029	2115	37	0.110327	37	37	0	1e-300	1.24508e-59	1e-300
chr2	75683073	75683121	chr2	75704635	75704915	21678	75683097	75704775	1063	3532	42	0.573492	42	42	0	1e-300	2.61204e-72	1e-300
chr2	165788845	165789433	chr2	165809945	165810291	20979	165789139	165810118	510	5083	33	0.158241	33	33	0	0.00195413	3.72217e-59	4.36489e-38
chr2	30981452	30982202	chr2	31041345	31043913	60802	30981827	31042629	4696	2940	61	0.0823389	61	15.25	0	0.0595302	1.06278e-79	7.36649e-85
chr2	164433912	164434152	chr2	164443031	164443404	9185.5	164434032	1.64443e+08	229	2310	21	0.15343	21	21	0.01	2.6712e-12	1.07629e-48	5.79233e-27
chr2	19657548	19657638	chr2	19672228	19672561	14801.5	19657593	1.96724e+07	1394	441	20	0.211759	20	20	0	1e-300	1.51281e-44	1e-300
chr2	163053857	163054503	chr2	163075283	163075485	21204	163054180	163075384	2538	1273	30	0.158445	30	15	0	1e-300	1.28286e-49	1e-300
chr2	180257501	180257571	chr2	180273430	180273737	16047.5	180257536	1.80274e+08	937	2849	31	0.368275	31	31	0	1e-300	2.92541e-54	1e-300
chr2	26055162	26055995	chr2	26074974	26075327	19572	2.60556e+07	2.60752e+07	3060	720	54	0.20392	27	54	0	0.0177412	2.91598e-111	1.09594e-56
chr2	172299343	172300191	chr2	172305383	172306076	5962.5	172299767	1.72306e+08	1322	1049	65	0.188913	65	65	0	5.84223e-11	4.43212e-152	4.52902e-92
chr2	24919550	24919787	chr2	24927873	24928619	8577.5	2.49197e+07	24928246	1263	773	32	0.145797	32	32	0	1e-300	1.81092e-70	1e-300
chr2	20669414	20670112	chr2	20676374	20676670	6759	20669763	20676522	4538	818	61	0.27485	30.5	61	0	0.0915838	7.59005e-115	6.35285e-67
chr2	165981331	165981807	chr2	166009225	166009778	27932.5	165981569	1.6601e+08	3549	1607	45	0.195861	30	6.42857	0	8.54498e-05	1.73153e-70	1.61898e-49
chr2	156426263	156426568	chr2	156431394	156431598	5080.5	1.56426e+08	156431496	805	596	23	0.202377	23	23	0	1e-300	6.79841e-55	1e-300
chr2	20682052	20682536	chr2	20689232	20689786	7215	20682294	20689509	565	1362	36	0.155331	36	36	0	9.64958e-06	8.36709e-85	1.01639e-42
chr2	27428125	27428480	chr2	27438002	27439132	10264.5	2.74283e+07	27438567	1925	1023	45	0.135718	45	45	0	2.99812e-05	2.16508e-91	3.14365e-57
chr2	74668234	74668357	chr2	74675577	74675964	7475	7.46683e+07	7.46758e+07	1156	1139	21	0.184417	21	10.5	0	1e-300	4.06936e-40	1e-300
chr2	109916969	109917921	chr2	109941321	109947919	27175	109917445	109944620	4162	3227	212	0.125759	42.4	8.83333	0	0.00363075	1e-300	2.21454e-257
chr2	166156733	166157628	chr2	166184421	166185018	27539	1.66157e+08	1.66185e+08	4575	1363	51	0.153092	51	12.75	0	1.40388e-08	1.5806e-80	2.41819e-67
chr2	158624456	158626637	chr2	158766858	158770386	143076	1.58626e+08	158768622	2272	5367	54	0.0423629	54	27	0	1.53663e-09	8.2165e-71	1.62313e-72
chr2	71647867	71648366	chr2	71655922	71655968	7828.5	7.16481e+07	71655945	531	2639	29	0.238316	29	14.5	0	1e-300	3.08569e-58	1e-300
chr2	9889430	9889860	chr2	9895792	9896024	6263	9889645	9895908	2238	334	32	0.216493	10.6667	10.6667	0	0.0140473	1.76824e-74	3.8556e-22
chr2	163472457	163472823	chr2	163480209	163480508	7718.5	163472640	1.6348e+08	2943	435	25	0.168372	25	1.92308	0	0.00699134	8.41882e-50	2.46642e-26
chr2	52035782	52038467	chr2	52070094	52073164	34504.5	5.20371e+07	52071629	1336	5841	179	0.139303	29.8333	29.8333	0	6.9243e-12	1e-300	4.47022e-191
chr2	26202340	26203174	chr2	26208047	26208449	5491	26202757	26208248	1255	1370	64	0.231907	64	64	0	1e-300	3.4848e-143	1e-300
chr2	25225416	25225562	chr2	25262313	25262873	37104	25225489	25262593	802	4333	26	0.164938	26	26	0.03	4.69491e-06	8.03541e-41	9.47227e-28
chr2	163451856	163454073	chr2	163472015	163472837	19461.5	1.63453e+08	163472426	1217	3262	52	0.0766345	52	13	0	0.000516249	9.82398e-93	4.64865e-69
chr2	90679466	90680932	chr2	90744756	90745618	64988	90680199	90745187	1223	2547	50	0.096192	50	50	0.02	0.00248113	1.21179e-93	1.23375e-65
chr2	127165422	127166534	chr2	127182033	127183069	16573	127165978	127182551	263	2624	33	0.0688068	33	33	0	1e-300	1.50911e-78	1e-300
chr2	109917139	109917920	chr2	109925601	109925784	8163	1.09918e+08	1.09926e+08	3873	337	37	0.1719	37	37	0	0.000848116	2.49908e-79	2.745e-44
chr2	25240495	25241435	chr2	25246720	25247264	6027	25240965	25246992	3535	507	48	0.144864	48	48	0	1e-300	4.18375e-101	1e-300
chr2	168956172	168956452	chr2	168979550	168980208	23567	168956312	168979879	1580	1842	35	0.167116	10	35	0.02	0.0263396	1.48593e-61	3.56782e-23
chr2	165894503	165894766	chr2	165899928	165900145	5402	1.65895e+08	1.659e+08	1407	802	23	0.214604	23	23	0	1e-300	2.87979e-46	1e-300
chr2	32282766	32283089	chr2	32288058	32288105	5154	3.22829e+07	3.22881e+07	983	1245	32	0.387347	32	32	0	1e-300	2.8039e-67	1e-300
chr2	25221743	25222165	chr2	25228802	25228848	6871	25221954	25228825	559	1267	20	0.191397	20	10	0	1e-300	2.7582e-43	1e-300
chr2	109909370	109909623	chr2	109917139	109917875	8010.5	1.09909e+08	109917507	289	3800	30	0.135855	30	30	0	0.082729	4.23737e-64	1.43308e-33
chr2	30469443	30469996	chr2	30794823	30795195	325290	3.04697e+07	30795009	1318	2181	23	0.111362	23	23	0	1e-300	6.57678e-37	1e-300
chr2	154570186	154570634	chr2	154593022	154593367	22784.5	154570410	1.54593e+08	1369	1556	25	0.141195	25	25	0	1e-300	3.90014e-44	1e-300
chr2	166156959	166157628	chr2	166162388	166163112	5456.5	1.66157e+08	166162750	4432	799	59	0.189694	19.6667	59	0	9.88524e-06	1.76503e-111	5.33954e-54
chr2	11428738	11430315	chr2	11502284	11504894	74062.5	1.14295e+07	11503589	1198	2255	47	0.0502744	47	11.75	0	6.96253e-07	9.25744e-90	1.4527e-60
chr2	104590229	104590275	chr2	104604337	104604995	14414	104590252	104604666	1708	608	23	0.146321	23	4.6	0	1e-300	4.00178e-47	1e-300
chr2	165778993	165779300	chr2	165808027	165808653	29193.5	1.65779e+08	165808340	1511	2825	33	0.158411	33	11	0	1e-300	8.38916e-52	1e-300
chr2	119462640	119464895	chr2	119506237	119507522	43112	1.19464e+08	1.19507e+08	3916	944	57	0.0721146	57	57	0	2.91586e-05	1.06714e-105	9.23661e-78
chr2	68291641	68292600	chr2	68297453	68299508	6360	6.82921e+07	6.82985e+07	493	1807	68	0.101046	34	68	0.04	0.000127256	2.07845e-174	1.65868e-77
chr2	131144537	131144863	chr2	131160134	131160544	15639	131144700	131160339	838	3385	37	0.225152	18.5	9.25	0	0.0891683	2.20414e-66	1.42637e-33
chr2	20549897	20550778	chr2	20555596	20556085	5503	2.05503e+07	2.05558e+07	765	845	46	0.15038	46	46	0	3.83695e-10	1.6764e-116	6.8308e-59
chr2	141402620	141403369	chr2	141408626	141408867	5752	1.41403e+08	1.41409e+08	232	470	24	0.108575	24	24	0	1e-300	1.53731e-73	1e-300
chr2	165886884	165887074	chr2	165898837	165899207	12043	165886979	165899022	771	1802	21	0.167951	21	21	0	1e-300	1.22091e-39	1e-300
chr2	163055555	163056320	chr2	163062143	163062934	6601	1.63056e+08	1.63063e+08	1444	2417	83	0.238902	11.8571	10.375	0.01	0.00293529	6.10976e-169	3.50524e-58
chr2	74668234	74668357	chr2	74675113	74675356	6939	7.46683e+07	7.46752e+07	1156	1002	23	0.281448	23	23	0	1e-300	5.37118e-46	1e-300
chr2	129129218	129129952	chr2	129197186	129198254	68135	129129585	129197720	2547	1283	36	0.0894746	36	12	0	0.000305298	6.51164e-62	1.01639e-42
chr2	15046895	15049822	chr2	15054294	15054918	6247.5	1.50484e+07	15054606	1053	1089	76	0.095855	76	76	0.05	4.77918e-05	1.8852e-189	1.97677e-112
chr2	165782369	165782657	chr2	165807969	165808653	25798	165782513	165808311	1474	3086	43	0.198132	43	43	0	1e-300	8.53063e-71	1e-300
chr2	168112033	168112373	chr2	168205348	168205600	93271	168112203	168205474	1357	2160	31	0.234526	31	31	0	1e-300	5.75173e-53	1e-300
chr2	24943945	24944582	chr2	24949304	24949590	5183.5	2.49443e+07	24949447	566	1610	33	0.160127	33	33	0	1e-300	3.93325e-74	1e-300
chr2	129056675	129057033	chr2	129062112	129062952	5678	129056854	129062532	1889	538	38	0.142062	38	38	0	1e-300	9.73339e-86	1e-300
chr2	35265464	35265715	chr2	35270736	35270976	5266.5	3.52656e+07	35270856	804	760	30	0.273648	30	30	0	1e-300	1.74383e-71	1e-300
chr2	25195656	25196400	chr2	25211036	25211225	15102.5	25196028	2.52111e+07	1500	1271	39	0.187212	39	39	0	1e-300	1.78416e-77	1e-300
chr2	13372523	13373813	chr2	13413144	13414036	40422	13373168	13413590	832	1349	36	0.0738924	36	36	0.02	4.96176e-09	9.31997e-79	1.01639e-42
chr2	94245321	94245905	chr2	94254206	94254510	8745	94245613	94254358	1806	447	27	0.136177	27	27	0	1e-300	5.32783e-60	1e-300
chr2	121620171	121622010	chr2	121642753	121644595	22583.5	1.21621e+08	121643674	1594	2718	107	0.130188	53.5	13.375	0	0.00858792	2.39507e-219	1.82416e-141
chr2	106671567	106671773	chr2	106677080	106677888	5814	106671670	106677484	241	1436	24	0.106005	24	24	0	1e-300	2.58796e-61	1e-300
chr2	73048573	73049541	chr2	73054392	73054961	5619.5	73049057	7.30547e+07	1217	1561	58	0.169007	58	58	0	0.0022422	8.7759e-125	1.59205e-79
chr2	116974348	116974996	chr2	116979736	116980039	5215.5	116974672	1.1698e+08	752	1142	29	0.136574	29	29	0	2.32556e-11	2.25728e-64	4.30401e-32
chr2	167072194	167073092	chr2	167078477	167078524	5857.5	167072643	1.67079e+08	4103	313	28	0.132702	28	28	0	1e-300	4.1825e-57	1e-300
chr2	165943172	165943446	chr2	165968200	165968588	25085	165943309	165968394	1132	1586	26	0.175901	26	26	0	0.0872305	3.19139e-48	9.47227e-28
chr2	168154609	168154916	chr2	168169512	168169774	14880.5	1.68155e+08	168169643	2234	869	30	0.236135	30	30	0	2.58631e-12	2.74769e-56	2.16447e-42
chr2	104574180	104574510	chr2	104590229	104590275	15907	104574345	104590252	678	1708	20	0.238229	20	20	0	1e-300	5.47474e-39	1e-300
chr2	152332577	152332978	chr2	152338488	152338867	5900	1.52333e+08	1.52339e+08	1989	426	27	0.155032	27	27	0	0.0455025	1.91885e-59	3.50346e-29
chr2	25227720	25228115	chr2	25240691	25241058	12957	2.52279e+07	2.52409e+07	554	2760	29	0.170449	14.5	14.5	0.05	0.0489663	3.98655e-57	8.80308e-24
chr2	168115272	168115834	chr2	168205347	168205600	89920.5	168115553	1.68205e+08	1833	2165	35	0.192337	35	35	0	0.00182387	7.76773e-57	3.66183e-41
chr2	127181740	127185322	chr2	127243251	127248965	62577	127183531	127246108	3148	3919	98	0.0472152	98	98	0	6.36248e-13	5.34904e-152	3.94226e-155
chr2	33616466	33616798	chr2	33630203	33630249	13594	33616632	33630226	1560	505	21	0.248817	21	21	0	1e-300	7.29053e-45	1e-300
chr2	30800362	30800812	chr2	30807470	30807631	6963.5	30800587	3.08076e+07	417	2685	21	0.153932	21	10.5	0	1e-300	1.10292e-41	1e-300
chr2	57238683	57238760	chr2	57256334	57256574	17732.5	5.72387e+07	57256454	887	1043	29	0.409723	29	29	0	1e-300	2.04243e-63	1e-300
chr2	105399625	105399763	chr2	105408356	105408618	8793	105399694	105408487	831	421	24	0.268722	24	24	0	1e-300	4.87559e-61	1e-300
chr2	180212393	180212718	chr2	180227319	180227607	14907.5	1.80213e+08	180227463	630	2924	27	0.197267	27	27	0	1e-300	3.14728e-50	1e-300
chr2	20597011	20598001	chr2	20655152	20655586	57863	20597506	20655369	1643	3314	42	0.132096	42	8.4	0	0.000138529	1.7922e-65	2.68065e-52
chr2	173554018	173554209	chr2	173564182	173564593	10274	1.73554e+08	1.73564e+08	846	587	21	0.156234	21	21	0	1e-300	4.3698e-49	1e-300
chr2	166996309	166997017	chr2	167062999	167063177	66425	166996663	167063088	2200	1462	25	0.126374	25	25	0	1e-300	1.1372e-39	1e-300
chr2	20548864	20549520	chr2	20555596	20556299	6755.5	20549192	2.05559e+07	1079	973	54	0.177962	27	9	0	0.00131901	9.43783e-129	1.09594e-56
chr2	71535070	71535276	chr2	71541505	71542185	6672	71535173	71541845	772	1138	30	0.151649	30	15	0	8.40318e-07	1.08869e-66	1.43308e-33
chr2	180678631	180679080	chr2	180706059	180706430	27389	1.80679e+08	1.80706e+08	2084	739	26	0.142008	26	26	0	2.485e-06	5.44181e-50	9.47227e-28
chr2	109916689	109917875	chr2	110018338	110018655	101214	109917282	1.10018e+08	4004	349	28	0.0834355	28	28	0	1e-300	5.01518e-56	1e-300
chr2	75861742	75862442	chr2	75873950	75874374	12070	75862092	75874162	359	2738	36	0.143446	36	12	0	0.00115695	3.55963e-81	1.01639e-42
chr2	31163656	31163995	chr2	31173433	31173727	9754.5	3.11638e+07	31173580	2089	657	31	0.219336	31	15.5	0	0.000587064	2.73421e-63	4.61805e-35
chr2	150741452	150742505	chr2	150748603	150749043	6844.5	1.50742e+08	150748823	726	1545	59	0.176988	59	59	0	8.66076e-08	2.87004e-141	2.69761e-81
chr2	69587049	69587995	chr2	69592662	69593426	5522	69587522	69593044	1346	1068	47	0.123099	23.5	47	0.04	8.41028e-08	8.77406e-103	7.68458e-47
chr2	37771778	37772396	chr2	37802977	37803197	31000	37772087	37803087	2437	715	33	0.176369	33	33	0	1e-300	9.79423e-65	1e-300
chr2	32847066	32847114	chr2	32852216	32852666	5351	32847090	32852441	437	2073	28	0.251814	28	28	0	1e-300	3.21488e-61	1e-300
chr2	6072036	6072302	chr2	6077422	6078033	5558.5	6072169	6.07773e+06	791	555	31	0.158312	31	31	0	1e-300	8.02424e-79	1e-300
chr2	116975587	116975757	chr2	116980693	116981100	5224.5	116975672	1.16981e+08	855	863	26	0.201813	26	26	0	1e-300	2.42878e-58	1e-300
chr2	70561190	70561464	chr2	70566959	70567543	5924	70561327	70567251	1402	977	46	0.240117	23	46	0	0.0147076	3.54541e-101	1.80754e-45
chr2	72984544	72986198	chr2	73053974	73055464	69348	72985371	73054719	1820	2201	50	0.0712261	50	50	0	2.48842e-06	4.21062e-88	1.23375e-65
chr2	94001458	94001761	chr2	94010924	94011195	9450	9.40016e+07	9.40111e+07	763	806	21	0.163855	21	21	0	1e-300	4.14181e-47	1e-300
chr2	172836446	172837286	chr2	172863088	172863269	26312.5	172836866	1.72863e+08	3044	918	29	0.127211	29	29	0	0.0250737	1.92126e-49	4.30401e-32
chr2	172516167	172517956	chr2	172576884	172578481	60621	1.72517e+08	1.72578e+08	3019	5098	69	0.091267	46	69	0	0.0325122	2.20473e-90	1.88344e-87
chr2	4574993	4575632	chr2	4580714	4581221	5655	4.57531e+06	4.58097e+06	1653	290	33	0.128968	33	33	0	9.09249e-07	9.99068e-84	4.36489e-38
chr2	168767005	168767391	chr2	168777388	168778251	10621.5	168767198	1.68778e+08	3154	942	59	0.211564	29.5	19.6667	0	0.011729	7.03838e-116	5.81932e-64
chr2	32167303	32167583	chr2	32174173	32174604	6945.5	32167443	3.21744e+07	861	1516	44	0.277163	11	22	0	0.00149643	6.3024e-97	2.33992e-30
chr2	10333997	10334804	chr2	10341496	10341979	7337	1.03344e+07	1.03417e+07	1656	635	53	0.184009	26.5	4.41667	0	0.0303966	4.70012e-126	2.96112e-55
chr2	152349750	152350196	chr2	152359031	152359166	9125.5	152349973	1.52359e+08	2129	528	28	0.215841	28	28	0	1e-300	1.55938e-58	1e-300
chr2	87514857	87516473	chr2	87534691	87535302	19331.5	87515665	8.7535e+07	2001	1151	103	0.207142	103	9.36364	0	0.00202501	1.64543e-238	3.75093e-165
chr2	72978369	72978720	chr2	72995698	72995964	17286.5	7.29785e+07	72995831	1113	1282	26	0.18873	26	26	0	1e-300	7.9442e-51	1e-300
chr2	25180978	25181256	chr2	25262366	25262903	81517.5	25181117	2.52626e+07	1310	4388	26	0.142879	26	26	0	5.99656e-12	3.74135e-35	9.47227e-28
chr2	152820827	152820874	chr2	152830511	152831008	9909	1.52821e+08	1.52831e+08	483	3123	25	0.205823	25	25	0	1e-300	5.38688e-48	1e-300
chr2	144690763	144693507	chr2	144715299	144716495	23762	144692135	144715897	990	4005	67	0.0761606	67	22.3333	0	0.000228235	1.01659e-126	1.02374e-95
chr2	163419936	163421457	chr2	163471969	163473648	52112	1.63421e+08	1.63473e+08	1466	3775	47	0.0657809	47	47	0	1.21336e-06	4.54687e-75	1.4527e-60
chr2	32681576	32682178	chr2	32694288	32694584	12559	32681877	32694436	961	2275	28	0.139648	28	5.6	0	0.000538172	2.46386e-50	1.24964e-30
chr2	84727119	84727326	chr2	84744068	84744320	16971.5	8.47272e+07	84744194	2105	2227	33	0.321998	33	33	0	1e-300	1.87056e-50	1e-300
chr2	165861666	165862094	chr2	165880414	165880810	18732	165861880	165880612	3102	694	25	0.135883	25	25	0	0.019277	4.50374e-44	2.46642e-26
chr2	168517538	168518674	chr2	168525079	168526065	7466	168518106	168525572	825	3399	113	0.238498	56.5	12.5556	0	6.44367e-07	3.60061e-257	6.41134e-152
chr2	140668528	140668930	chr2	140676854	140677119	8257.5	140668729	1.40677e+08	889	1333	31	0.208155	31	15.5	0	1e-300	3.1138e-65	1e-300
chr2	164823957	164824272	chr2	164856453	164856837	32530.5	1.64824e+08	164856645	1499	1868	27	0.172997	27	13.5	0	0.0208234	3.05774e-45	3.50346e-29
chr2	26021925	26022167	chr2	26132983	26133395	111143	26022046	26133189	1210	2304	21	0.143811	21	10.5	0	1e-300	2.76482e-33	1e-300
chr2	168767016	168767381	chr2	168839897	168840118	72809	1.68767e+08	1.6884e+08	2786	689	24	0.183428	24	24	0	1.02376e-08	3.90432e-43	6.17589e-25
chr2	13270689	13272043	chr2	13370163	13371995	99713	13271366	13371079	3249	2304	42	0.0590412	42	42	0	1e-300	1.1137e-59	1e-300
chr2	34249284	34250368	chr2	34259125	34262471	10972	34249826	34260798	2155	703	84	0.0849234	84	21	0.01	0.0316759	4.91684e-203	1.12321e-127
chr2	129056626	129057818	chr2	129100096	129101111	43381.5	129057222	1.29101e+08	2259	2229	32	0.0649381	32	32	0	1e-300	1.46968e-47	1e-300
chr2	181658928	181659482	chr2	181669965	181670402	10978.5	181659205	1.8167e+08	1257	799	31	0.140101	31	6.2	0	0.044939	1.72602e-67	4.61805e-35
chr2	122369108	122369352	chr2	122377657	122377814	8505.5	122369230	1.22378e+08	1794	1300	21	0.234545	21	10.5	0	1e-300	6.67874e-35	1e-300
chr2	30794824	30795287	chr2	30801515	30802176	6790	3.07951e+07	3.08018e+07	2291	1534	48	0.191261	48	24	0	2.77462e-06	1.55682e-86	3.02516e-62
chr2	106456258	106456699	chr2	106465642	106466212	9448.5	1.06456e+08	106465927	809	841	42	0.186059	21	42	0	0.0141068	8.19651e-104	4.44277e-40
chr2	76049353	76050545	chr2	76063747	76065326	14587.5	76049949	7.60645e+07	956	1219	38	0.0614185	38	38	0	0.0126214	2.56099e-83	7.21869e-46
chr2	24935964	24936010	chr2	24949126	24949590	13371	24935987	24949358	399	1812	20	0.175635	20	10	0	1e-300	3.7851e-43	1e-300
chr2	109936190	109936902	chr2	109942794	109943575	6638.5	109936546	1.09943e+08	894	880	46	0.137991	30.6667	23	0	8.25436e-07	1.79133e-112	5.27549e-51
chr2	69529920	69532201	chr2	69585104	69586477	54730	6.95311e+07	6.95858e+07	1378	4246	80	0.0980558	40	80	0	0.000756355	1.68112e-143	2.34389e-96
chr2	84715245	84716652	chr2	84826349	84828201	111326	8.47159e+07	84827275	4818	3016	69	0.0948236	69	69	0	1e-300	4.37542e-92	1e-300
chr2	163062143	163062674	chr2	163073715	163074160	11529	1.63062e+08	1.63074e+08	2135	480	26	0.11931	13	6.5	0	0.026672	1.12426e-54	2.43163e-20
chr2	177324016	177324806	chr2	177329631	177331721	6265	177324411	177330676	514	504	44	0.0684246	44	44	0	1e-300	1.07656e-128	1e-300
chr2	143915622	143916279	chr2	143924189	143925035	8661.5	1.43916e+08	143924612	1781	850	58	0.172831	29	58	0.02	0.00109001	1.07548e-130	1.7177e-62
chr2	157398598	157398771	chr2	157418723	157419270	20312	1.57399e+08	1.57419e+08	819	3076	28	0.174172	28	5.6	0	1e-300	1.23676e-48	1e-300
chr2	31239323	31240241	chr2	31246156	31246814	6703	31239782	31246485	1976	1328	82	0.233029	41	11.7143	0	0.000849618	7.89079e-177	1.4107e-99
chr2	168765140	168765545	chr2	168777388	168777955	12329	1.68765e+08	1.68778e+08	1966	830	32	0.147447	16	32	0	0.00357173	2.84474e-63	2.35125e-27
chr2	91976478	91976840	chr2	91984162	91984695	7769.5	91976659	9.19844e+07	763	2203	38	0.190157	38	38	0	4.57732e-05	2.91977e-77	7.21869e-46
chr2	150135497	150138235	chr2	150180328	150181952	44274	150136866	150181140	1760	1575	67	0.0687925	67	67	0	1e-300	4.97061e-137	1e-300
chr2	150608925	150610474	chr2	150673833	150676495	65464.5	1.5061e+08	150675164	1364	1718	98	0.10423	98	98	0	3.42678e-22	6.6462e-224	3.94226e-155
chr2	127584719	127585073	chr2	127605450	127605969	20813.5	127584896	1.27606e+08	1701	1020	29	0.148777	29	29	0	0.000157429	1.96387e-55	4.30401e-32
chr2	144555931	144556605	chr2	144593705	144594358	37763.5	144556268	1.44594e+08	2410	1349	46	0.155253	46	46	0	1e-300	1.03485e-83	1e-300
chr2	13407267	13407641	chr2	13413511	13414001	6302	13407454	13413756	271	1166	24	0.124408	24	8	0	1e-300	3.19821e-62	1e-300
chr2	20667857	20668235	chr2	20673261	20674180	5674.5	20668046	2.06737e+07	1906	2015	50	0.172656	16.6667	50	0	0.00337163	5.08812e-89	1.24854e-42
chr2	76400321	76400631	chr2	76406175	76406436	5829.5	76400476	7.64063e+07	796	409	25	0.19609	25	8.33333	0	1.80514e-14	8.95621e-65	1.18819e-33
chr2	74659056	74659317	chr2	74672836	74672943	13703	7.46592e+07	7.46729e+07	1386	1535	25	0.304259	25	6.25	0	1e-300	3.7815e-44	1e-300
chr2	135646154	135646665	chr2	135658401	135658769	12175.5	1.35646e+08	135658585	781	1980	31	0.157952	31	5.16667	0	1.14703e-14	1.20595e-61	3.48929e-44
chr2	72980279	72980403	chr2	72995395	72997389	16051	72980341	72996392	1041	3056	46	0.0972711	46	46	0	1e-300	3.33624e-84	1e-300
chr2	119460739	119461371	chr2	119476603	119476989	15741	119461055	119476796	775	1295	26	0.114387	26	26	0	0.0331009	7.71399e-55	9.47227e-28
chr2	105182127	105182845	chr2	105187867	105188604	5749.5	105182486	1.05188e+08	1103	649	59	0.18161	29.5	59	0.02	1.02968e-10	4.33535e-153	5.81932e-64
chr2	25240737	25241158	chr2	25249145	25249357	8303.5	2.52409e+07	25249251	2942	303	26	0.183959	26	13	0	1e-300	2.09063e-56	1e-300
chr2	148676863	148679036	chr2	148706418	148707778	29148.5	1.48678e+08	148707098	2248	1384	58	0.0735252	58	5.8	0	0.0313489	3.47941e-112	1.59205e-79
chr2	9880113	9880269	chr2	9889430	9889860	9454	9880191	9889645	661	2238	23	0.175785	23	7.66667	0	1e-300	1.41544e-43	1e-300
chr2	25262030	25262903	chr2	25332943	25334034	71022	2.52625e+07	2.53335e+07	5066	1261	40	0.0912159	40	10	0	0.0239223	7.19671e-59	4.62145e-49
chr2	29339997	29340662	chr2	29346822	29346982	6572.5	2.93403e+07	29346902	1110	693	30	0.162862	30	10	0	1e-300	1.89179e-68	1e-300
chr2	75869518	75870603	chr2	75963988	75965902	94884.5	7.58701e+07	75964945	2967	1972	51	0.0761633	51	51	0.01	1.97572e-10	7.29023e-82	2.41819e-67
chr2	152343524	152343804	chr2	152363757	152364400	20414.5	152343664	1.52364e+08	1752	2567	34	0.164979	34	34	0	1e-300	5.45854e-53	1e-300
chr2	26207175	26208761	chr2	26236153	26237666	28941.5	26207968	2.62369e+07	1816	3105	59	0.0852672	59	59	0	0.000302825	3.57233e-99	2.69761e-81
chr2	181147473	181148617	chr2	181153870	181154144	5962	181148045	181154007	1273	678	55	0.173715	55	55	0	1e-300	1.91117e-136	1e-300
chr2	167071236	167073138	chr2	167187081	167189165	115936	167072187	167188123	6237	2166	84	0.094383	42	84	0	0.0883026	1.17742e-121	8.08881e-103
chr2	157824058	157824806	chr2	157840522	157841060	16359	157824432	157840791	430	2233	40	0.139306	40	13.3333	0	3.31336e-05	3.23564e-92	4.62145e-49
chr2	154552228	154552644	chr2	154558301	154558949	6189	154552436	154558625	993	1269	47	0.197837	23.5	5.22222	0	0.0987063	1.60372e-105	7.68458e-47
chr2	71868294	71868550	chr2	71873995	71874448	5799.5	71868422	7.18742e+07	1144	610	25	0.157923	12.5	25	0.01	0.0127745	2.37657e-56	3.17079e-19
chr2	129129126	129129952	chr2	129175768	129182128	49409	129129539	129178948	2652	6201	142	0.088502	71	7.88889	0	5.72904e-14	4.24086e-225	2.83903e-204
chr2	33580524	33580905	chr2	33594611	33594915	14048.5	3.35807e+07	33594763	1378	514	23	0.15038	23	11.5	0	4.0735e-05	5.52814e-51	1.48478e-23
chr2	172319902	172321668	chr2	172345013	172345902	24672.5	172320785	1.72345e+08	914	3528	49	0.0826577	49	49	0	2.49663e-12	1.01295e-90	6.17122e-64
chr2	154646731	154647183	chr2	154656570	154656852	9754	154646957	154656711	821	921	23	0.140341	23	23	0	1e-300	2.72531e-50	1e-300
chr2	20655152	20655384	chr2	20672291	20672680	17217.5	20655268	2.06725e+07	2645	862	24	0.17309	12	8	0.02	0.0399949	2.54102e-41	3.97661e-18
chr2	91202113	91203995	chr2	91263881	91266087	61930	91203054	91264984	2724	3413	58	0.0635432	58	58	0	4.82486e-05	1.79884e-84	1.59205e-79
chr2	70618945	70619616	chr2	70629404	70629983	10413	7.06193e+07	7.06297e+07	911	827	39	0.139735	39	39	0	0.000666364	1.93632e-93	1.84973e-47
chr2	29100885	29101657	chr2	29122580	29122690	21364	29101271	29122635	1541	955	41	0.208193	41	41	0	1e-300	5.89764e-87	1e-300
chr2	70806041	70806652	chr2	70824708	70824953	18484	7.08063e+07	7.08248e+07	1505	725	32	0.167428	32	16	0	1.39184e-05	6.42675e-69	1.44173e-36
chr2	32162289	32163053	chr2	32168137	32168601	5698	32162671	32168369	2811	773	43	0.156827	14.3333	43	0	0.0557705	9.17139e-85	2.90269e-34
chr2	172568881	172568934	chr2	172577166	172577766	8558.5	1.72569e+08	172577466	249	4439	29	0.198901	29	29	0	3.83438e-14	1.38785e-61	1.29939e-40
chr2	52055569	52055999	chr2	52070996	52071822	15625	52055784	52071409	556	2255	46	0.164029	23	23	0	0.00894252	3.52261e-103	1.80754e-45
chr2	28506520	28506566	chr2	28513410	28513736	7030	28506543	28513573	625	845	20	0.24079	20	20	0	1e-300	7.60339e-46	1e-300
chr2	174464220	174464389	chr2	174473428	174474384	9601.5	1.74464e+08	174473906	1112	1013	35	0.139337	35	7	0	1e-300	4.19593e-76	1e-300
chr2	130664108	130664925	chr2	130698007	130698283	33628.5	1.30665e+08	130698145	4116	1053	40	0.163905	40	40	0	1e-300	1.33233e-65	1e-300
chr2	84727033	84727326	chr2	84741002	84741219	13931	8.47272e+07	8.47411e+07	2154	998	24	0.210762	24	24	0	1e-300	6.38385e-42	1e-300
chr2	20175712	20177871	chr2	20206861	20210793	32035.5	2.01768e+07	20208827	2138	2561	158	0.116177	105.333	52.6667	0	1.21546e-06	1e-300	8.07522e-254
chr2	105616161	105616556	chr2	105675156	105675467	58953	1.05616e+08	1.05675e+08	1388	1725	25	0.158594	25	25	0	1e-300	7.246e-43	1e-300
chr2	70800171	70800579	chr2	70805898	70806409	5778.5	70800375	7.08062e+07	415	1400	28	0.136457	28	28	0	1.00471e-06	1.14295e-66	1.24964e-30
chr2	165809945	165810303	chr2	165822004	165822258	12007	165810124	165822131	5207	419	25	0.182953	25	25	0	0.00873852	4.88705e-44	2.46642e-26
chr2	179565379	179566174	chr2	179571498	179571621	5783	1.79566e+08	1.79572e+08	665	1495	27	0.131726	27	27	0	1e-300	1.81604e-57	1e-300
chr2	105675126	105675467	chr2	105683927	105684410	8872	1.05675e+08	1.05684e+08	1989	706	30	0.163059	30	4.28571	0	0.0272095	1.50264e-60	1.43308e-33
chr2	156839458	156839907	chr2	156863465	156864759	24429.5	1.5684e+08	156864112	2161	1118	38	0.0976423	38	19	0	8.01361e-09	3.57281e-71	7.21869e-46
chr2	181306667	181308066	chr2	181320062	181321527	13428	1.81307e+08	1.81321e+08	2106	920	55	0.0860085	55	18.3333	0	0.0232106	1.06016e-116	2.95017e-74
chr2	165786022	165786264	chr2	165809945	165810337	23998	165786143	165810141	551	5396	26	0.183669	26	26	0	0.00558627	1.22328e-42	9.47227e-28
chr2	104848807	104849112	chr2	104855703	104856160	6972	1.04849e+08	1.04856e+08	581	747	23	0.135184	11.5	7.66667	0	0.00098022	6.55872e-56	4.7891e-17
chr2	84676931	84680596	chr2	84715245	84717673	37695.5	8.46788e+07	84716459	7051	5345	287	0.210961	57.4	41	0	0.0694901	1e-300	1e-300
chr2	158794468	158794990	chr2	158799542	158802120	6102	158794729	158800831	3152	2247	137	0.19793	68.5	137	0.04	0.00872236	9.31286e-266	4.77279e-195
chr2	134784215	134789076	chr2	135321241	135332128	540039	1.34787e+08	1.35327e+08	2293	3015	175	0.0497696	87.5	87.5	0	1.99506e-50	1e-300	5.8302e-267
chr2	74667449	74667706	chr2	74672836	74672944	5312.5	7.46676e+07	74672890	1366	1543	29	0.355842	29	29	0	1e-300	5.80622e-53	1e-300
chr2	29880142	29880755	chr2	29889649	29889872	9312	2.98804e+07	2.98898e+07	819	2034	33	0.176791	33	33	0	0.000481018	2.35617e-65	4.36489e-38
chr2	125247725	125248008	chr2	125257559	125258051	9938.5	1.25248e+08	125257805	1839	539	34	0.196485	17	11.3333	0	0.00149129	1.50255e-75	8.35173e-30
chr2	179571498	179571621	chr2	179577894	179579512	7143.5	1.79572e+08	179578703	1495	1019	61	0.156922	61	61	0	1e-300	1.58572e-138	1e-300
chr2	9878876	9879153	chr2	9889430	9889860	10630.5	9.87901e+06	9889645	875	2238	35	0.221718	35	11.6667	0	1e-300	1.1899e-67	1e-300
chr2	31060907	31061528	chr2	31067641	31069768	7487	3.10612e+07	3.10687e+07	955	4506	110	0.179278	18.3333	4.07407	0.04	5.08557e-07	6.29336e-228	6.5174e-96
chr2	69885600	69885647	chr2	69892960	69893799	7756	6.98856e+07	6.98934e+07	627	908	35	0.176924	35	11.6667	0	1e-300	1.1356e-86	1e-300
chr2	102110059	102110949	chr2	102121409	102121550	10975.5	102110504	1.02121e+08	1693	729	36	0.156385	36	36	0	1e-300	2.78238e-77	1e-300
chr2	105669236	105670049	chr2	105677508	105677701	7962	1.0567e+08	1.05678e+08	1247	1536	41	0.182531	41	20.5	0	1e-300	3.43203e-82	1e-300
chr2	112497365	112498567	chr2	112677020	112678409	179748	112497966	1.12678e+08	2719	1640	48	0.0829709	48	12	0	3.82635e-11	1.49834e-81	3.02516e-62
chr2	180657301	180658046	chr2	180745027	180745808	87744	1.80658e+08	1.80745e+08	1322	2376	43	0.126202	43	43	0	1e-300	9.96634e-78	1e-300
chr2	156180668	156181039	chr2	156194498	156195098	13944.5	1.56181e+08	156194798	667	1022	36	0.166049	36	18	0	0.000129175	1.0941e-86	1.01639e-42
chr2	26133740	26134260	chr2	26140154	26140507	6330.5	26134000	2.61403e+07	714	2118	52	0.266772	11.5556	8.66667	0	0.0012723	6.98082e-115	1.3949e-36
chr2	163464661	163464847	chr2	163472458	163472832	7891	163464754	163472645	522	3034	36	0.287916	36	36	0	1e-300	1.77373e-73	1e-300
chr2	38340523	38341081	chr2	38350757	38350803	9978	38340802	38350780	674	1116	20	0.148301	20	10	0	1e-300	9.51714e-43	1e-300
chr2	153611604	153611815	chr2	153642833	153643557	31485.5	1.53612e+08	153643195	815	2035	30	0.143702	30	15	0	1e-300	2.37043e-58	1e-300
chr2	29826754	29828078	chr2	29889649	29891241	63029	29827416	29890445	3030	5002	70	0.107513	70	70	0	8.53686e-07	1.45084e-92	3.11501e-101
chr2	102110309	102110958	chr2	102116607	102117460	6400	1.02111e+08	1.02117e+08	1683	1357	68	0.202764	34	17	0	6.0623e-07	2.45953e-145	1.65868e-77
chr2	163031592	163032217	chr2	163073041	163073473	41352.5	1.63032e+08	163073257	5818	720	34	0.144064	34	8.5	0	0.0326934	3.56564e-54	1.28268e-39
chr2	49363640	49364058	chr2	49371794	49371848	7972	49363849	49371821	604	546	20	0.189775	20	20	0	1e-300	5.47966e-50	1e-300
chr2	181314144	181315070	chr2	181320061	181320860	5853.5	181314607	1.8132e+08	1187	790	43	0.111643	43	43	0	0.00347844	1.35092e-100	6.23071e-54
chr2	180702538	180703237	chr2	180709505	180709604	6667	1.80703e+08	1.8071e+08	1256	697	28	0.157147	28	9.33333	0	1e-300	1.52995e-61	1e-300
chr2	13270673	13272609	chr2	13571766	13576446	302465	13271641	13574106	3374	5857	191	0.129297	63.6667	191	0	5.36823e-06	1e-300	3.69141e-265
chr2	136374382	136376446	chr2	136387492	136388369	12516.5	136375414	1.36388e+08	515	1532	67	0.102031	67	13.4	0	1.66335e-10	6.16791e-175	1.02374e-95
chr2	122117299	122119206	chr2	122369108	122372422	252512	1.22118e+08	122370765	3540	7138	104	0.0892137	52	104	0	8.49475e-15	1.14116e-131	2.71697e-136
chr2	17917388	17918216	chr2	17942687	17943944	25513.5	17917802	1.79433e+07	1651	2680	49	0.105255	49	49	0	1.24713e-32	7.99271e-84	1.78913e-78
chr2	31068609	31069768	chr2	31091200	31091842	22332.5	3.10692e+07	31091521	3408	1754	86	0.213863	28.6667	86	0	0.0198038	5.8054e-156	2.29338e-91
chr2	13399011	13399358	chr2	13413144	13414172	14473.5	1.33992e+07	13413658	441	1483	35	0.114003	35	35	0	1e-300	1.23352e-84	1e-300
chr2	135658191	135658769	chr2	135663933	135664298	5635.5	135658480	1.35664e+08	2147	341	32	0.151981	32	32	0	1e-300	9.31931e-75	1e-300
chr2	57256333	57256574	chr2	57261487	57262299	5439.5	5.72565e+07	57261893	1046	281	27	0.114838	27	27	0	1e-300	4.19835e-72	1e-300
chr2	112266183	112266725	chr2	112366949	112368308	101174	112266454	1.12368e+08	1213	1848	32	0.075391	32	32	0	1e-300	8.33307e-59	1e-300
chr2	83710024	83710517	chr2	83723777	83724097	13666.5	8.37103e+07	83723937	859	892	32	0.176283	32	32	0	1e-300	7.15397e-74	1e-300
chr2	148698611	148699050	chr2	148706079	148706795	7606.5	1.48699e+08	148706437	606	899	42	0.162862	42	42	0	0.0266064	5.41218e-108	2.68065e-52
chr2	33973456	33973844	chr2	33979223	33979539	5731	33973650	33979381	902	249	21	0.133598	21	21	0	1e-300	1.5884e-56	1e-300
chr2	154412099	154412468	chr2	154426039	154426300	13886	1.54412e+08	1.54426e+08	841	1027	20	0.142181	20	20	0	1e-300	1.56144e-41	1e-300
chr2	129247719	129247933	chr2	129252894	129253385	5313.5	129247826	1.29253e+08	768	688	24	0.152466	24	24	0	1e-300	1.20498e-56	1e-300
chr2	172827955	172828042	chr2	172836199	172836998	8600	1.72828e+08	1.72837e+08	515	2801	24	0.121319	24	24	0	1e-300	3.72545e-46	1e-300
chr2	30698643	30700987	chr2	30707114	30707610	7547	30699815	30707362	1608	2029	91	0.143508	91	91	0.03	1.1705e-15	1.61749e-191	2.7509e-141
chr2	33431643	33431843	chr2	33439845	33439893	8126	33431743	33439869	765	1388	20	0.361185	20	20	0	1e-300	9.80149e-40	1e-300
chr2	119271099	119271422	chr2	119287979	119288619	17038.5	1.19271e+08	119288299	703	2214	34	0.158126	34	34	0	2.38153e-16	8.93321e-69	1.21315e-49
chr2	166791810	166794785	chr2	166804900	166805762	12033.5	1.66793e+08	166805331	1780	2043	79	0.0922119	39.5	15.8	0	0.002016	1.21783e-157	9.37853e-95
chr2	75636789	75637150	chr2	75645034	75645551	8323	7.5637e+07	7.56453e+07	523	675	29	0.14793	29	29	0	1e-300	9.12835e-76	1e-300
chr2	157007295	157007803	chr2	157016684	157016995	9290.5	157007549	1.57017e+08	1064	678	31	0.169523	31	31	0	1e-300	5.20317e-72	1e-300
chr2	26634340	26634933	chr2	26640208	26640713	5824	2.66346e+07	2.66405e+07	1006	1844	35	0.142764	35	35	0	0.000592206	1.86519e-68	3.66183e-41
chr2	165886884	165887074	chr2	165894503	165894766	7655.5	165886979	1.65895e+08	771	1407	20	0.197735	20	20	0	1e-300	1.50686e-39	1e-300
chr2	165807462	165811052	chr2	165967234	165970540	159630	165809257	165968887	11035	7479	170	0.110409	42.5	42.5	0	2.60307e-13	3.22837e-164	5.78784e-207
chr2	103295816	103296317	chr2	103310631	103310890	14694	1.03296e+08	1.03311e+08	337	926	25	0.147326	25	25	0	1e-300	2.78611e-65	1e-300
chr2	92389624	92390520	chr2	92422326	92424534	33358	92390072	92423430	1679	2363	47	0.0678153	23.5	47	0	0.00802602	7.73566e-82	7.68458e-47
chr2	116894483	116900903	chr2	117247207	117251598	351710	116897693	1.17249e+08	3210	2480	94	0.0389416	47	94	0	1.08421e-15	3.8847e-162	2.51822e-119
chr2	158153421	158154152	chr2	158180822	158181037	27143	1.58154e+08	1.58181e+08	1466	1227	29	0.137296	29	29	0	1e-300	5.72897e-55	1e-300
chr2	115578405	115582368	chr2	115720164	115725088	142240	1.1558e+08	115722626	3295	4919	150	0.0755941	60	16.6667	0	7.27226e-11	3.9855e-242	7.17169e-205
chr2	102116607	102116915	chr2	102122170	102122512	5580	102116761	102122341	796	1280	27	0.186038	27	27	0	1.21468e-07	3.69198e-57	3.50346e-29
chr2	75584412	75585246	chr2	75590073	75590442	5428.5	75584829	7.55903e+07	465	1353	31	0.115411	31	31	0	1e-300	5.98911e-74	1e-300
chr2	165808221	165808588	chr2	165818920	165819164	10637.5	1.65808e+08	165819042	2200	624	20	0.146602	10	6.66667	0.02	0.000330027	1.61673e-37	6.44373e-14
chr2	20727072	20727908	chr2	20736273	20736407	8850	20727490	20736340	880	456	27	0.124665	27	27	0	8.28636e-13	2.8915e-68	3.50346e-29
chr2	118962904	118963257	chr2	118976170	118976413	13211	1.18963e+08	1.18976e+08	556	912	23	0.172836	23	23	0	1e-300	2.43646e-54	1e-300
chr2	156143567	156147109	chr2	156178457	156179643	33712	156145338	156179050	2624	1133	79	0.0748344	39.5	15.8	0	4.06179e-12	7.9623e-165	9.37853e-95
chr2	165831420	165832118	chr2	165898804	165899207	67236.5	165831769	1.65899e+08	2262	1968	34	0.138307	34	17	0	0.00107418	3.89215e-53	1.28268e-39
chr2	30718144	30718519	chr2	30725774	30725916	7513.5	3.07183e+07	30725845	2139	680	24	0.207909	24	8	0	1e-300	5.02772e-46	1e-300
chr2	151988983	151989263	chr2	151994380	151995021	5577.5	151989123	1.51995e+08	433	1252	33	0.160475	33	33	0	1e-300	9.84839e-82	1e-300
chr2	163054255	163054503	chr2	163089443	163090006	35345.5	163054379	1.6309e+08	2076	2040	35	0.193285	35	17.5	0	1e-300	7.55005e-56	1e-300
chr2	155512531	155512773	chr2	155624431	155625310	112218	155512652	1.55625e+08	893	1513	36	0.14383	36	36	0	1e-300	8.06278e-76	1e-300
chr2	128115809	128115956	chr2	128125512	128125804	9775.5	1.28116e+08	128125658	398	1701	21	0.214243	21	21	0	1e-300	2.74979e-46	1e-300
chr2	157970524	157971135	chr2	157979583	157980855	9389.5	1.57971e+08	157980219	1160	497	30	0.0713547	30	30	0	1.51357e-07	2.64778e-72	1.43308e-33
chr2	168154609	168154920	chr2	168205183	168205600	50627	1.68155e+08	1.68205e+08	2245	2225	33	0.203018	33	11	0	7.10504e-14	1.50393e-49	8.25294e-48
chr2	29835505	29836334	chr2	29846368	29846547	10538	2.98359e+07	2.98465e+07	3783	478	32	0.142181	32	32	0	1e-300	5.38852e-62	1e-300
chr2	30822863	30823392	chr2	30827918	30828484	5073.5	3.08231e+07	30828201	476	3135	37	0.151335	37	37	0	2.45906e-07	6.18834e-77	2.745e-44
chr2	116018995	116022484	chr2	116058818	116061303	39321	1.16021e+08	1.1606e+08	2553	4812	175	0.131197	35	58.3333	0	4.41755e-17	1e-300	1.28781e-198
chr2	155755366	155756127	chr2	155763816	155765388	8855.5	1.55756e+08	155764602	775	1405	43	0.0825478	43	43	0	0.00204411	9.08579e-98	6.23071e-54
chr2	181671061	181671481	chr2	181679841	181680315	8807	181671271	181680078	867	1044	38	0.19037	12.6667	19	0	0.00483235	1.48273e-87	1.39281e-28
chr2	180678532	180679203	chr2	180708372	180708921	29779	1.80679e+08	1.80709e+08	2410	1345	39	0.143172	39	19.5	0	0.0125068	1.94135e-68	1.84973e-47
chr2	30827918	30829016	chr2	30926120	30928416	98801	30828467	30927268	3546	3983	73	0.0963303	36.5	73	0	0.0038024	5.49986e-100	2.93885e-85
chr2	165921266	165923190	chr2	165942585	165943541	20835	165922228	165943063	1897	1520	51	0.0793103	25.5	5.66667	0	0.00125253	1.28313e-97	2.04322e-52
chr2	32933756	32934581	chr2	32939538	32939949	5575	3.29342e+07	3.29397e+07	709	1630	37	0.134071	37	37	0	9.66257e-05	6.57157e-81	2.745e-44
chr2	165809945	165810337	chr2	165830434	165830656	20404	165810141	165830545	5396	802	21	0.15318	21	21	0	0.0216624	2.40381e-29	7.54263e-21
chr2	152180652	152180864	chr2	152188951	152189391	8413	152180758	152189171	980	869	34	0.233552	8.5	34	0	0.0608426	9.98729e-78	2.06636e-20
chr2	34904906	34905196	chr2	34921384	34921656	16469	34905051	34921520	4037	404	23	0.183292	23	23	0	1e-300	1.082e-42	1e-300
chr2	35845723	35846050	chr2	35853072	35853417	7358	3.58459e+07	3.58532e+07	974	366	22	0.146624	22	22	0	0.00285186	4.65094e-55	3.42142e-22
chr2	5006385	5006837	chr2	5012733	5012967	6239	5006611	5012850	330	2061	33	0.215448	33	16.5	0	7.86755e-05	1.37055e-78	4.36489e-38
chr2	29818212	29818258	chr2	29827156	29827728	9207	29818235	29827442	661	2353	23	0.166683	23	23	0	1e-300	4.47803e-43	1e-300
chr2	74681701	74681747	chr2	74687070	74687824	5723	74681724	74687447	1437	1447	30	0.167951	30	15	0	1e-300	2.33988e-55	1e-300
chr2	74681050	74681096	chr2	74687323	74687824	6500.5	74681073	7.46876e+07	715	1227	20	0.163755	20	10	0	1e-300	2.11068e-41	1e-300
chr2	20669414	20669985	chr2	20768573	20769065	99119.5	2.06697e+07	20768819	4250	1505	48	0.202237	24	12	0	0.0229252	4.59868e-74	3.19908e-48
chr2	129695347	129696895	chr2	129714990	129716437	19592.5	129696121	1.29716e+08	2176	613	48	0.0717788	48	48	0	0.000311947	3.70791e-107	3.02516e-62
chr2	151006349	151011147	chr2	151037198	151041312	30507	151008748	151039255	2006	2609	117	0.058798	29.25	23.4	0	4.92084e-05	1.55429e-234	1.31835e-124
chr2	60196829	60197288	chr2	60202170	60202421	5237	6.01971e+07	6.02023e+07	2239	249	27	0.170317	27	27	0	1e-300	1.33238e-64	1e-300
chr2	29826754	29827727	chr2	29868727	29871065	42655.5	2.98272e+07	29869896	2854	4675	85	0.114977	85	85	0	1.72684e-06	6.91578e-124	1.32124e-129
chr2	74682197	74682455	chr2	74687323	74687824	5247.5	74682326	7.46876e+07	1470	1227	36	0.212428	36	36	0	1e-300	3.06672e-71	1e-300
chr2	71534767	71535276	chr2	71545750	71546147	10927	7.1535e+07	7.15459e+07	1263	1667	41	0.202678	41	41	0	0.0186188	1.71835e-80	1.12651e-50
chr2	146958140	146960071	chr2	147176578	147178844	218606	1.46959e+08	147177711	1952	2934	138	0.147262	92	27.6	0	6.77609e-31	3.28674e-281	6.51473e-214
chr2	59633713	59634606	chr2	59648265	59648556	14251	5.96342e+07	5.96484e+07	3375	920	37	0.139959	37	37	0	1e-300	6.56328e-65	1e-300
chr2	163062143	163062674	chr2	163073041	163073473	10848.5	1.63062e+08	163073257	2135	720	32	0.148825	32	32	0	0.0883001	3.94356e-64	1.44173e-36
chr2	22894805	22895830	chr2	22899986	22901153	5252	2.28953e+07	2.29006e+07	1583	468	42	0.0858145	42	42	0.03	1e-300	2.11663e-102	1e-300
chr2	167423129	167423680	chr2	167429402	167429847	6220	1.67423e+08	1.6743e+08	1224	472	31	0.139397	15.5	7.75	0	0.0213212	4.18856e-75	3.76955e-26
chr2	154426094	154426300	chr2	154436758	154437103	10733.5	154426197	1.54437e+08	971	1375	23	0.186951	23	23	0	0.000427078	1.42695e-44	1.48478e-23
chr2	127182033	127184442	chr2	127266287	127271315	85563.5	1.27183e+08	127268801	3056	2822	67	0.0403486	67	67	0	1e-300	1.03537e-103	1e-300
chr2	168058800	168059693	chr2	168080395	168080704	21303	1.68059e+08	1.68081e+08	1418	1750	40	0.149042	40	40	0	1.09718e-06	2.99672e-75	4.62145e-49
chr2	48434262	48435540	chr2	48441081	48442252	6765.5	48434901	4.84417e+07	379	629	42	0.076809	42	42	0.01	5.23629e-09	1.23039e-123	2.68065e-52
chr2	173276673	173277506	chr2	173284795	173285247	7931.5	1.73277e+08	173285021	1916	1510	68	0.237005	34	68	0	0.00204382	3.17861e-138	1.65868e-77
chr2	75704384	75704915	chr2	75766557	75771314	64286	7.57046e+07	7.57689e+07	4719	3047	142	0.120268	71	142	0	2.97317e-10	2.61113e-233	2.83903e-204
chr2	26585570	26586336	chr2	26593943	26594226	8131.5	26585953	2.65941e+07	922	1998	39	0.16651	19.5	3.25	0	0.00202963	4.25281e-78	3.83922e-36
chr2	20516723	20517109	chr2	20525947	20526366	9240.5	20516916	2.05262e+07	755	1719	27	0.150217	27	13.5	0	0.0139723	2.60023e-54	3.50346e-29
chr2	163016977	163017259	chr2	163054199	163054504	37233.5	163017118	1.63054e+08	1123	2345	24	0.183115	24	24	0	1e-300	8.3351e-40	1e-300
chr2	90847078	90847385	chr2	90866655	90867061	19626.5	9.08472e+07	90866858	1570	859	24	0.150756	24	24	0	1e-300	8.59332e-47	1e-300
chr2	29764798	29765727	chr2	29819644	29821989	55554	2.97653e+07	2.98208e+07	1063	5484	37	0.0506145	37	7.4	0	0.00125642	8.2304e-55	2.745e-44
chr2	38998211	38998431	chr2	39004346	39004629	6166.5	38998321	3.90045e+07	1405	328	21	0.186983	21	10.5	0	1e-300	7.53412e-50	1e-300
chr2	153849865	153851287	chr2	153927451	153933206	79752.5	153850576	1.5393e+08	837	1572	47	0.0293296	47	47	0	2.68683e-30	1.16681e-104	1.4527e-60
chr2	71746150	71746651	chr2	71751407	71751934	5270	7.17464e+07	7.17517e+07	415	1947	30	0.130701	30	30	0.02	6.54506e-08	6.32598e-68	1.43308e-33
chr2	38998210	38998431	chr2	39005435	39005601	7197.5	3.89983e+07	39005518	1414	929	21	0.24303	21	21	0	1e-300	3.84184e-40	1e-300
chr2	17731535	17731877	chr2	17741501	17742249	10169	17731706	17741875	583	1184	39	0.160247	19.5	19.5	0	0.0814322	5.26709e-95	3.83922e-36
chr2	113301977	113307712	chr2	113428608	113432819	125869	1.13305e+08	1.13431e+08	1743	1197	62	0.0279187	62	31	0	5.89484e-18	1.4152e-132	1.18784e-86
chr2	167399658	167399971	chr2	167405660	167406030	6030.5	1.674e+08	167405845	1108	438	27	0.17705	13.5	9	0	0.0493825	5.12227e-66	1.79612e-21
chr2	20597240	20597777	chr2	20669414	20669828	72112.5	2.05975e+07	20669621	1275	4003	28	0.131865	28	7	0	0.00147008	4.6498e-40	1.24964e-30
chr2	145786253	145786396	chr2	145794489	145794982	8411	1.45786e+08	1.45795e+08	406	1184	21	0.147882	21	21	0	1e-300	2.01528e-49	1e-300
chr2	164856453	164857084	chr2	164879971	164880017	23225.5	1.64857e+08	164879994	2630	1131	27	0.178619	27	27	0	1e-300	1.50663e-44	1e-300
chr2	154592981	154593335	chr2	154612797	154613224	19852.5	154593158	1.54613e+08	1688	1198	28	0.160568	28	28	0	1e-300	2.87053e-51	1e-300
chr2	75704384	75704915	chr2	75729206	75733374	26640.5	7.57046e+07	75731290	4719	1459	84	0.0800619	84	84	0	0.0178317	1.99981e-146	1.12321e-127
chr2	113828669	113829504	chr2	113849145	113850607	20789.5	1.13829e+08	113849876	1686	638	37	0.0721427	37	5.28571	0	3.31776e-07	4.23444e-82	2.745e-44
chr2	52959168	52959392	chr2	52964223	52965025	5344	52959280	52964624	1548	343	38	0.165878	38	38	0	1e-300	8.17387e-97	1e-300
chr2	152707897	152708295	chr2	152742384	152742678	34435	152708096	152742531	1856	1853	28	0.181219	28	28	0	1e-300	8.33533e-45	1e-300
chr2	38924602	38925585	chr2	38943734	38944444	18995.5	3.89251e+07	38944089	1598	1306	34	0.0899443	34	6.8	0.04	0.00155452	2.41634e-64	1.28268e-39
chr2	152349750	152350164	chr2	152357251	152357839	7588	152349957	152357545	1996	489	37	0.165381	37	18.5	0	0.000385062	8.94441e-84	2.745e-44
chr2	32137993	32138248	chr2	32167303	32167583	29322.5	3.21381e+07	32167443	2689	861	25	0.209285	25	25	0	4.68429e-05	2.93624e-43	2.46642e-26
chr2	24935613	24935659	chr2	24944002	24944590	8660	24935636	24944296	1367	550	24	0.169541	24	8	0	1e-300	5.94319e-53	1e-300
chr2	168154609	168154831	chr2	168159659	168160007	5113	168154720	168159833	2134	512	27	0.212149	27	27	0	1e-300	2.10443e-56	1e-300
chr2	165943172	165943541	chr2	165981331	165981528	38073	1.65943e+08	1.65981e+08	1204	1886	25	0.197822	25	25	0	1e-300	1.91173e-43	1e-300
chr2	18032162	18032423	chr2	18056128	18056307	23925	1.80323e+07	1.80562e+07	1523	981	21	0.213756	21	21	0	1e-300	5.77921e-39	1e-300
chr2	173263599	173264184	chr2	173276673	173277133	13011.5	1.73264e+08	173276903	1200	1673	34	0.145718	17	34	0	0.0285822	6.36242e-65	8.35173e-30
chr2	30445257	30445626	chr2	30469753	30469996	24433	3.04454e+07	3.04699e+07	2240	1108	22	0.160999	22	22	0	1e-300	2.38625e-36	1e-300
chr2	119477638	119477684	chr2	119486466	119487012	9078	119477661	119486739	1053	1562	22	0.166438	22	11	0	1e-300	2.83805e-40	1e-300
chr2	33154801	33155180	chr2	33160179	33160587	5392.5	3.3155e+07	33160383	1375	549	23	0.13089	23	23	0	1e-300	2.46013e-50	1e-300
chr2	109930388	109931101	chr2	109936190	109936885	5793	1.09931e+08	1.09937e+08	1322	885	58	0.184492	58	58	0	4.86709e-07	2.78313e-137	1.59205e-79
chr2	143909229	143909814	chr2	143915622	143915735	6157	1.4391e+08	1.43916e+08	617	1113	22	0.141162	22	7.33333	0.03	1e-300	1.11684e-48	1e-300
chr2	152696796	152697248	chr2	152736318	152736632	39453	152697022	152736475	1658	1131	22	0.128631	22	7.33333	0	0.000231708	5.10049e-39	3.42142e-22
chr2	121448726	121449096	chr2	121456687	121456892	7878.5	121448911	1.21457e+08	2064	302	20	0.155781	20	6.66667	0	0.000504748	1.69884e-44	1.58753e-19
chr2	127506568	127508377	chr2	127559449	127560066	52285	1.27507e+08	1.2756e+08	1036	1716	52	0.0959985	52	26	0	1.06901e-08	4.82198e-111	4.64865e-69
chr2	169088452	169088639	chr2	169100101	169100791	11900.5	1.69089e+08	169100446	711	1639	31	0.158312	31	31	0	1e-300	1.73262e-65	1e-300
chr2	172544701	172545047	chr2	172577166	172577486	32452	172544874	172577326	1193	3516	27	0.181569	27	27	0	0.0415466	1.53188e-40	3.50346e-29
chr2	112264911	112265605	chr2	112366759	112368280	102262	112265258	1.12368e+08	1626	1863	40	0.0808794	40	20	0	1.32305e-07	9.20619e-72	4.62145e-49
chr2	126780239	126780893	chr2	126787682	126788040	7295	126780566	126787861	1000	646	37	0.163747	37	37	0	4.00217e-07	2.16014e-90	2.745e-44
chr2	38546574	38546998	chr2	38555445	38555921	8897	38546786	38555683	984	1179	48	0.238864	12	16	0	0.0974869	6.1021e-110	1.27265e-34
chr2	102130147	102130815	chr2	102135457	102135939	5217	102130481	102135698	1197	463	26	0.101258	26	26	0	1e-300	1.15597e-61	1e-300
chr2	20938901	20939023	chr2	20944127	20944373	5288	20938962	20944250	162	1069	20	0.243408	20	20	0	1e-300	6.79481e-56	1e-300
chr2	170158420	170158677	chr2	170165472	170165867	7121	1.70159e+08	1.70166e+08	511	1062	20	0.137383	20	6.66667	0	1e-300	1.27878e-45	1e-300
chr2	84831573	84831721	chr2	84838303	84838715	6862	84831647	84838509	779	1579	22	0.175949	22	22	0	1e-300	4.55764e-43	1e-300
chr2	71539620	71539666	chr2	71545750	71546147	6305.5	71539643	7.15459e+07	646	1667	25	0.252748	25	25	0	1e-300	1.32117e-51	1e-300
chr2	26202578	26203004	chr2	26237328	26237801	34773.5	26202791	2.62376e+07	818	2543	25	0.124547	25	25	0	1e-300	2.00981e-44	1e-300
chr2	34373060	34375218	chr2	34636269	34646664	267328	34374139	3.46415e+07	3198	7859	115	0.0410301	57.5	57.5	0	1.79777e-12	9.66158e-151	1.95557e-155
chr2	33632235	33632421	chr2	33637246	33637761	5175.5	33632328	3.36375e+07	763	942	26	0.166114	26	26	0	1e-300	1.21144e-58	1e-300
chr2	127558974	127559802	chr2	127683316	127686365	125452	127559388	1.27685e+08	1703	1785	40	0.0462079	40	40	0	1e-300	1.0616e-71	1e-300
chr2	163084248	163084794	chr2	163089603	163090006	5283.5	163084521	1.6309e+08	779	1907	40	0.188775	40	40	0	1e-300	2.60418e-84	1e-300
chr2	165861596	165862094	chr2	165882109	165882669	20544	165861845	165882389	3390	627	27	0.114296	27	13.5	0	0.00215406	1.48524e-48	3.50346e-29
chr2	166143905	166144168	chr2	166153217	166154104	9624	1.66144e+08	1.66154e+08	1004	2060	51	0.198621	25.5	51	0	0.000723971	4.07224e-105	2.04322e-52
chr2	74682197	74682455	chr2	74691442	74691488	9139	74682326	74691465	1470	859	20	0.294651	20	20	0	1e-300	3.19521e-38	1e-300
chr2	144263510	144264696	chr2	144270793	144271263	6925	144264103	144271028	678	2368	60	0.162272	20	15	0	0.0852746	1.13315e-134	2.66747e-55
chr2	25213629	25214025	chr2	25224603	25224766	10857.5	25213827	2.52247e+07	657	2329	25	0.2003	25	25	0	4.75114e-18	8.80307e-48	1.18819e-33
chr2	138265595	138265975	chr2	138278306	138278718	12727	138265785	138278512	717	657	32	0.180958	32	32	0	0.00300649	9.21733e-81	1.44173e-36
chr2	164432894	164433472	chr2	164460838	164461058	27765	164433183	164460948	1281	2016	34	0.190822	34	34	0	1e-300	3.45841e-61	1e-300
chr2	32164406	32165105	chr2	32174183	32174604	9638	3.21648e+07	3.21744e+07	989	1405	35	0.139959	11.6667	11.6667	0	0.0324666	7.02744e-73	2.62918e-25
chr2	181306667	181307894	chr2	181331165	181332991	24797.5	1.81307e+08	181332078	2037	1199	49	0.0718822	49	49	0	1e-300	1.41406e-96	1e-300
chr2	4559647	4559953	chr2	4573656	4573799	13927.5	4559800	4.57373e+06	1265	503	24	0.239396	24	24	0	0.0567992	1.02499e-54	6.17589e-25
chr2	104816736	104817412	chr2	104855804	104856410	39033	104817074	104856107	2473	1131	45	0.157209	45	15	0	3.74852e-06	1.79309e-84	3.14365e-57
chr2	84669494	84671765	chr2	84715245	84717308	45647	8.46706e+07	8.47163e+07	3202	5243	125	0.129173	62.5	25	0	4.55896e-07	4.69298e-190	3.10694e-173
chr2	153162057	153162507	chr2	153168121	153168787	6172	153162282	153168454	428	2169	46	0.184606	23	15.3333	0	0.0133176	1.94519e-109	1.80754e-45
chr2	17917289	17917972	chr2	17934666	17936718	18061.5	1.79176e+07	17935692	1682	2840	77	0.126091	77	77	0	0.000114	1.36294e-143	2.5668e-114
chr2	26237328	26237651	chr2	26252076	26253386	15241.5	2.62375e+07	26252731	2441	748	45	0.123418	45	11.25	0	1e-300	5.64326e-93	1e-300
chr2	84744068	84744319	chr2	84761981	84762545	18069.5	8.47442e+07	84762263	2213	1001	47	0.258281	47	23.5	0	1.17182e-05	7.08603e-94	1.4527e-60
chr2	32134028	32134627	chr2	32140657	32140841	6421.5	3.21343e+07	32140749	1998	430	22	0.125838	22	11	0	1e-300	1.4123e-46	1e-300
chr2	150657425	150658114	chr2	150674895	150675419	17387.5	1.50658e+08	150675157	1473	870	33	0.121844	33	33	0	1e-300	3.98427e-69	1e-300
chr2	163472458	163473816	chr2	163513194	163516715	41817.5	163473137	1.63515e+08	3570	1757	60	0.0550773	60	30	0	6.57082e-10	1.68672e-98	4.49477e-83
chr2	91256326	91256553	chr2	91264624	91265413	8579	9.12564e+07	9.1265e+07	535	2637	32	0.141061	32	6.4	0.01	1e-300	2.09298e-65	1e-300
chr2	25608137	25608527	chr2	25616540	25616631	8253.5	25608332	2.56166e+07	1256	374	21	0.195536	21	10.5	0	1e-300	1.19942e-49	1e-300
chr2	87479162	87483727	chr2	87534137	87535495	53371.5	8.74814e+07	87534816	2569	1242	98	0.0741031	98	98	0	7.56481e-12	1.52706e-210	3.94226e-155
chr2	75869518	75870173	chr2	75879625	75880259	10096.5	7.58698e+07	75879942	2684	493	42	0.145931	42	42	0	1.54441e-24	1.06282e-91	9.931e-65
chr2	71529745	71530140	chr2	71546469	71546515	16549.5	7.15299e+07	71546492	1850	846	27	0.274206	27	9	0	1e-300	4.25954e-52	1e-300
chr2	10365194	10365398	chr2	10374512	10374951	9435.5	10365296	1.03747e+07	1326	1248	30	0.208959	30	10	0	0.0032485	2.38534e-58	1.43308e-33
chr2	25195656	25196400	chr2	25224612	25224766	28661	25196028	25224689	1500	2239	30	0.149622	30	30	0	1.97402e-13	4.17642e-49	2.16447e-42
chr2	20525726	20526366	chr2	20665972	20666480	140180	20526046	20666226	1852	2465	36	0.140447	36	2.25	0	0.000178569	1.136e-56	1.01639e-42
chr2	170238017	170238256	chr2	170245675	170246034	7718	1.70238e+08	1.70246e+08	532	1547	22	0.164768	22	22	0	1e-300	5.91278e-47	1e-300
chr2	20651364	20651892	chr2	20669414	20669828	17993	20651628	20669621	845	4003	38	0.180669	38	38	0	0.00239232	1.11454e-65	7.21869e-46
chr2	119857391	119858115	chr2	119896466	119896970	38965	119857753	119896718	1627	1218	29	0.105767	29	29	0.01	0.0196459	9.59299e-54	4.30401e-32
chr2	74681701	74681747	chr2	74688027	74688520	6549.5	74681724	7.46883e+07	1437	1227	24	0.199423	24	3.42857	0	1e-300	5.59798e-44	1e-300
chr2	70806041	70806559	chr2	70811222	70812027	5324.5	70806300	7.08116e+07	1436	353	29	0.0981725	29	29	0	1.60215e-06	3.04169e-71	4.30401e-32
chr2	173290535	173291349	chr2	173305140	173305403	14329.5	173290942	1.73305e+08	2272	695	28	0.116438	28	9.33333	0	1e-300	2.45732e-54	1e-300
chr2	105675126	105675468	chr2	105683009	105683577	7996	105675297	105683293	1991	836	35	0.172258	23.3333	17.5	0	5.42648e-05	3.86326e-70	3.28081e-35
chr2	131160134	131160544	chr2	131165940	131166981	6121.5	131160339	1.31166e+08	3385	425	42	0.129638	42	42	0	4.18295e-24	2.8074e-90	9.931e-65
chr2	129879370	129883065	chr2	129908483	129910097	28072.5	1.29881e+08	129909290	3178	1989	109	0.0919529	109	109	0	1.13435e-09	4.70805e-206	2.57126e-177
chr2	32913322	32913707	chr2	32928212	32928503	14843	3.29135e+07	3.29284e+07	460	2032	20	0.132506	20	20	0	0.000344727	6.83418e-41	1.58753e-19
chr2	92374267	92375128	chr2	92389623	92389695	14961.5	9.23747e+07	92389659	1892	1260	39	0.187212	39	39	0	1e-300	1.15313e-73	1e-300
chr2	71719004	71719769	chr2	71744592	71745188	25503.5	7.17194e+07	71744890	2263	1136	42	0.138211	21	42	0	0.0663518	3.27151e-79	4.44277e-40
chr2	165861351	165862246	chr2	165896111	165896608	34561	1.65862e+08	1.65896e+08	3969	1030	37	0.119046	37	37	0	0.0108792	1.77027e-60	2.745e-44
chr2	152742054	152743714	chr2	152829720	152831008	87480	152742884	152830364	2736	3630	55	0.0835578	36.6667	55	0	0.0344248	2.3566e-77	8.74344e-65
chr2	25608137	25608527	chr2	25621963	25622173	13736	25608332	25622068	1256	967	26	0.194077	26	26	0	1e-300	1.16663e-52	1e-300
chr2	102121409	102121550	chr2	102127708	102128253	6501	1.02121e+08	1.02128e+08	729	1484	23	0.15016	23	23	0	1e-300	1.07187e-46	1e-300
chr2	125704749	125705371	chr2	125724082	125724847	19404.5	125705060	1.25724e+08	1290	1283	50	0.161453	50	25	0	0.0695619	1.65328e-107	1.23375e-65
chr2	75680530	75681195	chr2	75704635	75704915	23912.5	7.56809e+07	75704775	866	3532	30	0.142181	30	2.5	0	0.00776493	2.2484e-50	1.43308e-33
chr2	91264258	91265916	chr2	91285441	91286973	21120	91265087	91286207	3120	1086	45	0.0631791	22.5	45	0	0.0435989	1.00169e-80	4.16136e-44
chr2	34784242	34784648	chr2	34799659	34800019	15394	34784445	34799839	459	1675	26	0.152018	26	26	0	1e-300	6.06207e-58	1e-300
chr2	165861596	165862303	chr2	165894662	165894766	32764.5	1.65862e+08	165894714	3586	990	32	0.176718	32	16	0	1e-300	1.90199e-52	1e-300
chr2	5715129	5715772	chr2	5724822	5724887	9404	5.71545e+06	5.72485e+06	2599	380	26	0.164472	26	26	0	1e-300	3.68632e-55	1e-300
chr2	167053092	167053864	chr2	167058502	167059259	5402.5	167053478	1.67059e+08	521	2017	52	0.152317	34.6667	52	0	5.46046e-06	2.0415e-123	4.0843e-60
chr2	5356722	5357649	chr2	5363806	5364111	6773	5.35719e+06	5.36396e+06	1592	464	47	0.170859	47	23.5	0	1e-300	6.80328e-117	1e-300
chr2	157457670	157458106	chr2	157465322	157465553	7549.5	157457888	1.57465e+08	1732	943	31	0.208155	31	31	0	1e-300	6.99409e-61	1e-300
chr2	180226911	180227607	chr2	180255979	180256511	28986	180227259	180256245	3490	1583	61	0.222476	30.5	15.25	0	0.000401507	6.00901e-104	6.35285e-67
chr2	32137992	32138243	chr2	32160329	32160995	22544.5	3.21381e+07	32160662	2683	1080	32	0.15629	32	32	0	1e-300	3.01033e-55	1e-300
chr2	169728728	169729190	chr2	169734104	169734787	5486.5	169728959	1.69734e+08	1226	297	29	0.113434	29	29	0	0.00273402	1.58473e-75	4.30401e-32
chr2	18027705	18029577	chr2	18063262	18064837	35408.5	18028641	1.8064e+07	4213	2542	98	0.127332	24.5	98	0	0.000442475	4.42427e-158	2.03346e-97
chr2	20555717	20556299	chr2	20563123	20563389	7248	20556008	20563256	824	620	24	0.126756	24	24	0	0.000126787	5.26899e-57	6.17589e-25
chr2	20393738	20394531	chr2	20669414	20670112	275628	2.03941e+07	20669763	1521	4538	43	0.129164	43	8.6	0	8.59267e-07	4.79097e-63	6.23071e-54
chr2	84742781	84742828	chr2	84761981	84762545	19458.5	8.47428e+07	84762263	1414	1001	24	0.175923	24	24	0	1e-300	2.7993e-46	1e-300
chr2	131095776	131097556	chr2	131144289	131146106	48531.5	131096666	1.31145e+08	2257	1882	52	0.0647463	26	3.46667	0.02	0.0125814	3.98222e-91	7.85264e-54
chr2	25213629	25214025	chr2	25220120	25220804	6635	25213827	25220462	657	1101	39	0.161731	39	39	0	9.33939e-09	3.60732e-94	1.84973e-47
chr2	172828378	172828424	chr2	172836451	172837184	8416.5	172828401	1.72837e+08	350	2965	27	0.155231	27	6.75	0	1e-300	3.9632e-57	1e-300
chr2	74667449	74667706	chr2	74675577	74675964	8193	7.46676e+07	7.46758e+07	1366	1139	24	0.166908	12	3.42857	0	0.0150819	2.75276e-45	3.97661e-18
chr2	59160262	59160697	chr2	59171048	59171314	10701.5	5.91605e+07	59171181	2452	540	26	0.166114	26	26	0.02	2.77398e-06	9.45298e-52	9.47227e-28
chr2	34824486	34830444	chr2	34904079	34905197	77173	34827465	34904638	3357	4432	88	0.0556989	88	88	0	1.56827e-06	2.33192e-125	2.0059e-135
chr2	70278546	70279581	chr2	70474726	70476398	196498	7.02791e+07	70475562	3065	2663	68	0.112505	68	68	0	0.000429249	2.64714e-107	1.50517e-97
chr2	9877460	9877612	chr2	9882684	9883440	5526	9877536	9883062	603	2078	38	0.187435	38	38	0	1e-300	3.2702e-82	1e-300
chr2	157418723	157419235	chr2	157456740	157457108	37945	157418979	157456924	3033	1001	22	0.111967	22	22	0.02	0.012503	1.92749e-34	3.42142e-22
chr2	166157143	166158254	chr2	166563943	166564179	406362	1.66158e+08	166564061	4558	1111	24	0.0797986	24	24	0	1e-300	4.68693e-33	1e-300
chr2	60375836	60376227	chr2	60382888	60383027	6926	6.0376e+07	6.0383e+07	372	587	20	0.169007	20	20	0	1e-300	1.21589e-53	1e-300
chr2	166142468	166142808	chr2	166156959	166157460	14571.5	166142638	1.66157e+08	510	3507	26	0.138462	13	13	0	0.00102111	2.27007e-48	2.43163e-20
chr2	163054211	163054504	chr2	163061792	163061914	7495.5	1.63054e+08	163061853	2279	667	21	0.226633	21	21	0	1e-300	7.83882e-39	1e-300
chr2	33616466	33616798	chr2	33631594	33631757	15043.5	33616632	3.36317e+07	1560	1118	28	0.253341	28	28	0	1e-300	4.47525e-53	1e-300
chr2	26604765	26605336	chr2	26609912	26610805	5308	2.66051e+07	2.66104e+07	815	936	43	0.131546	43	43	0.01	1e-300	1.6104e-104	1e-300
chr2	20496052	20496479	chr2	20525796	20526366	29815.5	2.04963e+07	20526081	1393	1802	32	0.14375	32	32	0	0.0494732	3.18941e-57	1.44173e-36
chr2	104590478	104590699	chr2	104604583	104605182	14294	1.04591e+08	1.04605e+08	1404	586	27	0.147469	27	27	0	0.000705515	1.01754e-59	3.50346e-29
chr2	160412573	160414357	chr2	160578501	160579386	165478	160413465	1.60579e+08	1200	1240	46	0.07719	46	9.2	0	1.74152e-05	1.75608e-99	6.8308e-59
chr2	152106357	152106894	chr2	152111754	152111925	5214	1.52107e+08	1.52112e+08	575	691	22	0.139169	22	22	0	1e-300	5.78474e-54	1e-300
chr2	156425712	156425991	chr2	156439897	156440628	14411	1.56426e+08	1.5644e+08	1702	1061	34	0.150768	34	17	0	0.0653478	1.66887e-66	1.28268e-39
chr2	121570756	121573973	chr2	121805771	121809275	235158	1.21572e+08	121807523	2001	2810	57	0.0379833	38	14.25	0	3.97615e-08	4.628e-95	6.15731e-68
chr2	154419623	154420095	chr2	154427313	154427597	7596	154419859	154427455	538	666	21	0.124408	5.25	5.25	0	9.11079e-07	4.21165e-52	1.92306e-09
chr2	165861521	165862252	chr2	165914286	165914517	52515	1.65862e+08	1.65914e+08	3685	2076	29	0.135013	29	29	0	1e-300	8.04339e-37	1e-300
chr2	29053718	29054050	chr2	29066433	29066852	12758.5	29053884	2.90666e+07	995	1521	24	0.143128	24	24	0	7.49932e-05	1.40094e-45	6.17589e-25
chr2	163031370	163032352	chr2	163036826	163037765	5434.5	163031861	1.63037e+08	6357	488	46	0.107246	46	46	0.01	0.0269087	3.91058e-85	6.8308e-59
chr2	153594719	153595839	chr2	153643056	153643666	48082	153595279	153643361	2025	1732	29	0.0750764	29	29	0	1.42054e-08	1.5161e-46	4.30401e-32
chr2	74659056	74659303	chr2	74675577	74675964	16591	7.46592e+07	7.46758e+07	1216	1139	23	0.162476	23	5.75	0	1e-300	3.35295e-44	1e-300
chr2	122117802	122119414	chr2	122146797	122148928	29254.5	122118608	1.22148e+08	3449	1698	81	0.0969208	81	81	0	0.000153566	1.43253e-145	6.42423e-122
chr2	163031592	163032398	chr2	163061792	163061914	29858	163031995	163061853	6065	667	31	0.149612	31	15.5	0	1e-300	9.16466e-49	1e-300
chr2	143914299	143916052	chr2	144267428	144271877	354477	1.43915e+08	1.4427e+08	5626	4606	105	0.0758245	105	52.5	0	1.15959e-26	3.65405e-132	3.43429e-169
chr2	74679456	74679879	chr2	74688028	74688388	8540.5	7.46797e+07	74688208	1442	1154	29	0.165878	14.5	3.22222	0	0.00443071	5.90696e-56	8.80308e-24
chr2	172370895	172370942	chr2	172376640	172377477	6140	1.72371e+08	1.72377e+08	902	1095	34	0.172258	34	8.5	0	1e-300	1.66127e-75	1e-300
chr2	31141330	31141824	chr2	31163656	31163995	22248.5	31141577	3.11638e+07	1251	2089	29	0.155921	29	9.66667	0	0.00247411	2.96111e-50	4.30401e-32
chr2	121289612	121290249	chr2	121295493	121295603	5617.5	1.2129e+08	121295548	2049	438	30	0.179867	30	30	0	1e-300	1.57001e-66	1e-300
chr2	152678249	152678903	chr2	152686712	152686940	8250	152678576	152686826	820	1190	25	0.126947	25	12.5	0	0.0279645	1.16512e-52	2.46642e-26
chr2	137092784	137093309	chr2	137098241	137098654	5401	1.37093e+08	1.37098e+08	292	1797	29	0.138467	29	29	0	0.000235041	6.78872e-71	4.30401e-32
chr2	169289001	169289358	chr2	169311824	169312282	22873.5	1.69289e+08	169312053	1611	915	31	0.170355	31	10.3333	0	3.42097e-13	2.8456e-62	3.48929e-44
chr2	27551823	27553740	chr2	27770147	27770915	217750	2.75528e+07	27770531	1963	1303	34	0.0567135	34	11.3333	0	0.00142215	2.49915e-61	1.28268e-39
chr2	20669414	20669823	chr2	20693943	20694539	24622.5	2.06696e+07	20694241	3657	1425	42	0.187169	42	10.5	0	0.000546616	2.73893e-66	2.68065e-52
chr2	26132983	26133396	chr2	26138345	26138494	5230	2.61332e+07	2.61384e+07	2313	384	32	0.255015	32	32	0	1.42778e-19	5.39012e-72	5.4494e-46
chr2	25266476	25267304	chr2	25272208	25272599	5513.5	25266890	2.52724e+07	561	2494	50	0.183704	50	50	0	1e-300	1.68588e-111	1e-300
chr2	116974347	116981485	chr2	117017090	117019728	40493	116977916	117018409	9021	3404	446	0.204327	111.5	223	0	6.25366e-47	1e-300	1e-300
chr2	33131080	33131126	chr2	33154357	33155134	23642.5	33131103	3.31547e+07	2431	1532	33	0.179583	33	11	0	1e-300	9.50167e-54	1e-300
chr2	92008364	92008461	chr2	92055206	92056197	47289	9.20084e+07	9.20557e+07	1277	2356	36	0.148192	36	36	0	1e-300	3.32216e-63	1e-300
chr2	92967171	92967623	chr2	92972896	92973504	5803	92967397	92973200	725	640	38	0.160557	19	38	0	4.37859e-12	7.89766e-99	7.49656e-35
chr2	165819677	165820108	chr2	165898804	165899207	79113	1.6582e+08	1.65899e+08	2544	1968	24	0.128883	24	24	0	0.000109798	3.80088e-33	6.17589e-25
chr2	18681348	18681785	chr2	18686843	18687247	5478.5	1.86816e+07	18687045	672	571	29	0.154438	29	29	0	1e-300	1.08956e-74	1e-300
chr2	68861760	68863081	chr2	68885266	68887306	23865.5	6.88624e+07	68886286	1532	2172	76	0.101274	38	10.8571	0	0.0103491	2.1311e-153	5.56789e-90
chr2	174256158	174256496	chr2	174261240	174261496	5041	174256327	174261368	297	1176	21	0.158338	21	21	0	4.53888e-12	2.04047e-52	7.54263e-21
chr2	113824038	113824217	chr2	113829114	113829550	5204.5	1.13824e+08	113829332	353	1216	22	0.160214	22	22	0	1e-300	2.81821e-53	1e-300
chr2	31453653	31455350	chr2	31469900	31470084	15490.5	3.14545e+07	31469992	2418	1997	84	0.200006	84	84	0	1.02717e-05	2.57631e-159	1.12321e-127
chr2	170184709	170184968	chr2	170195216	170195729	10634	1.70185e+08	1.70195e+08	1540	857	30	0.174043	15	30	0	0.0032342	2.46569e-61	5.85532e-25
chr2	29795448	29795842	chr2	29802259	29802605	6787	29795645	29802432	488	1496	27	0.163412	27	27	0	1e-300	3.64829e-61	1e-300
chr2	152332578	152333024	chr2	152363757	152364254	31204.5	152332801	1.52364e+08	2073	2506	28	0.132984	28	14	0	1e-300	8.01579e-40	1e-300
chr2	29124903	29125214	chr2	29130356	29130918	5578.5	2.91251e+07	29130637	3061	247	29	0.148777	29	29	0	1e-300	2.22334e-66	1e-300
chr2	135614903	135616355	chr2	135646154	135647438	31167	135615629	135646796	1959	1163	53	0.0867584	53	53	0	2.7024e-08	8.45776e-108	8.76792e-71
chr2	119476570	119476989	chr2	119486467	119487240	10074	1.19477e+08	1.19487e+08	1317	1701	46	0.172836	46	23	0.01	0.037942	3.34917e-91	6.8308e-59
chr2	33575399	33575886	chr2	33581182	33581432	5664.5	3.35756e+07	33581307	692	1252	29	0.176231	29	9.66667	0	1e-300	2.86566e-64	1e-300
chr2	59160262	59160697	chr2	59169543	59170278	9431	5.91605e+07	5.91699e+07	2452	750	44	0.16843	44	14.6667	0	0.000122914	2.3069e-90	1.41534e-55
chr2	37767272	37767653	chr2	37776318	37776365	8879	3.77675e+07	3.77763e+07	2247	568	21	0.219749	21	3.5	0	1e-300	1.92299e-40	1e-300
chr2	29826416	29828310	chr2	29858905	29859506	31842.5	29827363	2.98592e+07	3255	1292	43	0.077188	43	43	0	1e-300	2.79894e-72	1e-300
chr2	165792236	165792381	chr2	165809945	165810459	17893.5	1.65792e+08	165810202	467	5574	24	0.163109	24	24	0.01	0.00125408	4.78158e-40	6.17589e-25
chr2	164794397	164794713	chr2	164805254	164806098	11121	164794555	164805676	1238	1616	34	0.131272	34	3.09091	0	0.00642397	5.66875e-65	1.28268e-39
chr2	6374102	6374706	chr2	6380340	6380752	6142	6374404	6380546	875	279	26	0.114612	26	13	0	1e-300	3.63809e-71	1e-300
chr2	4549937	4550571	chr2	4575152	4575439	25041.5	4550254	4.5753e+06	859	1254	27	0.131297	27	27	0	0.000541933	1.69621e-56	3.50346e-29
chr2	33131080	33134196	chr2	33369402	33374038	239082	33132638	33371720	5903	3713	120	0.0693297	120	60	0	5.74937e-18	1.86351e-166	5.54518e-200
chr2	112491853	112492327	chr2	112497856	112498217	5946.5	112492090	1.12498e+08	403	2095	42	0.225276	42	14	0	0.000117257	4.23959e-100	2.68065e-52
chr2	30077045	30078072	chr2	30095686	30096804	18686.5	3.00776e+07	30096245	2662	1506	57	0.119014	28.5	11.4	0	0.0119805	1.66361e-103	4.98434e-61
chr2	165808209	165808653	chr2	165831617	165832167	23461	165808431	165831892	2523	2256	31	0.139678	31	15.5	0	5.92636e-06	4.62929e-44	4.61805e-35
chr2	168959260	168959536	chr2	168981022	168981310	21768	168959398	168981166	814	4141	25	0.198524	25	12.5	0	1e-300	3.28166e-39	1e-300
chr2	119144910	119148604	chr2	119208776	119209704	62483	119146757	119209240	1889	2759	41	0.0397288	41	41	0	1e-300	2.75298e-64	1e-300
chr2	128412457	128413374	chr2	128427801	128428244	15107	1.28413e+08	1.28428e+08	1634	880	36	0.118554	36	36	0	7.27881e-22	7.68919e-75	2.40516e-53
chr2	10353713	10354201	chr2	10363718	10364052	9928	10353957	10363885	1027	526	24	0.130765	24	24	0	0.00130162	1.97764e-56	6.17589e-25
chr2	91987672	91988228	chr2	92058186	92058628	70457	91987950	92058407	1645	1747	32	0.143606	32	32	0	1e-300	2.45759e-55	1e-300
chr2	70470985	70479039	chr2	70556330	70569180	87743	70475012	70562755	6308	10802	721	0.154475	48.0667	32.7727	0	3.26618e-104	1e-300	1e-300
chr2	165388137	165388476	chr2	165396451	165397101	8469.5	1.65388e+08	165396776	1657	502	34	0.153969	34	34	0	0.0132022	3.50041e-78	1.28268e-39
chr2	25550927	25551576	chr2	25557177	25557667	6170.5	2.55513e+07	25557422	503	1093	37	0.145489	37	18.5	0	1.68874e-05	4.35085e-93	2.745e-44
chr2	38916852	38917343	chr2	38926223	38926613	9320.5	3.89171e+07	38926418	352	2594	29	0.147426	14.5	29	0	0.0198509	8.60745e-64	8.80308e-24
chr2	117231069	117232383	chr2	117248273	117251355	18088	117231726	117249814	1292	2357	67	0.0682604	67	33.5	0	0.000454649	2.66499e-134	1.02374e-95
chr2	27540382	27540430	chr2	27545821	27546498	5753.5	27540406	2.75462e+07	1241	1311	26	0.160615	26	26	0	1e-300	2.45587e-49	1e-300
chr2	158550060	158550303	chr2	158556085	158556605	6163.5	1.5855e+08	158556345	697	751	24	0.140876	24	24	0	1e-300	9.59414e-57	1e-300
chr2	25568580	25568928	chr2	25574815	25575033	6170	25568754	25574924	299	2125	22	0.174084	22	22	0	1e-300	1.48584e-49	1e-300
chr2	25574815	25575067	chr2	25582377	25582958	7726.5	25574941	2.55827e+07	2471	586	34	0.182804	34	17	0	0.0109934	6.74232e-70	1.28268e-39
chr2	173279036	173279735	chr2	173284795	173285247	5635.5	1.73279e+08	173285021	1567	1510	53	0.20623	53	53	0	9.89644e-08	6.88958e-107	8.76792e-71
chr2	29869221	29869561	chr2	29880141	29880720	11039.5	29869391	2.98804e+07	2323	806	46	0.224179	23	46	0	0.000520659	6.37066e-95	1.80754e-45
chr2	168839897	168840118	chr2	168846234	168846657	6438	1.6884e+08	1.68846e+08	689	863	24	0.166908	24	24	0	1e-300	2.12371e-55	1e-300
chr2	74668692	74669236	chr2	74681050	74681096	12109	74668964	74681073	1799	715	25	0.189775	25	5	0	1e-300	1.1702e-49	1e-300
chr2	164803582	164806435	chr2	164823214	164825996	19596.5	1.64805e+08	164824605	4167	5254	234	0.185983	14.1818	6.88235	0	0.04241	1e-300	2.52078e-177
chr2	127460586	127464318	chr2	127558525	127561794	97707.5	127462452	1.2756e+08	1595	2312	58	0.0371039	38.6667	58	0	7.14632e-09	7.59968e-108	1.59169e-69
chr2	165809945	165810303	chr2	165824193	165824861	14403	165810124	165824527	5207	948	37	0.161513	37	37	0	0.00643625	1.73558e-57	2.745e-44
chr2	130273573	130274142	chr2	130291426	130291903	17807	1.30274e+08	1.30292e+08	1310	1961	30	0.128452	30	4.28571	0	0.0285858	1.34143e-52	1.43308e-33
chr2	36222171	36222674	chr2	36230384	36230816	8177.5	3.62224e+07	36230600	1147	437	31	0.148492	31	31	0	0.048108	4.63056e-77	4.61805e-35
chr2	26458363	26459111	chr2	26561634	26561831	102996	26458737	2.65617e+07	2632	982	35	0.165878	35	35	0	1e-300	2.09607e-63	1e-300
chr2	181670149	181670402	chr2	181676886	181677302	6818.5	1.8167e+08	181677094	748	700	26	0.17406	26	26	0	1e-300	2.86211e-62	1e-300
chr2	52626398	52626798	chr2	52633017	52633220	6520.5	52626598	5.26331e+07	564	767	23	0.170829	23	23	0	1e-300	6.05649e-56	1e-300
chr2	168764945	168765545	chr2	168790973	168791329	25906	168765245	168791151	2532	1280	32	0.149915	32	32	0	0.0121113	1.11876e-53	1.44173e-36
chr2	30077444	30077534	chr2	30093864	30094294	16590	30077489	30094079	1071	1709	22	0.189483	22	7.33333	0	1e-300	2.98346e-39	1e-300
chr2	28582953	28583387	chr2	28597130	28597435	14112.5	28583170	2.85973e+07	1993	873	27	0.163633	27	27	0	0.0689378	7.51738e-51	3.50346e-29
chr2	74688027	74688388	chr2	74694144	74694403	6066	7.46882e+07	7.46943e+07	1162	1004	25	0.180593	25	25	0	1e-300	1.06125e-50	1e-300
chr2	128122214	128125804	chr2	128264689	128266755	141713	128124009	128265722	5447	3533	103	0.0815605	34.3333	12.875	0	3.77206e-05	4.77646e-142	7.20363e-117
chr2	104372107	104372553	chr2	104377972	104378032	5672	104372330	104378002	1149	398	22	0.194726	22	22	0	1e-300	1.20877e-52	1e-300
chr2	165969520	165969818	chr2	165986897	165987791	17675	165969669	165987344	1824	1650	33	0.123991	33	33	0	0.014417	8.50575e-57	4.36489e-38
chr2	167058882	167059221	chr2	167064725	167065103	5862.5	1.67059e+08	167064914	1496	430	28	0.1749	14	28	0	0.00565627	2.07071e-65	1.27957e-22
chr2	30458167	30460101	chr2	30777383	30779604	319360	30459134	3.07785e+07	1217	5017	23	0.0247918	23	23	0	0.000361882	1.7622e-29	1.48478e-23
chr2	75631198	75637636	chr2	75702398	75706788	70176	75634417	75704593	4165	7186	163	0.0674204	27.1667	81.5	0	1.17748e-12	2.37717e-225	8.85289e-168
chr2	168154609	168154843	chr2	168160353	168161139	6020	168154726	168160746	2207	899	48	0.210762	48	48	0	0.000196698	1.23364e-98	3.02516e-62
chr2	17936471	17936718	chr2	17942932	17943327	6535	1.79366e+07	1.79431e+07	405	2062	25	0.174404	25	25	0.02	0.00986606	1.82203e-54	2.46642e-26
chr2	106677431	106677944	chr2	106692463	106692846	14967	1.06678e+08	1.06693e+08	1119	449	22	0.109968	22	22	0	1e-300	1.01663e-51	1e-300
chr2	168154609	168154836	chr2	168170115	168170639	15654.5	1.68155e+08	168170377	2162	674	25	0.149091	25	12.5	0	1.4856e-05	2.61531e-48	2.46642e-26
chr2	28518111	28518401	chr2	28525119	28525575	7091	28518256	28525347	844	1154	25	0.15009	8.33333	4.16667	0	0.0333955	1.11496e-52	3.07241e-15
chr2	25240737	25241435	chr2	25252276	25252840	11472	25241086	25252558	3368	739	40	0.141956	40	10	0	0.0665971	2.50212e-75	4.62145e-49
chr2	25240691	25241435	chr2	25272207	25272599	31340	25241063	25272403	3475	2505	36	0.141931	36	36	0	1e-300	1.15629e-46	1e-300
chr2	164426065	164426598	chr2	164432894	164433472	6851.5	1.64426e+08	164433183	1090	1281	41	0.16528	20.5	13.6667	0	0.0204341	6.86947e-88	9.34063e-39
chr2	38914171	38915880	chr2	38924158	38925585	9846	3.8915e+07	3.89249e+07	745	1680	59	0.0842612	29.5	6.55556	0.03	7.12143e-08	2.1324e-138	5.81932e-64
chr2	71155098	71155921	chr2	71166646	71167646	11636.5	7.11555e+07	71167146	919	1370	33	0.0810735	33	33	0	1e-300	2.23879e-69	1e-300
chr2	180727528	180727666	chr2	180744995	180745661	17731	180727597	180745328	771	2253	22	0.122551	22	22	0	1e-300	9.03408e-40	1e-300
chr2	152092708	152093897	chr2	152105242	152105494	12065.5	1.52093e+08	152105368	2311	1190	47	0.146078	47	23.5	0	1.01021e-11	2.14327e-89	1.4527e-60
chr2	167071261	167072770	chr2	167213026	167214500	141748	1.67072e+08	167213763	5977	815	60	0.0900844	30	60	0	0.00394782	1.81634e-105	1.93868e-65
chr2	11547773	11547990	chr2	11552831	11553396	5232	1.15479e+07	1.15531e+07	556	673	26	0.148908	26	26	0	1e-300	3.91904e-66	1e-300
chr2	152707897	152708295	chr2	152726578	152726722	18554	152708096	152726650	1856	1037	25	0.206582	25	25	0	1e-300	3.02075e-45	1e-300
chr2	20665972	20666299	chr2	20768488	20769019	102618	2.06661e+07	2.07688e+07	2256	1462	21	0.109618	21	10.5	0	1e-300	9.30054e-32	1e-300
chr2	152717905	152718635	chr2	152726578	152726722	8380	152718270	152726650	1014	1037	27	0.138358	27	13.5	0	1e-300	8.90014e-57	1e-300
chr2	113430943	113431355	chr2	113439174	113441443	9159.5	113431149	1.1344e+08	762	1318	61	0.101902	61	61	0	0.0359812	6.79311e-150	7.36649e-85
chr2	163465088	163465302	chr2	163472458	163473013	7540.5	163465195	1.63473e+08	288	3236	24	0.139777	24	24	0	8.99019e-05	7.10165e-51	6.17589e-25
chr2	33629375	33632421	chr2	33642765	33643058	12013.5	33630898	3.36429e+07	3920	1229	84	0.112672	28	84	0	0.0252867	1.20984e-159	1.8643e-88
chr2	59385179	59385653	chr2	59393002	59393597	7883.5	59385416	5.93933e+07	1436	448	30	0.125688	30	3.75	0	0.0529261	6.87946e-71	1.43308e-33
chr2	163062143	163062715	chr2	163068537	163068866	6272.5	163062429	1.63069e+08	2214	302	23	0.114329	11.5	11.5	0	0.0172572	1.10427e-51	4.7891e-17
chr2	84633012	84634509	chr2	84677317	84678677	44236.5	8.46338e+07	84677997	1514	6281	51	0.0799488	51	17	0	0.0256317	3.15115e-71	2.41819e-67
chr2	180273431	180273736	chr2	180346853	180347104	73395	1.80274e+08	1.80347e+08	2827	430	26	0.209436	26	26	0	1e-300	8.97691e-53	1e-300
chr2	119144200	119146451	chr2	119188860	119189868	44038.5	1.19145e+08	119189364	1441	1757	62	0.0852038	62	62	0	4.83802e-13	2.94355e-127	1.18784e-86
chr2	131145102	131145316	chr2	131160134	131160511	15113.5	131145209	1.3116e+08	545	2779	30	0.227345	15	30	0	0.0272174	1.27155e-59	5.85532e-25
chr2	9888031	9890186	chr2	9936029	9936531	47171.5	9.88911e+06	9936280	3623	1239	41	0.0691105	41	41	0	1e-300	5.4874e-67	1e-300
chr2	152707897	152708295	chr2	152831741	152831787	123668	152708096	152831764	1856	1151	20	0.201743	20	20	0	1e-300	1.19095e-33	1e-300
chr2	28517691	28517824	chr2	28523655	28524392	6266	2.85178e+07	2.8524e+07	710	1465	29	0.14929	29	29	0.01	0.00269387	6.0328e-62	4.30401e-32
chr2	4879532	4883842	chr2	5010717	5014729	131036	4881687	5012723	3991	3349	83	0.0446686	41.5	16.6	0	1.8742e-12	4.59769e-120	3.39827e-101
chr2	71743621	71744008	chr2	71751298	71751751	7710	7.17438e+07	7.17515e+07	410	1937	26	0.138626	26	8.66667	0	0.00360401	1.32239e-57	9.47227e-28
chr2	112366820	112369474	chr2	112377466	112380233	10702.5	112368147	1.12379e+08	2193	3393	233	0.192499	29.125	11.0952	0.05	0.0073901	1e-300	9.42926e-246
chr2	150909117	150910718	chr2	150946623	150949132	37960	1.5091e+08	1.50948e+08	2647	1805	77	0.0839075	25.6667	38.5	0	0.00217707	1.44783e-143	1.95237e-78
chr2	170201617	170202073	chr2	170207569	170208245	6062	170201845	170207907	1535	1509	40	0.158258	40	40	0	1e-300	1.87581e-76	1e-300
chr2	170244787	170247159	chr2	170257358	170257753	11582.5	170245973	1.70258e+08	3014	992	54	0.087405	36	54	0	0.0111007	6.91447e-104	3.20753e-63
chr2	29802056	29802605	chr2	29825139	29829151	24814.5	2.98023e+07	29827145	1553	4050	38	0.0373143	38	7.6	0	0.00102613	2.20711e-55	7.21869e-46
chr2	168961786	168962256	chr2	168969474	168969817	7624.5	168962021	1.6897e+08	1515	439	21	0.115686	5.25	3	0	0.0616106	1.96428e-46	1.92306e-09
chr2	91987672	91988181	chr2	92006984	92007193	19162	9.19879e+07	9.20071e+07	1625	1097	24	0.149706	24	24	0	1e-300	7.23734e-44	1e-300
chr2	71719016	71719679	chr2	71745648	71745999	26476	7.17193e+07	7.17458e+07	2043	716	24	0.106005	24	24	0	0.00188862	5.84121e-46	6.17589e-25
chr2	170469526	170469766	chr2	170507814	170508148	38335	170469646	170507981	1538	1061	21	0.163855	21	10.5	0	1e-300	3.7057e-38	1e-300
chr2	30392967	30393155	chr2	30398393	30399587	5929	30393061	30398990	1691	915	50	0.162037	50	50	0	1e-300	4.87412e-109	1e-300
chr2	168098112	168098520	chr2	168104368	168104789	6262.5	168098316	1.68105e+08	1148	797	30	0.162076	30	30	0	0.00392001	3.75089e-66	1.43308e-33
chr2	84827257	84827726	chr2	84838303	84838763	11041.5	8.48275e+07	84838533	967	1603	35	0.168735	11.6667	17.5	0	0.0623558	3.31121e-71	2.62918e-25
chr2	93870242	93872815	chr2	93944244	93945323	73255	9.38715e+07	9.39448e+07	2596	891	58	0.0711294	58	19.3333	0	5.21178e-15	7.08268e-120	1.59205e-79
chr2	180702103	180702150	chr2	180708371	180708921	6519.5	1.80702e+08	180708646	861	1349	41	0.307582	41	10.25	0	1e-300	3.10542e-91	1e-300
chr2	25356123	25356684	chr2	25362845	25363086	6562	2.53564e+07	2.5363e+07	1910	140	20	0.111688	20	10	0	1.23488e-05	3.54201e-52	1.58753e-19
chr2	168761153	168761270	chr2	168769660	168769985	8611	1.68761e+08	1.6877e+08	1455	808	20	0.202656	20	20	0	1e-300	7.58957e-39	1e-300
chr2	71167056	71167646	chr2	71172927	71173487	5856	71167351	71173207	1308	341	31	0.12073	31	31	0	1e-300	9.57683e-79	1e-300
chr2	101715581	101716055	chr2	101722689	101723535	7294	101715818	101723112	695	1125	39	0.132325	39	9.75	0	0.000528512	8.07013e-93	1.84973e-47
chr2	130274451	130274858	chr2	130280279	130280516	5743	1.30275e+08	1.3028e+08	1669	306	27	0.187772	13.5	27	0	0.0100091	1.57147e-65	1.79612e-21
chr2	75704384	75704915	chr2	75716669	75717245	12307.5	7.57046e+07	75716957	4719	600	46	0.186107	46	46	0	3.59997e-08	8.56358e-87	6.8308e-59
chr2	84669778	84670608	chr2	84678631	84678677	8461	84670193	84678654	2206	739	30	0.15338	30	30	0	1e-300	1.36346e-58	1e-300
chr2	36198411	36199363	chr2	36221413	36223398	23518.5	36198887	3.62224e+07	2199	1950	58	0.0884455	58	58	0	0.00206124	5.31517e-104	1.59205e-79
chr2	130276056	130276289	chr2	130283792	130284242	7844.5	1.30276e+08	130284017	304	1020	24	0.157377	12	12	0	0.016501	2.20928e-62	3.97661e-18
chr2	165799337	165799894	chr2	165808345	165808653	8883.5	1.658e+08	165808499	345	2097	22	0.113909	11	3.66667	0.01	0.0023458	2.85387e-48	5.52906e-16
chr2	74657725	74658328	chr2	74667449	74667706	9551	7.4658e+07	7.46676e+07	1367	1366	37	0.192688	24.6667	18.5	0	1.6366e-05	4.65848e-73	5.5293e-38
chr2	72995395	72995964	chr2	73023640	73023953	28117	7.29957e+07	7.30238e+07	1763	1841	48	0.243739	48	48	0	0.00391141	3.41331e-88	3.02516e-62
chr2	152363336	152364400	chr2	152413591	152415346	50600.5	152363868	1.52414e+08	2830	2922	39	0.0619614	39	39	0	1.10015e-07	1.29803e-52	1.84973e-47
chr2	26055126	26055767	chr2	26075806	26076318	20615.5	2.60554e+07	26076062	2768	547	38	0.147607	19	9.5	0.01	0.0368394	4.08899e-79	7.49656e-35
chr2	174255387	174255739	chr2	174261388	174261495	5878.5	174255563	1.74261e+08	372	921	20	0.19515	20	20	0	1e-300	1.10887e-49	1e-300
chr2	75695554	75696017	chr2	75704635	75704915	8989.5	7.56958e+07	75704775	366	3532	26	0.156724	26	13	0	1e-300	3.93804e-52	1e-300
chr2	181658928	181659482	chr2	181680055	181680315	20980	181659205	181680185	1257	872	33	0.181569	33	8.25	0	0.000976761	2.19187e-71	4.36489e-38
chr2	145884662	145884925	chr2	145902974	145903384	18385.5	1.45885e+08	145903179	448	1462	25	0.166371	25	25	0	1e-300	4.31286e-57	1e-300
chr2	157368444	157369245	chr2	157376085	157376730	7563	1.57369e+08	1.57376e+08	556	2746	46	0.142476	15.3333	46	0	0.0624162	3.22757e-99	8.56501e-38
chr2	59625490	59625719	chr2	59631137	59631505	5716.5	5.96256e+07	59631321	1336	330	23	0.172546	23	23	0	1e-300	7.77121e-56	1e-300
chr2	164823214	164824458	chr2	164833209	164833553	9545	164823836	164833381	3838	799	72	0.203064	12	3.78947	0	0.00218713	1.11918e-146	4.69168e-51
chr2	180226141	180226187	chr2	180237289	180237818	11389.5	180226164	1.80238e+08	662	1171	20	0.155781	20	20	0	1e-300	1.7408e-42	1e-300
chr2	106677224	106677742	chr2	106694643	106694907	17292	106677483	106694775	1217	672	23	0.131726	23	23	0	1e-300	1.64323e-49	1e-300
chr2	33616466	33616798	chr2	33632234	33632421	15695.5	33616632	3.36323e+07	1560	771	33	0.284773	33	33	0	1e-300	4.66051e-70	1e-300
chr2	71654598	71658557	chr2	71718011	71719769	62312.5	7.16566e+07	71718890	6076	2847	139	0.108893	46.3333	69.5	0	0.000348253	6.10281e-216	1.10508e-174
chr2	75869518	75870186	chr2	75960414	75960974	90842	75869852	75960694	2742	1772	42	0.15318	42	21	0	1e-300	1.55171e-67	1e-300
chr2	170450699	170452644	chr2	170507545	170510044	57123	1.70452e+08	1.70509e+08	1050	2824	108	0.108843	24	36	0	7.1292e-22	2.10884e-240	3.08199e-106
chr2	167014724	167015621	chr2	167058726	167059434	43907.5	1.67015e+08	167059080	1946	1677	41	0.114409	41	10.25	0	8.91338e-05	1.25305e-72	1.12651e-50
chr2	163031592	163032352	chr2	163059240	163059311	27303.5	163031972	1.63059e+08	5992	514	30	0.161686	30	7.5	0	2.77393e-10	2.04778e-50	2.16447e-42
chr2	167675047	167675485	chr2	167680725	167681332	5762.5	167675266	1.67681e+08	963	794	28	0.120003	28	28	0	0.0404301	3.40392e-63	1.24964e-30
chr2	4645044	4645426	chr2	4652068	4652114	6856	4645235	4652091	453	840	20	0.209285	20	20	0	1e-300	9.70903e-49	1e-300
chr2	181213611	181214020	chr2	181219809	181220016	6097	1.81214e+08	1.8122e+08	361	910	23	0.167224	23	23	0	1e-300	8.84003e-59	1e-300
chr2	75645034	75645965	chr2	75657618	75658321	12470	7.56455e+07	7.5658e+07	875	1509	52	0.142529	17.3333	26	0	0.000402405	6.75247e-118	4.22718e-45
chr2	30441760	30442154	chr2	30459363	30459796	17622.5	30441957	3.04596e+07	1919	845	24	0.129974	24	24	0	1e-300	7.19178e-45	1e-300
chr2	152396820	152396866	chr2	152414762	152415400	18238	152396843	152415081	768	1871	23	0.1506	23	11.5	0	1e-300	7.51277e-44	1e-300
chr2	32157229	32157452	chr2	32162716	32163053	5544	3.21573e+07	3.21629e+07	397	1300	20	0.159954	20	20	0	0.00885465	4.34776e-46	1.58753e-19
chr2	164950592	164950757	chr2	164957304	164958035	6995	1.64951e+08	1.64958e+08	853	1373	29	0.144958	29	14.5	0	1e-300	2.01525e-60	1e-300
chr2	102121875	102121921	chr2	102130010	102130679	8446.5	102121898	1.0213e+08	717	1288	27	0.169126	27	9	0	1e-300	2.49654e-58	1e-300
chr2	152180653	152180864	chr2	152197081	152197864	16714	1.52181e+08	1.52197e+08	965	2099	26	0.117149	26	26	0	3.077e-05	7.20841e-47	9.47227e-28
chr2	138256389	138256564	chr2	138266547	138267516	10555	1.38256e+08	1.38267e+08	1043	659	34	0.133108	34	34	0	1e-300	5.80967e-81	1e-300
chr2	180706059	180706620	chr2	180745204	180745707	39116	1.80706e+08	1.80745e+08	903	2064	33	0.138907	33	33	0	1e-300	1.00554e-63	1e-300
chr2	167399657	167399961	chr2	167423129	167423726	23618.5	167399809	1.67423e+08	1088	1426	27	0.134212	27	27	0	0.000369377	3.49403e-52	3.50346e-29
chr2	152707897	152708295	chr2	152717905	152718419	10066	152708096	152718162	1856	938	36	0.176791	36	18	0	0.056075	8.02553e-72	1.01639e-42
chr2	154418369	154418897	chr2	154426003	154426300	7518.5	154418633	1.54426e+08	650	1072	20	0.108575	13.3333	3.33333	0.01	0.0186155	2.03475e-43	3.28343e-16
chr2	35480483	35482059	chr2	35486906	35487367	5865.5	35481271	3.54871e+07	852	655	44	0.0967416	44	44	0	1e-300	1.64588e-113	1e-300
chr2	49883750	49884585	chr2	49899745	49901290	16350	4.98842e+07	4.99005e+07	703	844	42	0.0790359	42	21	0	9.89465e-06	2.23503e-106	2.68065e-52
chr2	90474396	90475720	chr2	90679466	90680460	204905	90475058	90679963	1695	1111	30	0.0579642	30	4.28571	0	0.00386951	1.16256e-56	1.43308e-33
chr2	29072854	29077346	chr2	29120693	29121705	46099	29075100	29121199	3777	1611	88	0.0716071	29.3333	88	0.03	8.13131e-07	8.12689e-160	2.69383e-94
chr2	71718451	71719769	chr2	71751173	71752718	32835.5	71719110	7.17519e+07	2623	2445	53	0.0829099	53	53	0	0.0496268	8.89247e-84	8.76792e-71
chr2	70278546	70278812	chr2	70293226	70293951	14909.5	70278679	7.02936e+07	2364	417	33	0.149139	33	2.53846	0	1e-300	4.10817e-73	1e-300
chr2	160359952	160360405	chr2	160369199	160369465	9153.5	1.6036e+08	160369332	1119	518	26	0.161956	26	26	0	0.000248592	3.92437e-61	9.47227e-28
chr2	164460839	164461058	chr2	164470180	164470783	9533	1.64461e+08	1.6447e+08	2010	959	31	0.168905	31	31	0	1e-300	1.21485e-58	1e-300
chr2	37702677	37702724	chr2	37767272	37767799	64835	3.77027e+07	3.77675e+07	400	2310	23	0.17946	23	11.5	0	1e-300	2.29198e-48	1e-300
chr2	25271227	25272877	chr2	25355270	25357765	84465.5	25272052	2.53565e+07	3585	2967	58	0.0626694	58	14.5	0	0.000636391	4.24147e-81	1.59205e-79
chr2	72995395	72995964	chr2	73004666	73005013	9160	7.29957e+07	7.30048e+07	1763	469	32	0.156461	32	10.6667	0	0.0120429	6.55246e-73	1.44173e-36
chr2	119338178	119338586	chr2	119349752	119351891	12439.5	119338382	1.19351e+08	889	1944	50	0.0879211	50	50	0	0.00433022	1.27977e-106	1.23375e-65
chr2	30463674	30464138	chr2	30469753	30469996	5968.5	30463906	3.04699e+07	1012	1108	29	0.183709	29	14.5	0	0.0509161	5.75406e-61	4.30401e-32
chr2	90474576	90475455	chr2	90678182	90678936	203544	9.0475e+07	90678559	1628	1033	39	0.106962	39	19.5	0	0.000454381	1.23732e-79	1.84973e-47
chr2	151541142	151544365	chr2	151574397	151576893	32891.5	1.51543e+08	151575645	2900	2820	119	0.093192	39.6667	14.875	0	1.88695e-12	6.74805e-216	5.48689e-142
chr2	32694288	32694583	chr2	32708843	32709135	14553.5	3.26944e+07	32708989	2262	888	27	0.206005	27	27	0	0.0124996	3.65428e-49	3.50346e-29
chr2	9875068	9875255	chr2	9882767	9883440	7942	9.87516e+06	9.8831e+06	658	2011	30	0.156234	30	15	0	8.32347e-07	2.4366e-61	1.43308e-33
chr2	175052981	175054299	chr2	175067406	175069082	14604	175053640	175068244	289	1455	48	0.0718028	48	48	0	1e-300	2.80192e-132	1e-300
chr2	125247725	125248008	chr2	125256677	125256968	8956	1.25248e+08	1.25257e+08	1839	333	23	0.17946	11.5	23	0	0.0413771	1.55812e-52	4.7891e-17
chr2	32860812	32861234	chr2	32876265	32876698	15458.5	32861023	3.28765e+07	2008	1154	32	0.167624	32	6.4	0	0.0106603	2.39459e-58	1.44173e-36
chr2	119463842	119464322	chr2	119470671	119471353	6930	119464082	119471012	2402	261	36	0.138755	36	9	0	2.57748e-05	1.6148e-88	1.01639e-42
chr2	32928282	32928727	chr2	32933756	32934327	5537	3.29285e+07	3.2934e+07	2573	541	32	0.141061	32	32	0	0.0120491	1.37261e-65	1.44173e-36
chr2	32852216	32853202	chr2	32928045	32928958	75792.5	32852709	3.29285e+07	2325	2919	32	0.0754704	32	32	0	1e-300	1.88751e-43	1e-300
chr2	25262313	25262903	chr2	25291157	25291352	28646.5	25262608	2.52913e+07	4706	615	22	0.125518	22	7.33333	0	1e-300	6.05166e-35	1e-300
chr2	103798014	103798655	chr2	103809529	103811820	12340	1.03798e+08	1.03811e+08	795	1462	42	0.064156	42	5.25	0	1.99067e-05	7.07386e-94	2.68065e-52
chr2	167625182	167626009	chr2	167632114	167632530	6726.5	1.67626e+08	167632322	799	1752	34	0.122507	34	3.77778	0	0.0180472	2.53671e-70	1.28268e-39
chr2	153161209	153161633	chr2	153170883	153171426	9733.5	153161421	1.53171e+08	1116	816	24	0.111157	24	2.18182	0	0.039721	6.58041e-51	6.17589e-25
chr2	6162926	6163212	chr2	6167980	6168464	5153	6163069	6168222	459	865	22	0.127963	22	22	0	1e-300	5.49231e-54	1e-300
chr2	165792972	165793250	chr2	165809945	165810337	17030	165793111	165810141	350	5396	26	0.1738	26	26	0	1e-300	7.09e-48	1e-300
chr2	157457670	157458106	chr2	157463148	157464504	5938	157457888	157463826	1732	1976	83	0.20744	83	83	0	1.9657e-26	1.31296e-169	9.43629e-126
chr2	119668299	119669344	chr2	119674470	119675920	6373.5	1.19669e+08	119675195	380	2635	53	0.0951387	53	53	0.01	0.00134871	1.00345e-127	8.76792e-71
chr2	32404772	32405242	chr2	32423694	32424261	18970.5	32405007	3.2424e+07	1277	1413	26	0.112291	26	13	0	1e-300	3.66203e-48	1e-300
chr2	119145335	119145577	chr2	119156399	119156617	11052	119145456	119156508	770	545	22	0.214199	22	22	0	1.38222e-05	1.94598e-53	3.42142e-22
chr2	180237289	180237818	chr2	180251603	180251790	14143	1.80238e+08	1.80252e+08	1171	1258	23	0.143869	15.3333	7.66667	0	0.0183803	1.39274e-43	1.03304e-19
chr2	32140657	32140841	chr2	32146664	32147045	6105.5	32140749	3.21469e+07	430	1005	23	0.182319	23	23	0	1e-300	5.54735e-56	1e-300
chr2	158355723	158356323	chr2	158361181	158361868	5501.5	158356023	1.58362e+08	291	2381	38	0.132238	38	38	0	1.00311e-05	1.57296e-92	7.21869e-46
chr2	137092068	137092494	chr2	137098241	137098654	6166.5	137092281	1.37098e+08	243	1797	25	0.133453	25	8.33333	0	0.00338404	9.98159e-62	2.46642e-26
chr2	71868294	71868968	chr2	71875009	71875231	6489	71868631	71875120	1423	493	30	0.149956	30	15	0	7.77412e-05	1.00679e-69	1.43308e-33
chr2	122147523	122147860	chr2	122160742	122160973	13166	1.22148e+08	1.22161e+08	1117	832	21	0.165586	21	21	0	1e-300	2.59121e-43	1e-300
chr2	178406844	178407201	chr2	178412707	178413640	6151	1.78407e+08	1.78413e+08	404	783	42	0.145818	42	42	0	6.76488e-07	2.72096e-118	2.68065e-52
chr2	164912253	164912628	chr2	164918394	164918609	6061	1.64912e+08	1.64919e+08	863	813	23	0.174593	23	23	0	1e-300	4.79034e-51	1e-300
chr2	17942886	17943327	chr2	18026254	18027200	83620.5	1.79431e+07	18026727	2092	2489	58	0.187285	58	9.66667	0	0.000342598	4.42944e-99	1.59205e-79
chr2	127246667	127247763	chr2	127270413	127271792	23887.5	127247215	1.27271e+08	1681	1821	47	0.08505	47	1.88	0.03	0.0228605	3.70258e-87	1.4527e-60
chr2	157736815	157738258	chr2	157840376	157842710	104006	1.57738e+08	157841543	2761	4226	63	0.0747043	63	63	0	0.000964326	1.06876e-87	1.88498e-88
chr2	103294316	103294880	chr2	103310478	103310890	16086	103294598	103310684	595	1014	24	0.110132	24	24	0	0.0447236	2.96126e-55	6.17589e-25
chr2	9896252	9896319	chr2	9903965	9904666	8030	9.89629e+06	9.90432e+06	400	2538	25	0.145791	25	8.33333	0	1e-300	2.41095e-52	1e-300
chr2	34799186	34800382	chr2	34825682	34826736	26425	34799784	34826209	2098	1915	64	0.127394	42.6667	64	0	2.98017e-05	3.33697e-119	3.35056e-79
chr2	20936383	20936760	chr2	20943985	20944373	7607.5	2.09366e+07	20944179	458	1169	24	0.140508	24	12	0	0.0373816	1.52332e-56	6.17589e-25
chr2	30392449	30392727	chr2	30398555	30399588	6483.5	30392588	3.03991e+07	2332	854	59	0.201559	59	11.8	0	0.000649743	2.90971e-126	2.69761e-81
chr2	129129678	129129952	chr2	129137570	129138802	8371	129129815	129138186	2136	282	31	0.092191	31	31	0	1e-300	8.8969e-75	1e-300
chr2	132685144	132685483	chr2	132691767	132692413	6776.5	1.32685e+08	132692090	705	1098	32	0.145501	16	32	0	0.0165463	9.68657e-74	2.35125e-27
chr2	103842488	103842678	chr2	103848995	103849434	6631.5	103842583	1.03849e+08	964	464	22	0.156648	22	11	0	1e-300	7.78673e-53	1e-300
chr2	181288149	181289499	chr2	181311387	181313397	23568	181288824	181312392	2099	986	45	0.0599826	22.5	45	0.04	0.00272343	2.02142e-90	4.16136e-44
chr2	168115272	168115868	chr2	168154609	168154935	39202	168115570	168154772	1889	2262	27	0.131155	27	9	0	0.0155908	2.64324e-40	3.50346e-29
chr2	164874548	164875007	chr2	164879971	164880017	5216.5	1.64875e+08	164879994	989	1131	20	0.177374	20	20	0	1e-300	2.83449e-39	1e-300
chr2	172522389	172523050	chr2	172544655	172545048	22132	1.72523e+08	1.72545e+08	1166	1357	30	0.127477	15	30	0	0.0994376	6.14214e-59	5.85532e-25
chr2	166135473	166135994	chr2	166140967	166141427	5463.5	1.66136e+08	166141197	543	1848	24	0.109571	24	24	0	0.0131653	6.22418e-50	6.17589e-25
chr2	91987672	91988260	chr2	92008365	92008412	20422.5	91987966	9.20084e+07	1688	1269	22	0.155168	22	22	0	1e-300	9.54902e-38	1e-300
chr2	9889430	9889860	chr2	9896252	9896319	6640.5	9889645	9.89629e+06	2238	400	27	0.24331	27	27	0	1e-300	8.13585e-59	1e-300
chr2	84727033	84727326	chr2	84737638	84738221	10750	8.47272e+07	8.47379e+07	2154	1007	32	0.163605	32	4	0	0.0771564	2.7936e-59	1.44173e-36
chr2	74683589	74683746	chr2	74688921	74689422	5504	7.46837e+07	7.46892e+07	1037	671	21	0.142937	21	21	0	1e-300	5.61887e-46	1e-300
chr2	163055555	163056320	chr2	163061792	163061914	5915.5	1.63056e+08	163061853	1444	667	37	0.186823	37	37	0	1.41779e-13	7.02402e-84	2.745e-44
chr2	165861351	165862094	chr2	165867343	165867500	5699	1.65862e+08	1.65867e+08	3861	270	29	0.144314	29	29	0	1e-300	2.88671e-62	1e-300
chr2	70278546	70279908	chr2	70472399	70474042	193994	70279227	7.04732e+07	3143	2070	59	0.0879345	59	59	0	5.51158e-08	1.74032e-95	2.69761e-81
chr2	38931496	38932372	chr2	39007224	39008284	75820	38931934	39007754	2328	1588	31	0.0717147	31	31	0	0.00434866	7.67192e-50	4.61805e-35
chr2	162997303	163000477	chr2	163088269	163090990	90739.5	162998890	1.6309e+08	3678	2791	105	0.0797733	52.5	35	0	3.60007e-23	2.27858e-174	5.17424e-138
chr2	121443067	121443113	chr2	121448726	121449096	5821	121443090	121448911	200	2064	22	0.236854	22	22	0	1e-300	7.61375e-54	1e-300
chr2	135717485	135718183	chr2	135731468	135732430	14115	135717834	135731949	789	1055	39	0.105222	39	39	0	4.00297e-05	1.00742e-91	1.84973e-47
chr2	65436851	65437235	chr2	65448921	65449564	12199.5	65437043	6.54492e+07	636	718	32	0.13955	32	8	0	3.54782e-25	3.32867e-81	5.4494e-46
chr2	59169555	59172824	chr2	59230556	59233049	60613	5.91712e+07	5.92318e+07	3295	5464	164	0.127474	27.3333	20.5	0	5.06165e-08	1.48029e-263	3.23812e-169
chr2	120076493	120076683	chr2	120082020	120082596	5720	120076588	120082308	1233	241	26	0.152018	26	26	0	1e-300	5.5075e-69	1e-300
chr2	73023209	73024395	chr2	73048803	73049981	25590	73023802	73049392	3046	1290	45	0.0852544	45	45	0	0.038943	8.63481e-78	3.14365e-57
chr2	131204973	131205207	chr2	131210002	131210655	5238.5	131205090	1.3121e+08	257	2930	33	0.166626	33	33	0	1e-300	2.59276e-77	1e-300
chr2	10333997	10335019	chr2	10365207	10365642	30916.5	10334508	1.03654e+07	1734	1575	41	0.126031	41	41	0	0.0190533	8.12554e-76	1.12651e-50
chr2	70278546	70278812	chr2	70291393	70291854	12944.5	70278679	7.02916e+07	2364	242	24	0.147852	24	12	0	1e-300	4.7817e-56	1e-300
chr2	49451523	49454056	chr2	49469115	49473208	18372	4.94528e+07	4.94712e+07	4723	1218	152	0.102741	19	16.8889	0.01	0.00366921	1e-300	5.02254e-134
chr2	163031592	163032217	chr2	163084248	163084800	52619.5	1.63032e+08	163084524	5818	869	33	0.125571	33	11	0	4.06038e-05	1.77961e-49	4.36489e-38
chr2	132847360	132848264	chr2	132880727	132881013	33058	132847812	132880870	853	1582	30	0.112908	30	10	0	1.5742e-06	4.81639e-61	1.43308e-33
chr2	134643684	134650007	chr2	134673260	134676031	27800	1.34647e+08	1.34675e+08	3034	601	57	0.0280719	57	57	0	2.23222e-08	1.28444e-123	9.23661e-78
chr2	118759721	118760231	chr2	118779566	118779795	19704.5	118759976	1.1878e+08	1383	1276	21	0.12727	21	21	0	1e-300	1.93172e-37	1e-300
chr2	150909117	150911304	chr2	150918397	150919133	8554.5	1.5091e+08	150918765	2748	394	52	0.0796758	52	52	0	0.000160743	4.73448e-123	4.64865e-69
chr2	158615970	158616315	chr2	158624830	158624877	8711	1.58616e+08	1.58625e+08	460	1301	21	0.23993	21	21	0	1e-300	2.15096e-47	1e-300
chr2	65910081	65912400	chr2	65938580	65939551	27825	6.59112e+07	6.59391e+07	962	1216	39	0.053091	39	39	0	1e-300	7.43346e-86	1e-300
chr2	157376085	157376936	chr2	157391631	157392361	15485.5	1.57377e+08	157391996	2920	832	56	0.158638	18.6667	14	0	0.000248188	9.42421e-114	3.86809e-50
chr2	152344654	152344964	chr2	152349750	152350196	5164	152344809	152349973	528	2129	32	0.189575	32	32	0.01	1e-300	1.4087e-68	1e-300
chr2	32694288	32694583	chr2	32700514	32700941	6292	3.26944e+07	3.27007e+07	2262	276	22	0.13647	22	11	0	0.00226832	9.50801e-50	3.42142e-22
chr2	152399003	152399164	chr2	152414180	152414409	15211	1.52399e+08	1.52414e+08	2568	533	22	0.252645	22	22	0.01	1e-300	4.35375e-42	1e-300
chr2	163889149	163890131	chr2	163894775	163895936	5715.5	163889640	1.63895e+08	990	545	37	0.077327	37	37	0.01	2.49876e-05	2.26665e-93	2.745e-44
chr2	59612738	59612784	chr2	59633733	59634409	21310	59612761	59634071	598	3083	25	0.15508	25	25	0	1e-300	8.92696e-46	1e-300
chr2	28616130	28616608	chr2	28624633	28625071	8483	28616369	28624852	1053	579	22	0.107567	22	22	0	1e-300	7.90367e-50	1e-300
chr2	74691856	74692485	chr2	74697811	74698131	5800.5	7.46922e+07	74697971	1367	1245	49	0.23125	16.3333	12.25	0	6.1635e-07	2.40793e-104	2.08349e-41
chr2	30445303	30445626	chr2	30459363	30459796	14115	3.04455e+07	3.04596e+07	2148	845	24	0.142181	24	24	0	1e-300	1.07531e-43	1e-300
chr2	91033161	91033335	chr2	91042903	91043451	9929	91033248	91043177	694	898	21	0.130267	21	21	0	1e-300	5.46856e-47	1e-300
chr2	165881900	165882572	chr2	165898804	165899207	16769.5	165882236	1.65899e+08	1018	1968	30	0.124987	30	15	0	8.55019e-06	7.3715e-56	1.43308e-33
chr2	11535398	11535517	chr2	11542668	11543000	7376.5	1.15355e+07	11542834	1070	499	20	0.198612	20	20	0	1e-300	9.17274e-46	1e-300
chr2	152707897	152708295	chr2	152830511	152831008	122664	152708096	1.52831e+08	1856	3123	39	0.195161	39	39	0	0.0598066	1.36323e-58	1.84973e-47
chr2	14068386	14076307	chr2	14288857	14296048	220106	1.40723e+07	1.42925e+07	3497	1742	69	0.0204493	69	69	0	5.48588e-18	3.75149e-118	2.18095e-99
chr2	120728728	120733995	chr2	120849355	120852176	119404	1.20731e+08	1.20851e+08	2075	3085	80	0.0442997	80	80	0	3.09549e-06	3.53732e-140	5.20442e-120
chr2	154421428	154421858	chr2	154428092	154428138	6472	154421643	154428115	943	1119	21	0.19759	21	21	0	1e-300	3.80743e-42	1e-300
chr2	37759700	37760091	chr2	37771778	37772261	12124	3.77599e+07	3.7772e+07	596	2358	30	0.153731	30	10	0	0.00659161	1.41801e-60	1.43308e-33
chr2	90474915	90475455	chr2	90481724	90482243	6798.5	90475185	9.0482e+07	1427	287	30	0.126875	30	30	0	7.60073e-06	5.13771e-77	1.43308e-33
chr2	31473879	31474191	chr2	31482495	31483177	8801	31474035	31482836	669	1544	29	0.130666	29	29	0	0.0133133	4.82794e-62	4.30401e-32
chr2	157058661	157058832	chr2	157079611	157080374	21246	1.57059e+08	1.5708e+08	1629	1228	34	0.163036	34	17	0	1e-300	5.64469e-65	1e-300
chr2	131160134	131160543	chr2	131187332	131187634	27144.5	1.3116e+08	131187483	3074	817	22	0.138581	22	22	0	1e-300	2.94826e-36	1e-300
chr2	150638274	150638776	chr2	150657425	150657992	19183.5	150638525	1.50658e+08	677	1341	30	0.125688	30	15	0	0.0948554	2.84374e-66	1.43308e-33
chr2	49452123	49453212	chr2	49458037	49458448	5575	4.94527e+07	4.94582e+07	3289	264	47	0.140333	47	47	0	2.84538e-32	2.74758e-114	1.4527e-60
chr2	169272134	169273084	chr2	169289001	169289357	16570	169272609	169289179	1209	1599	56	0.192042	56	28	0	5.56379e-05	3.17751e-119	5.26649e-76
chr2	25211574	25211815	chr2	25220011	25220804	8713	2.52117e+07	2.52204e+07	790	1192	33	0.142937	33	33	0	1e-300	1.35525e-73	1e-300
chr2	106194331	106194734	chr2	106200094	106200576	5802.5	1.06195e+08	106200335	626	383	23	0.116396	23	23	0	1e-300	5.83471e-62	1e-300
chr2	166148711	166149253	chr2	166156086	166156555	7338.5	166148982	1.66156e+08	594	3436	31	0.137329	10.3333	31	0	0.0139324	5.7542e-58	4.12541e-21
chr2	28517266	28517312	chr2	28582953	28583402	65888.5	28517289	2.85832e+07	1268	2081	21	0.190005	21	3.5	0	1e-300	8.80841e-34	1e-300
chr2	179521953	179522625	chr2	179540034	179540498	17977	179522289	179540266	1673	456	28	0.11039	14	3.11111	0.01	0.0613735	2.63022e-63	1.27957e-22
chr2	165795510	165795761	chr2	165808015	165808653	12698.5	1.65796e+08	165808334	381	2870	26	0.130986	26	13	0	1e-300	5.23247e-54	1e-300
chr2	68884529	68887306	chr2	69042764	69051814	161372	6.88859e+07	69047289	2516	5206	131	0.0496076	43.6667	21.8333	0	2.54558e-20	4.05364e-216	1.91434e-161
chr2	181060209	181060453	chr2	181071827	181072989	12077	181060331	181072408	634	1019	25	0.0796355	25	25	0	1e-300	3.42456e-57	1e-300
chr2	132246910	132247358	chr2	132252810	132253246	5894	132247134	132253028	384	2869	38	0.192523	38	38	0.01	1.38007e-05	1.35735e-84	7.21869e-46
chr2	25211036	25211226	chr2	25220276	25220804	9409	25211131	25220540	1273	1049	30	0.187132	30	30	0	0.00643532	3.62615e-61	1.43308e-33
chr2	158146084	158146322	chr2	158153700	158154152	7723	158146203	158153926	460	1306	24	0.155781	24	24	0	0.00827875	2.472e-55	6.17589e-25
chr2	31091201	31091625	chr2	31163656	31163995	72412.5	31091413	3.11638e+07	1519	2089	26	0.152616	26	26	0	8.66835e-12	8.66878e-42	2.28332e-35
chr2	167058887	167059221	chr2	167071832	167071878	12801	167059054	167071855	1455	1564	20	0.235721	20	20	0	1e-300	4.23082e-33	1e-300
chr2	59627848	59627966	chr2	59633534	59634421	6070.5	59627907	5.9634e+07	351	3371	36	0.160431	36	36	0	0.0347243	2.78174e-78	1.01639e-42
chr2	165782430	165782657	chr2	165790702	165791185	8400	1.65783e+08	1.65791e+08	1337	930	20	0.126161	20	20	0	0.0843061	2.36077e-38	1.58753e-19
chr2	91963467	91963569	chr2	91984418	91984695	21038.5	91963518	9.19846e+07	1051	2063	20	0.236343	20	20	0	1e-300	1.58982e-33	1e-300
chr2	93822550	93822596	chr2	93836012	93836381	13623.5	93822573	9.38362e+07	808	1286	23	0.248217	23	23	0	1e-300	4.28978e-47	1e-300
chr2	138256389	138256564	chr2	138262984	138263456	6743.5	1.38256e+08	138263220	1043	358	28	0.193823	28	28	0	1e-300	3.82155e-72	1e-300
chr2	69206159	69206387	chr2	69211597	69211936	5493.5	69206273	6.92118e+07	1754	110	21	0.165878	21	21	0	1e-300	2.27752e-58	1e-300
chr2	19430820	19431355	chr2	19445765	19445884	14737	1.94311e+07	1.94458e+07	1313	555	31	0.212293	31	10.3333	0	1e-300	6.61377e-72	1e-300
chr2	5809451	5811889	chr2	5843939	5845083	33841	5810670	5844511	2437	1548	55	0.0687684	55	27.5	0	0.000111155	1.61803e-100	2.95017e-74
chr2	154419555	154420414	chr2	154426037	154426300	6184	1.5442e+08	1.54426e+08	1040	1031	38	0.151685	9.5	38	0.01	0.000271196	1.04014e-84	2.94739e-24
chr2	33615657	33617261	chr2	33642765	33643058	26452.5	33616459	3.36429e+07	2476	1229	35	0.0826328	35	35	0	1.16552e-09	6.81736e-61	3.66183e-41
chr2	4882336	4882757	chr2	4918735	4919093	36367.5	4.88255e+06	4918914	1306	2169	29	0.166729	29	29	0	1e-300	3.074e-49	1e-300
chr2	158360725	158362247	chr2	158374872	158375520	13710	158361486	158375196	3199	438	38	0.0784288	38	38	0	8.88974e-05	1.60548e-80	7.21869e-46
chr2	18031166	18031921	chr2	18041468	18041629	10005	1.80315e+07	1.80415e+07	1666	670	27	0.132014	27	3.85714	0	1e-300	4.21509e-56	1e-300
chr2	18093926	18094662	chr2	18101071	18101201	6842	18094294	18101136	622	669	26	0.134464	26	26	0	1e-300	6.56773e-65	1e-300
chr2	33439304	33439511	chr2	33444337	33444946	5234	3.34394e+07	3.34446e+07	1089	1478	30	0.164658	30	30	0	1e-300	1.02319e-58	1e-300
chr2	163386802	163387267	chr2	163394538	163395109	7789	1.63387e+08	1.63395e+08	1358	281	26	0.1124	26	26	0	0.000157951	4.59375e-66	9.47227e-28
chr2	164879971	164880017	chr2	164889194	164889635	9420.5	164879994	1.64889e+08	1131	406	20	0.18393	20	10	0	1e-300	4.17379e-47	1e-300
chr2	20724283	20724568	chr2	20737131	20737592	12936	2.07244e+07	2.07374e+07	1156	783	31	0.186112	31	31	0	0.000110794	6.62276e-69	4.61805e-35
chr2	156439943	156440628	chr2	156446599	156447205	6616.5	1.5644e+08	156446902	915	819	43	0.149174	14.3333	14.3333	0	3.70849e-05	7.3724e-105	2.90269e-34
chr2	26379793	26381964	chr2	26388406	26389270	7959.5	2.63809e+07	26388838	1539	1193	74	0.109201	37	37	0.02	1.2803e-09	4.98884e-168	7.93989e-87
chr2	92008633	92008785	chr2	92014508	92015423	6256.5	92008709	9.2015e+07	926	796	24	0.100739	24	24	0	1e-300	3.93083e-53	1e-300
chr2	119110839	119116049	chr2	119207937	119209716	95382.5	119113444	1.19209e+08	2932	3072	47	0.0301186	47	47	0	3.71575e-07	4.00489e-65	1.4527e-60
chr2	130663918	130665233	chr2	130693433	130697248	30765	1.30665e+08	1.30695e+08	4237	3729	164	0.143179	54.6667	32.8	0	0.010273	7.01864e-273	2.72987e-217
chr2	20651364	20651787	chr2	20666148	20666446	14721.5	2.06516e+07	20666297	788	1708	20	0.124236	20	6.66667	0	0.0037057	1.13422e-37	1.58753e-19
chr2	152348492	152350650	chr2	152398470	152399164	49246	152349571	152398817	3522	3494	51	0.0800889	51	51	0	7.02391e-05	1.74148e-65	2.41819e-67
chr2	169101435	169102006	chr2	169107324	169107770	5826.5	1.69102e+08	169107547	1093	392	31	0.136519	7.75	15.5	0.02	0.000108117	3.09953e-79	1.17324e-17
chr2	160736575	160737104	chr2	160743954	160744433	7354	1.60737e+08	1.60744e+08	585	1192	34	0.151067	34	34	0	0.0124625	9.0796e-81	1.28268e-39
chr2	84671569	84671782	chr2	84677317	84677815	5890.5	8.46717e+07	84677566	370	1212	22	0.138581	22	22	0.02	4.87064e-05	7.59463e-53	3.42142e-22
chr2	83713439	83713798	chr2	83725014	83725356	11566.5	8.37136e+07	83725185	892	656	20	0.12778	20	20	0	1e-300	6.04198e-45	1e-300
chr2	152344085	152344131	chr2	152363757	152364135	19838	152344108	152363946	1233	2396	22	0.232385	22	22	0	1e-300	1.08926e-34	1e-300
chr2	165809945	165810459	chr2	165857629	165857675	47450	165810202	165857652	5574	901	21	0.167951	21	21	0	1e-300	5.32201e-28	1e-300
chr2	125703969	125706376	chr2	125715966	125717325	11473	1.25705e+08	1.25717e+08	1814	722	65	0.077301	21.6667	6.5	0	0.001389	6.54282e-154	6.51413e-62
chr2	74669545	74669936	chr2	74681701	74681747	11983.5	7.46697e+07	74681724	604	1437	20	0.204975	20	4	0	1e-300	1.65955e-41	1e-300
chr2	33439304	33439511	chr2	33468555	33468783	29261.5	3.34394e+07	33468669	1089	1979	21	0.216213	21	21	0	1e-300	1.26521e-35	1e-300
chr2	91987672	91988028	chr2	92055875	92056364	68269.5	91987850	9.20561e+07	1520	1362	24	0.127206	24	24	0	1e-300	2.65709e-42	1e-300
chr2	30981297	30982203	chr2	31065836	31069891	86113.5	30981750	3.10679e+07	4812	6597	103	0.0929865	103	103	0	0.00496543	6.97457e-120	3.75093e-165
chr2	131160134	131160544	chr2	131179516	131179562	19200	131160339	131179539	3385	553	24	0.235721	24	24	0	1e-300	1.97465e-43	1e-300
chr2	30981317	30982202	chr2	31161738	31164566	181392	3.09818e+07	31163152	4756	4448	74	0.0892604	74	14.8	0	0.00537537	6.19105e-89	1.12715e-108
chr2	10365211	10365629	chr2	10370666	10370712	5269	10365420	10370689	1487	382	23	0.222004	23	23	0	1e-300	2.97122e-53	1e-300
chr2	106676903	106677715	chr2	106694058	106694104	16772	106677309	106694081	1367	577	30	0.156598	30	30	0	1e-300	3.7921e-68	1e-300
chr2	90707714	90709046	chr2	90745244	90745618	37051	90708380	90745431	726	2230	29	0.0761326	29	29	0	1e-300	2.39407e-56	1e-300
chr2	29835505	29835841	chr2	29845243	29845715	9806	29835673	29845479	3344	485	32	0.177374	32	10.6667	0	0.0831523	1.67911e-63	1.44173e-36
chr2	59623352	59623907	chr2	59629879	59630027	6323.5	5.96236e+07	59629953	946	708	20	0.127417	20	4	0	0.0711053	9.2471e-44	1.58753e-19
chr2	59231504	59232199	chr2	59237123	59237648	5534	5.92319e+07	5.92374e+07	2812	232	29	0.106461	29	29	0	3.05017e-07	2.73941e-68	4.30401e-32
chr2	152332578	152333024	chr2	152339374	152339624	6698	152332801	152339499	2073	367	28	0.180178	28	28	0	0.00759131	2.06347e-63	1.24964e-30
chr2	26638713	26639303	chr2	26646985	26647031	8000	26639008	26647008	949	1087	20	0.14084	20	3.33333	0	1e-300	5.56963e-40	1e-300
chr2	29076154	29076678	chr2	29124903	29125214	48642.5	29076416	2.91251e+07	648	3061	24	0.128729	24	24	0	0.00258984	8.38854e-43	6.17589e-25
chr2	29097838	29098211	chr2	29122580	29122690	24610.5	2.9098e+07	29122635	1016	955	29	0.268907	29	29	0	1e-300	8.28613e-63	1e-300
chr2	9889430	9889860	chr2	9896935	9897098	7371.5	9889645	9.89702e+06	2238	322	22	0.166157	14.6667	7.33333	0	0.0930224	2.50915e-48	1.58855e-18
chr2	173219851	173220210	chr2	173229226	173229548	9356.5	1.7322e+08	173229387	747	911	23	0.151263	23	23	0	2.04702e-09	2.3483e-51	1.48478e-23
chr2	118759238	118760814	chr2	118789905	118791953	30903	118760026	118790929	1759	2522	48	0.0593205	32	48	0	2.84466e-06	1.1887e-81	5.25441e-54
chr2	164460839	164461058	chr2	164521968	164522308	61189.5	1.64461e+08	164522138	2010	1498	22	0.176264	22	22	0	1e-300	1.67127e-34	1e-300
chr2	30829543	30829696	chr2	30836362	30836839	6981	3.08296e+07	3.08366e+07	586	702	20	0.142181	20	20	0	1e-300	4.85234e-48	1e-300
chr2	38917550	38917678	chr2	38926243	38926852	8933.5	38917614	3.89265e+07	224	3358	22	0.133692	22	22	0	0.000377876	4.78088e-48	3.42142e-22
chr2	36213975	36214117	chr2	36222171	36222667	8373	36214046	36222419	610	1123	21	0.147418	21	5.25	0	1e-300	3.98453e-46	1e-300
chr2	172577166	172577766	chr2	172582541	172582899	5254	172577466	172582720	4439	275	31	0.144927	31	31	0	0.000139678	2.93818e-65	4.61805e-35
chr2	150908929	150911304	chr2	151037770	151040667	129102	1.5091e+08	1.51039e+08	2819	2482	56	0.0475734	56	56	0	3.07324e-10	1.17767e-87	5.26649e-76
chr2	30066244	30066290	chr2	30073052	30073754	7136	30066267	30073403	910	855	25	0.149689	25	25	0	1e-300	3.86477e-55	1e-300
chr2	20665479	20666299	chr2	20779882	20780036	114070	20665889	20779959	4134	726	27	0.124153	27	13.5	0	1e-300	1.68883e-44	1e-300
chr2	168080395	168080704	chr2	168098112	168098520	17766.5	1.68081e+08	168098316	1750	1148	23	0.143668	23	23	0	1e-300	1.76292e-40	1e-300
chr2	26024103	26024617	chr2	26140154	26140507	115970	26024360	2.61403e+07	1011	2118	25	0.129144	25	25	0	1e-300	4.32212e-44	1e-300
chr2	31482643	31483177	chr2	31492242	31492772	9597	31482910	31492507	1488	1191	35	0.147326	35	35	0	0.0251126	3.85344e-69	3.66183e-41
chr2	20673261	20673699	chr2	20693943	20694417	20700	20673480	20694180	1327	1287	26	0.127682	26	13	0	0.0034304	8.72197e-49	9.47227e-28
chr2	84663269	84663616	chr2	84669935	84670608	6829	8.46634e+07	8.46703e+07	376	2070	34	0.14929	34	34	0	6.11512e-06	2.64899e-79	1.28268e-39
chr2	165784597	165785270	chr2	165809945	165810337	25207.5	1.65785e+08	165810141	622	5396	32	0.134571	16	8	0	0.0977779	2.48813e-53	2.35125e-27
chr2	35604493	35605107	chr2	35613923	35614152	9237.5	35604800	3.5614e+07	715	1486	29	0.154071	29	29	0	1e-300	1.12422e-61	1e-300
chr2	162946469	162948262	chr2	163031370	163032842	84740.5	1.62947e+08	163032106	1516	7129	55	0.0754451	55	27.5	0	4.73345e-06	1.80654e-75	2.95017e-74
chr2	157840562	157841699	chr2	157848678	157849302	7859.5	1.57841e+08	157848990	3443	329	51	0.129707	17	8.5	0	0.0154675	1.60721e-119	7.33554e-44
chr2	104095583	104097124	chr2	104109514	104110730	13768.5	1.04096e+08	104110122	1355	994	51	0.0828486	51	51	0.02	2.10395e-08	9.71497e-115	2.41819e-67
chr2	164856453	164857084	chr2	164878670	164878857	21995	1.64857e+08	1.64879e+08	2630	822	26	0.142355	26	26	0	1e-300	3.76978e-46	1e-300
chr2	106677137	106677742	chr2	106693078	106693124	15661.5	1.06677e+08	106693101	1291	462	23	0.158234	23	23	0	1e-300	9.98988e-53	1e-300
chr2	135547979	135548297	chr2	135559335	135559793	11426	135548138	135559564	332	1014	22	0.126973	22	7.33333	0	0.0058801	1.24772e-55	3.42142e-22
chr2	135559328	135560974	chr2	135645983	135647438	86559.5	135560151	1.35647e+08	2739	1183	48	0.0693252	48	48	0	2.933e-08	2.80617e-88	3.02516e-62
chr2	74659056	74659317	chr2	74679456	74680222	20652.5	7.46592e+07	74679839	1386	2228	45	0.196243	30	22.5	0	0.00766144	1.69604e-82	1.61898e-49
chr2	137098442	137099080	chr2	137110314	137110936	11864	137098761	137110625	2003	495	39	0.138626	15.6	4.33333	0	0.00665823	7.15414e-89	1.42011e-32
chr2	34084190	34084769	chr2	34090653	34091309	6501.5	3.40845e+07	34090981	532	405	23	0.083409	23	11.5	0	1e-300	4.82919e-63	1e-300
chr2	20661984	20662309	chr2	20669414	20669828	7474.5	2.06621e+07	20669621	507	4003	25	0.151512	12.5	4.16667	0	0.0802475	9.05586e-45	3.17079e-19
chr2	49370784	49372819	chr2	49451523	49453062	80491	4.93718e+07	4.94523e+07	1286	4391	71	0.0889725	23.6667	14.2	0	0.0186508	6.56762e-125	4.58706e-70
chr2	165986897	165987760	chr2	165992783	165992829	5477.5	1.65987e+08	165992806	1627	778	28	0.137958	28	28	0	1e-300	5.12691e-57	1e-300
chr2	34871199	34872132	chr2	34896130	34898778	25788.5	3.48717e+07	34897454	1413	1606	41	0.051278	41	41	0	7.99971e-05	3.85313e-79	1.12651e-50
chr2	33616466	33616798	chr2	33637062	33637761	20779.5	33616632	3.36374e+07	1560	1143	37	0.160729	24.6667	37	0	9.82912e-05	8.20531e-74	5.5293e-38
chr2	147189711	147190277	chr2	147195209	147195528	5374.5	147189994	1.47195e+08	1696	722	33	0.167002	33	33	0	1e-300	8.23661e-70	1e-300
chr2	84715245	84715618	chr2	84737637	84738221	22497.5	8.47154e+07	84737929	3148	1011	34	0.159118	34	4.25	0	0.000498217	3.93244e-58	1.28268e-39
chr2	39186070	39193375	chr2	39369396	39374550	182250	3.91897e+07	39371973	3757	1672	67	0.0240848	67	67	0	2.59151e-14	5.04478e-113	1.02374e-95
chr2	83717372	83718869	chr2	83723309	83724097	5582.5	8.37181e+07	83723703	664	1096	46	0.090162	46	46	0.03	2.84559e-06	4.18003e-114	6.8308e-59
chr2	30690971	30691391	chr2	30718138	30718519	27147.5	30691181	3.07183e+07	819	2264	24	0.134193	24	12	0	1e-300	1.78198e-43	1e-300
chr2	74691856	74692129	chr2	74696940	74697382	5168.5	7.4692e+07	74697161	1040	955	25	0.156598	25	25	0	1e-300	1.83848e-52	1e-300
chr2	164426191	164426675	chr2	164431574	164432115	5411.5	164426433	1.64432e+08	1029	639	25	0.109237	25	25	0.01	0.000875053	5.35083e-57	2.46642e-26
chr2	140158240	140160138	chr2	140169624	140171508	11377	140159189	140170566	374	3155	61	0.0722371	61	61	0	0.00360022	1.90341e-146	7.36649e-85
chr2	119460134	119466194	chr2	119546583	119549408	84831.5	119463164	1.19548e+08	5904	2889	80	0.0403259	40	26.6667	0	0.0138886	4.0259e-106	2.34389e-96
chr2	90744756	90745618	chr2	90845593	90847969	101594	90745187	90846781	2547	2926	56	0.0774574	56	18.6667	0	1e-300	4.02218e-86	1e-300
chr2	20520465	20520887	chr2	20669414	20669828	148945	20520676	20669621	793	4003	22	0.11786	22	4.4	0	0.0133302	4.87005e-34	3.42142e-22
chr2	92434100	92435095	chr2	92458799	92460320	24962	9.24346e+07	9.24596e+07	2449	1372	45	0.0801039	45	45	0	0.0397986	7.65103e-81	3.14365e-57
chr2	25574815	25575271	chr2	25580618	25580892	5712	25575043	25580755	2879	392	31	0.190191	15.5	10.3333	0	0.0152531	4.19103e-66	3.76955e-26
chr2	130279328	130279814	chr2	130291426	130291909	12096.5	130279571	1.30292e+08	671	1988	28	0.129415	28	28	0	1e-300	2.13378e-56	1e-300
chr2	160744082	160744445	chr2	160749530	160749924	5463.5	1.60744e+08	160749727	1162	253	26	0.153826	26	26	0	1e-300	4.39323e-69	1e-300
chr2	26024119	26024617	chr2	26030366	26030665	6147.5	26024368	2.60305e+07	996	523	22	0.123628	22	22	0	1e-300	2.3597e-51	1e-300
chr2	153597403	153597953	chr2	153609684	153609775	12051.5	153597678	1.5361e+08	749	1395	26	0.181663	26	13	0	1e-300	2.19709e-54	1e-300
chr2	20671579	20672027	chr2	20693943	20694215	22276	20671803	20694079	1511	1097	21	0.130629	21	21	0	1e-300	5.15815e-38	1e-300
chr2	166713839	166714792	chr2	166729609	166731587	16282.5	1.66714e+08	166730598	2483	1040	57	0.0870985	28.5	8.14286	0	0.0224705	1.42621e-114	4.98434e-61
chr2	32587149	32587195	chr2	32594075	32594595	7163	32587172	32594335	1007	584	20	0.158258	20	20	0	1e-300	6.59849e-45	1e-300
chr2	9896550	9896692	chr2	9903918	9904477	7576.5	9896621	9.9042e+06	414	2543	29	0.185281	29	29	0	1e-300	6.31572e-62	1e-300
chr2	155810616	155812998	chr2	155945156	155947178	134360	155811807	155946167	2887	2655	58	0.0589838	58	58	0	3.46376e-05	2.55989e-89	1.59205e-79
chr2	152177831	152178082	chr2	152197278	152197693	19529	1.52178e+08	1.52197e+08	957	1886	23	0.15467	23	23	0	0.00242892	1.47533e-41	1.48478e-23
chr2	137109194	137110428	chr2	137116367	137117016	6880.5	137109811	1.37117e+08	611	3001	70	0.166494	20	14	0	2.00999e-05	7.48227e-158	3.22304e-64
chr2	17935265	17935558	chr2	17942932	17943326	7717.5	1.79354e+07	17943129	550	1786	23	0.149942	23	23	0.02	0.0300945	1.07708e-47	1.48478e-23
chr2	69888669	69889134	chr2	69897211	69897271	8339.5	6.98889e+07	69897241	445	1691	22	0.187679	22	7.33333	0	1e-300	7.69627e-48	1e-300
chr2	32395411	32397043	chr2	32423117	32425433	28048	32396227	32424275	4959	1976	76	0.0862161	38	15.2	0	0.0345484	1.78003e-117	5.56789e-90
chr2	165969520	165970262	chr2	165992423	165992469	22555	165969891	165992446	2827	1296	27	0.153458	27	6.75	0	1e-300	4.14745e-42	1e-300
chr2	26903308	26905187	chr2	26910304	26910438	6123.5	2.69042e+07	26910371	1204	858	53	0.117919	53	53	0	7.26822e-14	2.40646e-126	8.76792e-71
chr2	165970539	165970593	chr2	165981330	165981807	11002.5	165970566	1.65982e+08	268	3554	20	0.168689	20	10	0	1e-300	7.62483e-41	1e-300
chr2	181671061	181671482	chr2	181676860	181677302	5809.5	1.81671e+08	181677081	871	705	36	0.186829	36	36	0	1e-300	2.41801e-88	1e-300
chr2	28517266	28517312	chr2	28524880	28525576	7939	28517289	28525228	1268	1322	27	0.162972	27	6.75	0	1e-300	2.86846e-51	1e-300
chr2	26055172	26055637	chr2	26068110	26068583	12942	2.60554e+07	2.60683e+07	2410	493	26	0.124143	26	3.25	0	4.78828e-05	5.37646e-53	9.47227e-28
chr2	150643473	150644140	chr2	150656186	150658494	13533.5	1.50644e+08	150657340	591	2051	49	0.0737668	49	49	0	0.000443184	6.79974e-112	6.17122e-64
chr2	31060239	31060650	chr2	31091201	31091842	31077	3.10604e+07	3.10915e+07	1895	1750	31	0.131977	31	31	0	1.01951e-11	2.67973e-51	4.61805e-35
chr2	29637550	29638178	chr2	29643619	29643665	5778	29637864	29643642	339	1452	23	0.152834	23	23	0	1e-300	1.01166e-54	1e-300
chr2	31150793	31151235	chr2	31163656	31163995	12811.5	31151014	3.11638e+07	754	2089	23	0.131895	23	23	0	7.38168e-07	6.18583e-43	1.48478e-23
chr2	20668585	20669020	chr2	20674643	20675443	6240.5	2.06688e+07	20675043	2409	858	43	0.155938	10.75	7.16667	0	5.35526e-05	1.15001e-85	2.5796e-29
chr2	84677610	84679138	chr2	84826384	84828992	149314	84678374	84827688	6355	3218	92	0.0996229	92	92	0	2.81778e-12	3.67681e-120	2.98975e-143
chr2	17935904	17936291	chr2	17982553	17983044	46701	1.79361e+07	1.79828e+07	1416	1336	23	0.117324	23	23	0	1e-300	4.4528e-41	1e-300
chr2	26593956	26594226	chr2	26635616	26636138	41786	26594091	26635877	1957	1016	28	0.158338	28	14	0	5.89931e-06	1.7467e-51	1.24964e-30
chr2	90678191	90678936	chr2	90744756	90745618	66623.5	9.06786e+07	90745187	1006	2547	40	0.11148	40	8	0	0.0627229	9.81595e-75	4.62145e-49
chr2	157457669	157458106	chr2	157467293	157469857	10687.5	1.57458e+08	157468575	1740	2877	76	0.113423	50.6667	76	0	6.04418e-09	9.75101e-140	2.91481e-99
chr2	74656221	74656336	chr2	74679456	74680222	23560.5	7.46563e+07	74679839	804	2228	26	0.132175	26	8.66667	0	1e-300	2.8384e-48	1e-300
chr2	164513529	164514256	chr2	164521968	164522308	8245.5	1.64514e+08	164522138	543	1498	28	0.117529	28	28	0	0.0438558	1.7625e-62	1.24964e-30
chr2	30927191	30927887	chr2	30933965	30934134	6510.5	30927539	3.0934e+07	2484	378	25	0.129442	25	25	0	1e-300	3.28362e-53	1e-300
chr2	127551082	127551657	chr2	127559457	127559658	8188	1.27551e+08	1.2756e+08	328	1397	22	0.126973	22	22	0	1e-300	1.15126e-52	1e-300
chr2	103304362	103304761	chr2	103310478	103310890	6122.5	1.03305e+08	103310684	214	1014	25	0.138061	25	25	0	0.00825731	1.9014e-69	2.46642e-26
chr2	84659149	84659196	chr2	84669902	84670609	11083	8.46592e+07	8.46703e+07	467	2120	24	0.142558	24	24	0	1e-300	4.22362e-50	1e-300
chr2	132252811	132253246	chr2	132258361	132258856	5580	1.32253e+08	1.32259e+08	2853	341	43	0.20708	43	43	0	2.36171e-09	2.08508e-100	6.23071e-54
chr2	32587148	32587195	chr2	32606229	32606777	19331.5	3.25872e+07	32606503	1034	2184	22	0.165599	22	22	0	1e-300	2.9916e-37	1e-300
chr2	131095811	131097870	chr2	131209245	131211045	113304	1.31097e+08	131210145	2390	3596	53	0.061511	53	53	0	1.77996e-13	4.59823e-77	8.76792e-71
chr2	30052270	30052687	chr2	30062007	30062154	9602	3.00525e+07	3.00621e+07	867	1388	30	0.238229	30	30	0	1e-300	1.52182e-62	1e-300
chr2	170463939	170464546	chr2	170469526	170469766	5403.5	1.70464e+08	170469646	330	1538	26	0.137481	26	26	0	1e-300	9.32147e-63	1e-300
chr2	105111969	105112657	chr2	105123088	105123435	10948.5	105112313	1.05123e+08	627	825	24	0.103854	24	24	0	0.00853173	7.13759e-57	6.17589e-25
chr2	116064637	116065007	chr2	116075789	116076562	11353.5	116064822	1.16076e+08	651	1418	28	0.109714	14	7	0	0.00681754	6.69899e-61	1.27957e-22
chr2	163787430	163788985	chr2	163796152	163800458	10097.5	1.63788e+08	163798305	1528	830	182	0.139076	182	182	0	1e-300	1e-300	1e-300
chr2	29880142	29880801	chr2	29890260	29890389	9853	2.98805e+07	2.98903e+07	857	1545	23	0.130723	23	23	0	1e-300	1.16241e-44	1e-300
chr2	30826727	30831224	chr2	30981320	30982988	153178	3.0829e+07	30982154	5774	5037	45	0.0326912	45	45	0	0.00662563	2.67143e-39	3.14365e-57
chr2	155592851	155593306	chr2	155617849	155620790	26241	1.55593e+08	1.55619e+08	1264	2309	54	0.0712161	27	54	0	2.65087e-05	2.24356e-104	1.09594e-56
chr2	75704384	75704915	chr2	75868857	75870862	165210	7.57046e+07	7.58699e+07	4719	3182	56	0.0988987	56	56	0	1e-300	3.15209e-69	1e-300
chr2	84744068	84745353	chr2	84826461	84827727	82383.5	8.47447e+07	84827094	3008	2802	53	0.0930502	26.5	53	0	0.00076522	1.67508e-77	2.96112e-55
chr2	71644045	71644467	chr2	71655922	71655968	11689	71644256	71655945	587	2639	21	0.200967	21	21	0	1e-300	1.12767e-38	1e-300
chr2	148851196	148851750	chr2	148874571	148874758	23191.5	148851473	1.48875e+08	981	634	29	0.17528	29	9.66667	0	1e-300	1.68995e-68	1e-300
chr2	156676764	156677195	chr2	156682412	156683068	5760.5	1.56677e+08	156682740	1325	356	25	0.103006	25	25	0	8.84193e-12	9.7658e-61	2.46642e-26
chr2	148400436	148401099	chr2	148407825	148408141	7215.5	1.48401e+08	148407983	394	777	33	0.150967	33	16.5	0	1.05037e-09	4.38499e-90	4.36489e-38
chr2	31142495	31142951	chr2	31151989	31152382	9462.5	31142723	3.11522e+07	1016	1338	30	0.158258	30	30	0	1.58099e-08	6.19884e-61	1.43308e-33
chr2	181670149	181670402	chr2	181679901	181680315	9832.5	1.8167e+08	181680108	748	972	29	0.194726	29	29	0	1e-300	1.70768e-66	1e-300
chr2	167220651	167222341	chr2	167278973	167279720	57850.5	167221496	1.67279e+08	2860	1167	66	0.121294	44	66	0	2.47517e-14	2.87157e-129	1.75605e-82
chr2	85042451	85042765	chr2	85047482	85047903	5084.5	85042608	8.50477e+07	265	1745	22	0.134056	22	22	0	1e-300	1.22065e-52	1e-300
chr2	165830434	165830656	chr2	165861712	165862094	31358	165830545	165861903	802	2718	20	0.148301	20	20	0	1e-300	1.7085e-33	1e-300
chr2	168971861	168972042	chr2	168978078	168978750	6462.5	1.68972e+08	168978414	493	1323	29	0.152265	29	29	0	1e-300	6.17509e-68	1e-300
chr2	164768224	164770742	chr2	164802585	164806435	35027	164769483	164804510	4590	4631	140	0.0984638	23.3333	35	0	0.00397379	3.41199e-205	1.67949e-135
chr2	9880113	9880269	chr2	9903919	9904666	24101.5	9880191	9.90429e+06	661	2781	24	0.119035	24	24	0	1e-300	1.36706e-43	1e-300
chr2	167072194	167072642	chr2	167079221	167079640	7012.5	167072418	1.67079e+08	3840	361	31	0.160138	15.5	15.5	0	0.0514305	2.25519e-63	3.76955e-26
chr2	131142912	131142958	chr2	131160134	131160544	17404	131142935	131160339	781	3385	22	0.216078	22	22	0	1e-300	8.96091e-36	1e-300
chr2	30042915	30043181	chr2	30047932	30048547	5191.5	30043048	3.00482e+07	827	729	29	0.147426	29	29	0.04	1e-300	6.90861e-69	1e-300
chr2	90904026	90905993	chr2	90916304	90918009	12147	9.0905e+07	9.09172e+07	1626	1331	78	0.0951358	26	26	0	0.0081527	3.58827e-173	7.50531e-80
chr2	157957914	157958248	chr2	157966857	157967397	9046	157958081	157967127	813	427	26	0.133234	26	26	0	0.00103921	5.06775e-67	9.47227e-28
chr2	10365149	10365890	chr2	10370915	10370961	5418.5	1.03655e+07	10370938	2006	278	29	0.165035	29	29	0	1e-300	3.76168e-70	1e-300
chr2	146062187	146062877	chr2	146067818	146068266	5510	146062532	146068042	2021	275	27	0.106261	27	27	0	1e-300	1.3888e-64	1e-300
chr2	71655504	71656368	chr2	71792666	71795486	138140	71655936	71794076	4580	1309	35	0.0425501	35	35	0	0.00420227	1.24044e-50	3.66183e-41
chr2	152111708	152113541	chr2	152141180	152142750	29340.5	1.52113e+08	152141965	2965	1837	63	0.0829145	21	31.5	0	0.00024567	1.4935e-108	3.01545e-59
chr2	33632235	33632421	chr2	33639221	33639582	7073.5	33632328	3.36394e+07	763	1156	28	0.229257	28	28	0	1e-300	1.92793e-61	1e-300
chr2	140069860	140070064	chr2	140077595	140077996	7833.5	140069962	1.40078e+08	233	1119	26	0.192473	26	26	0	1e-300	1.70625e-70	1e-300
chr2	163052133	163052248	chr2	163089607	163090006	37616	1.63052e+08	1.6309e+08	1293	1865	23	0.200409	23	23	0	1e-300	1.17499e-38	1e-300
chr2	155619051	155619872	chr2	155624729	155625179	5492.5	1.55619e+08	155624954	948	1164	37	0.130379	37	37	0	1e-300	1.2893e-81	1e-300
chr2	45108447	45108722	chr2	45115432	45116543	7403	4.51086e+07	4.5116e+07	675	1279	43	0.13895	43	43	0	1e-300	3.3565e-102	1e-300
chr2	166002877	166003385	chr2	166008590	166008811	5569.5	166003131	1.66009e+08	385	928	22	0.13516	22	22	0	1e-300	4.9852e-55	1e-300
chr2	131209889	131210818	chr2	131233274	131233677	23122	1.3121e+08	1.31233e+08	3229	814	33	0.110959	33	33	0	0.00115597	8.19383e-59	4.36489e-38
chr2	34373061	34373862	chr2	34387171	34388521	14384.5	3.43735e+07	34387846	3041	385	38	0.0791216	38	12.6667	0	8.3438e-08	1.38798e-83	7.21869e-46
chr2	13538126	13538695	chr2	13544020	13544722	5960.5	1.35384e+07	13544371	362	1490	41	0.144474	41	41	0	6.63973e-10	1.90715e-105	1.12651e-50
chr2	84727165	84727326	chr2	84739902	84740348	12879.5	8.47272e+07	84740125	2044	654	20	0.147568	20	6.66667	0	0.0441241	9.59891e-38	1.58753e-19
chr2	29065255	29067403	chr2	29096380	29098211	30966.5	29066329	2.90973e+07	3783	1962	93	0.104679	23.25	18.6	0	6.9523e-07	6.53246e-163	1.62192e-90
chr2	74683588	74683746	chr2	74691856	74692531	8526.5	74683667	7.46922e+07	1041	1689	37	0.198934	37	12.3333	0	1e-300	4.77247e-74	1e-300
chr2	30392449	30393155	chr2	30415834	30418004	24117	30392802	30416919	4023	2264	95	0.14794	47.5	19	0	0.047576	9.9172e-159	5.30033e-121
chr2	30712876	30713326	chr2	30717979	30718519	5148	30713101	30718249	443	2369	33	0.14929	33	33	0	1e-300	3.48817e-72	1e-300
chr2	93823916	93824070	chr2	93836012	93836382	12204	93823993	93836197	431	1303	21	0.17949	21	21	0	1e-300	5.50105e-48	1e-300
chr2	181580553	181581468	chr2	181601143	181601189	20155.5	1.81581e+08	181601166	2466	808	26	0.121172	26	4.33333	0	1e-300	4.51717e-47	1e-300
chr2	37443191	37443445	chr2	37451682	37451933	8489.5	37443318	3.74518e+07	1181	690	26	0.230586	26	26	0	0.00188451	3.22289e-57	9.47227e-28
chr2	73023513	73023953	chr2	73038015	73038110	14329.5	73023733	7.30381e+07	1879	692	20	0.167428	20	20	0	1e-300	5.57782e-38	1e-300
chr2	122369895	122370393	chr2	122376022	122376068	5901	122370144	122376045	2628	588	27	0.222288	27	3.375	0	1e-300	2.65785e-52	1e-300
chr2	34992701	34993395	chr2	34998779	34999245	5964	34993048	34999012	470	725	32	0.12355	32	32	0	1e-300	2.16918e-85	1e-300
chr2	168962492	168962782	chr2	168979550	168979941	17108.5	168962637	1.6898e+08	788	1649	22	0.144686	22	22	0	5.78768e-08	1.52981e-42	3.42142e-22
chr2	131152484	131152621	chr2	131160134	131160544	7786.5	1.31153e+08	131160339	379	3385	26	0.212881	26	26	0	1e-300	3.32458e-52	1e-300
chr2	70558265	70558390	chr2	70567167	70567543	9027.5	7.05583e+07	70567355	1201	739	22	0.196669	22	22	0	1e-300	3.35542e-46	1e-300
chr2	37759700	37760091	chr2	37766506	37767060	6887.5	3.77599e+07	37766783	596	837	29	0.137442	5.8	29	0	0.0118271	2.53872e-71	1.7012e-13
chr2	29630336	29630763	chr2	29635753	29636398	5526	2.96305e+07	2.96361e+07	1565	581	31	0.129515	31	31	0	9.59845e-11	6.85625e-69	4.61805e-35
chr2	27475457	27476980	chr2	27538714	27541941	64109	2.74762e+07	2.75403e+07	4589	5391	134	0.126346	44.6667	134	0	1.06988e-07	4.4986e-185	2.19598e-166
chr2	122117058	122119147	chr2	122160778	122162317	43445	1.22118e+08	1.22162e+08	3465	1537	66	0.0814758	66	66	0	0.00125446	1.08315e-115	6.86058e-94
chr2	154428092	154428138	chr2	154436758	154437103	8815.5	154428115	1.54437e+08	1119	1375	21	0.240544	21	21	0	1e-300	1.07983e-38	1e-300
chr2	165826303	165826704	chr2	165914286	165914517	87898	1.65827e+08	1.65914e+08	876	2076	30	0.212596	30	30	0	1e-300	3.86871e-57	1e-300
chr2	30128876	30129368	chr2	30135127	30135376	6129.5	30129122	3.01353e+07	652	934	22	0.132971	22	22	0	1e-300	7.83596e-50	1e-300
chr2	30712486	30712651	chr2	30718138	30718520	5760.5	3.07126e+07	30718329	486	2279	26	0.212881	26	26	0	0.0524464	8.57342e-54	9.47227e-28
chr2	180249427	180249796	chr2	180257196	180257242	7607.5	1.8025e+08	180257219	872	1574	21	0.226633	21	21	0	1e-300	9.6096e-40	1e-300
chr2	129178350	129178582	chr2	129197870	129198254	19596	129178466	129198062	1042	997	23	0.167224	11.5	23	0	0.0587762	4.32799e-47	4.7891e-17
chr2	150909304	150910718	chr2	150999733	151001119	90415	150910011	151000426	2546	843	28	0.044787	28	28	0	1e-300	1.41933e-50	1e-300
chr2	18028928	18029268	chr2	18039989	18040310	11051.5	18029098	1.80401e+07	989	1385	21	0.142288	21	21	0	0.0863427	9.31004e-40	7.54263e-21
chr2	45110049	45110141	chr2	45115704	45116543	6028.5	45110095	4.51161e+07	317	1184	30	0.144319	30	15	0	1e-300	4.11214e-78	1e-300
chr2	167423129	167423685	chr2	167431634	167432014	8417	167423407	167431824	1231	453	24	0.114838	8	12	0	0.0544833	4.05959e-56	2.57356e-14
chr2	152106364	152107164	chr2	152112147	152112211	5415	152106764	152112179	601	1277	24	0.124408	24	24	0	1e-300	1.00134e-52	1e-300
chr2	26343206	26343440	chr2	26351964	26352303	8810.5	26343323	2.63521e+07	462	1518	23	0.179773	23	23	0	1e-300	4.23302e-51	1e-300
chr2	180708372	180708905	chr2	180727892	180728064	19339.5	1.80709e+08	180727978	1057	922	21	0.133408	21	3	0.01	0.000719473	7.09967e-43	7.54263e-21
chr2	25240691	25241435	chr2	25256030	25256650	15277	25241063	25256340	3475	577	33	0.108356	33	33	0	1e-300	8.77088e-63	1e-300
chr2	20668585	20669020	chr2	20693943	20694230	25284	2.06688e+07	2.06941e+07	2409	1105	27	0.167486	27	27	0	6.54069e-05	7.56849e-46	3.50346e-29
chr2	9897571	9898079	chr2	9903919	9904523	6396	9897825	9904221	464	2611	47	0.189298	23.5	23.5	0	0.00936653	1.07651e-106	7.68458e-47
chr2	148671889	148672321	chr2	148677472	148677783	5522.5	148672105	1.48678e+08	854	492	25	0.150696	25	25	0.03	1e-300	6.10248e-62	1e-300
chr2	160644988	160645316	chr2	160656297	160656535	11264	160645152	160656416	311	1904	22	0.174084	22	22	0	1e-300	3.22271e-50	1e-300
chr2	29635753	29636398	chr2	29643619	29643665	7566.5	2.96361e+07	29643642	581	1452	25	0.162037	25	6.25	0	1e-300	2.77924e-54	1e-300
chr2	130664108	130664369	chr2	130669487	130669981	5495.5	1.30664e+08	130669734	2495	304	21	0.124573	21	21	0	1e-300	2.61027e-45	1e-300
chr2	121441853	121441919	chr2	121448726	121449096	7025	121441886	121448911	211	2064	20	0.205445	20	20	0	1e-300	9.958e-48	1e-300
chr2	32396093	32396299	chr2	32451634	32451927	55584.5	32396196	3.24518e+07	2173	2231	20	0.179507	20	20	0	1e-300	1.36754e-26	1e-300
chr2	165861636	165862081	chr2	165884416	165884678	22688.5	1.65862e+08	165884547	3116	635	24	0.152035	24	24	0	1e-300	7.85429e-43	1e-300
[truncated: 298,033+ more rows]
