# Supplementary material for: Hi-TrAC reveals division of labor of transcription factors in organizing chromatin loops
Source: Nat Commun. 2022 Nov 5;13:6679. doi: 10.1038/s41467-022-34276-8 (PMC9637178; doi:10.1038/s41467-022-34276-8)
Supplement: Supplementary file 5 — Supplementary Data 3 [file 41467_2022_34276_MOESM5_ESM.xlsx]

## Sheet: GM12878_all_Hi-TrAC_loops
loopId	chrA	startA	endA	chrB	startB	endB	distance(bp)	centerA	centerB	readsA	readsB	cis	PETs	density	enrichmentScore	P2LL	FDR	binomialPvalue	hypergeometricPvalue	poissonPvalue	poissonPvaluePeakA	poissonPvaluePeakB	significant
loop_chr2-chr2-0	chr2	37376393	37377539	chr2	37389878	37390942	13444	37376966	37390410	670	629	TRUE	93	0.361231	93	46.5	0	7.259e-21	4.30149e-245	3.21441e-145	1e-300	1e-300	1
loop_chr2-chr2-1	chr2	43386896	43387351	chr2	43401545	43402491	14894.5	4.33871e+07	43402018	483	931	TRUE	54	0.330864	27	54	0	0.0457522	2.37777e-127	1.09594e-56	1.30395e-268	1e-300	1
loop_chr2-chr2-2	chr2	97664130	97664329	chr2	97697455	97697520	33258	9.76642e+07	9.76975e+07	354	87	TRUE	18	0.585278	18	18	0	1e-300	3.05981e-56	1e-300	8.37065e-281	3.75081e-78	1
loop_chr2-chr2-3	chr2	37231512	37231729	chr2	37244120	37244523	12701	3.72316e+07	3.72443e+07	342	319	TRUE	35	0.484585	35	35	0	1e-300	2.19227e-98	1e-300	1.86013e-215	1.75595e-257	1
loop_chr2-chr2-4	chr2	196377163	196378001	chr2	196409088	196409979	31951.5	196377582	1.9641e+08	855	549	TRUE	59	0.292921	59	59	0	1.36251e-14	3.11336e-140	2.69761e-81	1e-300	1.83436e-144	1
loop_chr2-chr2-5	chr2	88599909	88600838	chr2	88627293	88627673	27109.5	8.86004e+07	88627483	582	583	TRUE	58	0.380349	58	58	0	0.0780495	6.46912e-146	1.59205e-79	1.04545e-290	1e-300	1
loop_chr2-chr2-6	chr2	230589475	230590568	chr2	230601471	230601750	11589	2.3059e+08	2.30602e+08	596	344	TRUE	44	0.275291	44	14.6667	0	1.23076e-24	1.75134e-115	1.41534e-55	2.49548e-183	6.009e-127	1
loop_chr2-chr2-7	chr2	230926042	230926296	chr2	230943439	230944317	17709	230926169	230943878	329	584	TRUE	33	0.250243	33	16.5	0	1e-300	1.67099e-83	1e-300	2.31711e-193	2.30212e-185	1
loop_chr2-chr2-8	chr2	218218149	218218783	chr2	218229243	218229735	11023	218218466	218229489	216	206	TRUE	11	0.0838587	11	11	0	1e-300	1.88885e-30	1e-300	2.18202e-51	2.77969e-101	1
loop_chr2-chr2-9	chr2	43408047	43408767	chr2	43426113	43426892	18095.5	43408407	4.34265e+07	631	832	TRUE	60	0.343592	60	30	0	0.0433629	5.61091e-140	4.49477e-83	1e-300	1e-300	1
loop_chr2-chr2-10	chr2	121530719	121531074	chr2	121718600	121719217	188012	1.21531e+08	1.21719e+08	453	198	TRUE	30	0.264941	30	15	0	1e-300	3.75679e-85	1e-300	1.9796e-231	2.99451e-103	1
loop_chr2-chr2-11	chr2	213023025	213023425	chr2	213037590	213038202	14671	213023225	213037896	365	339	TRUE	22	0.186611	22	22	0	0.00543901	2.24198e-56	3.42142e-22	8.79417e-84	1.40308e-130	1
loop_chr2-chr2-12	chr2	241358330	241358914	chr2	241374589	241374960	16152.5	241358622	2.41375e+08	355	196	TRUE	29	0.260669	29	29	0	0.000920436	3.27684e-85	4.30401e-32	4.15091e-198	3.81941e-95	1
loop_chr2-chr2-13	chr2	151840176	151840935	chr2	151862582	151863255	22363	1.51841e+08	1.51863e+08	675	634	TRUE	69	0.413619	69	34.5	0	1e-300	1.07769e-171	1e-300	1e-300	1e-300	1
loop_chr2-chr2-14	chr2	60839213	60839819	chr2	60881509	60881630	42053.5	60839516	6.08816e+07	530	286	TRUE	22	0.259766	22	11	0	1e-300	2.08207e-54	1e-300	1.02782e-163	2.19496e-164	1
loop_chr2-chr2-15	chr2	64917520	64917906	chr2	64932604	64933364	15271	64917713	64932984	640	787	TRUE	48	0.359543	24	48	0	0.0182705	3.25853e-108	3.19908e-48	5.02785e-279	1e-300	1
loop_chr2-chr2-16	chr2	74181681	74181879	chr2	74198295	74198552	16643.5	74181780	7.41984e+07	267	367	TRUE	24	0.452787	24	24	0	1e-300	7.48881e-65	1e-300	4.31664e-181	9.855e-289	1
loop_chr2-chr2-17	chr2	30165080	30165467	chr2	30711665	30711739	546428	3.01653e+07	30711702	303	251	TRUE	18	0.33517	18	18	0	1e-300	1.16212e-48	1e-300	1.1612e-227	4.13886e-271	1
loop_chr2-chr2-18	chr2	231677728	231677914	chr2	231715026	231715449	37416.5	231677821	2.31715e+08	172	214	TRUE	21	0.296003	21	21	0	1e-300	6.0046e-65	1e-300	2.73728e-177	5.17359e-87	1
loop_chr2-chr2-19	chr2	47724391	47724927	chr2	47752643	47753178	28251.5	47724659	4.77529e+07	759	322	TRUE	41	0.328616	41	13.6667	0	6.03909e-06	3.70494e-103	1.12651e-50	1e-300	1.75242e-118	1
loop_chr2-chr2-20	chr2	43401691	43402491	chr2	43426113	43426946	24438.5	43402091	4.34265e+07	920	858	TRUE	74	0.388991	37	74	0	0.00299929	7.39588e-166	7.93989e-87	1e-300	1e-300	1
loop_chr2-chr2-21	chr2	37570780	37571408	chr2	37635418	37635889	64559.5	37571094	3.76357e+07	816	433	TRUE	37	0.289	37	37	0	1e-300	2.8398e-85	1e-300	1e-300	1.1054e-204	1
loop_chr2-chr2-22	chr2	240566261	240566676	chr2	240584305	240584977	18172.5	2.40566e+08	240584641	259	484	TRUE	40	0.315882	40	40	0	0.0220803	2.38385e-112	4.62145e-49	1.12123e-130	1e-300	1
loop_chr2-chr2-23	chr2	159878970	159879847	chr2	159890513	159891225	11460.5	1.59879e+08	159890869	694	295	TRUE	67	0.361947	67	22.3333	0	3.11076e-45	3.57108e-189	1.13527e-115	1e-300	7.68328e-107	1
loop_chr2-chr2-24	chr2	240560926	240561062	chr2	240584579	240584977	23784	240560994	240584778	130	438	TRUE	22	0.353651	22	22	0	1e-300	2.9706e-64	1e-300	2.94577e-60	1e-300	1
loop_chr2-chr2-25	chr2	88615962	88616394	chr2	88627514	88627673	11415.5	88616178	8.86276e+07	237	532	TRUE	31	0.450265	31	31	0	1e-300	1.35903e-83	1e-300	3.10445e-79	1e-300	1
loop_chr2-chr2-26	chr2	230267568	230267904	chr2	230287795	230288420	20371.5	230267736	2.30288e+08	298	388	TRUE	26	0.232244	26	26	0	1e-300	3.72715e-69	1e-300	1.27232e-102	2.79142e-249	1
loop_chr2-chr2-27	chr2	200901683	200901879	chr2	201177358	201177596	275696	200901781	201177477	248	219	TRUE	15	0.296685	15	15	0	1e-300	8.49279e-42	1e-300	1.85902e-177	6.55971e-141	1
loop_chr2-chr2-28	chr2	197131509	197131739	chr2	197145394	197145798	13972	197131624	197145596	288	342	TRUE	25	0.338489	25	25	0	1e-300	6.69597e-68	1e-300	1.15273e-114	6.66902e-177	1
loop_chr2-chr2-29	chr2	213022290	213022560	chr2	213037544	213038202	15448	213022425	213037873	440	358	TRUE	20	0.185002	20	20	0	0.0118061	2.2807e-48	1.58753e-19	6.35251e-153	1.11923e-136	1
loop_chr2-chr2-30	chr2	96322173	96322328	chr2	96344079	96344427	22002.5	9.63223e+07	96344253	152	265	TRUE	14	0.238921	14	7	0	1e-300	1.48976e-40	1e-300	8.73843e-87	1.72086e-166	1
loop_chr2-chr2-31	chr2	27098742	27098848	chr2	27191625	27191839	92937	27098795	27191732	64	135	TRUE	13	0.348728	13	13	0	1e-300	1.80591e-46	1e-300	8.5019e-45	4.42496e-125	1
loop_chr2-chr2-32	chr2	200454879	200455203	chr2	200471492	200471996	16703	200455041	200471744	268	385	TRUE	26	0.269549	26	26	0	1e-300	1.68777e-70	1e-300	2.07841e-127	1.49802e-228	1
loop_chr2-chr2-33	chr2	88600154	88600445	chr2	88614483	88615036	14460	8.86003e+07	8.86148e+07	414	253	TRUE	23	0.233926	23	11.5	0	1e-300	4.41705e-61	1e-300	5.51944e-272	2.47567e-85	1
loop_chr2-chr2-34	chr2	46464557	46464817	chr2	46650616	46650813	186028	46464687	4.66507e+07	196	167	TRUE	16	0.300537	16	16	0	1e-300	1.28799e-48	1e-300	8.24942e-163	3.56204e-150	1
loop_chr2-chr2-35	chr2	85577404	85577670	chr2	85595472	85595741	18069.5	85577537	8.55956e+07	140	403	TRUE	15	0.240675	15	15	0	1e-300	1.33488e-41	1e-300	2.39535e-61	8.41417e-291	1
loop_chr2-chr2-36	chr2	151828729	151828835	chr2	151840255	151840688	11689.5	151828782	1.5184e+08	158	518	TRUE	22	0.350371	22	11	0	1e-300	1.33651e-60	1e-300	9.21542e-183	1e-300	1
loop_chr2-chr2-37	chr2	60980010	60980326	chr2	60992888	60993182	12867	60980168	60993035	192	545	TRUE	17	0.239229	17	17	0	1e-300	3.15848e-43	1e-300	1.14176e-97	1e-300	1
loop_chr2-chr2-38	chr2	201182746	201183465	chr2	201232047	201233618	49727	2.01183e+08	2.01233e+08	292	1105	TRUE	76	0.284887	38	38	0	5.91067e-11	1.143e-203	5.56789e-90	7.04404e-115	1e-300	1
loop_chr2-chr2-39	chr2	74715102	74715324	chr2	74876179	74876676	161214	74715213	7.48764e+07	239	158	TRUE	26	0.310412	26	26	0	1e-300	1.75249e-82	1e-300	1.27618e-172	2.67895e-80	1
loop_chr2-chr2-40	chr2	68387511	68388275	chr2	68423938	68424500	36326	68387893	68424219	557	528	TRUE	40	0.258947	40	40	0	3.61326e-08	9.87172e-97	4.62145e-49	2.19018e-176	5.26831e-275	1
loop_chr2-chr2-41	chr2	240584672	240584977	chr2	240621478	240621832	36830.5	2.40585e+08	240621655	390	196	TRUE	20	0.260518	20	20	0	1e-300	7.23347e-55	1e-300	1e-300	8.94656e-212	1
loop_chr2-chr2-42	chr2	43426536	43426892	chr2	43461695	43462050	35158.5	43426714	4.34619e+07	635	488	TRUE	24	0.289758	24	24	0	1e-300	1.62678e-52	1e-300	1e-300	1e-300	1
loop_chr2-chr2-43	chr2	111219285	111219714	chr2	111239334	111239530	19932.5	1.11219e+08	111239432	322	96	TRUE	15	0.206018	15	15	0	1e-300	1.0363e-45	1e-300	8.80587e-253	1.48374e-57	1
loop_chr2-chr2-44	chr2	84926541	84927304	chr2	84939583	84939953	12845.5	8.49269e+07	84939768	533	508	TRUE	35	0.265175	35	17.5	0	5.69348e-06	5.63167e-84	3.66183e-41	1.19925e-147	1e-300	1
loop_chr2-chr2-45	chr2	74454640	74455174	chr2	74482813	74483035	28017	74454907	74482924	534	243	TRUE	27	0.306574	27	27	0	1e-300	6.83136e-71	1e-300	1e-300	6.7531e-116	1
loop_chr2-chr2-46	chr2	47724391	47724888	chr2	47735945	47736267	11466.5	4.77246e+07	47736106	744	148	TRUE	21	0.220105	21	21	0	1e-300	9.74609e-55	1e-300	1e-300	1.74727e-77	1
loop_chr2-chr2-47	chr2	230950605	230950652	chr2	230974172	230974991	23953	2.30951e+08	2.30975e+08	162	659	TRUE	27	0.267633	27	27	0	1e-300	1.81553e-73	1e-300	9.53754e-196	3.56165e-259	1
loop_chr2-chr2-48	chr2	60977279	60977603	chr2	60992978	60993336	15716	60977441	60993157	227	606	TRUE	22	0.276906	22	22	0	1e-300	2.09115e-55	1e-300	2.5957e-131	1e-300	1
loop_chr2-chr2-49	chr2	65065127	65065268	chr2	65187256	65187730	122296	6.50652e+07	65187493	274	245	TRUE	20	0.279157	20	20	0	1e-300	5.34871e-56	1e-300	2.92913e-181	6.04847e-199	1
loop_chr2-chr2-50	chr2	191052152	191052499	chr2	191155485	191156417	103626	1.91052e+08	191155951	172	191	TRUE	27	0.181212	27	27	0	1e-300	8.00305e-88	1e-300	1.1923e-86	1.09948e-38	1
loop_chr2-chr2-51	chr2	118046623	118046925	chr2	118061337	118061689	14739	118046774	118061513	135	180	TRUE	21	0.275636	21	21	0	1e-300	5.57068e-69	1e-300	4.35203e-82	2.75246e-84	1
loop_chr2-chr2-52	chr2	170930104	170930539	chr2	170950043	170950695	20047.5	1.7093e+08	170950369	348	462	TRUE	25	0.197426	25	25	0	1e-300	2.11781e-62	1e-300	3.12841e-145	1e-300	1
loop_chr2-chr2-53	chr2	230225543	230225748	chr2	230267528	230268060	42148.5	2.30226e+08	230267794	299	358	TRUE	17	0.198005	17	17	0	4.12261e-12	5.29847e-43	1.33811e-20	7.34558e-88	4.98242e-119	1
loop_chr2-chr2-54	chr2	134253240	134254098	chr2	134282931	134283454	29523.5	134253669	1.34283e+08	547	777	TRUE	37	0.229986	37	9.25	0	7.98387e-09	3.4946e-82	2.745e-44	1.70275e-110	1e-300	1
loop_chr2-chr2-55	chr2	48111154	48112009	chr2	48420684	48421149	309335	4.81116e+07	4.84209e+07	357	416	TRUE	42	0.27313	42	21	0	1e-300	1.69782e-115	1e-300	6.95076e-132	1e-300	1
loop_chr2-chr2-56	chr2	100395228	100395530	chr2	100562494	100562883	167310	100395379	1.00563e+08	499	524	TRUE	16	0.198763	16	16	0	1e-300	8.28218e-34	1e-300	1e-300	1e-300	1
loop_chr2-chr2-57	chr2	127811227	127811273	chr2	127830242	127830652	19197	127811250	127830447	202	148	TRUE	11	0.207072	11	3.66667	0	1e-300	2.10071e-32	1e-300	1e-300	7.4377e-43	1
loop_chr2-chr2-58	chr2	218270470	218270559	chr2	218287261	218287570	16901	2.18271e+08	2.18287e+08	292	264	TRUE	12	0.258817	12	12	0	1e-300	1.2275e-30	1e-300	4.01119e-215	6.50636e-226	1
loop_chr2-chr2-59	chr2	84879591	84879872	chr2	84924837	84925035	45204.5	8.48797e+07	84924936	226	341	TRUE	12	0.21505	12	12	0	1e-300	1.21103e-30	1e-300	4.83256e-117	4.22277e-124	1
loop_chr2-chr2-60	chr2	27356554	27356720	chr2	27370430	27370721	13938.5	27356637	2.73706e+07	174	286	TRUE	11	0.206619	11	11	0	1e-300	6.54638e-30	1e-300	4.99703e-107	4.82461e-193	1
loop_chr2-chr2-61	chr2	108612178	108612258	chr2	108631561	108631786	19455.5	108612218	1.08632e+08	215	155	TRUE	10	0.281445	10	10	0	1e-300	1.15424e-28	1e-300	2.4861e-123	1.97733e-95	1
loop_chr2-chr2-62	chr2	30165178	30165411	chr2	30707091	30707370	541936	3.01653e+07	3.07072e+07	267	148	TRUE	16	0.268253	16	16	0	1e-300	2.81424e-47	1e-300	6.85936e-207	2.56424e-92	1
loop_chr2-chr2-63	chr2	43401737	43402262	chr2	43481924	43482409	80167	4.3402e+07	4.34822e+07	685	323	TRUE	19	0.161483	19	19	0	0.000235825	9.53134e-43	3.18296e-18	8.55933e-293	5.83022e-57	1
loop_chr2-chr2-64	chr2	54053985	54054618	chr2	54081595	54081937	27464.5	5.40543e+07	54081766	290	493	TRUE	31	0.27293	31	31	0	1e-300	9.15249e-82	1e-300	6.53145e-121	1e-300	1
loop_chr2-chr2-65	chr2	173027185	173027670	chr2	173210564	173211011	183360	1.73027e+08	1.73211e+08	135	212	TRUE	19	0.174997	19	19	0	1e-300	3.35562e-60	1e-300	1.91675e-57	1.35045e-144	1
loop_chr2-chr2-66	chr2	60971414	60971803	chr2	60992985	60993396	21582	6.09716e+07	6.09932e+07	213	643	TRUE	20	0.214602	20	20	0	1e-300	1.09889e-49	1e-300	1.10671e-53	1e-300	1
loop_chr2-chr2-67	chr2	168469341	168469832	chr2	168489790	168490259	20438	1.6847e+08	1.6849e+08	415	558	TRUE	33	0.295078	33	33	0	0.0018866	1.06985e-80	4.36489e-38	8.46397e-181	2.74689e-228	1
loop_chr2-chr2-68	chr2	189798662	189799132	chr2	190070419	190070554	271590	189798897	1.9007e+08	197	222	TRUE	22	0.312149	22	22	0	1e-300	1.01761e-66	1e-300	1.50271e-82	7.064e-198	1
loop_chr2-chr2-69	chr2	219277876	219278267	chr2	219294886	219294963	16853	2.19278e+08	2.19295e+08	240	177	TRUE	18	0.330157	18	18	0	1e-300	2.17718e-53	1e-300	8.24838e-60	2.95375e-158	1
loop_chr2-chr2-70	chr2	171260767	171261126	chr2	171319254	171319762	58561.5	1.71261e+08	171319508	203	664	TRUE	16	0.158414	16	8	0	1e-300	1.54491e-38	1e-300	2.01208e-97	7.15892e-215	1
loop_chr2-chr2-71	chr2	98460769	98461159	chr2	98487906	98487952	26965	98460964	98487929	478	220	TRUE	14	0.275636	14	14	0	1e-300	1.42885e-34	1e-300	3.39441e-293	1e-300	1
loop_chr2-chr2-72	chr2	43408313	43408767	chr2	43423912	43424888	15860	43408540	43424400	539	470	TRUE	43	0.258123	43	43	0	5.92674e-05	3.20788e-108	6.23071e-54	1e-300	2.3115e-75	1
loop_chr2-chr2-73	chr2	88590916	88591170	chr2	88669684	88670027	78812.5	88591043	8.86699e+07	137	180	TRUE	16	0.230059	16	16	0	1e-300	1.10786e-50	1e-300	4.78301e-65	5.29157e-122	1
loop_chr2-chr2-74	chr2	178109949	178110081	chr2	178414871	178415056	304948	178110015	1.78415e+08	166	280	TRUE	10	0.270791	10	10	0	1e-300	3.43954e-27	1e-300	4.69137e-133	1.96379e-181	1
loop_chr2-chr2-75	chr2	213153625	213154106	chr2	213233348	213233622	79619.5	2.13154e+08	213233485	422	360	TRUE	16	0.181914	16	3.2	0	0.00678119	1.22766e-37	1.86776e-14	2.17011e-173	6.02083e-126	1
loop_chr2-chr2-76	chr2	95539645	95540155	chr2	95553047	95553366	13306.5	95539900	9.55532e+07	344	90	TRUE	19	0.19674	19	19	0	1e-300	1.00943e-59	1e-300	1.71298e-278	4.37174e-46	1
loop_chr2-chr2-77	chr2	64932682	64933364	chr2	64946255	64946359	13284	64933023	64946307	634	187	TRUE	17	0.185661	17	17	0	1e-300	2.6732e-42	1e-300	3.64684e-220	1.66108e-129	1
loop_chr2-chr2-78	chr2	45699370	45699612	chr2	45728507	45728806	29165.5	45699491	4.57287e+07	259	394	TRUE	15	0.238006	15	15	0	1e-300	1.37169e-37	1e-300	2.64719e-213	9.26736e-120	1
loop_chr2-chr2-79	chr2	162059064	162059708	chr2	162072223	162072719	13085	162059386	162072471	478	176	TRUE	29	0.218367	29	29	0	1e-300	8.42537e-83	1e-300	1e-300	2.45786e-79	1
loop_chr2-chr2-80	chr2	85595589	85596042	chr2	85616039	85616079	20243.5	8.55958e+07	85616059	412	144	TRUE	14	0.243767	14	14	0	1e-300	3.67504e-38	1e-300	4.38458e-285	4.64879e-183	1
loop_chr2-chr2-81	chr2	218301270	218301671	chr2	218395977	218396023	94529.5	2.18301e+08	218396000	239	159	TRUE	14	0.268853	14	14	0	1e-300	6.52394e-41	1e-300	1.06963e-186	1.2563e-283	1
loop_chr2-chr2-82	chr2	68366388	68366512	chr2	68387471	68387744	21157.5	68366450	6.83876e+07	168	408	TRUE	12	0.259469	12	12	0	1e-300	2.76512e-31	1e-300	4.15014e-101	3.31561e-202	1
loop_chr2-chr2-83	chr2	213015745	213016304	chr2	213233348	213233576	217438	2.13016e+08	213233462	474	343	TRUE	18	0.196332	18	9	0	1e-300	1.42044e-42	1e-300	7.59936e-185	7.6337e-131	1
loop_chr2-chr2-84	chr2	72770852	72771335	chr2	72859676	72860319	88904	7.27711e+07	7.286e+07	166	154	TRUE	22	0.167717	22	22	0	1e-300	3.61973e-72	1e-300	3.3719e-108	3.98476e-42	1
loop_chr2-chr2-85	chr2	168961567	168961895	chr2	169131936	169132170	170322	168961731	169132053	144	112	TRUE	15	0.229113	15	15	0	1e-300	4.67003e-50	1e-300	8.45407e-95	6.1307e-70	1
loop_chr2-chr2-86	chr2	230956164	230960390	chr2	230973033	230975328	15903.5	230958277	2.30974e+08	926	1000	TRUE	164	0.215886	13.6667	10.9333	0	1.6399e-14	1e-300	1.95047e-122	9.17423e-72	2.10104e-251	1
loop_chr2-chr2-87	chr2	38603341	38603512	chr2	38725855	38726146	122574	3.86034e+07	3.8726e+07	230	171	TRUE	10	0.185803	10	10	0	1e-300	6.3052e-28	1e-300	6.91456e-105	1.4273e-109	1
loop_chr2-chr2-88	chr2	37549541	37549951	chr2	37570772	37571119	21199.5	37549746	3.75709e+07	272	488	TRUE	25	0.28349	25	25	0	3.16998e-06	1.42116e-64	2.46642e-26	2.08781e-113	8.09252e-229	1
loop_chr2-chr2-89	chr2	200864716	200864923	chr2	200888912	200889232	24252.5	2.00865e+08	200889072	144	336	TRUE	16	0.260617	16	16	0	1e-300	7.69987e-46	1e-300	2.75506e-72	7.93278e-229	1
loop_chr2-chr2-90	chr2	190781640	190781907	chr2	191030669	191030959	249040	1.90782e+08	191030814	195	128	TRUE	10	0.154113	10	10	0	1e-300	5.89216e-30	1e-300	1.01219e-138	6.80219e-73	1
loop_chr2-chr2-91	chr2	47697332	47697504	chr2	47719079	47719403	21823	47697418	47719241	191	269	TRUE	11	0.190373	11	11	0	1e-300	9.4563e-30	1e-300	2.32268e-121	1.29442e-138	1
loop_chr2-chr2-92	chr2	96146528	96146574	chr2	96164946	96165126	18485	96146551	96165036	174	227	TRUE	11	0.417809	11	11	0	1e-300	4.90696e-31	1e-300	1e-300	1.56539e-140	1
loop_chr2-chr2-93	chr2	64917520	64917680	chr2	64987364	64987573	69868.5	64917600	6.49875e+07	386	161	TRUE	11	0.255894	11	11	0	1e-300	7.70849e-29	1e-300	9.44005e-150	1.59771e-56	1
loop_chr2-chr2-94	chr2	241078405	241078688	chr2	241150319	241150519	71872.5	2.41079e+08	241150419	164	180	TRUE	14	0.248814	14	14	0	1e-300	1.70238e-42	1e-300	9.52321e-149	3.7609e-117	1
loop_chr2-chr2-95	chr2	177263424	177263525	chr2	177295928	177296307	32643	1.77263e+08	1.77296e+08	179	107	TRUE	13	0.232486	13	13	0	1e-300	1.13069e-41	1e-300	1.59225e-179	1.39068e-42	1
loop_chr2-chr2-96	chr2	88614432	88614775	chr2	88627514	88627673	12990	8.86146e+07	8.86276e+07	209	532	TRUE	19	0.324896	19	19	0	1e-300	1.40459e-48	1e-300	1.02891e-67	1e-300	1
loop_chr2-chr2-97	chr2	46986952	46987376	chr2	47323128	47323415	336108	46987164	4.73233e+07	283	293	TRUE	20	0.241465	20	20	0	1e-300	4.26259e-54	1e-300	1.01981e-112	7.94952e-231	1
loop_chr2-chr2-98	chr2	215949867	215950402	chr2	216023047	216023429	73103.5	2.1595e+08	216023238	299	157	TRUE	18	0.168499	18	18	0	1e-300	1.331e-52	1e-300	3.10946e-180	1.73933e-110	1
loop_chr2-chr2-99	chr2	240566480	240566676	chr2	240579757	240580198	13399.5	240566578	2.4058e+08	179	160	TRUE	15	0.202137	15	15	0	1e-300	4.04599e-46	1e-300	1.50194e-98	4.84572e-102	1
loop_chr2-chr2-100	chr2	159878962	159879787	chr2	159895373	159895419	16021.5	1.59879e+08	159895396	697	144	TRUE	25	0.246386	25	25	0	1e-300	5.45295e-68	1e-300	1e-300	6.67413e-251	1
loop_chr2-chr2-101	chr2	88831712	88832218	chr2	88860332	88860582	28492	88831965	88860457	245	108	TRUE	17	0.193028	17	17	0	1e-300	9.07746e-54	1e-300	7.24881e-167	2.81336e-68	1
loop_chr2-chr2-102	chr2	32168532	32168816	chr2	32189693	32190006	21175.5	32168674	3.21898e+07	176	166	TRUE	13	0.186923	13	13	0	1e-300	3.57587e-39	1e-300	3.67425e-92	4.56944e-87	1
loop_chr2-chr2-103	chr2	189661206	189661553	chr2	190070420	190070561	409111	1.89661e+08	1.9007e+08	496	231	TRUE	15	0.263855	15	15	0	1e-300	7.81204e-37	1e-300	1e-300	1.26285e-216	1
loop_chr2-chr2-104	chr2	230226035	230226307	chr2	230267612	230267904	41587	230226171	230267758	277	278	TRUE	13	0.19786	13	13	0	1e-300	1.51233e-33	1e-300	2.02165e-58	3.36735e-90	1
loop_chr2-chr2-105	chr2	170929318	170929499	chr2	170950194	170950695	21036	1.70929e+08	1.7095e+08	203	448	TRUE	21	0.264319	21	21	0	1e-300	2.21054e-56	1e-300	1.23125e-108	1e-300	1
loop_chr2-chr2-106	chr2	64607170	64607420	chr2	64642931	64643422	35881.5	64607295	6.46432e+07	606	361	TRUE	17	0.196936	17	5.66667	0	1e-300	1.24643e-37	1e-300	1e-300	1.27719e-64	1
loop_chr2-chr2-107	chr2	120287377	120287658	chr2	120310435	120310545	22972.5	1.20288e+08	120310490	272	199	TRUE	10	0.219542	10	10	0	1e-300	1.64255e-26	1e-300	1.46986e-169	3.52841e-144	1
loop_chr2-chr2-108	chr2	196242294	196242640	chr2	196263141	196263422	20814.5	196242467	1.96263e+08	414	353	TRUE	21	0.287505	21	21	0	1e-300	7.078e-52	1e-300	6.81133e-299	2.42859e-243	1
loop_chr2-chr2-109	chr2	88831712	88832045	chr2	88880060	88880616	48459.5	8.88319e+07	88880338	212	144	TRUE	17	0.16415	17	17	0	1e-300	1.33128e-52	1e-300	9.00215e-132	5.43809e-56	1
loop_chr2-chr2-110	chr2	74483360	74483650	chr2	74587672	74587939	104300	74483505	7.45878e+07	242	270	TRUE	16	0.246581	16	16	0	1e-300	1.22698e-43	1e-300	2.69578e-107	1.39396e-227	1
loop_chr2-chr2-111	chr2	98012833	98014240	chr2	98024705	98028886	13259	9.80135e+07	9.80268e+07	759	1132	TRUE	128	0.196629	64	128	0	3.38223e-22	1e-300	1.21304e-178	1e-300	1e-300	1
loop_chr2-chr2-112	chr2	3223283	3223579	chr2	3254256	3254546	30970	3223431	3254401	156	125	TRUE	19	0.278324	19	19	0	1e-300	1.50192e-63	1e-300	7.35025e-67	1.4065e-67	1
loop_chr2-chr2-113	chr2	230926011	230926296	chr2	230974160	230974527	48190	2.30926e+08	2.30974e+08	360	522	TRUE	16	0.210652	16	16	0	0.00189697	3.87051e-36	1.86776e-14	1.26003e-179	3.12728e-289	1
loop_chr2-chr2-114	chr2	237529354	237529847	chr2	237557471	237557653	27961.5	2.3753e+08	237557562	250	151	TRUE	18	0.228909	18	18	0	1e-300	2.27749e-54	1e-300	2.30739e-183	2.12492e-170	1
loop_chr2-chr2-115	chr2	215982591	215982919	chr2	216005043	216005214	22373.5	215982755	2.16005e+08	194	157	TRUE	14	0.240836	14	14	0	1e-300	2.66952e-42	1e-300	6.64897e-75	1.43709e-82	1
loop_chr2-chr2-116	chr2	60972600	60972914	chr2	60992888	60993182	20278	60972757	60993035	197	545	TRUE	17	0.240016	17	17	0	1e-300	4.98096e-43	1e-300	6.96959e-53	1e-300	1
loop_chr2-chr2-117	chr2	200713081	200713192	chr2	200814629	200815184	101770	2.00713e+08	2.00815e+08	349	134	TRUE	12	0.154668	12	6	0	1e-300	2.47383e-33	1e-300	1e-300	8.80853e-30	1
loop_chr2-chr2-118	chr2	37376469	37376689	chr2	37394345	37394584	17885.5	37376579	3.73945e+07	385	94	TRUE	11	0.205719	11	11	0	1e-300	1.56172e-31	1e-300	1.49802e-228	1.79097e-23	1
loop_chr2-chr2-119	chr2	134233754	134234110	chr2	134282977	134283454	49283.5	134233932	1.34283e+08	459	685	TRUE	18	0.18549	18	9	0	1e-300	2.44867e-37	1e-300	1.29088e-156	1e-300	1
loop_chr2-chr2-120	chr2	181107043	181107193	chr2	181128256	181128599	21309.5	181107118	1.81128e+08	363	219	TRUE	13	0.226355	13	13	0	1e-300	2.26446e-33	1e-300	8.9239e-236	1.08628e-103	1
loop_chr2-chr2-121	chr2	218272641	218273031	chr2	218395977	218396023	123164	218272836	218396000	228	159	TRUE	10	0.196883	10	10	0	1e-300	2.73091e-28	1e-300	3.1599e-131	1.2563e-283	1
loop_chr2-chr2-122	chr2	60966487	60966920	chr2	60992985	60993510	26544	6.09667e+07	6.09932e+07	248	669	TRUE	20	0.179208	20	20	0	1e-300	5.84975e-48	1e-300	1.60902e-87	1e-300	1
loop_chr2-chr2-123	chr2	181305796	181305955	chr2	181456783	181457003	151018	1.81306e+08	181456893	344	358	TRUE	11	0.249142	11	11	0	1e-300	1.68058e-25	1e-300	2.33058e-185	3.28577e-213	1
loop_chr2-chr2-124	chr2	43387132	43387351	chr2	43426543	43426796	39428	4.33872e+07	4.34267e+07	427	529	TRUE	12	0.218239	12	12	0	1e-300	5.83238e-25	1e-300	1.34633e-286	2.88335e-288	1
loop_chr2-chr2-125	chr2	33484436	33484797	chr2	33497264	33497429	12730	3.34846e+07	3.34973e+07	204	247	TRUE	14	0.228474	14	14	0	8.00472e-09	3.91015e-39	4.39254e-16	2.18796e-76	3.5899e-134	1
loop_chr2-chr2-126	chr2	64917520	64917906	chr2	65040542	65041145	123130	64917713	6.50408e+07	640	338	TRUE	25	0.216989	25	25	0	1e-300	4.09367e-59	1e-300	5.02785e-279	9.21402e-238	1
loop_chr2-chr2-127	chr2	240561573	240561702	chr2	240584456	240584977	23079	2.40562e+08	2.40585e+08	83	466	TRUE	16	0.211301	16	16	0	1e-300	1.20419e-47	1e-300	8.03551e-31	1e-300	1
loop_chr2-chr2-128	chr2	119407844	119408036	chr2	119476120	119476477	68358.5	119407940	1.19476e+08	86	117	TRUE	14	0.218902	14	14	0	1e-300	2.11119e-49	1e-300	4.84635e-56	1.32485e-59	1
loop_chr2-chr2-129	chr2	218301331	218301606	chr2	218356452	218356908	55211.5	2.18301e+08	218356680	207	123	TRUE	17	0.19963	17	17	0	1e-300	5.02543e-54	1e-300	1.18338e-157	3.52895e-65	1
loop_chr2-chr2-130	chr2	197707523	197707843	chr2	197777474	197778059	70083.5	197707683	1.97778e+08	308	93	TRUE	20	0.189704	20	20	0	1e-300	5.73086e-64	1e-300	5.08158e-176	2.90159e-16	1
loop_chr2-chr2-131	chr2	230944317	230944705	chr2	230956867	230957128	12486.5	230944511	2.30957e+08	362	279	TRUE	15	0.198399	15	15	0	1e-300	1.18218e-37	1e-300	1.65481e-100	5.99122e-125	1
loop_chr2-chr2-132	chr2	217090022	217090449	chr2	217102018	217102327	11937	2.1709e+08	2.17102e+08	402	124	TRUE	16	0.186611	16	16	0	1e-300	1.13873e-45	1e-300	1e-300	8.43523e-71	1
loop_chr2-chr2-133	chr2	60839448	60839705	chr2	60883121	60883600	43784	6.08396e+07	6.08834e+07	386	273	TRUE	13	0.151621	13	13	0	1e-300	9.57681e-32	1e-300	5.02437e-234	4.38871e-40	1
loop_chr2-chr2-134	chr2	178397268	178397516	chr2	178414871	178415056	17571.5	178397392	1.78415e+08	129	280	TRUE	11	0.218071	11	5.5	0	1e-300	1.71492e-31	1e-300	1.03208e-63	1.96379e-181	1
loop_chr2-chr2-135	chr2	39095119	39095304	chr2	39128871	39129124	33786	3.90952e+07	3.9129e+07	323	201	TRUE	12	0.23518	12	12	0	1e-300	1.47738e-31	1e-300	3.6737e-269	2.61749e-83	1
loop_chr2-chr2-136	chr2	25209966	25210513	chr2	25225935	25226578	16017	2.52102e+07	2.52263e+07	603	231	TRUE	30	0.216405	30	30	0	1e-300	3.66217e-79	1e-300	1e-300	3.65985e-98	1
loop_chr2-chr2-137	chr2	157438895	157441562	chr2	157468708	157471361	29806	1.5744e+08	1.5747e+08	1078	1531	TRUE	165	0.266236	27.5	41.25	0	1.9971e-10	1e-300	1.17723e-170	1e-300	1e-300	1
loop_chr2-chr2-138	chr2	64915018	64915703	chr2	65053162	65053494	137968	6.49154e+07	65053328	812	407	TRUE	17	0.14349	17	17	0	1e-300	1.4983e-34	1e-300	2.76435e-225	1.48353e-244	1
loop_chr2-chr2-139	chr2	118221933	118222400	chr2	118855929	118856005	633800	1.18222e+08	118855967	216	88	TRUE	10	0.158086	10	10	0	1e-300	3.34075e-31	1e-300	8.76236e-95	1.03745e-123	1
loop_chr2-chr2-140	chr2	70161071	70161383	chr2	70181412	70181651	20304.5	70161227	7.01815e+07	340	205	TRUE	18	0.280424	18	18	0	1e-300	2.21839e-49	1e-300	1.61177e-243	3.1509e-109	1
loop_chr2-chr2-141	chr2	43461747	43462004	chr2	43482265	43482803	20658.5	4.34619e+07	43482534	456	350	TRUE	15	0.161964	15	15	0	1e-300	1.28547e-34	1e-300	1e-300	3.12618e-61	1
loop_chr2-chr2-142	chr2	121530468	121531074	chr2	121736838	121737315	206306	121530771	1.21737e+08	608	701	TRUE	31	0.245712	31	10.3333	0	1e-300	1.418e-66	1e-300	1e-300	1e-300	1
loop_chr2-chr2-143	chr2	110675165	110675696	chr2	110748463	110748824	73213	1.10675e+08	1.10749e+08	272	214	TRUE	21	0.202092	21	21	0	1e-300	1.46251e-60	1e-300	2.1086e-140	1.31381e-164	1
loop_chr2-chr2-144	chr2	108607657	108607999	chr2	108636636	108636682	28831	108607828	108636659	136	144	TRUE	10	0.221239	10	10	0	1e-300	4.89571e-31	1e-300	3.77406e-22	6.01837e-108	1
loop_chr2-chr2-145	chr2	219279811	219279962	chr2	219294840	219294963	15015	2.1928e+08	2.19295e+08	75	192	TRUE	10	0.313288	10	10	0	1e-300	1.84084e-32	1e-300	1.96259e-17	3.4019e-171	1
loop_chr2-chr2-146	chr2	151845769	151846240	chr2	151862769	151862985	16872.5	1.51846e+08	151862877	127	428	TRUE	15	0.187425	15	15	0	1e-300	7.13932e-42	1e-300	1.49124e-38	1e-300	1
loop_chr2-chr2-147	chr2	175154561	175154846	chr2	175168379	175168425	13698.5	1.75155e+08	175168402	177	369	TRUE	11	0.285272	11	11	0	1e-300	1.36527e-28	1e-300	6.70804e-115	1e-300	1
loop_chr2-chr2-148	chr2	68789409	68789906	chr2	68838078	68838413	48588	6.87897e+07	6.88382e+07	452	207	TRUE	14	0.144444	14	14	0	1e-300	2.68535e-35	1e-300	3.79312e-243	1.01703e-96	1
loop_chr2-chr2-149	chr2	23850583	23850939	chr2	23862027	23862281	11393	23850761	23862154	264	168	TRUE	17	0.239229	17	17	0	1e-300	1.00332e-49	1e-300	1.06839e-171	3.68181e-94	1
loop_chr2-chr2-150	chr2	134118630	134118848	chr2	134412187	134412233	293471	134118739	134412210	342	161	TRUE	11	0.35767	11	5.5	0	1e-300	2.00116e-29	1e-300	2.33399e-157	4.87655e-288	1
loop_chr2-chr2-151	chr2	160210494	160210990	chr2	160224096	160224556	13584	160210742	160224326	289	296	TRUE	21	0.188563	21	21	0	1e-300	6.60339e-57	1e-300	1.30902e-132	6.07806e-196	1
loop_chr2-chr2-152	chr2	25403419	25403705	chr2	25418916	25419607	15699.5	25403562	2.54193e+07	243	517	TRUE	27	0.237226	13.5	13.5	0	0.0107017	2.79111e-71	1.79612e-21	4.73676e-89	2.97198e-101	1
loop_chr2-chr2-153	chr2	84888740	84889188	chr2	84924837	84925159	36034	84888964	84924998	312	402	TRUE	12	0.133778	12	12	0	1e-300	4.63569e-28	1e-300	4.52052e-211	2.49935e-163	1
loop_chr2-chr2-154	chr2	64607170	64607270	chr2	64636595	64636889	29522	64607220	64636742	471	309	TRUE	11	0.239657	11	11	0	1e-300	1.07067e-24	1e-300	1e-300	5.32704e-123	1
loop_chr2-chr2-155	chr2	190678746	190678988	chr2	190695689	190695994	16974.5	190678867	1.90696e+08	386	155	TRUE	16	0.251088	16	16	0	1e-300	2.56611e-44	1e-300	1.07362e-154	6.16616e-59	1
loop_chr2-chr2-156	chr2	84888595	84889188	chr2	84919494	84919767	30739	8.48889e+07	8.49196e+07	332	250	TRUE	18	0.178422	18	18	0	1e-300	5.8443e-48	1e-300	2.04233e-211	3.47662e-117	1
loop_chr2-chr2-157	chr2	141513842	141514201	chr2	141534659	141534964	20790	1.41514e+08	1.41535e+08	175	134	TRUE	15	0.193918	15	15	0	1e-300	1.73617e-47	1e-300	2.12908e-98	1.27562e-44	1
loop_chr2-chr2-158	chr2	197130252	197130988	chr2	197145558	197146010	15164	197130620	197145784	462	401	TRUE	28	0.202318	28	9.33333	0	6.57757e-05	2.22436e-69	1.24964e-30	2.51053e-174	6.061e-234	1
loop_chr2-chr2-159	chr2	159879034	159879615	chr2	159895719	159895836	16453	1.59879e+08	1.59896e+08	612	112	TRUE	17	0.209068	17	17	0.01	1e-300	1.42255e-46	1e-300	1e-300	2.10288e-39	1
loop_chr2-chr2-160	chr2	68387595	68388003	chr2	68441163	68441569	53567	68387799	68441366	395	279	TRUE	22	0.232002	22	4.4	0	1.84475e-06	1.58622e-57	3.42142e-22	1.92516e-134	5.99313e-55	1
loop_chr2-chr2-161	chr2	196409505	196409767	chr2	196449135	196449421	39642	196409636	196449278	383	287	TRUE	12	0.187973	12	12	0	1e-300	9.29125e-29	1e-300	9.85688e-199	6.33645e-162	1
loop_chr2-chr2-162	chr2	88599955	88600433	chr2	88615962	88616307	15940.5	88600194	8.86161e+07	457	227	TRUE	22	0.229465	22	22	0	1e-300	3.72867e-58	1e-300	6.37829e-277	3.96492e-84	1
loop_chr2-chr2-163	chr2	8302274	8302358	chr2	8313044	8313676	11044	8302316	8313360	242	460	TRUE	12	0.143867	12	12	0	1e-300	1.06542e-28	1e-300	1.14213e-194	7.04406e-232	1
loop_chr2-chr2-164	chr2	47310260	47310529	chr2	47323128	47323369	12854	4.73104e+07	4.73232e+07	616	249	TRUE	16	0.269305	16	16	0	1e-300	1.3444e-37	1e-300	1e-300	1.09361e-170	1
loop_chr2-chr2-165	chr2	118222124	118222402	chr2	118865204	118865308	642993	118222263	118865256	177	110	TRUE	10	0.224714	10	10	0	1e-300	4.51849e-31	1e-300	2.47023e-89	1.26971e-89	1
loop_chr2-chr2-166	chr2	230644029	230644382	chr2	230659196	230659419	15102	2.30644e+08	2.30659e+08	160	260	TRUE	10	0.149029	10	10	0	1e-300	1.10943e-27	1e-300	6.29102e-81	4.17395e-102	1
loop_chr2-chr2-167	chr2	37571045	37571377	chr2	37624481	37624800	53429.5	37571211	3.76246e+07	480	251	TRUE	15	0.19779	15	15	0	1e-300	1.70923e-36	1e-300	1.76306e-218	4.32049e-78	1
loop_chr2-chr2-168	chr2	88831712	88832263	chr2	88885110	88885803	53469	8.8832e+07	8.88855e+07	260	281	TRUE	32	0.220812	32	32	0	1e-300	1.34537e-94	1e-300	1.29266e-184	1.16857e-228	1
loop_chr2-chr2-169	chr2	70108862	70109309	chr2	70141040	70141773	32321	7.01091e+07	7.01414e+07	467	599	TRUE	27	0.196415	27	27	0	1e-300	1.50856e-61	1e-300	1e-300	1.54408e-266	1
loop_chr2-chr2-170	chr2	64049670	64050254	chr2	64326005	64326603	276342	64049962	64326304	428	757	TRUE	27	0.196083	27	27	0	1e-300	8.33077e-60	1e-300	1e-300	1e-300	1
loop_chr2-chr2-171	chr2	97590805	97591224	chr2	97697455	97697517	106472	9.7591e+07	97697486	177	85	TRUE	11	0.19631	11	11	0	1e-300	7.90414e-36	1e-300	2.04522e-171	4.58904e-74	1
loop_chr2-chr2-172	chr2	100562432	100562883	chr2	100580454	100580928	18033.5	1.00563e+08	100580691	555	201	TRUE	19	0.176322	19	19	0	9.2369e-08	1.46419e-48	9.75372e-24	1e-300	1.71595e-120	1
loop_chr2-chr2-173	chr2	54081595	54082192	chr2	54093387	54093663	11631.5	5.40819e+07	54093525	606	173	TRUE	31	0.304819	31	15.5	0	1e-300	2.22603e-86	1e-300	1e-300	2.03268e-86	1
loop_chr2-chr2-174	chr2	23927331	23927893	chr2	23939687	23939983	12223	23927612	23939835	316	104	TRUE	12	0.120057	12	12	0	1e-300	3.02843e-35	1e-300	2.10281e-84	3.11853e-30	1
loop_chr2-chr2-175	chr2	156380196	156380739	chr2	156396163	156396483	15855.5	1.5638e+08	156396323	250	289	TRUE	15	0.149202	15	15	0	1e-300	6.9281e-40	1e-300	1.55952e-95	1.63559e-200	1
loop_chr2-chr2-176	chr2	143129251	143129870	chr2	143141045	143141667	11795.5	1.4313e+08	143141356	309	350	TRUE	27	0.186761	27	4.5	0	3.32893e-07	4.86118e-73	3.50346e-29	1.45762e-70	4.19469e-123	1
loop_chr2-chr2-177	chr2	19955934	19956217	chr2	20098209	20098255	142156	1.99561e+07	20098232	175	91	TRUE	10	0.260914	10	10	0	1e-300	5.51423e-32	1e-300	2.55405e-127	2.7509e-141	1
loop_chr2-chr2-178	chr2	174578088	174578290	chr2	174688122	174688385	110064	174578189	1.74688e+08	88	180	TRUE	10	0.184604	10	10	0	1e-300	5.17112e-32	1e-300	4.7763e-42	1.21098e-120	1
loop_chr2-chr2-179	chr2	161077244	161077657	chr2	161088659	161089070	11414	1.61077e+08	1.61089e+08	266	367	TRUE	19	0.197934	19	19	0	1e-300	1.23241e-49	1e-300	2.86543e-113	6.25988e-180	1
loop_chr2-chr2-180	chr2	43426258	43426946	chr2	43482265	43482455	55758	43426602	43482360	803	236	TRUE	16	0.15643	16	8	0	1e-300	4.00781e-36	1e-300	1e-300	5.50369e-66	1
loop_chr2-chr2-181	chr2	158901171	158901552	chr2	159118810	159118904	217496	1.58901e+08	159118857	197	69	TRUE	11	0.198789	11	11	0	1e-300	2.26743e-36	1e-300	2.07036e-123	1.68281e-46	1
loop_chr2-chr2-182	chr2	201125973	201126008	chr2	201158168	201158568	32377.5	2.01126e+08	201158368	86	334	TRUE	11	0.217069	11	11	0	1e-300	1.13534e-32	1e-300	1.53612e-131	1.04849e-202	1
loop_chr2-chr2-183	chr2	8234614	8234932	chr2	8313057	8313594	78552.5	8234773	8.31333e+06	256	425	TRUE	15	0.150598	15	15	0	1e-300	3.6363e-37	1e-300	6.33936e-119	5.5762e-212	1
loop_chr2-chr2-184	chr2	84898208	84898677	chr2	84919494	84919943	21276	8.48984e+07	8.49197e+07	364	340	TRUE	18	0.168315	18	18	0	1e-300	9.4989e-45	1e-300	3.07135e-191	4.23667e-204	1
loop_chr2-chr2-185	chr2	29923244	29923485	chr2	30072325	30072577	149086	2.99234e+07	30072451	84	131	TRUE	12	0.208943	12	12	0	1e-300	3.76442e-41	1e-300	1.86345e-64	1.59811e-121	1
loop_chr2-chr2-186	chr2	151834005	151834397	chr2	151862778	151863188	28782	151834201	151862983	131	553	TRUE	12	0.12844	12	12	0	1e-300	4.98504e-31	1e-300	1.02138e-58	1e-300	1
loop_chr2-chr2-187	chr2	134282268	134284048	chr2	134293773	134295785	11621	134283158	134294779	1245	585	TRUE	38	0.0860219	19	38	0	4.30615e-05	8.97699e-76	7.49656e-35	1e-300	6.99678e-80	1
loop_chr2-chr2-188	chr2	196175967	196176221	chr2	196200472	196200860	24572	196176094	196200666	369	306	TRUE	13	0.173821	13	13	0	1e-300	2.39971e-31	1e-300	6.30995e-189	5.4252e-146	1
loop_chr2-chr2-189	chr2	84879578	84879940	chr2	84919557	84919814	39926.5	84879759	8.49197e+07	266	231	TRUE	14	0.194147	14	7	0	1e-300	6.80818e-38	1e-300	9.88304e-144	4.91196e-99	1
loop_chr2-chr2-190	chr2	230950872	230951069	chr2	230974053	230974527	23319.5	2.30951e+08	230974290	154	551	TRUE	17	0.217481	17	8.5	0.01	0.0100406	7.47977e-45	1.09492e-15	9.18841e-40	2.00998e-275	1
loop_chr2-chr2-191	chr2	11478000	11478370	chr2	11584234	11584408	106136	11478185	11584321	98	178	TRUE	11	0.173575	11	11	0	1e-300	4.4223e-35	1e-300	2.09681e-51	4.67677e-141	1
loop_chr2-chr2-192	chr2	47708750	47709241	chr2	47724391	47724818	15609	4.7709e+07	4.77246e+07	187	716	TRUE	27	0.252473	27	27	0	1e-300	1.17854e-70	1e-300	1.33111e-88	1e-300	1
loop_chr2-chr2-193	chr2	88859677	88860582	chr2	88885110	88885803	25327	8.88601e+07	8.88855e+07	212	281	TRUE	51	0.27396	51	51	0	1e-300	6.86156e-167	1e-300	9.48655e-154	1.16857e-228	1
loop_chr2-chr2-194	chr2	38947739	38948050	chr2	39229719	39230419	282174	3.89479e+07	39230069	141	224	TRUE	17	0.144342	17	17	0	1e-300	2.4072e-52	1e-300	1.2108e-109	8.13234e-64	1
loop_chr2-chr2-195	chr2	85583769	85584285	chr2	85595357	85595853	11578	85584027	85595605	123	505	TRUE	21	0.178128	21	21	0	1e-300	3.73639e-60	1e-300	2.58675e-45	1e-300	1
loop_chr2-chr2-196	chr2	181312600	181312879	chr2	181456652	181457003	144088	1.81313e+08	1.81457e+08	486	440	TRUE	17	0.231634	17	17	0	1e-300	8.58168e-38	1e-300	1.12758e-222	1.29534e-242	1
loop_chr2-chr2-197	chr2	197131544	197131706	chr2	197152474	197152745	20984.5	197131625	1.97153e+08	218	225	TRUE	11	0.218071	11	11	0	1e-300	5.65549e-30	1e-300	2.20297e-104	1.94772e-80	1
loop_chr2-chr2-198	chr2	112794202	112794477	chr2	112805514	112805795	11315	1.12794e+08	1.12806e+08	138	181	TRUE	11	0.169829	11	11	0	1e-300	2.73924e-33	1e-300	1.30286e-50	1.74472e-74	1
loop_chr2-chr2-199	chr2	46545314	46545572	chr2	46569107	46569635	23928	46545443	46569371	267	371	TRUE	19	0.207503	19	19	0	0.000445797	1.6383e-49	3.18296e-18	5.98316e-130	2.58378e-151	1
loop_chr2-chr2-200	chr2	43387593	43388000	chr2	43401737	43402258	14201	4.33878e+07	4.3402e+07	201	679	TRUE	21	0.194252	21	4.2	0.02	0.00960051	1.28531e-52	7.54263e-21	5.90198e-29	5.57504e-287	1
loop_chr2-chr2-201	chr2	68411150	68412211	chr2	68423804	68424583	12513	6.84117e+07	6.84242e+07	536	623	TRUE	56	0.261255	56	56	0	1e-300	2.02837e-140	1e-300	1e-300	1.75963e-295	1
loop_chr2-chr2-202	chr2	101012566	101012970	chr2	101152849	101152975	140144	101012768	101152912	84	132	TRUE	10	0.161964	10	5	0	1e-300	1.29515e-33	1e-300	2.13211e-11	3.55496e-90	1
loop_chr2-chr2-203	chr2	74441792	74441838	chr2	74454634	74454998	13001	74441815	74454816	53	391	TRUE	10	0.209368	10	10	0	1e-300	5.99752e-31	1e-300	8.76792e-71	2.47955e-241	1
loop_chr2-chr2-204	chr2	208266014	208266472	chr2	208315442	208315791	49373.5	208266243	2.08316e+08	364	239	TRUE	19	0.202104	19	6.33333	0	1e-300	1.27611e-50	1e-300	2.63309e-140	1.1052e-158	1
loop_chr2-chr2-205	chr2	64587030	64587283	chr2	64873469	64873739	286448	6.45872e+07	64873604	249	364	TRUE	10	0.164132	10	10	0	1e-300	3.09003e-24	1e-300	2.20971e-123	8.74899e-277	1
loop_chr2-chr2-206	chr2	44392502	44392619	chr2	44479292	44479683	86927	4.43926e+07	4.44795e+07	85	278	TRUE	11	0.185876	11	11	0	1e-300	1.27243e-33	1e-300	1.31422e-65	1.459e-168	1
loop_chr2-chr2-207	chr2	100395228	100395541	chr2	100416862	100417212	21652.5	1.00395e+08	100417037	520	95	TRUE	16	0.207157	16	8	0	1e-300	7.61791e-46	1e-300	1e-300	1.15693e-26	1
loop_chr2-chr2-208	chr2	62039545	62039720	chr2	62050675	62050992	11201	6.20396e+07	6.20508e+07	252	122	TRUE	10	0.174473	10	10	0	1e-300	4.90214e-29	1e-300	5.78918e-157	3.73771e-36	1
loop_chr2-chr2-209	chr2	37570810	37571378	chr2	37586051	37586798	15330.5	37571094	3.75864e+07	745	360	TRUE	24	0.156668	24	12	0	0.0323061	4.44009e-54	6.17589e-25	1e-300	3.91502e-65	1
loop_chr2-chr2-210	chr2	43569959	43570378	chr2	43596072	43596200	25967.5	4.35702e+07	43596136	274	352	TRUE	11	0.172623	11	11	0	1e-300	1.0987e-26	1e-300	8.86175e-171	4.20944e-237	1
loop_chr2-chr2-211	chr2	42494930	42495366	chr2	42663332	42663649	168342	42495148	4.26635e+07	275	188	TRUE	20	0.227997	20	10	0	1e-300	2.25641e-58	1e-300	1.44414e-217	6.33088e-77	1
loop_chr2-chr2-212	chr2	121530796	121531074	chr2	121596772	121597090	65996	121530935	121596931	375	313	TRUE	15	0.216042	15	5	0	1e-300	1.18304e-36	1e-300	2.29068e-165	3.7679e-170	1
loop_chr2-chr2-213	chr2	99181006	99181466	chr2	99337152	99337198	155939	99181236	99337175	245	138	TRUE	13	0.22054	13	13	0	1e-300	2.45581e-38	1e-300	3.55911e-110	4.57776e-177	1
loop_chr2-chr2-214	chr2	25286999	25287196	chr2	25301387	25301685	14438.5	2.52871e+07	25301536	72	375	TRUE	11	0.190757	11	11	0	1e-300	5.10769e-33	1e-300	4.30119e-22	6.21504e-252	1
loop_chr2-chr2-215	chr2	25991704	25992121	chr2	26145000	26145333	153254	2.59919e+07	2.61452e+07	171	139	TRUE	20	0.228909	20	20	0	1e-300	1.74982e-65	1e-300	2.61765e-103	1.06773e-82	1
loop_chr2-chr2-216	chr2	213153502	213153983	chr2	213232671	213233089	79137.5	2.13154e+08	213232880	449	407	TRUE	20	0.19097	20	10	0	0.00608499	4.76965e-47	1.58753e-19	6.86963e-177	2.50248e-134	1
loop_chr2-chr2-217	chr2	85561467	85561513	chr2	85595583	85595747	34175	85561490	85595665	240	336	TRUE	10	0.408766	10	10	0	1e-300	9.45705e-25	1e-300	1e-300	1.22145e-217	1
loop_chr2-chr2-218	chr2	42096113	42096167	chr2	42238696	42239154	142785	42096140	42238925	158	182	TRUE	15	0.251487	15	15	0	1e-300	4.3047e-46	1e-300	2.12521e-171	1.04853e-84	1
loop_chr2-chr2-219	chr2	119339231	119339643	chr2	119352390	119352690	13103	119339437	119352540	192	243	TRUE	19	0.22907	19	19	0	1e-300	6.04339e-56	1e-300	4.76012e-110	3.41931e-165	1
loop_chr2-chr2-220	chr2	74032368	74033010	chr2	74080019	74080193	47417	74032689	74080106	561	209	TRUE	18	0.189355	18	18	0	1e-300	3.11496e-45	1e-300	5.77263e-265	3.30015e-152	1
loop_chr2-chr2-221	chr2	38315771	38316296	chr2	38508254	38508538	192362	3.8316e+07	38508396	186	181	TRUE	17	0.180382	17	17	0	1e-300	7.85606e-52	1e-300	2.92482e-77	9.25166e-118	1
loop_chr2-chr2-222	chr2	98454401	98454651	chr2	98468573	98468927	14224	98454526	98468750	178	189	TRUE	10	0.142121	10	10	0	1e-300	1.2806e-28	1e-300	1.20298e-73	3.92715e-69	1
loop_chr2-chr2-223	chr2	64698730	64699227	chr2	64727129	64727291	28231.5	6.4699e+07	64727210	524	442	TRUE	14	0.182363	14	14	0	1e-300	1.10834e-29	1e-300	2.88315e-206	3.10481e-253	1
loop_chr2-chr2-224	chr2	142865853	142866286	chr2	142877545	142877807	11606.5	1.42866e+08	142877676	321	257	TRUE	16	0.197619	16	16	0	1e-300	5.65428e-42	1e-300	4.80443e-199	1.19827e-108	1
loop_chr2-chr2-225	chr2	231227459	231227684	chr2	231394544	231394784	167092	2.31228e+08	231394664	177	243	TRUE	11	0.203064	11	11	0	1e-300	1.27975e-30	1e-300	2.61078e-49	1.76069e-104	1
loop_chr2-chr2-226	chr2	27356987	27357033	chr2	27370430	27370721	13565.5	27357010	2.73706e+07	107	286	TRUE	11	0.280193	11	11	0	1e-300	2.53557e-32	1e-300	3.0274e-173	4.82461e-193	1
loop_chr2-chr2-227	chr2	200713081	200713192	chr2	200811129	200811670	98263	2.00713e+08	2.00811e+08	349	393	TRUE	12	0.157989	12	12	0	1e-300	1.37854e-27	1e-300	1e-300	8.58954e-230	1
loop_chr2-chr2-228	chr2	8525531	8525835	chr2	8543393	8543639	17833	8525683	8543516	186	304	TRUE	11	0.171682	11	5.5	0	1e-300	2.75345e-29	1e-300	6.26095e-59	3.20709e-171	1
loop_chr2-chr2-229	chr2	88599955	88600490	chr2	88628233	88628586	28187	8.86002e+07	8.86284e+07	505	177	TRUE	17	0.164335	17	8.5	0.04	0.0184132	1.99967e-44	1.09492e-15	1e-300	1.07267e-25	1
loop_chr2-chr2-230	chr2	86221285	86221602	chr2	86297447	86297674	76117	8.62214e+07	8.62976e+07	203	77	TRUE	14	0.220914	14	14	0	1e-300	1.24239e-46	1e-300	5.23557e-144	1.34406e-44	1
loop_chr2-chr2-231	chr2	121736841	121737400	chr2	121755757	121755990	18753	1.21737e+08	1.21756e+08	716	131	TRUE	16	0.173416	16	16	0	1e-300	3.37165e-41	1e-300	1e-300	1.20766e-59	1
loop_chr2-chr2-232	chr2	108608985	108609292	chr2	108621312	108621608	12321.5	1.08609e+08	108621460	128	265	TRUE	11	0.156592	11	11	0	1e-300	8.46701e-32	1e-300	4.43544e-31	8.50543e-176	1
loop_chr2-chr2-233	chr2	54571045	54571275	chr2	54634863	54635549	64046	54571160	54635206	253	475	TRUE	15	0.140569	15	15	0	0.000101461	1.64735e-36	3.00001e-13	2.7863e-89	4.98815e-175	1
loop_chr2-chr2-234	chr2	147082944	147083300	chr2	147332003	147332399	249079	147083122	147332201	189	161	TRUE	12	0.13698	12	6	0	1e-300	1.32162e-35	1e-300	1.88827e-101	5.85603e-89	1
loop_chr2-chr2-235	chr2	64607170	64607325	chr2	64637111	64637484	30050	6.46072e+07	6.46373e+07	558	195	TRUE	10	0.162577	10	10	0	1e-300	1.89965e-23	1e-300	1e-300	6.2284e-21	1
loop_chr2-chr2-236	chr2	95022280	95022754	chr2	95115490	95115647	93051.5	95022517	9.51156e+07	169	151	TRUE	12	0.163247	12	12	0	1e-300	1.49031e-36	1e-300	3.79566e-79	2.11886e-157	1
loop_chr2-chr2-237	chr2	20351283	20351603	chr2	20365255	20365800	14084.5	20351443	2.03655e+07	239	295	TRUE	20	0.198476	20	10	0	1e-300	1.47081e-55	1e-300	1.37129e-109	1.12504e-176	1
loop_chr2-chr2-238	chr2	230956879	230957173	chr2	230984364	230984782	27547	230957026	230984573	276	372	TRUE	12	0.144676	12	12	0	0.0145935	4.04411e-29	8.31611e-10	7.33788e-105	7.54238e-112	1
loop_chr2-chr2-239	chr2	200901683	200901879	chr2	201069227	201069738	167702	200901781	2.01069e+08	248	341	TRUE	17	0.206407	17	17	0	1e-300	8.61787e-45	1e-300	1.85902e-177	2.03474e-173	1
loop_chr2-chr2-240	chr2	74017149	74017522	chr2	74032223	74032583	15067.5	7.40173e+07	74032403	138	401	TRUE	11	0.12882	11	11	0	1e-300	2.04032e-29	1e-300	1.98647e-63	2.14965e-163	1
loop_chr2-chr2-241	chr2	216113447	216113951	chr2	216142448	216142801	28925.5	216113699	2.16143e+08	387	267	TRUE	21	0.210345	21	21	0	1e-300	3.88224e-55	1e-300	8.63789e-136	6.84591e-193	1
loop_chr2-chr2-242	chr2	33485025	33485314	chr2	33497105	33497429	12097.5	3.34852e+07	33497267	102	265	TRUE	11	0.154037	11	5.5	0.01	1e-300	6.20736e-33	1e-300	4.01626e-16	5.71402e-71	1
loop_chr2-chr2-243	chr2	239369714	239370175	chr2	239400997	239401178	31143	2.3937e+08	2.39401e+08	201	191	TRUE	12	0.16045	12	12	0	1e-300	2.3464e-34	1e-300	1.14419e-124	3.36975e-88	1
loop_chr2-chr2-244	chr2	47697332	47697574	chr2	47708827	47709229	11575	47697453	47709028	202	156	TRUE	12	0.159952	12	12	0	1e-300	2.02973e-35	1e-300	1.77974e-111	9.82532e-68	1
loop_chr2-chr2-245	chr2	43461828	43462004	chr2	43478666	43479080	16957	43461916	43478873	366	204	TRUE	12	0.174592	12	12	0	1e-300	8.1291e-31	1e-300	1.79796e-228	3.5379e-79	1
loop_chr2-chr2-246	chr2	60883143	60883432	chr2	60992978	60993336	109870	6.08833e+07	60993157	237	606	TRUE	12	0.15921	12	12	0	1e-300	2.31806e-27	1e-300	1.56778e-98	1e-300	1
loop_chr2-chr2-247	chr2	88590916	88591170	chr2	88671842	88672042	80899	88591043	88671942	137	121	TRUE	14	0.264707	14	14	0	1e-300	3.62088e-46	1e-300	4.78301e-65	1.28656e-76	1
loop_chr2-chr2-248	chr2	39059354	39059609	chr2	39228296	39228495	168914	3.90595e+07	3.92284e+07	95	159	TRUE	13	0.2458	13	13	0	1e-300	4.41036e-43	1e-300	5.67222e-38	4.12417e-97	1
loop_chr2-chr2-249	chr2	189661018	189661564	chr2	189762293	189762835	101273	189661291	189762564	545	487	TRUE	26	0.205134	26	26	0	1e-300	1.74697e-59	1e-300	1e-300	2.4917e-282	1
loop_chr2-chr2-250	chr2	27042132	27042394	chr2	27081270	27081517	39130.5	27042263	2.70814e+07	143	290	TRUE	10	0.168646	10	10	0	1e-300	1.05762e-27	1e-300	1.19731e-64	8.70234e-267	1
loop_chr2-chr2-251	chr2	33475729	33475957	chr2	33497275	33497542	21565.5	33475843	3.34974e+07	360	308	TRUE	12	0.208099	12	12	0	1e-300	1.036e-28	1e-300	3.51814e-205	1.25062e-136	1
loop_chr2-chr2-252	chr2	171307806	171307987	chr2	171318942	171319752	11450.5	1.71308e+08	171319347	167	844	TRUE	21	0.181903	21	21	0	1e-300	2.13551e-52	1e-300	7.39669e-112	1e-300	1
loop_chr2-chr2-253	chr2	231677582	231677901	chr2	231713818	231714002	36168.5	2.31678e+08	231713910	173	155	TRUE	12	0.204789	12	12	0	1e-300	2.75804e-36	1e-300	3.51486e-114	2.64921e-136	1
loop_chr2-chr2-254	chr2	64524201	64524605	chr2	64538919	64539420	14766.5	64524403	6.45392e+07	742	171	TRUE	18	0.170733	18	18	0	0.000103211	1.15901e-44	6.06428e-17	1e-300	3.79751e-29	1
loop_chr2-chr2-255	chr2	108611051	108611706	chr2	108631663	108631786	20346	1.08611e+08	1.08632e+08	265	136	TRUE	12	0.132402	12	12	0	1e-300	1.03073e-34	1e-300	3.42766e-29	7.72372e-104	1
loop_chr2-chr2-256	chr2	118881432	118881897	chr2	119310934	119311152	429378	1.18882e+08	119311043	170	218	TRUE	13	0.163387	13	13	0	1e-300	8.69388e-38	1e-300	1.73002e-115	1.2907e-103	1
loop_chr2-chr2-257	chr2	213153571	213153921	chr2	213166095	213166586	12594.5	213153746	2.13166e+08	399	498	TRUE	19	0.193933	19	19	0	1e-300	1.25238e-43	1e-300	2.83921e-166	1.86839e-272	1
loop_chr2-chr2-258	chr2	148021017	148021239	chr2	148042036	148042428	21104	148021128	148042232	326	246	TRUE	14	0.195728	14	14	0	1e-300	3.08793e-36	1e-300	4.73469e-145	7.29813e-143	1
loop_chr2-chr2-259	chr2	97645669	97646329	chr2	97664130	97664329	18230.5	97645999	9.76642e+07	283	354	TRUE	23	0.229842	23	7.66667	0	1e-300	1.59533e-61	1e-300	6.8447e-168	8.37065e-281	1
loop_chr2-chr2-260	chr2	74945163	74945596	chr2	74958891	74959218	13675	7.49454e+07	7.49591e+07	208	223	TRUE	14	0.158128	14	7	0	1e-300	1.18878e-39	1e-300	2.16284e-127	8.18339e-119	1
loop_chr2-chr2-261	chr2	135051930	135052344	chr2	135530670	135531084	478740	135052137	135530877	278	491	TRUE	14	0.145142	14	14	0	1e-300	6.01395e-33	1e-300	4.44703e-96	2.69408e-182	1
loop_chr2-chr2-262	chr2	85420789	85420835	chr2	85552014	85552323	131356	85420812	8.55522e+07	133	132	TRUE	12	0.290166	12	12	0	1e-300	1.40399e-38	1e-300	2.49212e-227	5.05869e-77	1
loop_chr2-chr2-263	chr2	231517571	231517788	chr2	231557971	231558315	40463.5	2.31518e+08	231558143	195	164	TRUE	18	0.275425	18	18	0	1e-300	1.04648e-55	1e-300	9.12806e-227	1.0455e-108	1
loop_chr2-chr2-264	chr2	38836199	38836245	chr2	38850009	38850443	14004	38836222	38850226	148	162	TRUE	13	0.232486	13	13	0	1e-300	2.47816e-40	1e-300	1.44882e-259	7.93976e-77	1
loop_chr2-chr2-265	chr2	168495657	168495869	chr2	168514805	168515025	19152	168495763	168514915	281	117	TRUE	11	0.218576	11	11	0	1e-300	5.82478e-32	1e-300	9.71107e-188	9.95497e-54	1
loop_chr2-chr2-266	chr2	8525956	8526275	chr2	8543393	8543833	17497.5	8.52612e+06	8543613	165	489	TRUE	13	0.147026	13	13	0	1e-300	2.57183e-33	1e-300	1.70561e-41	1e-300	1
loop_chr2-chr2-267	chr2	62303785	62304222	chr2	62344492	62344760	40622.5	6.2304e+07	62344626	243	277	TRUE	12	0.146112	12	12	0	1e-300	2.3331e-31	1e-300	1.29113e-76	7.69144e-176	1
loop_chr2-chr2-268	chr2	55033314	55033870	chr2	55047788	55048231	14417.5	55033592	5.5048e+07	362	335	TRUE	21	0.180446	21	21	0	1e-300	1.26887e-53	1e-300	1.26405e-185	4.26008e-140	1
loop_chr2-chr2-269	chr2	196176088	196176221	chr2	196211255	196211846	35396	1.96176e+08	1.96212e+08	349	528	TRUE	16	0.189704	16	16	0	1e-300	2.80765e-36	1e-300	6.69532e-242	1e-300	1
loop_chr2-chr2-270	chr2	170180352	170180617	chr2	170214609	170215161	34400.5	1.7018e+08	170214885	252	265	TRUE	15	0.157603	15	5	0	1e-300	2.065e-40	1e-300	1.08315e-91	4.03297e-88	1
loop_chr2-chr2-271	chr2	230950606	230950652	chr2	230984364	230984977	34041.5	230950629	2.30985e+08	161	522	TRUE	16	0.208415	16	16	0	1e-300	6.57481e-42	1e-300	4.87655e-288	4.20375e-192	1
loop_chr2-chr2-272	chr2	27050664	27051273	chr2	27081224	27081626	30456.5	2.7051e+07	27081425	307	334	TRUE	22	0.186795	22	22	0	1e-300	3.14959e-58	1e-300	4.3506e-169	1e-300	1
loop_chr2-chr2-273	chr2	60980666	60980866	chr2	60992978	60993182	12314	60980766	60993080	61	533	TRUE	10	0.212477	10	10	0	1e-300	6.32601e-29	1e-300	8.56423e-10	1e-300	1
loop_chr2-chr2-274	chr2	187500103	187500361	chr2	187580595	187581053	80592	187500232	187580824	139	88	TRUE	16	0.191823	16	16	0	1e-300	7.03574e-56	1e-300	5.98409e-77	1.62518e-21	1
loop_chr2-chr2-275	chr2	24315831	24316200	chr2	24331375	24331957	15650.5	2.4316e+07	24331666	327	221	TRUE	18	0.162475	18	18	0	1e-300	4.41893e-49	1e-300	3.38255e-138	1.01802e-50	1
loop_chr2-chr2-276	chr2	201236454	201236749	chr2	201363770	201364050	127308	2.01237e+08	201363910	215	129	TRUE	16	0.238861	16	16	0	1e-300	7.67308e-50	1e-300	4.0583e-100	1.32764e-76	1
loop_chr2-chr2-277	chr2	157453126	157453671	chr2	157469399	157469510	16056	1.57453e+08	1.57469e+08	184	291	TRUE	12	0.157026	12	12	0	1e-300	1.38835e-32	1e-300	2.27747e-67	4.31651e-97	1
loop_chr2-chr2-278	chr2	46557795	46557984	chr2	46569398	46569794	11706.5	4.65579e+07	46569596	55	250	TRUE	10	0.146736	10	5	0	1e-300	9.62527e-33	1e-300	1.53314e-17	1.91974e-65	1
loop_chr2-chr2-279	chr2	64214399	64215103	chr2	64326051	64326390	111470	64214751	6.43262e+07	558	612	TRUE	19	0.156374	19	4.75	0	1e-300	4.32576e-39	1e-300	7.79524e-201	1e-300	1
loop_chr2-chr2-280	chr2	70108765	70109309	chr2	70124457	70124686	15534.5	70109037	7.01246e+07	491	150	TRUE	15	0.166573	15	15	0	1e-300	8.01818e-40	1e-300	1e-300	1.80181e-49	1
loop_chr2-chr2-281	chr2	207505265	207505600	chr2	207529626	207529715	24238	2.07505e+08	2.0753e+08	168	447	TRUE	11	0.2227	11	11	0	1e-300	6.38469e-28	1e-300	6.21037e-49	1e-300	1
loop_chr2-chr2-282	chr2	62309589	62310106	chr2	62334679	62334922	24953	6.23098e+07	6.23348e+07	400	225	TRUE	16	0.180718	16	16	0	1e-300	2.28819e-41	1e-300	1.04911e-221	1.00077e-124	1
loop_chr2-chr2-283	chr2	201126903	201127238	chr2	201158157	201158568	31292	2.01127e+08	2.01158e+08	218	344	TRUE	12	0.138082	12	12	0	1e-300	8.65154e-31	1e-300	2.09144e-72	1.82601e-213	1
loop_chr2-chr2-284	chr2	25402504	25402958	chr2	25420967	25421184	18344.5	25402731	2.54211e+07	252	263	TRUE	12	0.153516	12	12	0	1e-300	1.93172e-31	1e-300	3.98009e-50	3.75743e-83	1
loop_chr2-chr2-285	chr2	43386958	43387351	chr2	43407901	43408713	21152.5	4.33872e+07	43408307	463	627	TRUE	23	0.163846	23	23	0	1e-300	1.2898e-50	1e-300	7.37595e-262	5.88167e-288	1
loop_chr2-chr2-286	chr2	74482813	74483035	chr2	74529812	74529858	46911	74482924	74529835	243	348	TRUE	13	0.416392	13	13	0	1e-300	5.18909e-33	1e-300	6.7531e-116	1e-300	1
loop_chr2-chr2-287	chr2	65040833	65041180	chr2	65053287	65053494	12384	6.5041e+07	6.50534e+07	243	348	TRUE	12	0.185937	12	12	0	1e-300	3.77803e-30	1e-300	6.91703e-154	8.94356e-203	1
loop_chr2-chr2-288	chr2	47697191	47697573	chr2	47724391	47724669	27148	47697382	47724530	233	648	TRUE	12	0.156074	12	12	0	1e-300	4.22635e-27	1e-300	6.30459e-121	1e-300	1
loop_chr2-chr2-289	chr2	97644732	97645345	chr2	97664130	97664329	19191	9.7645e+07	9.76642e+07	119	354	TRUE	16	0.169145	16	16	0	1e-300	7.08126e-47	1e-300	2.42195e-21	8.37065e-281	1
loop_chr2-chr2-290	chr2	47335181	47335319	chr2	47387905	47388499	52952	47335250	47388202	180	191	TRUE	15	0.175903	15	15	0	1e-300	7.03103e-45	1e-300	3.47042e-142	3.09615e-60	1
loop_chr2-chr2-291	chr2	75416843	75417240	chr2	75431557	75432021	14747.5	7.5417e+07	75431789	250	240	TRUE	15	0.149548	15	15	0	1e-300	3.96223e-41	1e-300	3.45268e-142	1.10994e-40	1
loop_chr2-chr2-292	chr2	37550272	37550494	chr2	37570810	37571272	20658	37550383	37571041	147	666	TRUE	13	0.163148	13	13	0	1e-300	3.11125e-32	1e-300	2.93229e-32	1e-300	1
loop_chr2-chr2-293	chr2	177166182	177166559	chr2	177332377	177332627	166132	1.77166e+08	177332502	337	163	TRUE	13	0.177979	13	13	0	1e-300	1.61138e-35	1e-300	3.5547e-147	4.62086e-103	1
loop_chr2-chr2-294	chr2	37570861	37571408	chr2	37589327	37589738	18398	3.75711e+07	3.75895e+07	740	287	TRUE	17	0.152327	17	17	0	8.01326e-05	7.11038e-38	1.09492e-15	1e-300	1.62838e-114	1
loop_chr2-chr2-295	chr2	60794229	60794629	chr2	60999010	60999205	204678	60794429	6.09991e+07	148	199	TRUE	10	0.14427	10	10	0	1e-300	3.25319e-29	1e-300	3.2725e-57	1.28442e-113	1
loop_chr2-chr2-296	chr2	64917509	64917680	chr2	64937716	64938126	20326.5	6.49176e+07	64937921	405	246	TRUE	12	0.177296	12	12	0	1e-300	2.77791e-29	1e-300	4.58285e-152	2.31094e-71	1
loop_chr2-chr2-297	chr2	157413347	157413550	chr2	157470364	157470594	57030.5	1.57413e+08	157470479	295	264	TRUE	11	0.218071	11	11	0	1e-300	1.00966e-27	1e-300	5.6124e-109	1.34181e-51	1
loop_chr2-chr2-298	chr2	121736826	121737309	chr2	121755039	121755208	18056	1.21737e+08	1.21755e+08	745	89	TRUE	10	0.131658	10	10	0	1e-300	1.03349e-25	1e-300	1e-300	1.91886e-36	1
loop_chr2-chr2-299	chr2	208265882	208266295	chr2	208312078	208312276	46088.5	2.08266e+08	208312177	365	184	TRUE	11	0.154542	11	5.5	0	0.0205712	1.87454e-28	1.00478e-08	3.56897e-147	1.92499e-50	1
loop_chr2-chr2-300	chr2	181107043	181107155	chr2	181123726	181123983	16755.5	181107099	1.81124e+08	328	338	TRUE	13	0.30242	13	13	0	1e-300	1.88754e-31	1e-300	1.39871e-200	2.04676e-244	1
loop_chr2-chr2-301	chr2	98438820	98439104	chr2	98460815	98461159	22025	98438962	98460987	249	445	TRUE	13	0.177696	13	13	0	1e-300	1.83569e-31	1e-300	7.4159e-184	2.45921e-267	1
loop_chr2-chr2-302	chr2	157413342	157413550	chr2	157439942	157440145	26597.5	157413446	1.5744e+08	306	223	TRUE	13	0.271516	13	13	0	1e-300	3.01147e-34	1e-300	5.26004e-119	6.13125e-61	1
loop_chr2-chr2-303	chr2	216032042	216032324	chr2	216056811	216057200	24822.5	216032183	2.16057e+08	272	196	TRUE	15	0.191895	15	15	0	1e-300	6.29939e-42	1e-300	1.61377e-130	4.54469e-32	1
loop_chr2-chr2-304	chr2	23824654	23825096	chr2	24083857	24084047	259077	23824875	24083952	221	374	TRUE	13	0.176571	13	13	0	1e-300	3.79159e-33	1e-300	4.03509e-81	1e-300	1
loop_chr2-chr2-305	chr2	69559548	69559937	chr2	69714732	69714920	155084	6.95597e+07	69714826	212	245	TRUE	19	0.282665	19	19	0	1e-300	5.10072e-55	1e-300	1.27715e-99	4.70135e-222	1
loop_chr2-chr2-306	chr2	196377329	196377797	chr2	196449135	196449348	71678.5	196377563	1.96449e+08	680	262	TRUE	15	0.189077	15	15	0	1e-300	6.49357e-34	1e-300	1e-300	1.80708e-149	1
loop_chr2-chr2-307	chr2	134217842	134218283	chr2	134233650	134234149	15837	1.34218e+08	1.34234e+08	288	639	TRUE	16	0.146112	16	8	0	0.0147227	2.65545e-36	1.86776e-14	3.28958e-82	2.16156e-252	1
loop_chr2-chr2-308	chr2	197435520	197435636	chr2	197453015	197453306	17582.5	197435578	1.97453e+08	135	450	TRUE	16	0.337458	16	16	0	1e-300	3.02895e-44	1e-300	1.17059e-110	2.0102e-245	1
loop_chr2-chr2-309	chr2	60839504	60839868	chr2	60992978	60993253	153430	60839686	6.09931e+07	390	599	TRUE	11	0.14777	11	11	0	1e-300	2.04082e-22	1e-300	1.58184e-137	1e-300	1
loop_chr2-chr2-310	chr2	239369747	239370175	chr2	239381240	239381750	11534	239369961	239381495	170	178	TRUE	16	0.146424	16	4	0	1e-300	3.48222e-49	1e-300	1.99449e-87	1.172e-117	1
loop_chr2-chr2-311	chr2	88591398	88591811	chr2	88669684	88670169	78322	8.85916e+07	8.86699e+07	137	199	TRUE	13	0.124268	13	4.33333	0	1e-300	1.38191e-39	1e-300	1.30124e-44	9.24899e-80	1
loop_chr2-chr2-312	chr2	196377257	196377831	chr2	196408102	196408549	30781.5	196377544	1.96408e+08	716	253	TRUE	22	0.184966	22	11	0.01	1e-300	1.04861e-52	1e-300	1e-300	1.14817e-38	1
loop_chr2-chr2-313	chr2	100381244	100381586	chr2	100395228	100395530	13964	100381415	100395379	160	499	TRUE	16	0.213269	16	16	0	1e-300	2.85081e-42	1e-300	1.31168e-107	1e-300	1
loop_chr2-chr2-314	chr2	48314302	48314348	chr2	48420684	48421012	106523	48314325	48420848	439	385	TRUE	14	0.321329	14	14	0	1e-300	1.27735e-31	1e-300	1e-300	1e-300	1
loop_chr2-chr2-315	chr2	25951109	25951376	chr2	26145046	26145299	193930	2.59512e+07	2.61452e+07	135	118	TRUE	11	0.181586	11	11	0	1e-300	1.62727e-35	1e-300	2.67861e-96	3.63061e-68	1
loop_chr2-chr2-316	chr2	200713012	200713192	chr2	200888912	200889232	175970	200713102	200889072	372	336	TRUE	10	0.171682	10	10	0	1e-300	8.02975e-23	1e-300	1e-300	7.93278e-229	1
loop_chr2-chr2-317	chr2	230943600	230943971	chr2	230974171	230974527	30563.5	2.30944e+08	230974349	409	497	TRUE	20	0.236151	20	20	0	2.24013e-11	4.17527e-46	2.43547e-25	3.35667e-139	2.39146e-260	1
loop_chr2-chr2-318	chr2	160110062	160110428	chr2	160210533	160211100	100572	160110245	1.60211e+08	179	297	TRUE	22	0.202411	22	7.33333	0	1e-300	8.66343e-65	1e-300	1.32633e-88	1.51135e-123	1
loop_chr2-chr2-319	chr2	230950044	230950397	chr2	230974138	230974527	24112	2.3095e+08	2.30974e+08	164	524	TRUE	22	0.254515	22	22	0	0.000153069	4.16447e-60	3.42142e-22	2.05756e-28	1.85896e-281	1
loop_chr2-chr2-320	chr2	231228278	231228681	chr2	231394510	231394784	166168	2.31228e+08	231394647	283	258	TRUE	14	0.177514	14	14	0	1e-300	8.1023e-37	1e-300	5.98022e-107	2.70024e-112	1
loop_chr2-chr2-321	chr2	60969355	60969585	chr2	60992975	60993248	23641.5	60969470	6.09931e+07	81	593	TRUE	10	0.170658	10	10	0	1e-300	3.85044e-27	1e-300	2.82333e-24	1e-300	1
loop_chr2-chr2-322	chr2	173997417	173997612	chr2	174039676	174040013	42330	1.73998e+08	1.7404e+08	166	309	TRUE	10	0.161355	10	10	0	1e-300	9.34951e-27	1e-300	6.1567e-107	5.27322e-148	1
loop_chr2-chr2-323	chr2	8313236	8313554	chr2	8408739	8409256	95602.5	8313395	8.409e+06	290	590	TRUE	15	0.154205	15	15	0	1e-300	3.60317e-34	1e-300	1.70013e-123	1e-300	1
loop_chr2-chr2-324	chr2	161088792	161089264	chr2	161104239	161104506	15344.5	161089028	1.61104e+08	305	262	TRUE	18	0.209085	18	9	0	1e-300	2.91593e-48	1e-300	9.521e-106	8.22547e-150	1
loop_chr2-chr2-325	chr2	65357727	65358164	chr2	65390043	65390333	32242.5	6.53579e+07	65390188	384	339	TRUE	13	0.153498	13	13	0	1e-300	1.57227e-30	1e-300	8.31087e-151	2.07849e-166	1
loop_chr2-chr2-326	chr2	118047531	118047853	chr2	118061459	118061643	13859	118047692	118061551	63	118	TRUE	10	0.169646	10	10	0	1e-300	1.87356e-35	1e-300	9.63272e-13	9.41027e-57	1
loop_chr2-chr2-327	chr2	73963765	73964002	chr2	74032053	74032537	68411.5	7.39639e+07	74032295	233	380	TRUE	12	0.14287	12	12	0	1e-300	6.57999e-30	1e-300	8.42296e-138	1.2754e-114	1
loop_chr2-chr2-328	chr2	201118394	201118827	chr2	201158132	201158561	39736	2.01119e+08	2.01158e+08	424	337	TRUE	20	0.199167	20	20	0	1e-300	3.09292e-49	1e-300	1.08198e-177	6.14364e-193	1
loop_chr2-chr2-329	chr2	9607839	9608154	chr2	9631215	9631295	23258.5	9.608e+06	9631255	348	248	TRUE	11	0.23905	11	11	0	1e-300	3.16741e-27	1e-300	1e-300	1e-300	1
loop_chr2-chr2-330	chr2	70083968	70084041	chr2	70108827	70109201	25009.5	7.0084e+07	70109014	164	467	TRUE	10	0.192038	10	5	0	1e-300	5.36848e-25	1e-300	3.48087e-118	1e-300	1
loop_chr2-chr2-331	chr2	43426543	43427044	chr2	43483100	43483467	56490	4.34268e+07	4.34833e+07	662	282	TRUE	19	0.1879	19	19	0	2.26871e-05	3.48085e-44	3.18296e-18	1.08744e-297	1.23197e-38	1
loop_chr2-chr2-332	chr2	17646072	17646272	chr2	17670816	17671249	24860.5	17646172	1.7671e+07	241	114	TRUE	13	0.176292	13	13	0	1e-300	1.44997e-39	1e-300	3.82549e-162	7.39093e-29	1
loop_chr2-chr2-333	chr2	15142174	15142497	chr2	15176913	15177258	34750	1.51423e+07	1.51771e+07	350	238	TRUE	15	0.192756	15	15	0	1e-300	6.10305e-39	1e-300	1e-300	6.64955e-153	1
loop_chr2-chr2-334	chr2	157413436	157413550	chr2	157468967	157469205	55593	157413493	157469086	253	304	TRUE	10	0.243866	10	10	0	1e-300	5.86896e-25	1e-300	3.52008e-119	6.42992e-75	1
loop_chr2-chr2-335	chr2	159879088	159879615	chr2	159940014	159940258	60784.5	1.59879e+08	159940136	590	201	TRUE	16	0.178139	16	8	0	1e-300	1.93978e-39	1e-300	1e-300	1.87042e-125	1
loop_chr2-chr2-336	chr2	195498319	195498579	chr2	195660052	195660508	161831	195498449	195660280	115	230	TRUE	15	0.179834	15	15	0	1e-300	1.0668e-46	1e-300	4.83028e-78	1.2465e-60	1
loop_chr2-chr2-337	chr2	84926735	84927235	chr2	85014637	85015217	87942	84926985	85014927	404	177	TRUE	12	0.0953787	12	12	0	0.000159145	4.6821e-31	8.31611e-10	5.30442e-88	6.77207e-30	1
loop_chr2-chr2-338	chr2	97664130	97664329	chr2	97676599	97676933	12536.5	9.76642e+07	97676766	354	83	TRUE	11	0.177157	11	11	0	1e-300	1.43368e-32	1e-300	8.37065e-281	2.70231e-46	1
loop_chr2-chr2-339	chr2	177335002	177335496	chr2	177416095	177416360	80978.5	177335249	1.77416e+08	144	98	TRUE	12	0.135717	12	12	0	1e-300	8.83377e-40	1e-300	1.91946e-45	3.50011e-37	1
loop_chr2-chr2-340	chr2	44731628	44731988	chr2	44778660	44778951	46997.5	44731808	4.47788e+07	274	340	TRUE	13	0.171418	13	13	0	1e-300	1.88298e-32	1e-300	1.0229e-186	4.20352e-227	1
loop_chr2-chr2-341	chr2	69912120	69912369	chr2	70301942	70302183	389818	6.99122e+07	7.03021e+07	174	213	TRUE	12	0.210222	12	12	0	1e-300	1.51337e-34	1e-300	3.88079e-76	3.67252e-110	1
loop_chr2-chr2-342	chr2	25279260	25279588	chr2	25295084	25295298	15767	25279424	25295191	265	97	TRUE	11	0.174216	11	11	0	1e-300	3.4667e-33	1e-300	6.20441e-150	1.3443e-48	1
loop_chr2-chr2-343	chr2	178109889	178110247	chr2	178280370	178280705	170470	178110068	1.78281e+08	204	143	TRUE	13	0.161029	13	13	0	1e-300	3.44992e-39	1e-300	2.37203e-131	4.03279e-100	1
loop_chr2-chr2-344	chr2	157442080	157447768	chr2	157467972	157471477	24800.5	157444924	1.5747e+08	1288	1644	TRUE	232	0.216633	18.56	12.8889	0	6.24502e-20	1e-300	2.88072e-201	9.21102e-194	1e-300	1
loop_chr2-chr2-345	chr2	121736872	121737309	chr2	121748343	121748577	11369.5	1.21737e+08	121748460	668	68	TRUE	11	0.140723	11	11	0	1e-300	1.5798e-30	1e-300	1e-300	1.26952e-44	1
loop_chr2-chr2-346	chr2	189661206	189661553	chr2	189674372	189674418	13015.5	1.89661e+08	189674395	496	112	TRUE	10	0.218425	10	10	0	1e-300	1.91205e-26	1e-300	1e-300	1.87978e-183	1
loop_chr2-chr2-347	chr2	39379771	39380280	chr2	39492087	39492319	112178	3.938e+07	39492203	253	293	TRUE	10	0.115845	10	10	0	1e-300	4.03904e-25	1e-300	3.37525e-59	5.87826e-161	1
loop_chr2-chr2-348	chr2	47336561	47336917	chr2	47388390	47388497	51704.5	47336739	4.73884e+07	248	123	TRUE	10	0.185401	10	10	0	1e-300	4.53376e-29	1e-300	9.98369e-102	1.56262e-69	1
loop_chr2-chr2-349	chr2	42105356	42105631	chr2	42132984	42133263	27630	4.21055e+07	4.21331e+07	247	247	TRUE	10	0.154947	10	10	0	1e-300	5.58253e-26	1e-300	6.4452e-94	1.98512e-164	1
loop_chr2-chr2-350	chr2	38607648	38608095	chr2	38663888	38664187	56166	3.86079e+07	3.8664e+07	400	255	TRUE	14	0.161095	14	14	0	1e-300	9.52565e-35	1e-300	3.88359e-272	9.4172e-208	1
loop_chr2-chr2-351	chr2	189762503	189763094	chr2	189783383	189783784	20785	1.89763e+08	1.89784e+08	552	257	TRUE	21	0.18172	21	21	0	2.57064e-09	3.42747e-52	7.54263e-21	1e-300	4.65299e-92	1
loop_chr2-chr2-352	chr2	43402055	43402491	chr2	43461761	43462112	59663.5	43402273	4.34619e+07	708	467	TRUE	18	0.196332	18	9	0	1e-300	6.11561e-37	1e-300	1e-300	1e-300	1
loop_chr2-chr2-353	chr2	134262002	134262365	chr2	134282774	134283246	20826.5	1.34262e+08	134283010	301	661	TRUE	17	0.174766	17	3.4	0	0.0367543	2.35197e-38	1.09492e-15	1.08511e-77	1e-300	1
loop_chr2-chr2-354	chr2	197435840	197436115	chr2	197453102	197453306	17226.5	1.97436e+08	197453204	75	430	TRUE	10	0.179208	10	5	0	1e-300	6.65282e-29	1e-300	2.1131e-23	7.20072e-243	1
loop_chr2-chr2-355	chr2	68387501	68388105	chr2	68441797	68441843	54017	68387803	68441820	552	343	TRUE	15	0.198094	15	15	0	1e-300	1.71556e-33	1e-300	9.62901e-204	1e-300	1
loop_chr2-chr2-356	chr2	24331627	24331957	chr2	24343169	24343471	11528	24331792	24343320	181	180	TRUE	10	0.135824	10	10	0	1e-300	9.21994e-29	1e-300	4.2816e-65	4.03766e-55	1
loop_chr2-chr2-357	chr2	37586309	37586549	chr2	37635418	37635788	49174	37586429	37635603	245	420	TRUE	15	0.211084	15	15	0	1e-300	1.54298e-37	1e-300	8.40079e-87	9.08507e-219	1
loop_chr2-chr2-358	chr2	190678745	190679085	chr2	190693714	190694249	15066.5	190678915	1.90694e+08	454	184	TRUE	12	0.117725	12	12	0	1e-300	3.119e-30	1e-300	1.52339e-159	6.64825e-32	1
loop_chr2-chr2-359	chr2	134262568	134262899	chr2	134282728	134283542	20401.5	1.34263e+08	134283135	232	914	TRUE	23	0.172431	23	7.66667	0	0.000104477	6.14213e-54	1.48478e-23	1.63042e-39	1e-300	1
loop_chr2-chr2-360	chr2	8475443	8475726	chr2	8487896	8488481	12604	8.47558e+06	8.48819e+06	185	348	TRUE	17	0.168121	17	17	0	1e-300	6.94225e-47	1e-300	3.20319e-108	2.16879e-212	1
loop_chr2-chr2-361	chr2	97967019	97967398	chr2	97991505	97991806	24447	9.79672e+07	9.79917e+07	263	269	TRUE	10	0.126237	10	10	0	1e-300	2.5159e-25	1e-300	3.36668e-117	3.54045e-115	1
loop_chr2-chr2-362	chr2	30226502	30226852	chr2	30336984	30337343	110486	30226677	3.03372e+07	241	530	TRUE	15	0.18161	15	15	0	1e-300	4.1128e-36	1e-300	4.67029e-98	3.18936e-265	1
loop_chr2-chr2-363	chr2	25196627	25196700	chr2	25210100	25210467	13620	2.51967e+07	2.52103e+07	128	500	TRUE	10	0.195093	10	10	0	1e-300	8.29686e-26	1e-300	5.66263e-176	1e-300	1
loop_chr2-chr2-364	chr2	43131608	43131825	chr2	43229427	43229661	97827.5	4.31317e+07	43229544	211	194	TRUE	14	0.266468	14	14	0	1e-300	1.95309e-40	1e-300	2.4854e-127	8.50812e-83	1
loop_chr2-chr2-365	chr2	30287834	30288427	chr2	30336807	30337343	48944.5	3.02881e+07	30337075	315	622	TRUE	26	0.197685	26	26	0	1e-300	4.88271e-63	1e-300	2.65194e-152	7.55837e-271	1
loop_chr2-chr2-366	chr2	127700769	127701065	chr2	127749730	127749981	48938.5	127700917	1.2775e+08	222	284	TRUE	13	0.204009	13	13	0	1e-300	1.05458e-34	1e-300	6.24415e-105	4.53413e-216	1
loop_chr2-chr2-367	chr2	196211134	196211695	chr2	196242294	196242825	31145	1.96211e+08	1.96243e+08	500	439	TRUE	12	0.0943306	12	12	0	1e-300	4.12767e-25	1e-300	1e-300	1.24195e-202	1
loop_chr2-chr2-368	chr2	219642618	219642995	chr2	219661481	219661640	18754	2.19643e+08	2.19662e+08	234	76	TRUE	10	0.160151	10	10	0	1e-300	1.59957e-31	1e-300	9.6081e-220	2.2189e-42	1
loop_chr2-chr2-369	chr2	189751149	189751526	chr2	189762457	189762975	11378.5	1.89751e+08	189762716	134	510	TRUE	15	0.143867	15	15	0	1e-300	2.40798e-40	1e-300	1.34932e-65	1e-300	1
loop_chr2-chr2-370	chr2	168583149	168583670	chr2	168594690	168595052	11461.5	1.68583e+08	168594871	147	241	TRUE	14	0.136101	14	14	0	1e-300	2.33423e-41	1e-300	4.68065e-15	1.13248e-98	1
loop_chr2-chr2-371	chr2	171320247	171320609	chr2	171415862	171416048	95527	171320428	171415955	431	219	TRUE	11	0.172308	11	11	0	1e-300	8.47472e-27	1e-300	1.02938e-95	3.10014e-100	1
loop_chr2-chr2-372	chr2	216045169	216045365	chr2	216056775	216056980	11610.5	216045267	2.16057e+08	146	178	TRUE	10	0.214067	10	10	0	1e-300	9.02196e-30	1e-300	1.13128e-78	8.77623e-66	1
loop_chr2-chr2-373	chr2	197240448	197240954	chr2	197255365	197255832	14897.5	197240701	1.97256e+08	277	472	TRUE	17	0.149979	17	17	0	0.0101538	1.67283e-41	1.09492e-15	5.03867e-63	1.04072e-194	1
loop_chr2-chr2-374	chr2	43426379	43426892	chr2	43459583	43459796	33054	4.34266e+07	4.34597e+07	713	131	TRUE	12	0.141886	12	6	0	1e-300	1.07662e-29	1e-300	1e-300	1.93975e-46	1
loop_chr2-chr2-375	chr2	230615145	230615191	chr2	230658733	230659419	43908	230615168	230659076	300	462	TRUE	15	0.175903	15	15	0	1e-300	1.48204e-35	1e-300	1e-300	1.00937e-147	1
loop_chr2-chr2-376	chr2	179031770	179032094	chr2	179044469	179044727	12666	179031932	179044598	371	59	TRUE	10	0.147493	10	10	0	1e-300	1.1356e-30	1e-300	1.686e-221	8.31236e-22	1
loop_chr2-chr2-377	chr2	85561467	85561513	chr2	85577894	85578299	16606.5	85561490	8.55781e+07	240	130	TRUE	10	0.190334	10	10	0	1e-300	5.76349e-29	1e-300	1e-300	1.11134e-29	1
loop_chr2-chr2-378	chr2	60840897	60841489	chr2	60873428	60873814	32428	60841193	60873621	325	264	TRUE	20	0.175544	20	20	0	1.41307e-11	8.57049e-54	1.58753e-19	4.1779e-58	1.88915e-85	1
loop_chr2-chr2-379	chr2	75416843	75417189	chr2	75428685	75428968	11810.5	75417016	7.54288e+07	225	79	TRUE	11	0.150119	11	11	0	1e-300	5.02025e-35	1e-300	5.22275e-115	4.16405e-17	1
loop_chr2-chr2-380	chr2	64214557	64214925	chr2	64228148	64228662	13664	64214741	64228405	444	262	TRUE	16	0.15572	16	8	0	1e-300	1.54036e-39	1e-300	1.5489e-156	1.68887e-150	1
loop_chr2-chr2-381	chr2	196177553	196177844	chr2	196200530	196200860	22996.5	1.96178e+08	196200695	173	303	TRUE	10	0.13823	10	10	0	1e-300	1.17106e-26	1e-300	3.05493e-46	3.82459e-157	1
loop_chr2-chr2-382	chr2	96146528	96146574	chr2	96157775	96158066	11369.5	96146551	9.61579e+07	174	119	TRUE	12	0.305665	12	12	0	1e-300	1.08491e-37	1e-300	1e-300	3.40914e-36	1
loop_chr2-chr2-383	chr2	70143242	70143698	chr2	70161011	70161332	17701.5	70143470	7.01612e+07	231	319	TRUE	13	0.14362	13	13	0	1e-300	8.36159e-34	1e-300	1.35061e-32	4.96602e-209	1
loop_chr2-chr2-384	chr2	33476294	33476608	chr2	33494406	33494729	18116.5	33476451	3.34946e+07	293	207	TRUE	14	0.188661	14	14	0	1e-300	5.58967e-38	1e-300	1.41003e-79	3.7126e-83	1
loop_chr2-chr2-385	chr2	230589475	230590049	chr2	230600260	230601395	11065.5	230589762	2.30601e+08	508	402	TRUE	16	0.0803659	16	16	0.04	0.00282968	1.50275e-35	1.86776e-14	1.55695e-229	1.6466e-74	1
loop_chr2-chr2-386	chr2	54845656	54845857	chr2	54866922	54867256	21332.5	5.48458e+07	54867089	126	203	TRUE	11	0.176495	11	11	0	1e-300	3.5352e-33	1e-300	3.25392e-51	2.31225e-82	1
loop_chr2-chr2-387	chr2	61694907	61694953	chr2	61707933	61708344	13208.5	61694930	6.17081e+07	185	282	TRUE	11	0.206619	11	5.5	0	1e-300	1.11848e-29	1e-300	1e-300	2.65565e-173	1
loop_chr2-chr2-388	chr2	97645905	97646154	chr2	97663205	97663384	17265	9.7646e+07	9.76633e+07	170	77	TRUE	11	0.220619	11	11	0	3.2891e-06	1.56765e-36	7.74084e-12	3.20684e-75	4.47544e-09	1
loop_chr2-chr2-389	chr2	68789601	68789906	chr2	68832619	68832897	43004.5	6.87898e+07	68832758	401	151	TRUE	11	0.161964	11	11	0	1e-300	5.68822e-29	1e-300	3.34071e-291	5.7314e-61	1
loop_chr2-chr2-390	chr2	227658244	227658508	chr2	227862371	227862470	204044	227658376	2.27862e+08	237	79	TRUE	10	0.236476	10	10	0	1e-300	2.74861e-31	1e-300	5.98455e-222	2.22427e-49	1
loop_chr2-chr2-391	chr2	63691955	63692342	chr2	63861203	63861514	169210	6.36921e+07	6.38614e+07	196	156	TRUE	13	0.159875	13	13	0	1e-300	6.56018e-39	1e-300	3.21847e-107	6.29762e-91	1
loop_chr2-chr2-392	chr2	39377590	39377884	chr2	39492094	39492576	114598	39377737	39492335	297	452	TRUE	13	0.143806	13	13	0	1e-300	2.33853e-30	1e-300	1.62747e-190	1e-300	1
loop_chr2-chr2-393	chr2	224922213	224922523	chr2	224937687	224938180	15565.5	224922368	2.24938e+08	246	297	TRUE	15	0.16035	15	15	0	1e-300	8.21596e-40	1e-300	3.48142e-130	1.83466e-105	1
loop_chr2-chr2-394	chr2	207311420	207311835	chr2	207329067	207329352	17582	2.07312e+08	2.07329e+08	189	284	TRUE	11	0.134893	11	11	0	1e-300	1.54135e-29	1e-300	5.84724e-94	2.06559e-139	1
loop_chr2-chr2-395	chr2	120261616	120261701	chr2	120287377	120287658	25859	1.20262e+08	1.20288e+08	70	272	TRUE	10	0.234538	10	10	0	1e-300	3.07678e-31	1e-300	2.82729e-37	1.46986e-169	1
loop_chr2-chr2-396	chr2	176931938	176932205	chr2	176997545	176998000	65701	1.76932e+08	1.76998e+08	294	189	TRUE	11	0.130782	11	11	0	1e-300	2.26981e-29	1e-300	8.88615e-173	7.25104e-61	1
loop_chr2-chr2-397	chr2	148023792	148024137	chr2	148042043	148042510	18312	1.48024e+08	1.48042e+08	183	271	TRUE	14	0.148001	14	14	0	1e-300	3.06856e-39	1e-300	3.22724e-76	9.52238e-170	1
loop_chr2-chr2-398	chr2	54560533	54560885	chr2	54574507	54574877	13983	54560709	54574692	363	207	TRUE	11	0.130782	11	11	0	1e-300	6.65595e-28	1e-300	1.66725e-176	1.43731e-48	1
loop_chr2-chr2-399	chr2	208294680	208295100	chr2	208311422	208311629	16635.5	208294890	2.08312e+08	171	220	TRUE	10	0.136907	10	10	0	1e-300	4.007e-28	1e-300	1.44177e-79	6.1737e-94	1
loop_chr2-chr2-400	chr2	201118440	201118827	chr2	201130494	201130886	12056.5	2.01119e+08	201130690	359	117	TRUE	10	0.110194	10	3.33333	0	0.0291513	1.15092e-27	1.11425e-07	5.99574e-122	1.00467e-11	1
loop_chr2-chr2-401	chr2	97645669	97646320	chr2	97662907	97662994	16956	9.7646e+07	9.7663e+07	277	105	TRUE	14	0.162842	14	14	0	1e-300	1.18942e-42	1e-300	5.85465e-160	1.91714e-66	1
loop_chr2-chr2-402	chr2	219278665	219279146	chr2	219294840	219294963	15996	2.19279e+08	2.19295e+08	327	192	TRUE	16	0.227393	16	16	0	1e-300	6.13384e-44	1e-300	1.55409e-123	3.4019e-171	1
loop_chr2-chr2-403	chr2	134252319	134252746	chr2	134282977	134283361	30636.5	1.34253e+08	134283169	215	627	TRUE	13	0.137599	13	13	0	0.00106745	2.33771e-30	6.35978e-11	1.99292e-12	1.99429e-300	1
loop_chr2-chr2-404	chr2	97012317	97012625	chr2	97112403	97112558	100010	97012471	9.71125e+07	41	94	TRUE	10	0.185401	10	10	0	1e-300	1.5257e-38	1e-300	3.82941e-22	3.48128e-62	1
loop_chr2-chr2-405	chr2	24343169	24343682	chr2	24354948	24355070	11583.5	2.43434e+07	24355009	216	98	TRUE	11	0.148701	11	11	0	1e-300	3.92832e-34	1e-300	2.46566e-53	1.83495e-38	1
loop_chr2-chr2-406	chr2	190704350	190704732	chr2	190718907	190718982	14403.5	190704541	1.90719e+08	142	177	TRUE	10	0.187836	10	10	0	1e-300	6.39253e-30	1e-300	2.04626e-40	6.85117e-90	1
loop_chr2-chr2-407	chr2	98460769	98461159	chr2	98482989	98483513	22287	98460964	98483251	478	250	TRUE	15	0.140877	15	15	0	1e-300	1.50842e-36	1e-300	3.39441e-293	1.36815e-92	1
loop_chr2-chr2-408	chr2	159905125	159905287	chr2	159921680	159922000	16634	159905206	159921840	188	244	TRUE	10	0.178093	10	10	0	1e-300	3.04155e-27	1e-300	1.78522e-111	6.85773e-98	1
loop_chr2-chr2-409	chr2	48313539	48314021	chr2	48420762	48421012	107107	48313780	48420887	303	340	TRUE	11	0.128996	11	5.5	0	1e-300	2.29781e-26	1e-300	6.44681e-37	2.32227e-290	1
loop_chr2-chr2-410	chr2	74186365	74186816	chr2	74198283	74198552	11827	7.41866e+07	7.41984e+07	74	371	TRUE	12	0.143068	12	12	0	1e-300	2.725e-36	1e-300	5.66454e-07	1.10824e-279	1
loop_chr2-chr2-411	chr2	85679014	85679375	chr2	85705053	85705418	26041	8.56792e+07	8.57052e+07	200	182	TRUE	11	0.130062	11	11	0	1e-300	1.96091e-31	1e-300	1.87876e-168	4.83471e-100	1
loop_chr2-chr2-412	chr2	68423869	68424304	chr2	68441797	68441843	17733.5	6.84241e+07	68441820	396	343	TRUE	12	0.214156	12	6	0	1e-300	1.2243e-27	1e-300	1.12387e-183	1e-300	1
loop_chr2-chr2-413	chr2	230974108	230974447	chr2	230987229	230987275	12974.5	2.30974e+08	230987252	467	133	TRUE	10	0.222963	10	10	0	1e-300	6.197e-26	1e-300	1.15123e-232	2.49212e-227	1
loop_chr2-chr2-414	chr2	60839360	60839863	chr2	60873428	60873860	34032.5	6.08396e+07	60873644	489	267	TRUE	17	0.156074	17	17	0	0.029959	1.6195e-41	1.09492e-15	6.05494e-160	4.20745e-80	1
loop_chr2-chr2-415	chr2	33497248	33497503	chr2	33530738	33531068	33527.5	3.34974e+07	33530903	300	163	TRUE	11	0.16141	11	11	0	1e-300	5.33013e-30	1e-300	3.27854e-140	5.8566e-38	1
loop_chr2-chr2-416	chr2	70108866	70109309	chr2	70121380	70121518	12361.5	7.01091e+07	70121449	465	166	TRUE	12	0.177296	12	12	0	1e-300	1.16597e-30	1e-300	1e-300	5.36341e-137	1
loop_chr2-chr2-417	chr2	232014012	232014126	chr2	232027007	232027392	13130.5	232014069	2.32027e+08	48	244	TRUE	11	0.189228	11	11	0	1e-300	3.12653e-37	1e-300	2.02693e-26	2.91371e-166	1
loop_chr2-chr2-418	chr2	213165934	213166454	chr2	213233348	213233425	67192.5	213166194	2.13233e+08	496	283	TRUE	10	0.143787	10	10	0	1e-300	2.56708e-22	1e-300	2.29966e-257	1.56732e-161	1
loop_chr2-chr2-419	chr2	84906392	84907083	chr2	84919661	84919943	13064.5	8.49067e+07	84919802	209	248	TRUE	19	0.167623	19	6.33333	0	1e-300	4.88633e-55	1e-300	7.66573e-56	4.93932e-115	1
loop_chr2-chr2-420	chr2	159878962	159879393	chr2	159905125	159905239	26004.5	1.59879e+08	159905182	460	173	TRUE	10	0.157506	10	10	0	1e-300	7.97647e-25	1e-300	2.46401e-247	3.29174e-96	1
loop_chr2-chr2-421	chr2	189751191	189751535	chr2	190070280	190070524	319039	189751363	190070402	124	181	TRUE	10	0.145988	10	10	0	1e-300	1.97621e-30	1e-300	3.06991e-59	3.97244e-84	1
loop_chr2-chr2-422	chr2	64750649	64750930	chr2	64831440	64831960	80910.5	6.47508e+07	64831700	635	464	TRUE	15	0.160751	15	15	0	1e-300	1.4198e-30	1e-300	1e-300	2.05109e-277	1
loop_chr2-chr2-423	chr2	230943393	230948791	chr2	230983356	230986436	38804	230946092	230984896	1785	1092	TRUE	204	0.206553	25.5	25.5	0	1.95544e-25	1e-300	4.47428e-204	1e-300	5.41933e-241	1
loop_chr2-chr2-424	chr2	151771414	151771860	chr2	151862865	151863059	91325	151771637	151862962	356	445	TRUE	10	0.134126	10	5	0	1e-300	8.77229e-22	1e-300	4.59775e-239	1e-300	1
loop_chr2-chr2-425	chr2	157413781	157414036	chr2	157443956	157444216	30177.5	1.57414e+08	157444086	245	210	TRUE	10	0.166681	10	3.33333	0	0.00143851	9.83045e-27	1.11425e-07	2.10447e-56	1.51754e-59	1
loop_chr2-chr2-426	chr2	211930285	211930681	chr2	211957916	211958150	27550	211930483	211958033	202	206	TRUE	10	0.136255	10	10	0	1e-300	1.12826e-27	1e-300	4.31603e-101	5.42594e-136	1
loop_chr2-chr2-427	chr2	70161082	70161443	chr2	70190817	70190863	29577.5	7.01613e+07	70190840	345	168	TRUE	13	0.274184	13	13	0	1e-300	3.30278e-35	1e-300	1.89908e-243	1e-300	1
loop_chr2-chr2-428	chr2	190678746	190678889	chr2	190722053	190722484	43451	1.90679e+08	1.90722e+08	258	356	TRUE	10	0.149548	10	10	0	1e-300	3.54098e-24	1e-300	4.56958e-92	8.23762e-131	1
loop_chr2-chr2-429	chr2	200713081	200713192	chr2	201069259	201069820	356403	2.00713e+08	2.0107e+08	349	360	TRUE	12	0.153287	12	12	0	1e-300	4.7483e-28	1e-300	1e-300	4.57776e-165	1
loop_chr2-chr2-430	chr2	224519970	224520377	chr2	224575983	224576602	56119	2.2452e+08	2.24576e+08	299	206	TRUE	15	0.125498	15	15	0	1e-300	5.84545e-41	1e-300	5.72211e-104	7.86386e-48	1
loop_chr2-chr2-431	chr2	134250988	134251356	chr2	134282931	134283235	31911	134251172	134283083	259	580	TRUE	11	0.140513	11	11	0	1e-300	1.4958e-24	1e-300	5.83314e-46	3.38586e-266	1
loop_chr2-chr2-432	chr2	200713081	200713192	chr2	200812567	200812978	99636	2.00713e+08	2.00813e+08	349	146	TRUE	11	0.180891	11	11	0	1e-300	8.25453e-30	1e-300	1e-300	5.67287e-13	1
loop_chr2-chr2-433	chr2	38607681	38607977	chr2	38722734	38723311	115194	38607829	3.8723e+07	299	339	TRUE	17	0.167159	17	17	0	1e-300	2.05348e-43	1e-300	2.01777e-193	1.96183e-100	1
loop_chr2-chr2-434	chr2	70083541	70083679	chr2	70108688	70109201	25334.5	70083610	7.01089e+07	172	496	TRUE	11	0.145046	11	11	0	1e-300	2.6448e-27	1e-300	6.68504e-80	1e-300	1
loop_chr2-chr2-435	chr2	195535984	195536528	chr2	195561559	195561612	25329.5	195536256	1.95562e+08	276	106	TRUE	11	0.158166	11	11	0	1e-300	1.52737e-32	1e-300	8.84069e-129	3.43533e-54	1
loop_chr2-chr2-436	chr2	25422025	25422380	chr2	25453224	25453533	31176	2.54222e+07	2.54534e+07	289	254	TRUE	10	0.129278	10	10	0	1e-300	3.65715e-25	1e-300	1.01432e-79	3.55508e-153	1
loop_chr2-chr2-437	chr2	98471167	98471305	chr2	98483035	98483552	12057.5	98471236	9.84833e+07	124	262	TRUE	10	0.131055	10	10	0	1e-300	8.62232e-29	1e-300	7.78327e-62	2.00839e-107	1
loop_chr2-chr2-438	chr2	68766809	68767430	chr2	68789601	68790027	22694.5	6.87671e+07	68789814	160	433	TRUE	14	0.114782	14	7	0	1e-300	3.47698e-37	1e-300	2.27048e-14	3.73918e-266	1
loop_chr2-chr2-439	chr2	108607864	108607999	chr2	108636084	108636435	28328	1.08608e+08	1.08636e+08	113	167	TRUE	11	0.19429	11	11	0	1e-300	1.11335e-34	1e-300	8.61886e-85	1.23295e-38	1
loop_chr2-chr2-440	chr2	38473947	38474427	chr2	38485860	38485996	11741	38474187	38485928	162	123	TRUE	11	0.153287	11	11	0	1e-300	2.08971e-34	1e-300	2.0767e-55	2.57891e-92	1
loop_chr2-chr2-441	chr2	230234029	230234456	chr2	230257844	230258126	23742.5	2.30234e+08	230257985	173	350	TRUE	10	0.121073	10	10	0	1e-300	5.04629e-26	1e-300	5.28893e-46	1.10928e-260	1
loop_chr2-chr2-442	chr2	228590750	228590978	chr2	228613144	228613554	22485	228590864	228613349	126	83	TRUE	10	0.134547	10	10	0	1e-300	7.04486e-34	1e-300	4.42307e-86	1.61935e-37	1
loop_chr2-chr2-443	chr2	74571093	74571269	chr2	74584047	74584516	13100.5	74571181	7.45843e+07	161	152	TRUE	10	0.133087	10	10	0	1e-300	4.8738e-30	1e-300	2.40605e-79	3.13739e-22	1
loop_chr2-chr2-444	chr2	95526579	95526791	chr2	95539691	95539972	13146.5	95526685	9.55398e+07	100	204	TRUE	10	0.174119	10	10	0	1e-300	7.14115e-31	1e-300	4.49494e-54	5.3378e-102	1
loop_chr2-chr2-445	chr2	207502951	207503475	chr2	207529626	207529715	26457.5	207503213	2.0753e+08	253	447	TRUE	12	0.168041	12	12	0	1e-300	1.29743e-28	1e-300	4.81198e-92	1e-300	1
loop_chr2-chr2-446	chr2	43405825	43406021	chr2	43426387	43426796	20668.5	43405923	4.34266e+07	119	590	TRUE	10	0.141886	10	10	0	1e-300	2.06286e-25	1e-300	7.90236e-51	6.2097e-251	1
loop_chr2-chr2-447	chr2	179031747	179032081	chr2	179049364	179049786	17661	179031914	179049575	360	138	TRUE	11	0.124901	11	11	0	0.000991054	6.13765e-30	1.00478e-08	7.73719e-205	5.66055e-26	1
loop_chr2-chr2-448	chr2	64144341	64144668	chr2	64326190	64326603	181892	6.41445e+07	6.43264e+07	479	505	TRUE	11	0.127601	11	5.5	0	1e-300	3.01704e-22	1e-300	5.40997e-261	3.14028e-200	1
loop_chr2-chr2-449	chr2	240513976	240514256	chr2	240566261	240566642	52335.5	240514116	2.40566e+08	191	210	TRUE	10	0.129865	10	10	0	1e-300	7.74438e-28	1e-300	6.44246e-132	7.37224e-82	1
loop_chr2-chr2-450	chr2	236544824	236547917	chr2	236558282	236560540	13040.5	2.36546e+08	236559411	679	457	TRUE	99	0.158816	24.75	49.5	0.03	6.45377e-19	1.85614e-278	8.21257e-99	9.78048e-153	1.21515e-60	1
loop_chr2-chr2-451	chr2	173222132	173222524	chr2	173239651	173240221	17608	173222328	173239936	97	249	TRUE	12	0.107078	12	12	0	1e-300	6.76541e-37	1e-300	1.32334e-35	2.82359e-148	1
loop_chr2-chr2-452	chr2	8409123	8409380	chr2	8432796	8433203	23748	8.40925e+06	8.433e+06	319	125	TRUE	10	0.129278	10	10	0	1e-300	6.91419e-28	1e-300	5.09869e-112	6.39348e-65	1
loop_chr2-chr2-453	chr2	31219765	31219963	chr2	31233823	31234041	14068	31219864	31233932	190	162	TRUE	14	0.288887	14	14	0	1e-300	3.11948e-42	1e-300	2.38497e-90	2.35205e-96	1
loop_chr2-chr2-454	chr2	98014845	98015087	chr2	98026952	98027329	12174.5	98014966	9.80271e+07	68	459	TRUE	11	0.152544	11	11	0	1e-300	2.45808e-32	1e-300	4.89898e-11	1.63906e-222	1
loop_chr2-chr2-455	chr2	236545884	236546138	chr2	236569328	236569432	23369	236546011	236569380	203	147	TRUE	10	0.239779	10	10	0	1e-300	3.71811e-29	1e-300	6.46167e-66	1.76414e-115	1
loop_chr2-chr2-456	chr2	70083557	70089377	chr2	70140802	70142006	54937	70086467	70141404	1538	751	TRUE	134	0.163762	44.6667	67	0	1.48151e-22	1e-300	2.19598e-166	1e-300	2.8307e-298	1
loop_chr2-chr2-457	chr2	189661206	189661475	chr2	189698234	189698570	37061.5	1.89661e+08	189698402	429	109	TRUE	12	0.170263	12	6	0	1e-300	2.27022e-33	1e-300	1.18031e-280	1.13191e-43	1
loop_chr2-chr2-458	chr2	135004319	135004715	chr2	135709932	135710068	705483	135004517	135710000	182	89	TRUE	11	0.17749	11	11	0	1e-300	1.85407e-35	1e-300	2.16009e-110	3.47596e-47	1
loop_chr2-chr2-459	chr2	189762457	189762929	chr2	190070422	190070711	307874	189762693	1.90071e+08	493	238	TRUE	10	0.1128	10	10	0	1e-300	4.16309e-23	1e-300	3.19356e-293	1.38006e-135	1
loop_chr2-chr2-460	chr2	43408140	43408642	chr2	43461649	43462004	53435.5	43408391	4.34618e+07	534	478	TRUE	12	0.120197	12	12	0	1e-300	2.55875e-24	1e-300	3.25267e-282	1e-300	1
loop_chr2-chr2-461	chr2	25483746	25484006	chr2	25497908	25498361	14258.5	25483876	2.54981e+07	154	240	TRUE	11	0.132433	11	11	0	1e-300	2.2962e-31	1e-300	1.7488e-80	2.19899e-113	1
loop_chr2-chr2-462	chr2	10792046	10792265	chr2	10810641	10811218	18774	1.07922e+07	1.08109e+07	151	188	TRUE	11	0.118624	11	5.5	0	1e-300	1.17344e-32	1e-300	6.6449e-106	1.88042e-42	1
loop_chr2-chr2-463	chr2	218875611	218880003	chr2	218896486	218899074	19973	218877807	218897780	672	763	TRUE	167	0.205379	41.75	167	0	1.73471e-41	1e-300	4.36684e-202	2.33123e-113	4.23155e-268	1
loop_chr2-chr2-464	chr2	24315539	24316073	chr2	24329920	24330005	14156.5	24315806	2.433e+07	365	83	TRUE	10	0.138677	10	10	0	1e-300	3.72095e-29	1e-300	1.56711e-126	9.78192e-35	1
loop_chr2-chr2-465	chr2	134247992	134248192	chr2	134282968	134283294	35039	134248092	134283131	221	570	TRUE	10	0.163196	10	5	0	2.20427e-05	8.43417e-23	1.70967e-10	4.54982e-72	3.86408e-248	1
loop_chr2-chr2-466	chr2	174608631	174608777	chr2	174634338	174634814	25872	174608704	174634576	144	303	TRUE	10	0.138008	10	10	0	1e-300	1.77339e-27	1e-300	4.01942e-59	3.45255e-98	1
loop_chr2-chr2-467	chr2	168495664	168495822	chr2	168516251	168516788	20776.5	168495743	1.68517e+08	182	134	TRUE	11	0.135863	11	11	0	1e-300	2.08348e-33	1e-300	3.85604e-81	2.11358e-13	1
loop_chr2-chr2-468	chr2	230956777	230957285	chr2	230976827	230977120	19942.5	230957031	2.30977e+08	330	203	TRUE	11	0.117884	11	11	0	1e-300	1.84634e-28	1e-300	2.59473e-104	5.50362e-89	1
loop_chr2-chr2-469	chr2	230257798	230258126	chr2	230288082	230288416	30287	230257962	230288249	397	243	TRUE	10	0.129669	10	10	0	1e-300	5.79384e-24	1e-300	1e-300	2.75601e-124	1
loop_chr2-chr2-470	chr2	214996188	214996500	chr2	215019042	215019387	22870.5	214996344	2.15019e+08	200	129	TRUE	10	0.130656	10	3.33333	0	1e-300	8.27541e-30	1e-300	1.96005e-74	1.1997e-26	1
loop_chr2-chr2-471	chr2	196377362	196377844	chr2	196441516	196441601	63955.5	196377603	1.96442e+08	623	174	TRUE	11	0.166534	11	11	0	1e-300	3.76976e-26	1e-300	1e-300	1.15162e-115	1
loop_chr2-chr2-472	chr2	25362820	25362866	chr2	25419064	25419607	56492.5	25362843	2.54193e+07	179	404	TRUE	10	0.14574	10	10	0	1e-300	3.05268e-25	1e-300	1e-300	1.23045e-70	1
loop_chr2-chr2-473	chr2	68362343	68362736	chr2	68441797	68441843	79280.5	6.83625e+07	68441820	267	343	TRUE	10	0.195537	10	10	0	1e-300	3.44348e-24	1e-300	3.70443e-129	1e-300	1
loop_chr2-chr2-474	chr2	58023953	58024284	chr2	58035447	58035645	11427.5	5.80241e+07	58035546	154	204	TRUE	10	0.16227	10	5	0	1e-300	6.31479e-29	1e-300	1.01216e-54	4.81566e-133	1
loop_chr2-chr2-475	chr2	74185232	74185830	chr2	74197733	74198552	12611.5	74185531	7.41981e+07	177	435	TRUE	26	0.157506	26	26	0	8.02118e-05	4.71751e-74	9.47227e-28	3.48383e-49	4.6038e-186	1
loop_chr2-chr2-476	chr2	208253421	208255276	chr2	208263944	208267650	11448.5	2.08254e+08	208265797	567	955	TRUE	50	0.0771811	50	50	0.05	5.6159e-15	5.09386e-112	1.23375e-65	1e-300	1e-300	1
loop_chr2-chr2-477	chr2	85679014	85679375	chr2	85706563	85708386	28280	8.56792e+07	8.57075e+07	200	226	TRUE	23	0.0904001	23	23	0	1e-300	7.93288e-70	1e-300	1.87876e-168	1.54605e-28	1
loop_chr2-chr2-478	chr2	74507506	74507839	chr2	74529812	74530046	22256.5	7.45077e+07	74529929	358	473	TRUE	15	0.227092	15	15	0	1e-300	3.16605e-34	1e-300	1e-300	1e-300	1
loop_chr2-chr2-479	chr2	37414005	37415716	chr2	37831754	37833913	417973	3.74149e+07	3.78328e+07	460	516	TRUE	32	0.0709795	32	10.6667	0	5.57798e-25	1.75825e-77	5.4494e-46	3.10787e-167	5.29331e-150	1
loop_chr2-chr2-480	chr2	240567457	240567915	chr2	240579066	240580515	12104.5	240567686	2.4058e+08	108	222	TRUE	19	0.0855257	19	19	0.02	1e-300	8.48048e-62	1e-300	1.04618e-13	9.52828e-30	1
loop_chr2-chr2-481	chr2	8514680	8516778	chr2	8525163	8527042	10373.5	8515729	8.5261e+06	833	591	TRUE	11	0.0237428	11	11	0.03	1e-300	7.58878e-19	1e-300	1e-300	7.22502e-237	1
loop_chr2-chr2-482	chr2	230894270	230895047	chr2	230913667	230914351	19350.5	2.30895e+08	230914009	209	254	TRUE	16	0.0940078	16	8	0	1e-300	3.96657e-45	1e-300	5.2501e-55	2.57499e-97	1
loop_chr2-chr2-483	chr2	37545138	37546341	chr2	37570436	37571854	25405.5	3.75457e+07	37571145	200	959	TRUE	27	0.0884282	27	9	0	1.24316e-08	2.48024e-66	3.50346e-29	4.20242e-15	1e-300	1
loop_chr2-chr2-484	chr2	54997783	55000803	chr2	55009382	55010661	10728.5	54999293	5.501e+07	528	467	TRUE	17	0.033945	17	3.4	0.03	4.83807e-05	1.00019e-36	1.09492e-15	3.93087e-55	1.82098e-106	1
loop_chr2-chr2-485	chr2	218270108	218271134	chr2	218289747	218291319	19912	218270621	218290533	516	292	TRUE	25	0.0826028	25	12.5	0	0.00509996	3.77532e-63	2.46642e-26	9.97706e-255	2.23856e-36	1
loop_chr2-chr2-486	chr2	223884112	223885247	chr2	223894695	223896091	10713.5	2.23885e+08	223895393	266	424	TRUE	17	0.0576568	17	17	0	1e-300	1.28935e-42	1e-300	3.70306e-88	5.98344e-106	1
loop_chr2-chr2-487	chr2	134739279	134740663	chr2	134757978	134759017	18526.5	134739971	1.34758e+08	688	140	TRUE	24	0.085026	24	24	0	6.67761e-07	2.55673e-65	6.17589e-25	1e-300	2.19904e-32	1
loop_chr2-chr2-488	chr2	64726586	64728327	chr2	64736682	64739129	10449	6.47275e+07	6.47379e+07	1031	546	TRUE	17	0.0348447	17	17	0.04	0.031633	1.37987e-30	1.09492e-15	1e-300	3.38023e-13	1
loop_chr2-chr2-489	chr2	99141670	99142626	chr2	99155204	99155855	13381.5	99142148	9.91555e+07	195	214	TRUE	19	0.101492	19	19	0	1e-300	6.66088e-57	1e-300	6.73666e-71	7.19196e-89	1
loop_chr2-chr2-490	chr2	128090633	128092745	chr2	128102669	128104590	11940.5	128091689	1.28104e+08	506	200	TRUE	41	0.0872669	41	41	0	1e-300	7.53131e-120	1e-300	5.37218e-235	5.60489e-32	1
loop_chr2-chr2-491	chr2	42105356	42106743	chr2	42126740	42128135	21388	4.2106e+07	4.21274e+07	545	467	TRUE	43	0.13268	14.3333	14.3333	0	0.0102169	3.94469e-108	2.90269e-34	7.62778e-144	1.02684e-117	1
loop_chr2-chr2-492	chr2	232027007	232028005	chr2	232058104	232058840	30966	232027506	232058472	309	177	TRUE	17	0.0841577	17	17	0	1e-300	3.98906e-48	1e-300	1.48512e-165	2.22416e-80	1
loop_chr2-chr2-493	chr2	223884279	223885281	chr2	223896781	223897850	12535.5	223884780	2.23897e+08	251	341	TRUE	22	0.0911878	22	22	0	1e-300	5.04936e-60	1e-300	9.79214e-88	3.03934e-66	1
loop_chr2-chr2-494	chr2	37558586	37560301	chr2	37570168	37571632	11456.5	3.75594e+07	37570900	319	944	TRUE	33	0.0891081	33	5.5	0	3.95643e-12	6.08932e-77	4.36489e-38	3.47963e-41	1e-300	1
loop_chr2-chr2-495	chr2	70070455	70071748	chr2	70140735	70141623	70077.5	7.00711e+07	70141179	289	619	TRUE	20	0.078717	20	20	0	1e-300	2.88115e-47	1e-300	4.98675e-82	4.45167e-258	1
loop_chr2-chr2-496	chr2	152036183	152037767	chr2	152175848	152176907	139402	152036975	1.52176e+08	254	574	TRUE	25	0.0811964	25	25	0	1e-300	1.49811e-63	1e-300	1.03707e-34	1e-300	1
loop_chr2-chr2-497	chr2	97911450	97911884	chr2	97933057	97933947	21835	97911667	97933502	235	360	TRUE	16	0.103735	16	16	0	0.00645207	8.42249e-42	1.86776e-14	1.4863e-70	1.22921e-58	1
loop_chr2-chr2-498	chr2	148602942	148604707	chr2	148613687	148615465	10751.5	1.48604e+08	148614576	435	318	TRUE	15	0.0363424	15	15	0	1e-300	1.44808e-35	1e-300	1.97916e-183	7.21715e-78	1
loop_chr2-chr2-499	chr2	75414935	75417443	chr2	75432688	75433075	16692.5	75416189	7.54329e+07	460	385	TRUE	29	0.0859891	29	14.5	0	0.00160035	7.38255e-73	4.30401e-32	2.17956e-82	8.11e-182	1
loop_chr2-chr2-500	chr2	37623615	37626890	chr2	37635418	37636649	10781	3.76253e+07	3.7636e+07	896	683	TRUE	28	0.053341	28	28	0.05	1e-300	1.55334e-54	1e-300	2.24568e-159	2.28431e-299	1
loop_chr2-chr2-501	chr2	230225543	230227406	chr2	230257631	230258526	31604	2.30226e+08	2.30258e+08	957	456	TRUE	29	0.0902605	29	14.5	0	0.0256415	3.04054e-61	4.30401e-32	3.06431e-269	1.54286e-282	1
loop_chr2-chr2-502	chr2	28957934	28959362	chr2	29196058	29197106	237934	28958648	29196582	244	244	TRUE	25	0.0866729	25	25	0	1e-300	1.2997e-73	1e-300	1.56912e-73	3.3467e-114	1
loop_chr2-chr2-503	chr2	54559670	54562186	chr2	54579000	54580458	18801	54560928	54579729	711	480	TRUE	37	0.0799223	7.4	7.4	0	0.000641843	8.16218e-86	4.0992e-20	6.63642e-58	2.23867e-53	1
loop_chr2-chr2-504	chr2	46500063	46500851	chr2	46542172	46542346	41802	46500457	46542259	393	173	TRUE	18	0.160617	18	18	0	1e-300	1.30379e-49	1e-300	8.60245e-234	4.50544e-230	1
loop_chr2-chr2-505	chr2	231611543	231614475	chr2	231671218	231673397	59298.5	231613009	2.31672e+08	835	589	TRUE	89	0.149478	44.5	89	0	9.74591e-17	2.29185e-226	5.18973e-111	1e-300	6.67541e-152	1
loop_chr2-chr2-506	chr2	151840268	151840935	chr2	152004712	152005059	164284	1.51841e+08	1.52005e+08	614	276	TRUE	13	0.110052	13	13	0	1e-300	4.92465e-29	1e-300	1e-300	3.12958e-175	1
loop_chr2-chr2-507	chr2	195535984	195536425	chr2	195558893	195559855	23169.5	1.95536e+08	195559374	221	269	TRUE	14	0.0856573	14	14	0	1e-300	4.22641e-38	1e-300	1.02152e-94	9.9103e-40	1
loop_chr2-chr2-508	chr2	72893581	72894242	chr2	72973550	72974914	80320.5	7.28939e+07	72974232	213	145	TRUE	19	0.080542	19	19	0	1e-300	1.57566e-59	1e-300	5.13986e-79	2.401e-31	1
loop_chr2-chr2-509	chr2	230943495	230945864	chr2	230978058	230979130	33914.5	2.30945e+08	230978594	1100	364	TRUE	47	0.117248	9.4	15.6667	0.01	0.00122636	1.24593e-110	2.06588e-29	1e-300	8.85818e-29	1
loop_chr2-chr2-510	chr2	64916206	64918873	chr2	64938795	64940844	22280	6.49175e+07	6.49398e+07	1443	505	TRUE	64	0.116493	11.6364	2.66667	0.01	1.53182e-10	5.87575e-142	8.5019e-45	1e-300	8.10586e-18	1
loop_chr2-chr2-511	chr2	48314021	48314626	chr2	48439856	48440645	125927	4.83143e+07	4.84403e+07	713	348	TRUE	18	0.110842	18	18	0	1e-300	3.1647e-39	1e-300	1e-300	4.20479e-131	1
loop_chr2-chr2-512	chr2	96858144	96859151	chr2	96953982	96955059	95873	9.68586e+07	9.69545e+07	388	161	TRUE	22	0.0906189	22	22	0	1e-300	3.10644e-63	1e-300	6.06343e-246	8.21199e-49	1
loop_chr2-chr2-513	chr2	237672741	237676247	chr2	237686634	237688592	13119	237674494	237687613	686	316	TRUE	58	0.0911195	19.3333	5.8	0	1.54039e-08	3.85306e-158	1.05104e-52	2.1167e-206	2.65675e-40	1
loop_chr2-chr2-514	chr2	240567457	240567915	chr2	240583912	240584977	16758.5	240567686	2.40584e+08	108	513	TRUE	19	0.10709	19	9.5	0.02	0.0285804	1.08436e-54	3.18296e-18	1.04618e-13	8.63887e-284	1
loop_chr2-chr2-515	chr2	96207104	96209257	chr2	96233710	96234910	26129.5	9.62082e+07	96234310	744	334	TRUE	42	0.107525	21	42	0	0.00108735	8.92199e-106	4.44277e-40	7.06992e-265	5.22318e-137	1
loop_chr2-chr2-516	chr2	142876932	142879827	chr2	142892264	142893280	14392.5	1.42878e+08	142892772	702	386	TRUE	42	0.092184	21	7	0	0.000118857	4.57126e-104	4.44277e-40	6.16165e-133	4.70258e-165	1
loop_chr2-chr2-517	chr2	134118229	134120020	chr2	134232976	134234783	114755	1.34119e+08	1.34234e+08	1177	1021	TRUE	50	0.11929	50	50	0	5.76531e-07	3.17761e-94	1.23375e-65	1e-300	1e-300	1
loop_chr2-chr2-518	chr2	37891898	37893189	chr2	37934390	37935406	42354.5	3.78925e+07	37934898	633	548	TRUE	30	0.111627	30	30	0	1e-300	8.94563e-67	1e-300	1.75444e-262	1e-300	1
loop_chr2-chr2-519	chr2	120293452	120294262	chr2	120307584	120308686	14278	120293857	120308135	234	314	TRUE	21	0.0942813	21	21	0	0.00022452	2.36631e-58	7.54263e-21	1.17656e-103	4.69365e-66	1
loop_chr2-chr2-520	chr2	39476037	39477727	chr2	39491633	39492441	15155	39476882	39492037	220	501	TRUE	20	0.0687277	20	20	0	1e-300	1.35683e-51	1e-300	2.06226e-25	1e-300	1
loop_chr2-chr2-521	chr2	152692927	152693557	chr2	152716023	152717653	23596	152693242	152716838	326	537	TRUE	33	0.125343	33	33	0	6.58381e-12	7.04828e-85	4.36489e-38	8.40457e-152	3.32486e-214	1
loop_chr2-chr2-522	chr2	84908286	84909391	chr2	84919261	84920636	11110	8.49088e+07	8.49199e+07	246	572	TRUE	17	0.0588425	17	8.5	0.02	1e-300	5.74611e-41	1e-300	5.12457e-60	2.39427e-144	1
loop_chr2-chr2-523	chr2	86221285	86221413	chr2	86367510	86368575	146694	86221349	8.6368e+07	190	131	TRUE	14	0.100735	14	14	0	1e-300	1.38545e-43	1e-300	5.81631e-178	7.00615e-16	1
loop_chr2-chr2-524	chr2	64523836	64524605	chr2	64606061	64607420	82520	6.45242e+07	6.46067e+07	896	1104	TRUE	23	0.0927791	23	23	0	1e-300	3.06351e-38	1e-300	1e-300	1e-300	1
loop_chr2-chr2-525	chr2	171319129	171320563	chr2	171341740	171342922	22485	171319846	171342331	1335	221	TRUE	26	0.0853158	26	26	0	5.84387e-05	1.66868e-58	9.47227e-28	1e-300	6.34435e-14	1
loop_chr2-chr2-526	chr2	64586882	64587738	chr2	64644081	64645174	57317.5	64587310	6.46446e+07	348	643	TRUE	17	0.074874	17	2.83333	0	1e-300	1.82563e-37	1e-300	3.95234e-93	5.23133e-115	1
loop_chr2-chr2-527	chr2	20145947	20146463	chr2	20157245	20157962	11398.5	20146205	2.01576e+07	218	159	TRUE	14	0.0974673	14	14	0	1e-300	1.73391e-41	1e-300	8.16882e-116	1.1587e-41	1
loop_chr2-chr2-528	chr2	62303687	62304894	chr2	62334354	62335538	30655.5	6.23043e+07	62334946	366	357	TRUE	19	0.0682131	19	19	0	0.000352512	3.68827e-47	3.18296e-18	1.83579e-39	2.35409e-107	1
loop_chr2-chr2-529	chr2	64144110	64144876	chr2	64179678	64180139	35415.5	64144493	6.41799e+07	692	220	TRUE	11	0.0769559	11	11	0	1e-300	1.69226e-24	1e-300	1e-300	3.41031e-111	1
loop_chr2-chr2-530	chr2	161077244	161078066	chr2	161103757	161104966	26706.5	161077655	1.61104e+08	430	431	TRUE	18	0.0760776	18	9	0	0.00223253	1.58541e-41	6.06428e-17	9.68278e-249	8.07971e-153	1
loop_chr2-chr2-531	chr2	47735617	47736613	chr2	47751703	47753088	16280.5	47736115	4.77524e+07	196	555	TRUE	19	0.0684996	19	19	0	0.00957847	8.87024e-49	3.18296e-18	1.05389e-67	9.46511e-263	1
loop_chr2-chr2-532	chr2	201860534	201861086	chr2	202177970	202178615	317482	201860810	2.02178e+08	121	144	TRUE	13	0.0932273	13	13	0	1e-300	3.23842e-42	1e-300	1.31632e-44	5.43809e-56	1
loop_chr2-chr2-533	chr2	96858144	96858646	chr2	96959426	96961366	102001	96858395	96960396	363	185	TRUE	24	0.0843645	24	24	0	1e-300	5.25425e-69	1e-300	1.17604e-289	8.55266e-21	1
loop_chr2-chr2-534	chr2	68689711	68691409	chr2	68714711	68715623	24607	68690560	68715167	561	375	TRUE	20	0.0657784	20	20	0	1e-300	8.2957e-46	1e-300	3.19995e-288	3.17016e-140	1
loop_chr2-chr2-535	chr2	195505277	195505918	chr2	195559701	195560489	54497.5	1.95506e+08	195560095	157	307	TRUE	12	0.0720847	12	12	0	1e-300	3.73343e-33	1e-300	1.81491e-63	5.12583e-67	1
loop_chr2-chr2-536	chr2	212777083	212777869	chr2	213153401	213154530	376490	212777476	2.13154e+08	262	630	TRUE	15	0.0672383	15	15	0	1e-300	2.04509e-34	1e-300	5.46326e-106	1.6503e-127	1
loop_chr2-chr2-537	chr2	168457116	168459583	chr2	168468868	168471137	11653	1.68458e+08	1.6847e+08	654	826	TRUE	35	0.0634381	17.5	2.91667	0.03	0.000202841	3.32258e-73	4.76444e-31	4.60582e-78	8.5068e-224	1
loop_chr2-chr2-538	chr2	54579115	54580978	chr2	54634224	54635422	54776.5	5.458e+07	54634823	570	658	TRUE	35	0.0981519	35	11.6667	0	2.61907e-07	7.04152e-79	3.66183e-41	2.73533e-47	1.39019e-288	1
loop_chr2-chr2-539	chr2	8487526	8488558	chr2	8513795	8516646	27178.5	8488042	8.51522e+06	418	891	TRUE	41	0.090638	41	41	0	4.17921e-14	2.54037e-95	1.12651e-50	1.32319e-231	1e-300	1
loop_chr2-chr2-540	chr2	227129754	227130812	chr2	227237796	227239504	108367	227130283	227238650	118	174	TRUE	21	0.065172	21	7	0	1e-300	1.20564e-70	1e-300	3.89139e-25	1.34935e-35	1
loop_chr2-chr2-541	chr2	74482953	74483604	chr2	74507506	74507824	24386.5	7.44833e+07	74507665	400	337	TRUE	11	0.0974457	11	11	0	1e-300	4.59014e-25	1e-300	3.62573e-262	9.81894e-264	1
loop_chr2-chr2-542	chr2	68121023	68122856	chr2	68282794	68283249	161082	6.81219e+07	6.8283e+07	1046	193	TRUE	21	0.0787875	21	21	0	1e-300	5.03124e-49	1e-300	1e-300	3.57418e-94	1
loop_chr2-chr2-543	chr2	157413342	157414755	chr2	157442080	157443067	28525	1.57414e+08	1.57443e+08	849	290	TRUE	29	0.103724	7.25	14.5	0.01	0.0284666	1.0816e-68	6.88408e-16	1e-300	6.16778e-06	1
loop_chr2-chr2-544	chr2	203225266	203226130	chr2	203453983	203454145	228366	203225698	203454064	128	148	TRUE	13	0.108765	13	13	0	1e-300	1.01293e-41	1e-300	2.88405e-32	1.99615e-127	1
loop_chr2-chr2-545	chr2	65357313	65358582	chr2	65369641	65371283	12514.5	6.53579e+07	65370462	640	345	TRUE	29	0.0855165	14.5	7.25	0	1.33193e-05	4.9861e-70	8.80308e-24	1.09861e-234	1.13637e-37	1
loop_chr2-chr2-546	chr2	230588433	230590568	chr2	230610364	230611845	21604	2.3059e+08	2.30611e+08	797	641	TRUE	31	0.0735914	15.5	7.75	0	0.037301	4.3327e-64	3.76955e-26	3.27058e-179	5.557e-205	1
loop_chr2-chr2-547	chr2	159921634	159923894	chr2	159933464	159934249	11092.5	159922764	1.59934e+08	600	224	TRUE	14	0.0394671	14	7	0	1e-300	4.61905e-33	1e-300	1.26701e-186	4.65564e-72	1
loop_chr2-chr2-548	chr2	74181147	74182845	chr2	74205239	74206694	23970.5	74181996	7.4206e+07	475	421	TRUE	27	0.0735079	18	13.5	0	0.00840002	1.39372e-65	1.23e-24	2.70763e-107	1.86142e-118	1
loop_chr2-chr2-549	chr2	65387913	65388717	chr2	65436597	65437372	48669.5	65388315	6.5437e+07	442	519	TRUE	16	0.0869825	16	16	0	9.01404e-06	9.92755e-35	1.86776e-14	1.82122e-115	1e-300	1
loop_chr2-chr2-550	chr2	105114302	105114731	chr2	105235281	105236617	121432	1.05115e+08	105235949	91	128	TRUE	18	0.0875431	18	18	0	1e-300	3.72678e-64	1e-300	9.33833e-37	1.41493e-22	1
loop_chr2-chr2-551	chr2	74507506	74507870	chr2	74526250	74526875	18874.5	74507688	7.45266e+07	376	190	TRUE	11	0.0954751	11	5.5	0	1e-300	3.7486e-28	1e-300	1e-300	7.93626e-64	1
loop_chr2-chr2-552	chr2	86238269	86238902	chr2	86249258	86250784	11435.5	8.62386e+07	86250021	186	314	TRUE	18	0.0715672	18	18	0	1e-300	8.18066e-51	1e-300	1.00565e-67	9.20731e-93	1
loop_chr2-chr2-553	chr2	105811606	105812614	chr2	105873702	105874156	61819	105812110	105873929	290	323	TRUE	13	0.0763291	13	13	0	1e-300	2.02895e-32	1e-300	7.78722e-92	7.39314e-154	1
loop_chr2-chr2-554	chr2	175167699	175169314	chr2	175178824	175180858	11334.5	1.75169e+08	175179841	802	241	TRUE	34	0.0799832	34	34	0	1e-300	1.50292e-86	1e-300	1e-300	5.81888e-42	1
loop_chr2-chr2-555	chr2	74183620	74184587	chr2	74198298	74198552	14321.5	7.41841e+07	74198425	203	362	TRUE	17	0.119516	17	17	0	1e-300	7.14837e-46	1e-300	5.82147e-17	8.95573e-280	1
loop_chr2-chr2-556	chr2	148020169	148021239	chr2	148047549	148049503	27822	148020704	148048526	758	471	TRUE	40	0.113546	20	13.3333	0	0.00653798	2.77368e-93	1.91716e-37	1e-300	5.26333e-102	1
loop_chr2-chr2-557	chr2	230925379	230926296	chr2	230956425	230957482	31116	2.30926e+08	2.30957e+08	629	444	TRUE	17	0.0739257	17	8.5	0	0.000228179	8.47482e-36	1.09492e-15	1.53666e-252	4.59906e-115	1
loop_chr2-chr2-558	chr2	177165359	177167155	chr2	177211545	177214014	46522.5	177166257	1.77213e+08	549	627	TRUE	57	0.114723	19	19	0	5.69631e-10	1.37795e-142	2.03389e-51	1.28611e-143	4.99157e-239	1
loop_chr2-chr2-559	chr2	203799964	203800462	chr2	203811272	203812056	11451	203800213	203811664	365	97	TRUE	12	0.0803502	12	12	0	1e-300	7.24548e-35	1e-300	1.58008e-223	8.81622e-12	1
loop_chr2-chr2-560	chr2	54081250	54082245	chr2	54099296	54100926	18363.5	5.40817e+07	54100111	644	319	TRUE	28	0.0915636	28	28	0	1e-300	3.93943e-68	1e-300	1e-300	9.11552e-47	1
loop_chr2-chr2-561	chr2	231768878	231770359	chr2	231781714	231783048	12762.5	2.3177e+08	231782381	266	359	TRUE	32	0.0975811	32	16	0	1.49253e-06	1.11507e-90	1.44173e-36	6.26871e-79	1.09519e-131	1
loop_chr2-chr2-562	chr2	12005349	12006180	chr2	12045779	12046126	40188	1.20058e+07	1.2046e+07	276	212	TRUE	14	0.102018	14	14	0	1e-300	3.35269e-38	1e-300	2.56178e-74	2.11832e-71	1
loop_chr2-chr2-563	chr2	64726568	64727541	chr2	64747213	64750038	21571	6.47271e+07	6.47486e+07	737	1085	TRUE	36	0.0813657	12	9	0	0.0467863	1.7991e-69	2.18565e-26	3.50905e-237	2.75983e-254	1
loop_chr2-chr2-564	chr2	84897723	84898776	chr2	84924232	84925371	26552	8.48982e+07	8.49248e+07	580	583	TRUE	29	0.113567	29	29	0	2.26772e-06	1.75228e-64	4.30401e-32	1.28047e-292	1.03377e-107	1
loop_chr2-chr2-565	chr2	48227372	48228563	chr2	48313432	48315659	86578	4.8228e+07	4.83145e+07	431	1190	TRUE	27	0.0678087	27	27	0	1e-300	2.32804e-54	1e-300	1.73742e-201	1e-300	1
loop_chr2-chr2-566	chr2	17645972	17647079	chr2	17658196	17659174	12159.5	1.76465e+07	17658685	372	229	TRUE	30	0.123512	30	30	0	1e-300	8.926e-86	1e-300	2.10603e-179	1.61563e-105	1
loop_chr2-chr2-567	chr2	37635418	37636851	chr2	37652245	37655872	17924	3.76361e+07	3.76541e+07	731	1305	TRUE	68	0.115359	22.6667	13.6	0	1.93111e-05	3.69104e-144	5.83709e-66	5.58878e-295	1e-300	1
loop_chr2-chr2-568	chr2	171157515	171159771	chr2	171318983	171320609	161153	171158643	171319796	693	1399	TRUE	53	0.117196	13.25	7.57143	0	0.00145774	2.68039e-106	3.75362e-40	2.60017e-145	1e-300	1
loop_chr2-chr2-569	chr2	201118068	201119224	chr2	201151041	201151839	32794	201118646	201151440	550	288	TRUE	17	0.0746824	17	17	0	7.16901e-05	4.61604e-40	1.09492e-15	2.90377e-146	1.38838e-119	1
loop_chr2-chr2-570	chr2	191739573	191740440	chr2	191758798	191759150	18967.5	1.9174e+08	191758974	201	229	TRUE	11	0.077461	11	11	0	1e-300	2.76297e-30	1e-300	7.07307e-104	5.29546e-147	1
loop_chr2-chr2-571	chr2	240514104	240514426	chr2	240584305	240584977	70376	240514265	240584641	150	484	TRUE	10	0.086359	10	10	0	1e-300	3.07519e-25	1e-300	1.99584e-68	1e-300	1
loop_chr2-chr2-572	chr2	113248980	113249540	chr2	113390194	113391197	141436	113249260	1.13391e+08	90	191	TRUE	15	0.0823808	15	15	0	1e-300	1.14069e-49	1e-300	5.70664e-25	3.78437e-120	1
loop_chr2-chr2-573	chr2	96137956	96139570	chr2	96174701	96175064	36119.5	96138763	9.61749e+07	220	200	TRUE	16	0.0694716	16	16	0	1e-300	1.77735e-46	1e-300	8.64664e-07	6.5243e-93	1
loop_chr2-chr2-574	chr2	156340740	156341540	chr2	156396118	156396910	55374	156341140	156396514	361	377	TRUE	17	0.0916642	17	17	0	1e-300	3.45325e-41	1e-300	9.28224e-103	6.23398e-129	1
loop_chr2-chr2-575	chr2	216004751	216006383	chr2	216017334	216017742	11971	216005567	216017538	502	163	TRUE	17	0.071534	17	17	0	1e-300	4.14876e-45	1e-300	1.96172e-98	9.35188e-24	1
loop_chr2-chr2-576	chr2	213001169	213003523	chr2	213015080	213016456	13422	213002346	213015768	424	721	TRUE	35	0.0805477	35	11.6667	0	1.12258e-08	4.14701e-82	3.66183e-41	1.11887e-46	1.16347e-162	1
loop_chr2-chr2-577	chr2	216056775	216057128	chr2	216113592	216114945	57317	2.16057e+08	2.16114e+08	212	699	TRUE	17	0.0855389	17	17	0	1e-300	1.31714e-40	1e-300	7.44346e-42	1.07323e-248	1
loop_chr2-chr2-578	chr2	131093634	131094166	chr2	131103818	131106564	11291	131093900	131105191	117	432	TRUE	27	0.0707048	27	27	0	1e-300	8.97259e-83	1e-300	3.6726e-60	2.20214e-154	1
loop_chr2-chr2-579	chr2	75640419	75641185	chr2	75676563	75677980	36469.5	75640802	7.56773e+07	189	227	TRUE	18	0.0707804	18	18	0	1e-300	2.65515e-53	1e-300	4.53315e-77	1.33157e-69	1
loop_chr2-chr2-580	chr2	239381240	239382582	chr2	239400945	239401586	19354.5	239381911	2.39401e+08	221	481	TRUE	22	0.0952344	22	22	0	1e-300	6.35211e-58	1e-300	3.8023e-101	1e-300	1
loop_chr2-chr2-581	chr2	11753433	11754889	chr2	11774871	11776269	21409	11754161	11775570	520	273	TRUE	34	0.102263	34	34	0	1.08948e-06	3.83155e-91	1.28268e-39	7.22006e-173	1.26657e-81	1
loop_chr2-chr2-582	chr2	233854501	233854949	chr2	233865779	233866836	11582.5	233854725	2.33866e+08	245	67	TRUE	13	0.0741482	13	13	0	1e-300	1.05965e-42	1e-300	3.7214e-187	2.48798e-06	1
loop_chr2-chr2-583	chr2	151820041	151820388	chr2	151840171	151841177	20459.5	1.5182e+08	151840674	94	704	TRUE	12	0.0761338	12	12	0	1e-300	1.39765e-31	1e-300	2.39984e-43	1e-300	1
loop_chr2-chr2-584	chr2	43158493	43159533	chr2	43195169	43195590	36366.5	43159013	4.31954e+07	390	231	TRUE	13	0.0763813	13	13	0	1e-300	1.1891e-32	1e-300	6.23537e-246	6.59343e-121	1
loop_chr2-chr2-585	chr2	222721973	222722618	chr2	222733787	222735953	12574.5	2.22722e+08	222734870	205	433	TRUE	32	0.0977199	32	32	0	1e-300	7.50823e-92	1e-300	3.82493e-110	6.81864e-126	1
loop_chr2-chr2-586	chr2	37588007	37590318	chr2	37600211	37601569	11727.5	3.75892e+07	37600890	652	295	TRUE	28	0.0655095	28	14	0	1e-300	5.6797e-69	1e-300	5.89902e-178	2.39557e-120	1
loop_chr2-chr2-587	chr2	201116978	201117527	chr2	201157509	201158910	40957	2.01117e+08	2.01158e+08	319	507	TRUE	21	0.092444	21	21	0	2.31911e-07	6.10922e-51	7.54263e-21	5.40634e-80	2.45583e-199	1
loop_chr2-chr2-588	chr2	157443763	157444315	chr2	157492289	157492747	48479	157444039	157492518	286	147	TRUE	11	0.09349	11	11	0	1e-300	9.65496e-31	1e-300	4.30517e-57	2.98458e-52	1
loop_chr2-chr2-589	chr2	151826863	151827332	chr2	151840171	151840714	13345	1.51827e+08	1.5184e+08	227	579	TRUE	15	0.127234	15	15	0	1e-300	6.24091e-36	1e-300	9.05579e-84	1e-300	1
loop_chr2-chr2-590	chr2	98470537	98471305	chr2	98487406	98488311	16937.5	98470921	9.84879e+07	210	407	TRUE	15	0.0769643	15	7.5	0	0.00507411	8.80915e-39	3.00001e-13	6.18977e-23	2.59247e-130	1
loop_chr2-chr2-591	chr2	237674655	237675292	chr2	237692042	237692113	17104	2.37675e+08	2.37692e+08	258	138	TRUE	12	0.145493	12	12	0	1e-300	8.91169e-35	1e-300	3.37539e-70	1.40052e-223	1
loop_chr2-chr2-592	chr2	64727088	64728327	chr2	64750604	64750930	23059.5	6.47277e+07	64750767	952	649	TRUE	21	0.115186	21	21	0	1e-300	1.59899e-38	1e-300	1e-300	1e-300	1
loop_chr2-chr2-593	chr2	230923696	230926296	chr2	230983402	230985661	59535.5	230924996	2.30985e+08	1135	898	TRUE	68	0.120131	13.6	68	0	0.00320318	4.61385e-142	9.92342e-52	1e-300	2.1001e-175	1
loop_chr2-chr2-594	chr2	227410672	227412001	chr2	227461979	227463275	51290.5	2.27411e+08	227462627	382	415	TRUE	28	0.0915636	14	28	0	0.000181503	2.46221e-71	1.27957e-22	5.00021e-105	7.65637e-112	1
loop_chr2-chr2-595	chr2	74554161	74554850	chr2	74571052	74572411	17226	7.45545e+07	7.45717e+07	269	389	TRUE	24	0.100595	12	12	0	0.000547932	3.81278e-64	3.97661e-18	9.65286e-89	4.79741e-67	1
loop_chr2-chr2-596	chr2	201118440	201118781	chr2	201135129	201135618	16763	2.01119e+08	2.01135e+08	319	143	TRUE	10	0.103423	10	10	0	1e-300	2.78076e-27	1e-300	6.10157e-94	3.33622e-52	1
loop_chr2-chr2-597	chr2	217414544	217415694	chr2	217434028	217434863	19326.5	217415119	2.17434e+08	247	339	TRUE	15	0.0648671	15	15	0	1e-300	6.6405e-39	1e-300	3.09059e-54	1.89355e-153	1
loop_chr2-chr2-598	chr2	174577767	174578568	chr2	174603117	174603528	25155	1.74578e+08	1.74603e+08	151	162	TRUE	14	0.0991561	14	14	0	1e-300	1.09892e-43	1e-300	2.72675e-28	1.29559e-74	1
loop_chr2-chr2-599	chr2	218270106	218271123	chr2	218283337	218284807	13457.5	2.18271e+08	218284072	508	207	TRUE	23	0.0793864	23	23	0	6.25894e-10	4.28556e-61	1.48478e-23	5.76157e-246	4.959e-21	1
loop_chr2-chr2-600	chr2	174605767	174606746	chr2	174687523	174688385	81697.5	1.74606e+08	174687954	299	234	TRUE	21	0.0979173	21	21	0	1e-300	8.17887e-59	1e-300	2.44674e-49	1.65323e-74	1
loop_chr2-chr2-601	chr2	190678469	190679273	chr2	190718795	190719683	40368	190678871	190719239	659	458	TRUE	16	0.0811734	16	16	0	1e-300	8.37111e-33	1e-300	4.3504e-195	1.14417e-103	1
loop_chr2-chr2-602	chr2	54560103	54561266	chr2	54634210	54635640	74240.5	5.45607e+07	54634925	523	704	TRUE	28	0.0926935	28	28	0	0.000130618	8.09953e-61	1.24964e-30	1.1307e-121	1e-300	1
loop_chr2-chr2-603	chr2	231720828	231721463	chr2	231781714	231782893	61158	2.31721e+08	2.31782e+08	310	347	TRUE	17	0.0804462	17	17	0	1e-300	5.785e-43	1e-300	1.37411e-214	4.29596e-129	1
loop_chr2-chr2-604	chr2	68386541	68389377	chr2	68410950	68412536	23784	68387959	68411743	1032	607	TRUE	51	0.0990023	34	25.5	0	0.000149871	2.31358e-111	1.41668e-58	1e-300	2.74041e-290	1
loop_chr2-chr2-605	chr2	161077244	161078293	chr2	161138783	161140011	61628.5	1.61078e+08	161139397	482	483	TRUE	22	0.082938	22	22	0	3.11101e-05	3.47093e-50	3.42142e-22	2.04403e-296	3.9467e-108	1
loop_chr2-chr2-606	chr2	96207414	96209176	chr2	96224118	96225674	16601	96208295	96224896	682	282	TRUE	38	0.0983108	19	12.6667	0	0.000175298	1.65178e-98	7.49656e-35	4.335e-239	1.40527e-85	1
loop_chr2-chr2-607	chr2	64737170	64739883	chr2	64750594	64750930	12235.5	6.47385e+07	64750762	627	668	TRUE	27	0.0760152	27	27	0	1e-300	1.02817e-56	1e-300	7.57289e-14	1e-300	1
loop_chr2-chr2-608	chr2	64642229	64647531	chr2	64746412	64750930	103791	64644880	64748671	2092	1867	TRUE	109	0.0952816	10.9	13.625	0	5.98345e-07	6.14553e-185	3.45847e-72	1e-300	1e-300	1
loop_chr2-chr2-609	chr2	222317868	222318769	chr2	222561540	222563070	243986	2.22318e+08	222562305	332	214	TRUE	25	0.0882773	25	25	0	1e-300	1.26422e-71	1e-300	1.49895e-127	6.5046e-61	1
loop_chr2-chr2-610	chr2	219277473	219278274	chr2	219298750	219299135	21069	2.19278e+08	2.19299e+08	340	141	TRUE	12	0.0868541	12	12	0	1e-300	3.40018e-33	1e-300	6.35927e-120	6.74902e-77	1
loop_chr2-chr2-611	chr2	105745943	105748428	chr2	105756938	105758477	10522	1.05747e+08	1.05758e+08	515	417	TRUE	11	0.0234654	11	5.5	0.03	1e-300	8.07035e-23	1e-300	9.00926e-72	9.62241e-92	1
loop_chr2-chr2-612	chr2	134021934	134022421	chr2	134040391	134041233	18634.5	1.34022e+08	134040812	226	164	TRUE	17	0.109804	17	17	0	1.44086e-07	4.24744e-51	1.09492e-15	5.79646e-77	2.66716e-49	1
loop_chr2-chr2-613	chr2	20575793	20577164	chr2	20595172	20596902	19558.5	2.05765e+07	20596037	210	620	TRUE	24	0.066436	24	24	0	0.00820285	6.94278e-62	6.17589e-25	2.34146e-33	1e-300	1
loop_chr2-chr2-614	chr2	157326932	157327993	chr2	157413326	157414333	86367	1.57327e+08	1.57414e+08	318	749	TRUE	25	0.103773	25	25	0	1e-300	4.57462e-58	1e-300	1.38797e-129	1e-300	1
loop_chr2-chr2-615	chr2	108590996	108591700	chr2	108611180	108612879	20681.5	108591348	1.08612e+08	287	832	TRUE	26	0.0928781	26	26	0	0.000179828	8.52761e-61	9.47227e-28	1.67066e-67	2.37221e-299	1
loop_chr2-chr2-616	chr2	236545205	236546866	chr2	236570083	236570733	24372.5	2.36546e+08	236570408	523	367	TRUE	24	0.0891467	24	24	0	1e-300	1.26992e-57	1e-300	8.61695e-151	2.35516e-163	1
loop_chr2-chr2-617	chr2	120293784	120294650	chr2	120309871	120310593	16015	120294217	120310232	226	298	TRUE	13	0.0702727	13	6.5	0.01	0.0148898	2.5338e-34	6.35978e-11	1.34109e-90	5.51812e-78	1
loop_chr2-chr2-618	chr2	201194265	201194922	chr2	201208322	201209171	14153	2.01195e+08	2.01209e+08	277	176	TRUE	15	0.0854988	15	15	0	1e-300	1.55758e-42	1e-300	2.19898e-143	2.27086e-50	1
loop_chr2-chr2-619	chr2	217090022	217090490	chr2	217107167	217109178	17916.5	217090256	2.17108e+08	414	268	TRUE	26	0.0900307	26	26	0	1e-300	1.1844e-69	1e-300	1e-300	3.03814e-46	1
loop_chr2-chr2-620	chr2	134282931	134284039	chr2	134323890	134325030	40975	134283485	134324460	1032	273	TRUE	21	0.0801894	21	21	0	1e-300	7.59063e-46	1e-300	1e-300	2.73829e-74	1
loop_chr2-chr2-621	chr2	134118025	134120020	chr2	134243517	134246605	126038	1.34119e+08	134245061	1215	932	TRUE	84	0.141858	28	84	0	2.94469e-19	2.29884e-179	1.8643e-88	1e-300	4.32265e-39	1
loop_chr2-chr2-622	chr2	24410041	24410518	chr2	24827806	24828321	417784	2.44103e+07	2.48281e+07	147	87	TRUE	12	0.10384	12	12	0	1e-300	2.49545e-40	1e-300	9.07927e-78	8.78448e-21	1
loop_chr2-chr2-623	chr2	162007657	162007927	chr2	162123763	162124366	116272	162007792	1.62124e+08	51	203	TRUE	10	0.0983286	10	10	0	1e-300	5.0229e-34	1e-300	3.93468e-19	9.14822e-68	1
loop_chr2-chr2-624	chr2	96142496	96142820	chr2	96174701	96175404	32394.5	96142658	9.61751e+07	190	232	TRUE	11	0.0919425	11	3.66667	0	0.0419892	1.69477e-30	1.00478e-08	1.20233e-95	3.00683e-83	1
loop_chr2-chr2-625	chr2	27322726	27323707	chr2	27369989	27370592	47074	2.73232e+07	2.73703e+07	244	333	TRUE	19	0.102966	19	19	0	1e-300	3.3866e-51	1e-300	4.94078e-126	2.35909e-208	1
loop_chr2-chr2-626	chr2	65300731	65302900	chr2	65319736	65321186	18645.5	6.53018e+07	65320461	587	484	TRUE	39	0.092506	39	7.8	0	5.77887e-05	1.65634e-94	1.84973e-47	6.97504e-236	1.42568e-176	1
loop_chr2-chr2-627	chr2	108620981	108621453	chr2	108635472	108637353	15195.5	108621217	1.08636e+08	278	468	TRUE	19	0.0693147	19	19	0	1e-300	3.27827e-47	1e-300	7.24474e-153	4.81727e-105	1
loop_chr2-chr2-628	chr2	70123532	70125015	chr2	70140735	70142006	17097	7.01243e+07	7.01414e+07	402	765	TRUE	33	0.102859	16.5	8.25	0	1.93347e-05	1.5295e-76	1.42232e-28	3.42581e-69	1.99938e-296	1
loop_chr2-chr2-629	chr2	111200768	111202397	chr2	111219042	111219714	17795.5	1.11202e+08	111219378	190	336	TRUE	24	0.0895341	24	24	0	1e-300	1.52743e-69	1e-300	6.20285e-12	1.04999e-242	1
loop_chr2-chr2-630	chr2	111196643	111198640	chr2	111218697	111220110	21762	1.11198e+08	1.11219e+08	196	413	TRUE	27	0.0679678	27	27	0	3.30247e-06	1.13366e-76	3.50346e-29	3.58682e-16	1.1374e-277	1
loop_chr2-chr2-631	chr2	151771414	151772008	chr2	151840223	151841223	69012	151771711	151840723	410	691	TRUE	17	0.0915492	17	17	0	1e-300	1.07379e-35	1e-300	1.95714e-282	1e-300	1
loop_chr2-chr2-632	chr2	120232322	120232852	chr2	120253754	120254113	21346.5	120232587	1.20254e+08	303	187	TRUE	11	0.106215	11	11	0	1e-300	2.81961e-29	1e-300	6.08766e-130	8.84514e-69	1
loop_chr2-chr2-633	chr2	98463409	98466596	chr2	98487454	98488907	23178	9.8465e+07	9.84882e+07	805	466	TRUE	53	0.098051	8.83333	3.3125	0	0.000105248	7.0895e-129	1.13856e-31	7.80519e-91	3.77891e-110	1
loop_chr2-chr2-634	chr2	159878564	159879783	chr2	159899677	159900804	21067	1.59879e+08	1.599e+08	758	232	TRUE	25	0.0914757	12.5	25	0	0.0413422	1.63179e-61	3.17079e-19	1e-300	1.54339e-08	1
loop_chr2-chr2-635	chr2	108611140	108611771	chr2	108637205	108637628	25961	1.08611e+08	1.08637e+08	229	129	TRUE	10	0.0814429	10	10	0	3.2483e-10	3.29826e-29	1.70967e-10	1.57655e-17	3.71123e-17	1
loop_chr2-chr2-636	chr2	6309577	6310928	chr2	6345201	6346343	35519.5	6.31025e+06	6345772	350	398	TRUE	23	0.0791953	23	11.5	0	1e-300	4.03557e-58	1e-300	6.53304e-157	1.11301e-157	1
loop_chr2-chr2-637	chr2	25301385	25301919	chr2	25522169	25522629	220747	25301652	25522399	465	263	TRUE	10	0.086359	10	10	0	1e-300	6.37384e-23	1e-300	8.07249e-289	2.91529e-87	1
loop_chr2-chr2-638	chr2	45567668	45568267	chr2	45585343	45585675	17541.5	4.5568e+07	45585509	257	137	TRUE	11	0.101423	11	11	0	1e-300	1.30573e-31	1e-300	6.19405e-129	1.43955e-82	1
loop_chr2-chr2-639	chr2	222433163	222434668	chr2	222451292	222451479	17470	2.22434e+08	2.22451e+08	281	237	TRUE	18	0.09132	18	18	0	1e-300	9.85953e-50	1e-300	4.41515e-54	1.30082e-226	1
loop_chr2-chr2-640	chr2	39436645	39437749	chr2	39492094	39492566	55133	39437197	39492330	327	446	TRUE	14	0.0762546	14	14	0	1e-300	1.56518e-32	1e-300	2.69452e-92	1e-300	1
loop_chr2-chr2-641	chr2	226835372	226836770	chr2	226904513	226908071	70221	226836071	226906292	750	988	TRUE	64	0.110852	21.3333	16	0	7.9304e-05	3.5548e-141	1.41243e-60	1e-300	1e-300	1
loop_chr2-chr2-642	chr2	196377329	196378424	chr2	196453047	196454092	75693	1.96378e+08	1.96454e+08	941	453	TRUE	29	0.116326	29	29	0	1e-300	1.52239e-61	1e-300	1e-300	3.5387e-113	1
loop_chr2-chr2-643	chr2	161123402	161125609	chr2	161136514	161137477	12490	1.61125e+08	1.61137e+08	280	479	TRUE	29	0.0785295	29	7.25	0	1.08673e-10	1.60107e-76	4.30401e-32	7.35664e-39	9.98915e-115	1
loop_chr2-chr2-644	chr2	39128920	39129652	chr2	39140079	39142241	11874	39129286	39141160	320	259	TRUE	24	0.071188	24	24	0	1e-300	1.16207e-66	1e-300	3.42258e-158	3.46433e-52	1
loop_chr2-chr2-645	chr2	65064853	65065548	chr2	65169279	65169530	104204	6.50652e+07	6.51694e+07	460	83	TRUE	15	0.136111	15	15	0	1e-300	2.24181e-44	1e-300	1e-300	4.78918e-55	1
loop_chr2-chr2-646	chr2	147989928	147990758	chr2	148509195	148510721	519615	147990343	148509958	221	286	TRUE	21	0.0765135	21	21	0	1e-300	8.86397e-60	1e-300	1.7858e-90	9.78319e-60	1
loop_chr2-chr2-647	chr2	48110749	48112415	chr2	48313386	48315307	202764	48111582	4.83143e+07	448	1156	TRUE	36	0.0861519	24	36	0	0.000307704	1.80103e-76	1.36541e-36	3.52738e-111	1e-300	1
loop_chr2-chr2-648	chr2	104938098	104938777	chr2	104976432	104976953	38255	1.04938e+08	1.04977e+08	190	297	TRUE	15	0.107301	15	15	0	1e-300	1.50032e-41	1e-300	4.29118e-89	5.15061e-179	1
loop_chr2-chr2-649	chr2	186503499	186504990	chr2	186641259	186642198	137484	1.86504e+08	1.86642e+08	216	199	TRUE	22	0.077716	22	11	0	7.26696e-13	6.83054e-67	3.42142e-22	7.10551e-45	5.10354e-43	1
loop_chr2-chr2-650	chr2	85853031	85855208	chr2	85864515	85866576	11426	8.58541e+07	8.58655e+07	480	233	TRUE	31	0.0627906	31	31	0.01	1e-300	2.89469e-85	1e-300	1.93756e-126	4.61021e-33	1
loop_chr2-chr2-651	chr2	37414447	37414944	chr2	37570811	37571408	156414	3.74147e+07	3.75711e+07	256	796	TRUE	12	0.0941581	12	12	0	1e-300	1.59837e-25	1e-300	1.51628e-105	1e-300	1
loop_chr2-chr2-652	chr2	74168012	74169710	chr2	74181675	74182708	13330.5	74168861	7.41822e+07	210	393	TRUE	15	0.047148	15	7.5	0	4.1372e-05	5.16501e-39	3.00001e-13	1.6821e-34	1.32561e-97	1
loop_chr2-chr2-653	chr2	104976644	104977173	chr2	105037414	105038621	61109	1.04977e+08	1.05038e+08	259	529	TRUE	13	0.0642817	13	13	0	1e-300	3.00444e-30	1e-300	8.36093e-132	1e-300	1
loop_chr2-chr2-654	chr2	64522951	64524565	chr2	64561509	64562575	38284	64523758	64562042	1176	280	TRUE	33	0.1057	33	33	0	0.000265877	1.00886e-75	4.36489e-38	1e-300	6.50482e-77	1
loop_chr2-chr2-655	chr2	38603341	38604366	chr2	38721906	38724000	119100	3.86039e+07	38722953	399	686	TRUE	32	0.0880701	12.8	3.55556	0	0.000653607	1.79613e-75	1.82937e-24	1.43787e-69	7.19266e-242	1
loop_chr2-chr2-656	chr2	230873466	230874365	chr2	230893307	230895002	20239	2.30874e+08	2.30894e+08	484	371	TRUE	26	0.0860394	26	26	0	0.000122559	5.12298e-64	9.47227e-28	6.08563e-266	1.88196e-90	1
loop_chr2-chr2-657	chr2	112480639	112481418	chr2	112582382	112582796	101560	1.12481e+08	112582589	266	219	TRUE	16	0.115126	16	16	0	1e-300	1.84121e-44	1e-300	9.88304e-144	1.11736e-63	1
loop_chr2-chr2-658	chr2	102367565	102368174	chr2	102387797	102388227	20142.5	1.02368e+08	102388012	148	133	TRUE	10	0.0826187	10	5	0	1e-300	5.15656e-31	1e-300	3.79587e-34	3.68154e-46	1
loop_chr2-chr2-659	chr2	38652435	38653336	chr2	38664035	38664374	11319	3.86529e+07	3.86642e+07	215	230	TRUE	10	0.0692265	10	10	0	1e-300	6.56811e-27	1e-300	1.94523e-67	2.71585e-139	1
loop_chr2-chr2-660	chr2	181106834	181107465	chr2	181164842	181165832	58187.5	1.81107e+08	181165337	545	432	TRUE	22	0.116502	22	22	0	3.92106e-10	4.43761e-50	3.42142e-22	4.14073e-199	9.86622e-155	1
loop_chr2-chr2-661	chr2	168454476	168462669	chr2	168488959	168492243	32028.5	1.68459e+08	168490601	1584	1374	TRUE	103	0.0770376	14.7143	17.1667	0.01	1.302e-06	4.96957e-199	1.09525e-80	8.0429e-202	1e-300	1
loop_chr2-chr2-662	chr2	201208255	201209696	chr2	201223070	201223815	14467	2.01209e+08	2.01223e+08	240	245	TRUE	18	0.0706832	18	18	0	1e-300	9.73768e-51	1e-300	7.82524e-70	2.31413e-118	1
loop_chr2-chr2-663	chr2	31216215	31217798	chr2	31233823	31234041	16925.5	3.1217e+07	31233932	435	162	TRUE	17	0.0810269	17	17	0	1e-300	3.12492e-46	1e-300	2.49934e-107	2.35205e-96	1
loop_chr2-chr2-664	chr2	224926038	224928732	chr2	224937560	224939077	10933.5	224927385	2.24938e+08	507	639	TRUE	25	0.0509623	8.33333	4.16667	0.03	0.00121417	1.32149e-54	3.07241e-15	1.18081e-37	9.89443e-163	1
loop_chr2-chr2-665	chr2	171318942	171320776	chr2	171432472	171434890	113822	171319859	171433681	1522	1190	TRUE	53	0.106998	53	53	0	1.48103e-05	1.39584e-91	8.76792e-71	1e-300	1e-300	1
loop_chr2-chr2-666	chr2	196175659	196177269	chr2	196263108	196263656	86918	196176464	196263382	723	426	TRUE	16	0.0636447	16	16	0	1e-300	1.15175e-32	1e-300	8.57976e-139	1.1383e-262	1
loop_chr2-chr2-667	chr2	25418962	25420351	chr2	25521878	25523114	102840	2.54197e+07	25522496	892	389	TRUE	24	0.0784831	16	8	0	0.00342324	2.38631e-51	6.43943e-21	1e-300	1.43566e-111	1
loop_chr2-chr2-668	chr2	54259372	54260146	chr2	54271918	54273125	12762.5	54259759	5.42725e+07	184	294	TRUE	19	0.0823309	19	4.75	0	1e-300	1.09432e-54	1e-300	1.24618e-64	1.08625e-112	1
loop_chr2-chr2-669	chr2	134283097	134283560	chr2	134391409	134392150	108451	1.34283e+08	1.34392e+08	623	330	TRUE	11	0.078426	11	11	0	1e-300	4.92204e-23	1e-300	9.53217e-277	2.20656e-155	1
loop_chr2-chr2-670	chr2	142877580	142878641	chr2	142980517	142981220	102758	1.42878e+08	1.42981e+08	371	244	TRUE	15	0.0729939	15	15	0	4.95395e-05	2.18362e-38	3.00001e-13	4.96027e-73	1.88098e-78	1
loop_chr2-chr2-671	chr2	25420706	25421463	chr2	25444679	25445162	23836	2.54211e+07	2.54449e+07	408	96	TRUE	10	0.0692265	10	10	0	1e-300	5.3161e-28	1e-300	1.28404e-41	2.88915e-19	1
loop_chr2-chr2-672	chr2	25379873	25380309	chr2	25418846	25420145	39404.5	25380091	2.54195e+07	123	892	TRUE	20	0.098952	20	20	0	9.89574e-08	6.98666e-52	1.58753e-19	5.51214e-39	1e-300	1
loop_chr2-chr2-673	chr2	200901464	200901813	chr2	201232198	201233572	331246	2.00902e+08	201232885	324	992	TRUE	17	0.084695	17	17	0	1e-300	8.83142e-35	1e-300	4.53023e-249	1e-300	1
loop_chr2-chr2-674	chr2	43195084	43195544	chr2	43218879	43220847	24549	43195314	43219863	313	781	TRUE	25	0.0883864	25	25	0	9.02999e-05	8.75703e-58	2.46642e-26	9.84786e-231	9.64619e-172	1
loop_chr2-chr2-675	chr2	231530337	231531251	chr2	231556998	231558315	26862.5	231530794	2.31558e+08	129	245	TRUE	22	0.0846481	22	22	0	7.71958e-07	4.51273e-70	3.42142e-22	1.3487e-32	3.39078e-65	1
loop_chr2-chr2-676	chr2	54557561	54558807	chr2	54578704	54580458	21397	54558184	54579581	517	525	TRUE	25	0.071534	6.25	6.25	0	0.00299958	1.45866e-56	1.56931e-12	1.17232e-107	8.46409e-38	1
loop_chr2-chr2-677	chr2	37851306	37852678	chr2	37871747	37872593	20178	37851992	37872170	425	193	TRUE	21	0.081274	21	10.5	0	9.61669e-06	2.33078e-57	7.54263e-21	3.43105e-150	7.16531e-31	1
loop_chr2-chr2-678	chr2	216004709	216007130	chr2	216015726	216016998	10442.5	2.16006e+08	216016362	617	502	TRUE	12	0.027893	12	12	0.03	1e-300	2.63992e-23	1e-300	6.59634e-84	1.61338e-139	1
loop_chr2-chr2-679	chr2	203706404	203707231	chr2	203729995	203730453	23406.5	2.03707e+08	203730224	284	144	TRUE	16	0.106884	16	16	0	1e-300	4.89084e-47	1e-300	7.10343e-139	7.19374e-69	1
loop_chr2-chr2-680	chr2	191637742	191639359	chr2	191675539	191676359	37398.5	1.91639e+08	191675949	372	318	TRUE	23	0.0810152	23	11.5	0	1e-300	8.35705e-60	1e-300	6.43104e-104	3.20982e-102	1
loop_chr2-chr2-681	chr2	159878576	159879581	chr2	159920304	159922000	42073.5	1.59879e+08	159921152	685	383	TRUE	21	0.0667404	21	21	0	1e-300	1.93369e-46	1e-300	1e-300	1.64411e-89	1
loop_chr2-chr2-682	chr2	121596841	121596973	chr2	121647627	121648636	51224.5	121596907	1.21648e+08	232	233	TRUE	12	0.0902796	12	12	0	1e-300	1.58582e-32	1e-300	3.42266e-143	8.80099e-49	1
loop_chr2-chr2-683	chr2	69911929	69912248	chr2	70141173	70141968	229482	6.99121e+07	7.01416e+07	187	558	TRUE	11	0.084762	11	11	0	1e-300	2.51112e-26	1e-300	3.4153e-77	2.16728e-216	1
loop_chr2-chr2-684	chr2	119753489	119753833	chr2	120176690	120177994	423681	119753661	120177342	132	612	TRUE	12	0.0625055	12	12	0	1e-300	1.86955e-30	1e-300	2.10141e-56	3.11108e-255	1
loop_chr2-chr2-685	chr2	151261099	151262002	chr2	151288177	151288730	26903	1.51262e+08	1.51288e+08	351	129	TRUE	12	0.0707479	12	12	0	1e-300	1.6473e-33	1e-300	1.58069e-218	4.83738e-17	1
loop_chr2-chr2-686	chr2	38634447	38634895	chr2	38721935	38723316	87954.5	38634671	3.87226e+07	262	581	TRUE	14	0.0657065	14	14	0	1e-300	2.78232e-32	1e-300	1.58734e-167	8.21781e-210	1
loop_chr2-chr2-687	chr2	97993579	97995143	chr2	98012833	98013130	18620.5	97994361	9.8013e+07	588	376	TRUE	18	0.0830271	18	9	0	1e-300	3.93894e-40	1e-300	5.54768e-149	9.90472e-199	1
loop_chr2-chr2-688	chr2	112781886	112783905	chr2	112793242	112794719	11085	1.12783e+08	1.12794e+08	435	332	TRUE	25	0.061385	25	8.33333	0	1e-300	1.33468e-63	1e-300	1.09475e-147	1.18813e-111	1
loop_chr2-chr2-689	chr2	197255607	197257816	chr2	197293554	197294805	37468	1.97257e+08	1.97294e+08	936	551	TRUE	29	0.0719475	9.66667	29	0	0.0102605	4.4113e-59	4.29221e-19	1.88142e-224	8.06735e-111	1
loop_chr2-chr2-690	chr2	88739935	88740552	chr2	88880089	88881521	140562	8.87402e+07	88880805	161	225	TRUE	19	0.0795986	19	19	0	1e-300	3.87349e-58	1e-300	6.00136e-68	1.77284e-46	1
loop_chr2-chr2-691	chr2	23891507	23892553	chr2	23924181	23926267	33194	23892030	23925224	339	631	TRUE	33	0.0904453	33	33	0	1.9921e-08	6.4841e-82	4.36489e-38	5.91557e-163	6.2109e-181	1
loop_chr2-chr2-692	chr2	72770860	72771177	chr2	72861345	72862454	90881	7.2771e+07	7.28619e+07	137	154	TRUE	14	0.0842757	14	14	0	1e-300	1.25819e-44	1e-300	2.02889e-88	8.15693e-22	1
loop_chr2-chr2-693	chr2	156334593	156336548	chr2	156399563	156402100	65261	1.56336e+08	1.56401e+08	661	837	TRUE	44	0.0840827	14.6667	14.6667	0	8.86828e-08	1.00169e-95	1.97591e-35	1.92893e-132	4.0506e-298	1
loop_chr2-chr2-694	chr2	230650354	230651135	chr2	230660402	230662700	10806.5	2.30651e+08	230661551	194	576	TRUE	11	0.0306674	11	11	0	1e-300	5.40241e-26	1e-300	7.29874e-73	9.57341e-46	1
loop_chr2-chr2-695	chr2	241358499	241358760	chr2	241390457	241391269	32233.5	2.41359e+08	241390863	310	165	TRUE	16	0.128001	16	8	0	1e-300	2.03464e-45	1e-300	5.02544e-220	3.61106e-42	1
loop_chr2-chr2-696	chr2	175136127	175137632	chr2	175167700	175169344	31642.5	1.75137e+08	175168522	284	784	TRUE	26	0.0708753	26	26	0	0.037917	1.33805e-61	9.47227e-28	1.19893e-73	1e-300	1
loop_chr2-chr2-697	chr2	121722179	121723385	chr2	121736826	121737178	14220	121722782	121737002	156	708	TRUE	17	0.0936646	17	17	0	1e-300	7.03849e-43	1e-300	1.2158e-24	1e-300	1
loop_chr2-chr2-698	chr2	38634447	38634914	chr2	38663289	38664371	29149.5	3.86347e+07	38663830	265	315	TRUE	12	0.0665003	12	12	0	1e-300	3.24392e-30	1e-300	6.79283e-167	4.85253e-86	1
loop_chr2-chr2-699	chr2	37570811	37571948	chr2	37653358	37654098	82348.5	3.75714e+07	37653728	934	320	TRUE	16	0.0731728	16	16	0	0.000195668	6.73505e-33	1.86776e-14	1e-300	1.89953e-35	1
loop_chr2-chr2-700	chr2	64213561	64214726	chr2	64260853	64261625	47095.5	6.42141e+07	64261239	689	263	TRUE	19	0.0842011	19	19	0	1e-300	1.91009e-44	1e-300	4.60154e-269	5.5987e-108	1
loop_chr2-chr2-701	chr2	68365866	68366737	chr2	68384357	68386541	19147.5	6.83663e+07	68385449	328	505	TRUE	28	0.0786757	5.6	4	0	0.000304104	8.37639e-71	9.93399e-13	1.40489e-37	1.27074e-35	1
loop_chr2-chr2-702	chr2	177169827	177170376	chr2	177193072	177194043	23456	1.7717e+08	1.77194e+08	216	194	TRUE	15	0.0847114	15	15	0	1e-300	1.5273e-43	1e-300	4.35947e-97	9.35646e-58	1
loop_chr2-chr2-703	chr2	70303678	70304235	chr2	70647869	70648349	344152	7.0304e+07	70648109	186	87	TRUE	11	0.0910559	11	11	0	1e-300	1.81817e-35	1e-300	6.51241e-42	2.41076e-26	1
loop_chr2-chr2-704	chr2	200905836	200906363	chr2	201176861	201177898	271280	2.00906e+08	2.01177e+08	114	317	TRUE	14	0.0768396	14	14	0	1e-300	2.79161e-41	1e-300	1.04514e-35	6.62711e-122	1
loop_chr2-chr2-705	chr2	28566932	28567453	chr2	28752614	28753602	185916	2.85672e+07	28753108	274	268	TRUE	12	0.0682631	12	12	0	1e-300	6.77898e-31	1e-300	5.13845e-204	2.09611e-76	1
loop_chr2-chr2-706	chr2	64645936	64647427	chr2	64698559	64700495	52845.5	6.46467e+07	64699527	551	1129	TRUE	34	0.0851645	17	11.3333	0	1.3626e-06	1.25235e-68	8.35173e-30	9.5493e-31	1e-300	1
loop_chr2-chr2-707	chr2	8379927	8380889	chr2	8408550	8409123	28428.5	8380408	8.40884e+06	225	547	TRUE	14	0.0782913	14	14	0	1e-300	1.33248e-33	1e-300	2.61866e-47	4.18967e-293	1
loop_chr2-chr2-708	chr2	213022207	213022560	chr2	213153208	213153930	131186	2.13022e+08	213153569	549	513	TRUE	10	0.0798519	10	10	0	1e-300	2.86052e-19	1e-300	1.51888e-240	1.0657e-159	1
loop_chr2-chr2-709	chr2	127562890	127564452	chr2	127575219	127575992	11934.5	127563671	1.27576e+08	330	105	TRUE	19	0.0698491	19	19	0	1e-300	1.14495e-58	1e-300	8.26917e-148	8.52221e-26	1
loop_chr2-chr2-710	chr2	64582713	64583273	chr2	64606291	64607734	24019.5	64582993	6.4607e+07	366	1094	TRUE	19	0.0814267	19	19	0	1e-300	8.44551e-38	1e-300	1.51999e-155	1e-300	1
loop_chr2-chr2-711	chr2	217206260	217207372	chr2	217217994	217219080	11721	217206816	217218537	120	560	TRUE	17	0.0663919	17	17	0	1.94704e-07	1.08814e-46	1.09492e-15	1.03951e-21	2.41987e-126	1
loop_chr2-chr2-712	chr2	142892740	142893167	chr2	142914319	142915853	22132.5	1.42893e+08	142915086	263	261	TRUE	17	0.0744158	17	17	0	1e-300	2.26713e-46	1e-300	9.49961e-125	5.49199e-76	1
loop_chr2-chr2-713	chr2	88606536	88608504	chr2	88627284	88627673	19958.5	88607520	8.86275e+07	314	591	TRUE	27	0.0983327	27	27	0	0.000187361	1.60173e-66	3.50346e-29	2.86417e-11	1e-300	1
loop_chr2-chr2-714	chr2	112803866	112804623	chr2	112821135	112821640	17143	1.12804e+08	1.12821e+08	205	289	TRUE	16	0.108831	16	16	0	1e-300	2.40629e-44	1e-300	1.34825e-45	2.34172e-147	1
loop_chr2-chr2-715	chr2	70103039	70105161	chr2	70140985	70142006	37395.5	70104100	7.01415e+07	478	710	TRUE	33	0.0901288	33	33	0	1.88113e-09	4.6283e-75	4.36489e-38	9.71533e-89	1e-300	1
loop_chr2-chr2-716	chr2	144357862	144360006	chr2	144373811	144375030	15486.5	144358934	1.44374e+08	581	466	TRUE	34	0.0867853	34	34	0	0.000506672	3.56462e-81	1.28268e-39	1.28299e-184	1.26973e-183	1
loop_chr2-chr2-717	chr2	197208834	197210053	chr2	197255365	197256329	46403.5	1.97209e+08	197255847	559	651	TRUE	19	0.0747126	19	19	0	0.0611843	1.46623e-38	3.18296e-18	2.68155e-113	3.31057e-233	1
loop_chr2-chr2-718	chr2	13504983	13505700	chr2	13523238	13524265	18410	1.35053e+07	1.35238e+07	138	327	TRUE	16	0.0787531	16	16	0	1e-300	2.40419e-46	1e-300	1.30286e-50	1.57461e-97	1
loop_chr2-chr2-719	chr2	120231973	120233451	chr2	120287009	120287864	54724.5	120232712	1.20287e+08	411	355	TRUE	20	0.0735884	20	6.66667	0	1e-300	4.76571e-49	1e-300	1.66928e-130	4.51329e-172	1
loop_chr2-chr2-720	chr2	216417453	216418292	chr2	216495689	216496038	77991	2.16418e+08	2.16496e+08	259	95	TRUE	10	0.0722566	10	10	0	1e-300	4.75645e-30	1e-300	1.15836e-120	8.49395e-31	1
loop_chr2-chr2-721	chr2	117814059	117815483	chr2	118003165	118003623	188623	117814771	118003394	372	192	TRUE	15	0.0684172	15	15	0	1e-300	5.5517e-40	1e-300	9.70963e-157	2.21566e-144	1
loop_chr2-chr2-722	chr2	191611739	191612174	chr2	191635296	191635906	23644.5	1.91612e+08	191635601	147	210	TRUE	10	0.0821443	10	10	0	1e-300	5.25749e-29	1e-300	2.66412e-56	4.07696e-61	1
loop_chr2-chr2-723	chr2	208280450	208281141	chr2	208311454	208312142	31002.5	2.08281e+08	208311798	163	354	TRUE	13	0.0809232	13	13	0	1e-300	3.08861e-35	1e-300	1.42909e-66	6.69915e-116	1
loop_chr2-chr2-724	chr2	156335133	156336033	chr2	156396158	156396746	60869	156335583	156396452	493	341	TRUE	14	0.0807642	14	14	0	1e-300	1.17582e-31	1e-300	3.77124e-152	2.49076e-188	1
loop_chr2-chr2-725	chr2	84926541	84927702	chr2	84945433	84947367	19278.5	8.49271e+07	84946400	624	516	TRUE	25	0.0693383	12.5	2.77778	0	0.00359233	1.13234e-54	3.17079e-19	3.89632e-161	1.37324e-71	1
loop_chr2-chr2-726	chr2	231104091	231104900	chr2	231227119	231227684	122906	2.31104e+08	2.31227e+08	212	248	TRUE	13	0.0812177	13	13	0	1e-300	9.40029e-36	1e-300	1.13547e-65	2.02633e-64	1
loop_chr2-chr2-727	chr2	84931192	84931822	chr2	84945433	84946550	14484.5	84931507	8.4946e+07	178	432	TRUE	13	0.063877	13	13	0	1e-300	1.39778e-33	1e-300	1.00448e-56	4.32287e-126	1
loop_chr2-chr2-728	chr2	69025765	69026355	chr2	69307395	69307845	281560	69026060	69307620	132	148	TRUE	12	0.0990471	12	12	0	1e-300	5.33625e-38	1e-300	4.73346e-57	4.98488e-73	1
loop_chr2-chr2-729	chr2	96858144	96858389	chr2	96950487	96952060	93007	9.68583e+07	9.69513e+07	345	115	TRUE	13	0.0613823	13	13	0	1e-300	1.91222e-37	1e-300	1e-300	1.7187e-10	1
loop_chr2-chr2-730	chr2	216519064	216519717	chr2	216666782	216666828	147414	2.16519e+08	216666805	120	104	TRUE	11	0.135086	11	11	0	1e-300	9.84488e-37	1e-300	7.13215e-28	4.49686e-132	1
loop_chr2-chr2-731	chr2	201069455	201070143	chr2	201157996	201158565	88481.5	201069799	2.01158e+08	268	368	TRUE	10	0.0682902	10	10	0	1e-300	7.28409e-24	1e-300	1.18425e-70	2.49929e-208	1
loop_chr2-chr2-732	chr2	224519852	224520661	chr2	224585769	224586500	65878	2.2452e+08	2.24586e+08	339	349	TRUE	14	0.0780371	14	14	0	0.0166277	8.02054e-34	4.51985e-12	5.70588e-80	1.96509e-146	1
loop_chr2-chr2-733	chr2	68487917	68488461	chr2	68925227	68925548	437198	68488189	6.89254e+07	218	118	TRUE	10	0.099238	10	10	0	1e-300	7.91443e-30	1e-300	1.94531e-85	1.78285e-60	1
loop_chr2-chr2-734	chr2	37587844	37589657	chr2	37623655	37624796	35475	3.75888e+07	3.76242e+07	600	531	TRUE	27	0.0784598	13.5	2.7	0	0.000683147	5.51797e-60	1.79612e-21	2.22341e-166	1.6439e-174	1
loop_chr2-chr2-735	chr2	26043971	26044892	chr2	26067969	26069361	24233.5	2.60444e+07	26068665	171	476	TRUE	20	0.0742247	20	20	0	1e-300	2.38644e-54	1e-300	1.47223e-52	4.03513e-224	1
loop_chr2-chr2-736	chr2	134261583	134264009	chr2	134273735	134276333	12238	134262796	134275034	948	698	TRUE	67	0.114477	11.1667	8.375	0.03	9.3409e-10	1.41263e-152	1.01971e-45	3.16081e-158	6.04899e-32	1
loop_chr2-chr2-737	chr2	102020015	102020884	chr2	102240322	102240856	220140	1.0202e+08	102240589	178	144	TRUE	10	0.0611838	10	10	0	1e-300	7.82498e-30	1e-300	2.03286e-72	1.20626e-66	1
loop_chr2-chr2-738	chr2	65369787	65371874	chr2	65381759	65383473	11785.5	6.53708e+07	65382616	390	650	TRUE	31	0.0700096	15.5	2.21429	0	1.89621e-06	9.02207e-74	3.76955e-26	1.88102e-35	3.75671e-109	1
loop_chr2-chr2-739	chr2	178306338	178307374	chr2	178413691	178416079	108029	178306856	178414885	209	726	TRUE	21	0.0526477	21	21	0	1e-300	1.26331e-51	1e-300	8.92785e-73	7.50874e-221	1
loop_chr2-chr2-740	chr2	55015112	55015175	chr2	55175387	55175879	160490	5.50151e+07	55175633	95	190	TRUE	11	0.170135	11	11	0	1e-300	6.44542e-35	1e-300	7.84745e-68	3.26065e-76	1
loop_chr2-chr2-741	chr2	96207104	96208977	chr2	96241418	96242592	33964.5	9.6208e+07	96242005	687	347	TRUE	29	0.0816995	29	14.5	0	4.90926e-06	4.83116e-69	4.30401e-32	1.19057e-232	6.44413e-148	1
loop_chr2-chr2-742	chr2	148613630	148615227	chr2	148644796	148645895	30917	1.48614e+08	1.48645e+08	295	677	TRUE	22	0.0700482	22	4.4	0	8.93276e-07	1.00581e-51	3.42142e-22	1.26546e-71	2.80524e-264	1
loop_chr2-chr2-743	chr2	33205872	33206427	chr2	33271742	33272668	66055.5	3.32061e+07	33272205	204	259	TRUE	15	0.0869421	15	15	0	1e-300	5.5178e-42	1e-300	7.51363e-110	7.34402e-111	1
loop_chr2-chr2-744	chr2	100562660	100562883	chr2	100587997	100588552	25503	1.00563e+08	1.00588e+08	471	131	TRUE	14	0.154469	14	14	0	1e-300	6.11869e-38	1e-300	1e-300	1.61973e-66	1
loop_chr2-chr2-745	chr2	12057236	12058446	chr2	12071106	12071958	13691	12057841	12071532	254	147	TRUE	16	0.0666078	16	4	0	1e-300	1.10309e-47	1e-300	3.25326e-70	1.37541e-30	1
loop_chr2-chr2-746	chr2	61992862	61996777	chr2	62197259	62202515	205068	6.19948e+07	62199887	1130	1547	TRUE	74	0.0692642	37	24.6667	0	5.60626e-10	1.65657e-139	7.93989e-87	1e-300	1e-300	1
loop_chr2-chr2-747	chr2	213165945	213166408	chr2	213240322	213241883	74926	2.13166e+08	2.13241e+08	441	340	TRUE	14	0.0593761	14	14	0	0.00308925	2.3249e-32	4.51985e-12	9.63152e-213	7.39242e-07	1
loop_chr2-chr2-748	chr2	213751826	213752321	chr2	213765765	213766818	14218	2.13752e+08	2.13766e+08	107	325	TRUE	13	0.0720886	13	13	0	1e-300	3.21871e-38	1e-300	4.01305e-30	1.23948e-142	1
loop_chr2-chr2-749	chr2	30164258	30165331	chr2	30713992	30714386	549394	3.01648e+07	30714189	338	242	TRUE	12	0.0702175	12	12	0	1e-300	2.51809e-30	1e-300	4.5073e-143	3.94397e-125	1
loop_chr2-chr2-750	chr2	196200308	196200943	chr2	196241195	196242586	41265	1.96201e+08	1.96242e+08	350	551	TRUE	15	0.0635544	15	5	0	1e-300	2.27229e-33	1e-300	5.40943e-147	2.29296e-181	1
loop_chr2-chr2-751	chr2	62321282	62322874	chr2	62333013	62333313	11085	62322078	62333163	300	246	TRUE	13	0.0589815	13	6.5	0	1e-300	8.57288e-34	1e-300	4.85417e-70	2.88722e-176	1
loop_chr2-chr2-752	chr2	191635138	191635695	chr2	191650223	191651544	15467	1.91635e+08	1.91651e+08	209	275	TRUE	15	0.068563	15	15	0	1e-300	2.02227e-41	1e-300	1.25188e-71	4.28013e-76	1
loop_chr2-chr2-753	chr2	84938833	84940236	chr2	84969921	84970641	30746.5	8.49395e+07	84970281	676	221	TRUE	22	0.0889542	22	7.33333	0	4.53053e-09	1.29595e-54	3.42142e-22	5.75348e-201	1.26887e-48	1
loop_chr2-chr2-754	chr2	190679945	190681075	chr2	190718855	190719568	38701.5	190680510	1.90719e+08	517	423	TRUE	17	0.0791804	17	17	0	1e-300	1.26086e-37	1e-300	1.17808e-84	6.35562e-103	1
loop_chr2-chr2-755	chr2	42722583	42723159	chr2	42751415	42753502	29587.5	42722871	4.27525e+07	225	377	TRUE	18	0.0580223	18	9	0	1e-300	8.51638e-48	1e-300	3.58692e-106	2.0864e-88	1
loop_chr2-chr2-756	chr2	64930373	64935117	chr2	64983419	64990921	54425	64932745	64987170	1706	1443	TRUE	123	0.0862194	10.25	7.23529	0	2.09314e-05	1.12765e-240	3.07241e-78	3.20153e-298	1e-300	1
loop_chr2-chr2-757	chr2	98444237	98446708	chr2	98460118	98461711	15442	9.84455e+07	9.84609e+07	540	736	TRUE	40	0.084489	13.3333	10	0	0.0213072	2.43064e-91	8.0031e-31	1.34307e-93	2.73296e-171	1
loop_chr2-chr2-758	chr2	39467714	39468536	chr2	39491862	39492441	24026.5	39468125	3.94922e+07	204	482	TRUE	15	0.0919067	15	15	0	1e-300	7.37739e-38	1e-300	4.40097e-47	1e-300	1
loop_chr2-chr2-759	chr2	64916780	64918484	chr2	65031204	65032875	114408	64917632	6.5032e+07	1181	507	TRUE	32	0.0813898	16	4	0	0.00121919	2.28593e-64	2.35125e-27	1e-300	1.00497e-121	1
loop_chr2-chr2-760	chr2	231517640	231517775	chr2	231601576	231602371	84266	2.31518e+08	2.31602e+08	166	159	TRUE	12	0.110762	12	12	0	1e-300	2.26849e-36	1e-300	1.14923e-175	3.00093e-42	1
loop_chr2-chr2-761	chr2	196407571	196410127	chr2	196452870	196454389	44780.5	196408849	1.96454e+08	1063	501	TRUE	36	0.0758349	9	7.2	0	0.0562915	5.4663e-76	2.60597e-22	6.22576e-258	4.25996e-101	1
loop_chr2-chr2-762	chr2	25285953	25286420	chr2	25301282	25301919	15414	2.52862e+07	2.53016e+07	123	493	TRUE	14	0.108856	14	14	0	1e-300	4.61205e-38	1e-300	1.31521e-40	1e-300	1
loop_chr2-chr2-763	chr2	213015137	213016587	chr2	213037148	213038788	22106	213015862	213037968	730	488	TRUE	25	0.0694505	25	25	0	0.00203786	1.4611e-53	2.46642e-26	1.8746e-152	4.87446e-139	1
loop_chr2-chr2-764	chr2	19955677	19956387	chr2	20051533	20051823	95646	19956032	20051678	210	299	TRUE	11	0.0944249	11	11	0	1e-300	8.98962e-29	1e-300	2.94378e-101	9.64865e-100	1
loop_chr2-chr2-765	chr2	70115613	70117214	chr2	70140360	70141932	24732.5	7.01164e+07	70141146	459	735	TRUE	27	0.0730445	27	27	0	0.000154931	2.58485e-59	3.50346e-29	9.7711e-67	7.57497e-201	1
loop_chr2-chr2-766	chr2	183078139	183079157	chr2	183093178	183094781	15331.5	183078648	1.83094e+08	371	389	TRUE	24	0.0786028	24	24	0	0.00697433	1.14189e-60	6.17589e-25	1.13204e-171	3.75127e-126	1
loop_chr2-chr2-767	chr2	45649492	45650815	chr2	45729903	45730296	79946	4.56502e+07	4.57301e+07	482	542	TRUE	15	0.0750357	15	15	0	1e-300	2.30562e-31	1e-300	2.86848e-119	3.32781e-195	1
loop_chr2-chr2-768	chr2	190678023	190680150	chr2	190707779	190708007	28806.5	1.90679e+08	190707893	1116	150	TRUE	21	0.076546	21	10.5	0	1e-300	7.16155e-51	1e-300	1e-300	7.78016e-76	1
loop_chr2-chr2-769	chr2	197254266	197259937	chr2	197300704	197309755	48128	1.97257e+08	1.97305e+08	1708	2472	TRUE	177	0.103205	4.72	5.05714	0	6.69697e-09	1e-300	7.50996e-61	1e-300	1e-300	1
loop_chr2-chr2-770	chr2	178306456	178306699	chr2	178419308	178420068	113110	1.78307e+08	178419688	153	92	TRUE	10	0.0855841	10	10	0	1e-300	1.55393e-32	1e-300	4.16128e-107	1.02385e-07	1
loop_chr2-chr2-771	chr2	58031630	58033836	chr2	58045772	58046624	13465	58032733	58046198	446	444	TRUE	25	0.0701773	25	25	0	7.84801e-06	4.5596e-60	2.46642e-26	1.98922e-56	2.30188e-130	1
loop_chr2-chr2-772	chr2	43386866	43387351	chr2	43424285	43425220	37644	4.33871e+07	4.34248e+07	490	418	TRUE	18	0.108812	18	18	0.01	2.42808e-16	9.87517e-41	3.7114e-22	7.43288e-276	8.62579e-55	1
loop_chr2-chr2-773	chr2	113791669	113792494	chr2	113886377	113887522	94868	1.13792e+08	1.13887e+08	238	608	TRUE	20	0.0871481	20	20	0	1e-300	3.5782e-49	1e-300	6.67301e-127	6.77774e-205	1
loop_chr2-chr2-774	chr2	9631215	9631885	chr2	9654772	9656209	23940.5	9631550	9.65549e+06	317	477	TRUE	19	0.0774075	19	6.33333	0	0.0164891	6.1881e-46	3.18296e-18	3.46127e-137	3.42519e-154	1
loop_chr2-chr2-775	chr2	47177116	47178344	chr2	47310010	47310529	132540	47177730	4.73103e+07	229	704	TRUE	15	0.0737042	15	15	0	1e-300	1.37793e-34	1e-300	8.95041e-25	1e-300	1
loop_chr2-chr2-776	chr2	219229717	219230611	chr2	219244616	219245049	14668.5	219230164	2.19245e+08	327	74	TRUE	16	0.103501	16	16	0	1e-300	4.85054e-51	1e-300	4.01129e-169	4.71689e-29	1
loop_chr2-chr2-777	chr2	8408584	8409373	chr2	8543092	8543833	134484	8.40898e+06	8.54346e+06	704	517	TRUE	19	0.1066	19	19	0	1e-300	1.46304e-38	1e-300	1e-300	1.82483e-263	1
loop_chr2-chr2-778	chr2	88599592	88600761	chr2	88624456	88626731	25417	8.86002e+07	8.86256e+07	607	318	TRUE	29	0.0722818	7.25	29	0	0.0400016	8.82372e-72	6.88408e-16	4.30898e-280	4.8766e-10	1
loop_chr2-chr2-779	chr2	68487589	68488745	chr2	68714752	68715876	227147	68488167	68715314	341	437	TRUE	18	0.0677691	18	18	0	1e-300	2.87887e-43	1e-300	3.44521e-134	4.03171e-132	1
loop_chr2-chr2-780	chr2	161138550	161139855	chr2	161166216	161167479	27645	1.61139e+08	1.61167e+08	519	457	TRUE	19	0.0635115	9.5	9.5	0	0.0220677	3.8502e-42	6.4773e-13	2.45788e-125	1.0041e-78	1
loop_chr2-chr2-781	chr2	168346725	168347159	chr2	168758953	168760042	412556	168346942	1.68759e+08	254	203	TRUE	20	0.112726	20	20	0	1e-300	2.18208e-58	1e-300	1.31231e-111	7.75458e-64	1
loop_chr2-chr2-782	chr2	38619487	38619944	chr2	38634287	38634895	14875.5	3.86197e+07	38634591	184	275	TRUE	11	0.0886619	11	11	0	1e-300	7.94055e-30	1e-300	2.49072e-94	9.34664e-146	1
loop_chr2-chr2-783	chr2	207667030	207667335	chr2	207711122	207711920	44338.5	2.07667e+08	207711521	80	381	TRUE	10	0.0778249	10	10	0	1e-300	3.88861e-29	1e-300	3.54885e-31	5.4355e-266	1
loop_chr2-chr2-784	chr2	71049666	71050087	chr2	71068222	71068707	18588	7.10499e+07	7.10685e+07	133	216	TRUE	10	0.0947471	10	10	0	1e-300	2.49261e-29	1e-300	7.15703e-90	1.27948e-49	1
loop_chr2-chr2-785	chr2	64139878	64146106	chr2	64211714	64215499	70614.5	64142992	6.42136e+07	1670	1443	TRUE	115	0.0985888	19.1667	57.5	0	3.40745e-12	1.24017e-222	2.74499e-102	1e-300	1e-300	1
loop_chr2-chr2-786	chr2	213165899	213166637	chr2	213243268	213243986	77359	213166268	213243627	549	311	TRUE	12	0.0707479	12	12	0	1e-300	1.94371e-26	1e-300	9.63226e-272	8.80693e-69	1
loop_chr2-chr2-787	chr2	213021920	213023336	chr2	213232671	213234096	210756	213022628	2.13233e+08	1094	874	TRUE	39	0.117839	19.5	19.5	0	0.000987836	1.92457e-73	3.83922e-36	1e-300	1.14925e-202	1
loop_chr2-chr2-788	chr2	68357877	68358634	chr2	68440938	68442200	83313.5	6.83583e+07	68441569	308	798	TRUE	20	0.085033	20	20	0	2.72387e-05	1.82714e-44	1.58753e-19	3.93716e-130	1e-300	1
loop_chr2-chr2-789	chr2	236558739	236560181	chr2	236570083	236570971	11067	236559460	236570527	407	386	TRUE	11	0.0405257	11	5.5	0	1e-300	2.52041e-24	1e-300	9.12154e-128	2.1781e-166	1
loop_chr2-chr2-790	chr2	46500063	46500851	chr2	46534278	46535739	34551.5	46500457	4.6535e+07	393	503	TRUE	22	0.0839706	22	22	0	5.06792e-05	8.72304e-52	3.42142e-22	8.60245e-234	1.51068e-201	1
loop_chr2-chr2-791	chr2	45695476	45696102	chr2	45729903	45730195	34260	45695789	45730049	187	497	TRUE	10	0.0935085	10	10	0	1e-300	3.85973e-24	1e-300	5.2118e-54	7.70693e-198	1
loop_chr2-chr2-792	chr2	63841091	63843184	chr2	63855269	63856608	13801	6.38421e+07	6.38559e+07	785	182	TRUE	37	0.092544	37	9.25	0	1.84689e-08	7.73623e-101	2.745e-44	1e-300	1.40687e-16	1
loop_chr2-chr2-793	chr2	39128990	39129331	chr2	39158000	39158665	29172	3.91292e+07	3.91583e+07	238	87	TRUE	10	0.0853289	10	10	0	1e-300	7.96448e-31	1e-300	9.67118e-110	6.76847e-20	1
loop_chr2-chr2-794	chr2	105369565	105370429	chr2	105520932	105521508	151223	105369997	105521220	176	64	TRUE	14	0.0834564	14	14	0	1e-300	8.93583e-49	1e-300	6.37642e-43	2.78146e-17	1
loop_chr2-chr2-795	chr2	174611685	174612273	chr2	174634208	174634814	22532	174611979	174634511	178	345	TRUE	14	0.100651	14	14	0	0.00167179	6.47498e-38	4.51985e-12	4.70998e-40	1.23612e-96	1
loop_chr2-chr2-796	chr2	64092431	64093484	chr2	64114096	64115451	21816	6.4093e+07	6.41148e+07	345	457	TRUE	17	0.0606019	17	17	0	7.58877e-11	4.39253e-40	1.33811e-20	2.77855e-112	5.62782e-126	1
loop_chr2-chr2-797	chr2	148023530	148024188	chr2	148048429	148049289	25000	148023859	148048859	256	281	TRUE	13	0.0735132	13	13	0	0.00153508	6.11732e-34	6.35978e-11	6.76403e-41	7.17913e-66	1
loop_chr2-chr2-798	chr2	46986841	46987715	chr2	47310010	47311478	323466	46987278	47310744	309	884	TRUE	17	0.0623097	17	17	0	3.67221e-05	5.40598e-36	1.09492e-15	1.33859e-54	1e-300	1
loop_chr2-chr2-799	chr2	73214020	73214616	chr2	73233309	73233355	19014	73214318	73233332	313	260	TRUE	12	0.16045	12	12	0	1e-300	2.37712e-30	1e-300	3.30471e-165	1e-300	1
loop_chr2-chr2-800	chr2	69436432	69436927	chr2	69453403	69453969	17006.5	6.94367e+07	69453686	194	285	TRUE	12	0.0970867	12	12	0	1e-300	2.06925e-32	1e-300	3.11812e-65	4.61706e-187	1
loop_chr2-chr2-801	chr2	219540994	219542743	chr2	219642248	219642959	100735	2.19542e+08	2.19643e+08	236	220	TRUE	26	0.0907261	26	26	0	1e-300	1.28057e-78	1e-300	5.42671e-69	2.44867e-131	1
loop_chr2-chr2-802	chr2	191114025	191116208	chr2	191128085	191129054	13453	1.91115e+08	1.91129e+08	685	155	TRUE	26	0.0708078	26	8.66667	0	1e-300	1.97702e-70	1e-300	1e-300	2.42204e-42	1
loop_chr2-chr2-803	chr2	190679641	190680893	chr2	190692960	190695159	13792.5	190680267	1.90694e+08	552	396	TRUE	29	0.0721352	9.66667	2.41667	0.02	0.00017601	3.93851e-70	4.29221e-19	5.52464e-89	6.07191e-37	1
loop_chr2-chr2-804	chr2	159879081	159879743	chr2	159963501	159964058	84367.5	159879412	1.59964e+08	613	301	TRUE	10	0.0704191	10	10	0	1e-300	4.02691e-21	1e-300	1e-300	2.29142e-155	1
loop_chr2-chr2-805	chr2	171390543	171392523	chr2	171405185	171406669	14394	171391533	171405927	352	598	TRUE	38	0.0941672	9.5	2.92308	0	1.00544e-06	7.49665e-97	2.94739e-24	3.48606e-45	1.1368e-152	1
loop_chr2-chr2-806	chr2	136117606	136119815	chr2	136131319	136132404	13151	1.36119e+08	1.36132e+08	504	663	TRUE	37	0.0964211	37	37	0	3.81916e-06	3.74025e-86	2.745e-44	6.11222e-100	5.00885e-267	1
loop_chr2-chr2-807	chr2	9547592	9548926	chr2	9607996	9608490	59984	9548259	9608243	319	368	TRUE	14	0.0657424	14	14	0	1e-300	7.16733e-34	1e-300	6.91272e-36	1.61803e-278	1
loop_chr2-chr2-808	chr2	64698559	64701293	chr2	64750656	64750930	50867	64699926	64750793	1189	633	TRUE	26	0.0741975	26	26	0	1e-300	1.51037e-47	1e-300	1e-300	1e-300	1
loop_chr2-chr2-809	chr2	136131445	136132404	chr2	136377759	136379011	246460	1.36132e+08	136378385	657	382	TRUE	17	0.0660015	17	17	0	5.99099e-07	1.32968e-36	1.09492e-15	2.42793e-294	1.2388e-59	1
loop_chr2-chr2-810	chr2	46983101	46983928	chr2	47310056	47311154	327090	4.69835e+07	47310605	379	797	TRUE	18	0.0802668	18	18	0	1e-300	1.14619e-37	1e-300	4.08573e-67	1e-300	1
loop_chr2-chr2-811	chr2	714321	715455	chr2	725364	726461	11024.5	714888	725912	166	99	TRUE	15	0.0577146	15	15	0	1e-300	5.99227e-50	1e-300	4.16915e-70	9.6567e-23	1
loop_chr2-chr2-812	chr2	69912046	69913668	chr2	70142993	70143666	230472	69912857	7.01433e+07	396	390	TRUE	25	0.0935085	25	12.5	0	6.9914e-09	7.64229e-63	2.46642e-26	7.35511e-116	3.549e-97	1
loop_chr2-chr2-813	chr2	196376949	196378001	chr2	196405257	196406709	28508	196377475	196405983	878	343	TRUE	26	0.0891319	8.66667	26	0.01	0.025543	4.35981e-58	3.52829e-16	1e-300	6.94844e-12	1
loop_chr2-chr2-814	chr2	152004416	152005191	chr2	152025731	152026353	21238.5	1.52005e+08	152026042	368	262	TRUE	16	0.0983145	16	16	0	1e-300	7.24328e-41	1e-300	6.46571e-222	1.78495e-115	1
loop_chr2-chr2-815	chr2	161077297	161078305	chr2	161136481	161137477	59178	161077801	161136979	469	485	TRUE	19	0.081386	19	19	0	1e-300	1.71847e-42	1e-300	1.38799e-281	6.48123e-117	1
loop_chr2-chr2-816	chr2	96207809	96209176	chr2	96266328	96266718	58030.5	9.62085e+07	96266523	631	231	TRUE	18	0.0879417	18	9	0	1e-300	1.72936e-43	1e-300	6.84984e-234	3.52757e-85	1
loop_chr2-chr2-817	chr2	112480629	112481408	chr2	112501075	112501344	20191	1.12481e+08	1.12501e+08	227	94	TRUE	11	0.0901001	11	11	0	1e-300	4.23398e-34	1e-300	6.71246e-100	1.47505e-84	1
loop_chr2-chr2-818	chr2	37851783	37852603	chr2	37873601	37874686	21950.5	37852193	3.78741e+07	339	251	TRUE	17	0.0766034	17	17	0	9.29876e-05	9.60771e-45	1.09492e-15	2.178e-130	2.16198e-31	1
loop_chr2-chr2-819	chr2	8234421	8235868	chr2	8301977	8302655	67171.5	8.23514e+06	8302316	489	366	TRUE	13	0.0525144	13	13	0	1e-300	1.03847e-28	1e-300	1.23996e-151	1.20958e-102	1
loop_chr2-chr2-820	chr2	8301883	8302662	chr2	8408550	8410239	107122	8.30227e+06	8.40939e+06	398	946	TRUE	26	0.090432	26	26	0	1e-300	1.68097e-55	1e-300	7.31973e-114	1e-300	1
loop_chr2-chr2-821	chr2	230582601	230583323	chr2	230601616	230602708	19200	230582962	230602162	264	563	TRUE	20	0.0946426	20	10	0	7.18252e-05	6.46882e-49	1.58753e-19	1.46664e-59	1.26503e-199	1
loop_chr2-chr2-822	chr2	69647739	69648750	chr2	69713871	69715340	66361	6.96482e+07	6.97146e+07	558	361	TRUE	20	0.0692265	20	20	0	1e-300	3.41161e-46	1e-300	1.45395e-182	9.0605e-94	1
loop_chr2-chr2-823	chr2	97966423	97967578	chr2	98026952	98027732	60341.5	9.7967e+07	98027342	464	566	TRUE	17	0.0754157	17	17	0	1e-300	2.95783e-36	1e-300	1.71944e-141	1.37984e-276	1
loop_chr2-chr2-824	chr2	196263173	196263758	chr2	196275953	196277316	13169	1.96263e+08	1.96277e+08	423	426	TRUE	19	0.0837257	19	19	0	1e-300	1.89582e-44	1e-300	6.71018e-246	3.82188e-122	1
loop_chr2-chr2-825	chr2	74482813	74483568	chr2	74530680	74531294	47796.5	7.44832e+07	74530987	455	266	TRUE	12	0.075244	12	12	0.02	1e-300	2.97036e-28	1e-300	1e-300	5.19426e-44	1
loop_chr2-chr2-826	chr2	230636565	230637255	chr2	230658733	230659682	22297.5	230636910	2.30659e+08	169	606	TRUE	17	0.0890356	17	17	0	1e-300	2.03002e-43	1e-300	1.91169e-51	3.31822e-213	1
loop_chr2-chr2-827	chr2	181742167	181743729	chr2	181953560	181954843	211254	181742948	1.81954e+08	183	272	TRUE	19	0.0573278	19	19	0	1e-300	2.13315e-55	1e-300	2.27803e-40	7.88512e-104	1
loop_chr2-chr2-828	chr2	46984651	46985948	chr2	47310010	47310835	325123	4.69853e+07	4.73104e+07	457	780	TRUE	20	0.0809056	20	20	0	0.0244871	3.70487e-41	1.58753e-19	2.97657e-98	1e-300	1
loop_chr2-chr2-829	chr2	29082632	29083409	chr2	29111029	29111386	28187	2.9083e+07	2.91112e+07	187	224	TRUE	11	0.0832671	11	11	0	1e-300	9.54421e-31	1e-300	5.88111e-69	4.12574e-91	1
loop_chr2-chr2-830	chr2	230202280	230206869	chr2	230224381	230227513	21372.5	2.30205e+08	230225947	1146	1262	TRUE	93	0.103396	18.6	93	0.01	3.65672e-07	1.54863e-192	6.21174e-82	1.13451e-255	1e-300	1
loop_chr2-chr2-831	chr2	227479880	227480878	chr2	227658178	227658507	177964	227480379	2.27658e+08	387	247	TRUE	13	0.0840943	13	13	0	1e-300	2.62052e-32	1e-300	1.04883e-98	3.82923e-228	1
loop_chr2-chr2-832	chr2	162318825	162320232	chr2	162343745	162344714	24701	1.6232e+08	1.62344e+08	449	588	TRUE	27	0.0975464	27	13.5	0	1e-300	3.04256e-62	1e-300	1.78581e-162	1e-300	1
loop_chr2-chr2-833	chr2	149597043	149598011	chr2	151238590	151239286	1641411	149597527	151238938	313	191	TRUE	15	0.0773806	15	15	0	1e-300	3.64199e-41	1e-300	2.95171e-146	9.75462e-93	1
loop_chr2-chr2-834	chr2	229822235	229823423	chr2	229831983	229835096	10710.5	229822829	2.29834e+08	514	276	TRUE	18	0.035925	18	18	0.03	1e-300	1.12462e-43	1e-300	2.25e-286	3.29237e-13	1
loop_chr2-chr2-835	chr2	96323986	96325886	chr2	96343997	96344572	19348.5	96324936	9.63443e+07	309	302	TRUE	25	0.0867079	25	12.5	0	3.33576e-05	1.65688e-68	2.46642e-26	2.94225e-46	1.55057e-135	1
loop_chr2-chr2-836	chr2	201069259	201070087	chr2	201177463	201177591	107854	201069673	201177527	379	172	TRUE	12	0.10775	12	12	0	1e-300	1.51025e-31	1e-300	6.28691e-143	1.77718e-120	1
loop_chr2-chr2-837	chr2	54568943	54569610	chr2	54581300	54582161	12454	5.45693e+07	5.45817e+07	373	238	TRUE	13	0.0730321	13	6.5	0	0.000212635	9.83271e-33	6.35978e-11	5.9728e-64	5.21549e-19	1
loop_chr2-chr2-838	chr2	8234331	8235544	chr2	8408550	8409350	174012	8.23494e+06	8408950	499	728	TRUE	15	0.0639649	15	15	0	1e-300	3.36066e-29	1e-300	2.2309e-184	1e-300	1
loop_chr2-chr2-839	chr2	64727129	64727393	chr2	64831379	64831819	104338	64727261	64831599	505	427	TRUE	10	0.121933	10	10	0	1e-300	1.95748e-20	1e-300	5.88728e-267	4.80405e-249	1
loop_chr2-chr2-840	chr2	60336315	60337607	chr2	60353417	60354332	16913.5	60336961	6.03539e+07	263	536	TRUE	21	0.0816791	21	21	0	0.000657056	3.02512e-52	7.54263e-21	2.33598e-60	3.1886e-150	1
loop_chr2-chr2-841	chr2	98649397	98650238	chr2	99066041	99066891	416648	9.86498e+07	99066466	262	439	TRUE	19	0.0964504	19	19	0	1e-300	2.96583e-48	1e-300	5.40779e-94	5.73582e-260	1
loop_chr2-chr2-842	chr2	165401410	165402263	chr2	165874435	165874725	472744	1.65402e+08	165874580	110	238	TRUE	12	0.0901216	12	12	0	1e-300	1.91583e-36	1e-300	1.3851e-26	3.68331e-197	1
loop_chr2-chr2-843	chr2	47719127	47720615	chr2	47751752	47753171	32590.5	47719871	4.77525e+07	471	572	TRUE	23	0.0679167	23	23	0	0.0755817	2.25617e-51	1.48478e-23	1.48836e-73	3.11873e-278	1
loop_chr2-chr2-844	chr2	161088257	161089024	chr2	161136468	161137151	48169	1.61089e+08	1.61137e+08	367	434	TRUE	14	0.0828808	14	14	0	2.63816e-10	5.4979e-32	4.39254e-16	2.68022e-118	1.07402e-123	1
loop_chr2-chr2-845	chr2	74507506	74507824	chr2	74530680	74531972	23661	74507665	74531326	337	330	TRUE	11	0.058649	11	2.2	0	1e-300	5.395e-26	1e-300	9.81894e-264	8.90241e-44	1
loop_chr2-chr2-846	chr2	222690559	222691659	chr2	222938920	222939873	248288	222691109	2.22939e+08	355	201	TRUE	15	0.0627186	15	15	0	1e-300	5.5371e-40	1e-300	3.88408e-173	1.28054e-44	1
loop_chr2-chr2-847	chr2	75799673	75801873	chr2	75820768	75821340	20281	75800773	75821054	586	148	TRUE	21	0.0650309	21	21	0	1e-300	6.0229e-57	1e-300	5.39245e-213	1.80603e-68	1
loop_chr2-chr2-848	chr2	231613703	231614380	chr2	231661389	231662058	47682	2.31614e+08	2.31662e+08	386	132	TRUE	13	0.0829072	13	13	0	1e-300	5.55052e-36	1e-300	8.76817e-162	2.90423e-41	1
loop_chr2-chr2-849	chr2	20507099	20507834	chr2	20595614	20596140	88410.5	2.05075e+07	20595877	157	431	TRUE	11	0.074881	11	11	0	1e-300	1.97572e-28	1e-300	1.28011e-54	1.02331e-276	1
loop_chr2-chr2-850	chr2	84925698	84925866	chr2	84938760	84939912	13554	84925782	84939336	339	657	TRUE	16	0.10405	16	16	0	1e-300	5.98391e-35	1e-300	1.69195e-194	2.00473e-245	1
loop_chr2-chr2-851	chr2	181311564	181312844	chr2	181348114	181348622	36164	181312204	181348368	770	254	TRUE	16	0.0768151	16	16	0	1e-300	6.83894e-36	1e-300	9.61554e-171	1.09557e-154	1
loop_chr2-chr2-852	chr2	214736922	214737920	chr2	214750015	214751064	13118.5	214737421	2.14751e+08	393	178	TRUE	17	0.0712894	17	17	0	9.89601e-13	2.88897e-46	1.33811e-20	4.40145e-193	8.34194e-48	1
loop_chr2-chr2-853	chr2	64665995	64668212	chr2	64698359	64700545	32348.5	6.46671e+07	64699452	494	1185	TRUE	49	0.0955303	16.3333	24.5	0	7.05782e-07	9.84884e-108	2.08349e-41	5.82771e-49	1e-300	1
loop_chr2-chr2-854	chr2	213153625	213154071	chr2	213246446	213247360	93055	213153848	213246903	406	191	TRUE	10	0.0631183	10	10	0	1e-300	6.23469e-25	1e-300	3.93331e-165	4.68355e-15	1
loop_chr2-chr2-855	chr2	33475342	33476608	chr2	33487917	33489314	12640.5	33475975	3.34886e+07	721	301	TRUE	29	0.0934804	29	29	0	1e-300	2.71152e-70	1e-300	1e-300	3.95442e-22	1
loop_chr2-chr2-856	chr2	101252606	101252770	chr2	101271899	101272722	19622.5	101252688	1.01272e+08	363	188	TRUE	11	0.0956686	11	11	0	1e-300	2.24798e-28	1e-300	1e-300	1.64352e-85	1
loop_chr2-chr2-857	chr2	230943595	230945190	chr2	230976553	230977431	32599.5	2.30944e+08	230976992	1003	270	TRUE	25	0.086778	8.33333	25	0.03	0.0419502	1.04552e-56	3.07241e-15	1e-300	8.19969e-13	1
loop_chr2-chr2-858	chr2	64748239	64749631	chr2	64831379	64831960	82734.5	64748935	6.48317e+07	642	503	TRUE	19	0.0826648	19	19	0	1e-300	1.46992e-39	1e-300	2.6531e-107	1e-300	1
loop_chr2-chr2-859	chr2	197215471	197217918	chr2	197239199	197241643	23726.5	1.97217e+08	197240421	917	726	TRUE	52	0.091264	7.42857	3.46667	0	0.0250013	1.61963e-112	1.14742e-27	6.77845e-180	2.44175e-145	1
loop_chr2-chr2-860	chr2	222734688	222735745	chr2	222746857	222748287	12355.5	2.22735e+08	222747572	338	199	TRUE	20	0.0690316	20	10	0	1e-300	5.27397e-56	1e-300	4.88599e-130	6.35544e-43	1
loop_chr2-chr2-861	chr2	241322204	241325770	chr2	241335075	241336818	11959.5	241323987	2.41336e+08	388	328	TRUE	47	0.075994	47	23.5	0.02	2.04429e-14	5.4764e-135	1.4527e-60	1.97448e-29	6.91144e-134	1
loop_chr2-chr2-862	chr2	196409100	196410052	chr2	196440617	196443115	32290	196409576	196441866	554	691	TRUE	28	0.0696679	9.33333	9.33333	0	0.0703955	2.47945e-60	4.16491e-18	3.337e-127	2.01077e-98	1
loop_chr2-chr2-863	chr2	230204789	230206358	chr2	230219397	230220262	14256	2.30206e+08	2.3022e+08	413	229	TRUE	20	0.0705348	8	10	0	0.00107665	6.07974e-53	3.48045e-12	1.55255e-71	3.75859e-33	1
loop_chr2-chr2-864	chr2	171705550	171706593	chr2	172103010	172104503	397685	1.71706e+08	1.72104e+08	242	485	TRUE	24	0.0812374	24	24	0	2.35079e-06	6.12356e-63	6.17589e-25	1.99334e-64	1.22725e-179	1
loop_chr2-chr2-865	chr2	109583331	109583774	chr2	109597104	109597975	13987	1.09584e+08	1.09598e+08	119	174	TRUE	12	0.0783935	12	12	0	1e-300	1.08491e-37	1e-300	5.80242e-49	1.34155e-50	1
loop_chr2-chr2-866	chr2	174597192	174597895	chr2	174611585	174612273	14385.5	1.74598e+08	174611929	269	207	TRUE	14	0.0863962	14	4.66667	0	0.00112357	1.6435e-38	4.51985e-12	1.09975e-33	6.0703e-33	1
loop_chr2-chr2-867	chr2	71049620	71050419	chr2	71070192	71071220	20686.5	7.105e+07	71070706	200	300	TRUE	20	0.0939692	20	20	0	1e-300	5.01601e-57	1e-300	8.98926e-145	5.78395e-62	1
loop_chr2-chr2-868	chr2	84946014	84947401	chr2	84957342	84959280	11603.5	8.49467e+07	84958311	449	170	TRUE	22	0.0567969	22	11	0	1.63611e-09	3.00925e-61	3.42142e-22	4.07428e-90	2.83237e-11	1
loop_chr2-chr2-869	chr2	60839255	60840183	chr2	60884630	60886097	45644.5	60839719	6.08854e+07	538	326	TRUE	20	0.0716834	10	10	0	0.000184089	2.00151e-47	6.44373e-14	7.46426e-125	1.17588e-10	1
loop_chr2-chr2-870	chr2	173961728	173963544	chr2	174039676	174040167	77285.5	173962636	1.7404e+08	533	372	TRUE	24	0.0893013	24	24	0	1e-300	2.82279e-57	1e-300	1.18834e-140	6.18419e-194	1
loop_chr2-chr2-871	chr2	100262256	100263277	chr2	100381086	100381586	118570	1.00263e+08	100381336	167	176	TRUE	14	0.0790119	14	14	0	1e-300	1.59944e-42	1e-300	3.79148e-39	1.74206e-107	1
loop_chr2-chr2-872	chr2	68410950	68412211	chr2	68426735	68427871	15722.5	6.84116e+07	68427303	546	356	TRUE	22	0.0787859	22	22	0.03	0.00713679	5.86893e-52	3.42142e-22	1e-300	1.13183e-52	1
loop_chr2-chr2-873	chr2	71049620	71050373	chr2	71063320	71066081	14704	7.105e+07	7.10647e+07	188	645	TRUE	27	0.0659562	27	13.5	0	1e-300	7.78227e-72	1e-300	1.53591e-134	2.09865e-184	1
loop_chr2-chr2-874	chr2	20525149	20525894	chr2	20595244	20596639	70420	2.05255e+07	2.05959e+07	197	576	TRUE	16	0.0641801	16	16	0	1e-300	9.41707e-40	1e-300	7.72043e-73	1e-300	1
loop_chr2-chr2-875	chr2	105802534	105803964	chr2	105822310	105822659	19235.5	105803249	1.05822e+08	462	155	TRUE	17	0.0820289	17	17	0	1e-300	4.01488e-46	1e-300	9.28626e-74	1.18679e-69	1
loop_chr2-chr2-876	chr2	149597695	149597977	chr2	151051534	151052441	1.45415e+06	149597836	1.51052e+08	251	168	TRUE	10	0.0721958	10	10	0	1e-300	1.28006e-27	1e-300	9.94167e-177	4.06771e-68	1
loop_chr2-chr2-877	chr2	179037803	179038442	chr2	179048960	179050173	11444	1.79038e+08	1.7905e+08	112	357	TRUE	11	0.0509854	11	11	0	1e-300	5.11013e-31	1e-300	9.13229e-28	3.6843e-133	1
loop_chr2-chr2-878	chr2	152047093	152048081	chr2	152097446	152098125	50198.5	152047587	1.52098e+08	416	193	TRUE	12	0.061793	12	12	0	1e-300	1.94675e-30	1e-300	2.06796e-103	8.69224e-61	1
loop_chr2-chr2-879	chr2	199977661	199978572	chr2	200470685	200471996	493224	1.99978e+08	2.00471e+08	172	511	TRUE	17	0.0656748	17	17	0	1e-300	1.47159e-44	1e-300	1.80767e-37	4.57052e-249	1
loop_chr2-chr2-880	chr2	171247962	171248665	chr2	171259924	171261175	12236	1.71248e+08	1.71261e+08	279	377	TRUE	19	0.0834686	19	19	0	1e-300	5.30664e-49	1e-300	3.01057e-124	7.97068e-146	1
loop_chr2-chr2-881	chr2	111194883	111195551	chr2	111208785	111209537	13944	111195217	111209161	183	238	TRUE	15	0.0906769	15	15	0	1e-300	2.75973e-43	1e-300	5.98872e-65	4.69064e-139	1
loop_chr2-chr2-882	chr2	68371168	68373016	chr2	68384870	68386047	13366.5	68372092	6.83855e+07	389	367	TRUE	29	0.0822937	5.8	5.8	0	0.000122137	1.14772e-75	1.7012e-13	3.46003e-14	4.21717e-31	1
loop_chr2-chr2-883	chr2	60317518	60318292	chr2	60353046	60354332	35784	60317905	60353689	367	618	TRUE	16	0.0666725	16	8	0	0.00500733	8.12479e-35	1.86776e-14	1.64417e-149	7.62768e-156	1
loop_chr2-chr2-884	chr2	151826455	151827332	chr2	151862778	151863188	36089.5	1.51827e+08	151862983	251	553	TRUE	12	0.0800381	12	12	0	1e-300	1.54893e-27	1e-300	4.96245e-58	1e-300	1
loop_chr2-chr2-885	chr2	64260796	64261733	chr2	64325596	64326649	64858	6.42613e+07	6.43261e+07	287	961	TRUE	21	0.0905858	21	21	0	1e-300	4.98046e-46	1e-300	1.89517e-119	1e-300	1
loop_chr2-chr2-886	chr2	168490161	168490919	chr2	168515834	168517251	26002.5	168490540	1.68517e+08	779	228	TRUE	16	0.0631473	16	5.33333	0	0.00277718	1.39109e-36	1.86776e-14	1e-300	8.3076e-12	1
loop_chr2-chr2-887	chr2	62065312	62066512	chr2	62099603	62099982	33880.5	62065912	6.20998e+07	389	314	TRUE	13	0.0706733	13	13	0	1e-300	6.77284e-31	1e-300	1.73921e-128	2.62038e-153	1
loop_chr2-chr2-888	chr2	230268579	230269057	chr2	230288082	230288734	19590	230268818	230288408	183	308	TRUE	10	0.0759653	10	10	0.02	1e-300	2.45944e-26	1e-300	3.35115e-16	1.30206e-142	1
loop_chr2-chr2-889	chr2	144357478	144359057	chr2	144382283	144383267	24507.5	1.44358e+08	144382775	500	378	TRUE	17	0.056937	17	17	0	1e-300	1.01164e-38	1e-300	2.16762e-169	1.47852e-164	1
loop_chr2-chr2-890	chr2	231611230	231614481	chr2	231713772	231716442	102252	2.31613e+08	231715107	864	517	TRUE	67	0.0971345	33.5	33.5	0	2.37394e-16	1.29052e-164	5.64197e-76	1e-300	7.89842e-97	1
loop_chr2-chr2-891	chr2	171415773	171417910	chr2	171433150	171434799	17133	1.71417e+08	1.71434e+08	697	1027	TRUE	35	0.0793563	17.5	35	0	0.0866186	7.44535e-69	4.76444e-31	1.69324e-136	1e-300	1
loop_chr2-chr2-892	chr2	207149872	207150763	chr2	207164043	207165590	14499	2.0715e+08	2.07165e+08	366	497	TRUE	22	0.077461	22	22	0	9.12587e-05	1.33458e-52	3.42142e-22	6.9978e-180	4.29346e-90	1
loop_chr2-chr2-893	chr2	207291500	207292527	chr2	207311278	207311835	19543	2.07292e+08	2.07312e+08	312	211	TRUE	14	0.0758694	14	7	0	1e-300	1.80955e-37	1e-300	7.32207e-60	6.83163e-103	1
loop_chr2-chr2-894	chr2	217440165	217440708	chr2	217463819	217464306	23626	2.1744e+08	2.17464e+08	223	99	TRUE	10	0.0833406	10	10	0	1e-300	1.59601e-30	1e-300	1.60895e-70	1.82501e-26	1
loop_chr2-chr2-895	chr2	20411550	20411753	chr2	20425231	20426337	14132.5	2.04117e+07	20425784	168	202	TRUE	12	0.0786929	12	12	0	1e-300	5.09595e-35	1e-300	1.17716e-150	1.03394e-28	1
loop_chr2-chr2-896	chr2	64932604	64933364	chr2	64950190	64951126	17674	64932984	64950658	787	187	TRUE	13	0.0657978	13	6.5	0	1e-300	7.07509e-30	1e-300	1e-300	2.93034e-20	1
loop_chr2-chr2-897	chr2	201118440	201119224	chr2	201177358	201177862	58778	201118832	201177610	462	258	TRUE	11	0.0733113	11	11	0	1e-300	1.15196e-25	1e-300	1.0236e-136	2.05022e-148	1
loop_chr2-chr2-898	chr2	197500713	197501321	chr2	197514881	197516279	14563	197501017	197515580	138	418	TRUE	21	0.0898633	21	21	0	3.33852e-05	8.89667e-61	7.54263e-21	3.62365e-18	4.5502e-210	1
loop_chr2-chr2-899	chr2	161138783	161139855	chr2	161165616	161166124	26551	161139319	161165870	439	258	TRUE	15	0.0814945	15	7.5	0	0.0103034	6.71475e-37	3.00001e-13	3.24526e-87	1.59861e-51	1
loop_chr2-chr2-900	chr2	64049744	64050208	chr2	64327848	64328804	278350	64049976	64328326	398	321	TRUE	21	0.126948	21	21	0	1e-300	3.88528e-53	1e-300	1e-300	1.33096e-16	1
loop_chr2-chr2-901	chr2	171509874	171510423	chr2	171521613	171522575	11945.5	1.7151e+08	171522094	219	386	TRUE	12	0.0681727	12	12	0	1e-300	3.71829e-30	1e-300	3.00307e-94	4.83184e-190	1
loop_chr2-chr2-902	chr2	218880717	218881147	chr2	218891668	218893722	11763	218880932	218892695	161	286	TRUE	20	0.069115	20	20	0	1e-300	1.90732e-59	1e-300	3.01171e-45	3.77827e-14	1
loop_chr2-chr2-903	chr2	96211628	96212461	chr2	96233859	96234238	22004	9.6212e+07	9.6234e+07	151	247	TRUE	14	0.0991561	14	14	0	1e-300	4.92556e-41	1e-300	7.16457e-06	1.84282e-179	1
loop_chr2-chr2-904	chr2	47258065	47258416	chr2	47310010	47311010	52269.5	4.72582e+07	47310510	113	813	TRUE	12	0.0762465	12	12	0	1e-300	8.19902e-30	1e-300	8.40217e-64	1e-300	1
loop_chr2-chr2-905	chr2	218880717	218882837	chr2	218895576	218898491	15256.5	218881777	2.18897e+08	297	776	TRUE	61	0.103998	12.2	2.65217	0.01	3.09009e-07	3.44617e-166	6.2612e-44	8.10993e-24	3.07125e-246	1
loop_chr2-chr2-906	chr2	236512161	236513610	chr2	236568900	236569432	56280.5	2.36513e+08	236569166	245	245	TRUE	16	0.0693313	16	16	0	0.0043115	3.03377e-44	1.86776e-14	6.43459e-62	8.76925e-68	1
loop_chr2-chr2-907	chr2	112691476	112693298	chr2	112707736	112709075	16018.5	112692387	1.12708e+08	332	354	TRUE	30	0.0814687	30	7.5	0	1.07556e-05	2.45213e-81	1.43308e-33	5.76191e-59	5.85856e-87	1
loop_chr2-chr2-908	chr2	25524518	25525463	chr2	25566534	25566954	41753.5	2.5525e+07	25566744	239	315	TRUE	12	0.0754645	12	12	0	1e-300	9.15128e-31	1e-300	4.16878e-43	6.35254e-146	1
loop_chr2-chr2-909	chr2	215982471	215983290	chr2	216000970	216002502	18855.5	2.15983e+08	216001736	301	343	TRUE	27	0.0985837	27	27	0	1.88683e-08	1.31644e-73	3.50346e-29	1.11138e-105	1.45329e-54	1
loop_chr2-chr2-910	chr2	97590805	97591051	chr2	97663384	97664770	73149	97590928	97664077	170	526	TRUE	17	0.0894175	17	17	0	1e-300	1.96771e-44	1e-300	7.66015e-200	1e-300	1
loop_chr2-chr2-911	chr2	37654457	37655872	chr2	37669139	37671085	14947.5	3.76552e+07	37670112	616	435	TRUE	32	0.0817289	10.6667	4.57143	0	1.71903e-05	9.32639e-76	3.8556e-22	5.57983e-136	1.06189e-91	1
loop_chr2-chr2-912	chr2	62313133	62314510	chr2	62334047	62335024	20714	6.23138e+07	6.23345e+07	349	366	TRUE	19	0.0692853	19	19	0	8.30924e-13	2.37209e-47	9.75372e-24	5.20139e-44	5.68551e-134	1
loop_chr2-chr2-913	chr2	219177315	219178181	chr2	219206177	219206560	28620.5	219177748	2.19206e+08	235	184	TRUE	12	0.0824732	12	12	0	1e-300	1.01227e-33	1e-300	3.74098e-105	1.0684e-161	1
loop_chr2-chr2-914	chr2	33478781	33480394	chr2	33494406	33495350	15290.5	3.34796e+07	33494878	288	315	TRUE	21	0.0704989	4.2	3.5	0.02	0.000539692	2.36267e-56	8.10925e-08	5.49257e-06	3.55159e-31	1
loop_chr2-chr2-915	chr2	197208419	197218674	chr2	197302437	197311984	93664	1.97214e+08	1.97307e+08	2611	2714	TRUE	230	0.099704	9.2	2.47312	0	2.46143e-12	1e-300	6.74178e-135	1e-300	1e-300	1
loop_chr2-chr2-916	chr2	46500063	46500591	chr2	46568724	46570594	69332	46500327	46569659	374	703	TRUE	17	0.0608546	17	17	0	1e-300	2.94187e-36	1e-300	8.23018e-261	3.90622e-225	1
loop_chr2-chr2-917	chr2	84816550	84817345	chr2	84897781	84898612	81249	8.48169e+07	8.48982e+07	235	452	TRUE	12	0.0633512	12	12	0	1e-300	6.00902e-29	1e-300	3.0154e-68	1.97824e-188	1
loop_chr2-chr2-918	chr2	65366176	65366939	chr2	65389645	65390686	23608	6.53666e+07	6.53902e+07	221	474	TRUE	12	0.0571003	6	12	0	0.00371909	5.0294e-29	1.36462e-06	2.07121e-37	4.80025e-105	1
loop_chr2-chr2-919	chr2	8408550	8409719	chr2	8514483	8516692	106453	8.40913e+06	8.51559e+06	873	846	TRUE	33	0.0838587	33	33	0	1e-300	1.12427e-63	1e-300	1e-300	1e-300	1
loop_chr2-chr2-920	chr2	219177309	219178795	chr2	219229671	219229940	51753.5	219178052	2.1923e+08	336	353	TRUE	21	0.102716	21	21	0	1e-300	7.85945e-54	1e-300	1.33231e-142	2.75664e-294	1
loop_chr2-chr2-921	chr2	30611179	30612232	chr2	30625730	30627431	14875	3.06117e+07	3.06266e+07	173	507	TRUE	24	0.0748068	24	24	0	3.90485e-15	3.55106e-66	6.17589e-25	1.5701e-45	2.63034e-181	1
loop_chr2-chr2-922	chr2	241374582	241374992	chr2	241392377	241394887	18845	241374787	241393632	199	285	TRUE	20	0.0587951	20	10	0	1e-300	1.56387e-57	1e-300	1.67093e-98	2.57041e-61	1
loop_chr2-chr2-923	chr2	68194396	68196642	chr2	68250808	68251436	55603	68195519	68251122	254	583	TRUE	29	0.0866174	29	29	0	8.64928e-13	2.81327e-75	4.30401e-32	1.76261e-06	4.17933e-262	1
loop_chr2-chr2-924	chr2	60796018	60796805	chr2	60998451	60999251	202440	6.07964e+07	60998851	270	324	TRUE	13	0.070317	13	6.5	0	1e-300	8.18924e-33	1e-300	7.30148e-81	4.14774e-122	1
loop_chr2-chr2-925	chr2	147639757	147640508	chr2	147655155	147656210	15550	1.4764e+08	1.47656e+08	410	123	TRUE	13	0.0617902	13	13	0	1e-300	4.69249e-36	1e-300	3.66965e-210	1.32602e-09	1
loop_chr2-chr2-926	chr2	236513022	236513736	chr2	236570083	236570971	57148	236513379	236570527	174	386	TRUE	14	0.075017	14	2.8	0	0.0713003	2.30362e-37	4.51985e-12	3.28132e-52	2.1781e-166	1
loop_chr2-chr2-927	chr2	74482450	74484075	chr2	74584995	74586425	102448	7.44833e+07	74585710	606	366	TRUE	26	0.073056	26	6.5	0	1e-300	1.39969e-61	1e-300	1e-300	3.0648e-56	1
loop_chr2-chr2-928	chr2	189762339	189763284	chr2	189784545	189785273	22097.5	1.89763e+08	189784909	652	345	TRUE	16	0.0820952	16	16	0.01	3.57911e-09	7.04276e-35	4.55718e-19	1e-300	1.76198e-127	1
loop_chr2-chr2-929	chr2	64585488	64587885	chr2	64606061	64607671	20179.5	6.45867e+07	64606866	593	1125	TRUE	37	0.0792641	37	37	0	0.000695936	8.45225e-75	2.745e-44	4.27729e-97	1e-300	1
loop_chr2-chr2-930	chr2	216005767	216006383	chr2	216031881	216032190	25960.5	216006075	2.16032e+08	212	247	TRUE	11	0.102081	11	5.5	0	1e-300	1.17776e-29	1e-300	1.5676e-47	3.83378e-98	1
loop_chr2-chr2-931	chr2	96740299	96740632	chr2	96762408	96763533	22505	9.67405e+07	9.6763e+07	177	291	TRUE	18	0.105976	18	18	0	1e-300	7.83767e-52	1e-300	3.9116e-105	2.13788e-79	1
loop_chr2-chr2-932	chr2	74835837	74837287	chr2	74847966	74850248	12545	74836562	74849107	313	404	TRUE	39	0.0897051	39	9.75	0	1.76123e-13	7.41391e-109	1.84973e-47	1.92947e-71	4.07796e-100	1
loop_chr2-chr2-933	chr2	70085582	70088025	chr2	70108463	70109155	22005.5	7.00868e+07	70108809	608	570	TRUE	29	0.0794062	29	5.8	0	4.13439e-19	3.63026e-64	1.29939e-40	2.3815e-105	1e-300	1
loop_chr2-chr2-934	chr2	57760097	57760789	chr2	57882315	57883271	122350	57760443	57882793	299	195	TRUE	16	0.0833406	16	16	0	1e-300	1.83148e-44	1e-300	5.67649e-116	6.89243e-11	1
loop_chr2-chr2-935	chr2	2871267	2871778	chr2	2901256	2901814	30012.5	2.87152e+06	2901535	104	259	TRUE	11	0.0883301	11	11	0	1e-300	6.01116e-33	1e-300	1.82343e-35	4.0534e-130	1
loop_chr2-chr2-936	chr2	168711740	168712233	chr2	168759112	168759655	47397	1.68712e+08	1.68759e+08	374	146	TRUE	10	0.082858	10	10	0	1e-300	1.72383e-26	1e-300	1.18265e-193	3.24762e-55	1
loop_chr2-chr2-937	chr2	64723996	64724645	chr2	64750708	64750930	26498.5	6.47243e+07	64750819	249	610	TRUE	12	0.118265	12	12	0	1e-300	4.59635e-27	1e-300	2.01219e-21	1e-300	1
loop_chr2-chr2-938	chr2	230925379	230926296	chr2	230949552	230951069	24473	2.30926e+08	2.3095e+08	629	553	TRUE	26	0.0916952	13	5.2	0	0.00144448	2.29e-56	2.43163e-20	1.53666e-252	1.21353e-39	1
loop_chr2-chr2-939	chr2	151840255	151840935	chr2	151852501	151853088	12199.5	151840595	1.51853e+08	646	71	TRUE	10	0.0677513	10	10	0	1e-300	2.24319e-27	1e-300	1e-300	2.0532e-08	1
loop_chr2-chr2-940	chr2	44168096	44168693	chr2	44191573	44192681	23732.5	4.41684e+07	44192127	876	333	TRUE	20	0.100693	20	10	0	0.00291628	5.96782e-43	1.58753e-19	1e-300	5.29091e-112	1
loop_chr2-chr2-941	chr2	200904955	200906363	chr2	201068886	201070264	163916	200905659	201069575	188	430	TRUE	19	0.0585418	19	19	0	1.51083e-07	2.77752e-51	3.18296e-18	1.41908e-15	9.11475e-146	1
loop_chr2-chr2-942	chr2	178477456	178483850	chr2	178522973	178524868	43267.5	178480653	1.78524e+08	1453	513	TRUE	72	0.0745632	24	18	0	4.07077e-08	9.24747e-163	1.91014e-71	1e-300	9.72945e-101	1
loop_chr2-chr2-943	chr2	32264504	32266185	chr2	32277342	32277805	12229	3.22653e+07	3.22776e+07	235	158	TRUE	21	0.0840792	21	21	0	1e-300	7.03393e-65	1e-300	1.85848e-69	1.88815e-91	1
loop_chr2-chr2-944	chr2	236551852	236552871	chr2	236568900	236569432	16804.5	2.36552e+08	236569166	250	245	TRUE	17	0.0940873	8.5	17	0	0.0144171	3.06998e-47	5.60605e-11	3.91891e-60	8.76925e-68	1
loop_chr2-chr2-945	chr2	119753276	119754236	chr2	120174593	120175453	421267	119753756	120175023	169	270	TRUE	14	0.0660314	14	14	0	1e-300	9.15134e-40	1e-300	5.94215e-35	2.82898e-39	1
loop_chr2-chr2-946	chr2	48314021	48314589	chr2	48332318	48332790	18249	48314305	48332554	675	110	TRUE	10	0.0825393	10	10	0	1e-300	3.52476e-25	1e-300	1.31793e-285	7.09691e-29	1
loop_chr2-chr2-947	chr2	156332762	156333468	chr2	156396200	156396746	63358	156333115	156396473	272	321	TRUE	11	0.0754193	11	11	0	1e-300	3.62176e-27	1e-300	9.54664e-41	7.42551e-179	1
loop_chr2-chr2-948	chr2	68689672	68690496	chr2	68710873	68711473	21089	68690084	68711173	444	147	TRUE	11	0.0663096	11	11	0	1e-300	1.30107e-28	1e-300	1.00655e-252	1.39587e-35	1
loop_chr2-chr2-949	chr2	98463470	98466178	chr2	98482848	98484230	18715	98464824	98483539	735	408	TRUE	38	0.0797543	4.75	9.5	0	0.0685579	8.59237e-91	1.67318e-14	9.35684e-80	8.97952e-69	1
loop_chr2-chr2-950	chr2	8298643	8299299	chr2	8312641	8313676	14187.5	8298971	8.31316e+06	250	519	TRUE	15	0.076145	15	15	0	1e-300	5.26499e-36	1e-300	1.69595e-93	1.67031e-221	1
loop_chr2-chr2-951	chr2	208297540	208298794	chr2	208311085	208312625	13688	208298167	208311855	124	554	TRUE	23	0.0706635	23	23	0	2.62579e-05	1.01657e-65	1.48478e-23	3.10526e-07	3.0469e-176	1
loop_chr2-chr2-952	chr2	143110812	143111349	chr2	143222244	143223054	111568	1.43111e+08	143222649	195	90	TRUE	13	0.0828456	13	13	0	1e-300	3.24212e-42	1e-300	1.35929e-76	3.86184e-11	1
loop_chr2-chr2-953	chr2	217089764	217091058	chr2	217222300	217223991	132734	217090411	2.17223e+08	517	908	TRUE	25	0.0718935	25	25	0	1e-300	1.58978e-50	1e-300	3.47244e-180	1e-300	1
loop_chr2-chr2-954	chr2	37570383	37571408	chr2	37654577	37655288	84037	3.75709e+07	3.76549e+07	867	478	TRUE	15	0.0741712	15	15	0	1e-300	2.43275e-28	1e-300	1e-300	1.7015e-117	1
loop_chr2-chr2-955	chr2	100234974	100235334	chr2	100247465	100248560	12858.5	100235154	1.00248e+08	181	283	TRUE	10	0.0589971	10	10	0	1e-300	9.31022e-27	1e-300	1.42912e-107	4.93357e-55	1
loop_chr2-chr2-956	chr2	197433599	197434564	chr2	197453102	197454129	19534	1.97434e+08	1.97454e+08	194	825	TRUE	33	0.142206	33	33	0	1e-300	1.56037e-86	1e-300	9.85176e-35	1e-300	1
loop_chr2-chr2-957	chr2	207149872	207151085	chr2	207165829	207166236	15554	2.0715e+08	2.07166e+08	390	421	TRUE	16	0.0847811	16	16	0	1e-300	4.35341e-37	1e-300	7.70733e-122	8.78068e-149	1
loop_chr2-chr2-958	chr2	215840374	215841068	chr2	215917925	215918438	77460.5	215840721	2.15918e+08	204	449	TRUE	13	0.0924549	13	13	0	1e-300	1.44602e-32	1e-300	1.11399e-71	2.08195e-240	1
loop_chr2-chr2-959	chr2	143128718	143129627	chr2	143151977	143153162	23397	1.43129e+08	1.43153e+08	629	159	TRUE	14	0.0573912	14	7	0	0.00419519	6.28135e-35	4.51985e-12	1e-300	8.57527e-06	1
loop_chr2-chr2-960	chr2	64751973	64752292	chr2	64766787	64767781	15151.5	6.47521e+07	64767284	181	470	TRUE	11	0.0719154	11	5.5	0	1e-300	2.5901e-27	1e-300	2.94898e-20	1.2468e-188	1
loop_chr2-chr2-961	chr2	218896486	218898491	chr2	218909363	218909805	12095.5	2.18897e+08	218909584	714	173	TRUE	17	0.0596361	17	17	0	1e-300	5.16261e-42	1e-300	1e-300	1.44236e-109	1
loop_chr2-chr2-962	chr2	64681312	64682848	chr2	64698636	64699054	16765	64682080	64698845	293	453	TRUE	16	0.0702893	16	16	0	1e-300	1.33936e-38	1e-300	7.39699e-34	1.13784e-154	1
loop_chr2-chr2-963	chr2	197431780	197433126	chr2	197452876	197453538	20754	197432453	197453207	148	632	TRUE	17	0.072674	17	17	0	1e-300	3.88702e-44	1e-300	1.87204e-08	1e-300	1
loop_chr2-chr2-964	chr2	224945218	224946081	chr2	224957015	224959116	12416	2.24946e+08	2.24958e+08	327	593	TRUE	25	0.0724029	25	25	0	1.14171e-05	2.49203e-60	2.46642e-26	1.00657e-51	1.92934e-131	1
loop_chr2-chr2-965	chr2	171419471	171419955	chr2	171432715	171434513	13901	171419713	171433614	162	998	TRUE	18	0.0677097	18	18	0	0.00121315	9.0301e-43	6.06428e-17	9.4544e-36	1e-300	1
loop_chr2-chr2-966	chr2	197113201	197114108	chr2	197168738	197169530	55479.5	1.97114e+08	197169134	289	177	TRUE	16	0.0808389	16	16	0	1e-300	2.08464e-45	1e-300	7.47942e-113	9.25706e-39	1
loop_chr2-chr2-967	chr2	46941499	46946773	chr2	46981806	46985948	39741	46944136	46983877	1066	1116	TRUE	91	0.08296	26	11.375	0	3.36858e-08	1.59313e-195	7.5166e-93	1e-300	1e-300	1
loop_chr2-chr2-968	chr2	74471956	74473258	chr2	74529812	74530046	57322	74472607	74529929	257	473	TRUE	10	0.055886	10	10	0	1e-300	5.98781e-23	1e-300	1.34482e-95	1e-300	1
loop_chr2-chr2-969	chr2	101036627	101036807	chr2	101152122	101153238	115963	101036717	101152680	71	260	TRUE	12	0.0794823	12	12	0	1e-300	2.06734e-38	1e-300	2.41982e-56	1.29201e-108	1
loop_chr2-chr2-970	chr2	201413854	201414819	chr2	201451540	201451654	37260.5	2.01414e+08	201451597	234	323	TRUE	12	0.0954671	12	12	0	1e-300	9.586e-31	1e-300	1.79237e-84	1e-300	1
loop_chr2-chr2-971	chr2	46464274	46465234	chr2	46601469	46602425	137193	46464754	46601947	229	208	TRUE	14	0.062723	14	14	0	1e-300	1.74285e-39	1e-300	1.18287e-48	5.68408e-68	1
loop_chr2-chr2-972	chr2	156335087	156335842	chr2	156436804	156438487	102181	1.56335e+08	1.56438e+08	515	393	TRUE	17	0.0598562	17	8.5	0	1e-300	3.3038e-38	1e-300	2.45563e-206	2.43283e-44	1
loop_chr2-chr2-973	chr2	113754580	113756431	chr2	113886338	113887463	131395	1.13756e+08	1.13887e+08	378	601	TRUE	24	0.0692265	24	24	0	5.44571e-05	7.9049e-56	6.17589e-25	2.47936e-134	1.51404e-206	1
loop_chr2-chr2-974	chr2	147622872	147624245	chr2	147639509	147640246	16319	1.47624e+08	1.4764e+08	266	339	TRUE	15	0.0610243	15	15	0	1e-300	2.08018e-38	1e-300	2.68222e-59	1.11808e-134	1
loop_chr2-chr2-975	chr2	181104186	181109803	chr2	181303547	181314842	202200	1.81107e+08	1.81309e+08	1555	3674	TRUE	184	0.0933935	61.3333	61.3333	0	2.15302e-29	1e-300	1.40132e-252	1e-300	1e-300	1
loop_chr2-chr2-976	chr2	2901211	2902036	chr2	2925726	2927338	24908.5	2.90162e+06	2926532	303	266	TRUE	25	0.0880599	25	25	0	1e-300	3.61881e-70	1e-300	6.56369e-148	6.55929e-102	1
loop_chr2-chr2-977	chr2	112841018	112841965	chr2	112881183	112881602	39901	1.12841e+08	1.12881e+08	209	186	TRUE	11	0.0691251	11	11	0	1e-300	4.11757e-31	1e-300	1.39293e-52	2.31231e-84	1
loop_chr2-chr2-978	chr2	113376574	113377269	chr2	113389484	113390603	13122	1.13377e+08	1.1339e+08	170	202	TRUE	18	0.0851783	18	18	0	1e-300	4.01845e-55	1e-300	3.85074e-106	1.68352e-124	1
loop_chr2-chr2-979	chr2	201135392	201135618	chr2	201151299	201151889	16089	201135505	201151594	103	268	TRUE	10	0.105197	10	10	0	1e-300	1.57105e-29	1e-300	4.10037e-57	1.06712e-128	1
loop_chr2-chr2-980	chr2	69724421	69725666	chr2	69815880	69817500	91646.5	6.9725e+07	69816690	321	349	TRUE	31	0.0928819	31	31	0	1e-300	3.75855e-85	1e-300	2.33465e-94	8.20582e-125	1
loop_chr2-chr2-981	chr2	62321282	62322197	chr2	62334320	62335017	12929	6.23217e+07	6.23347e+07	234	296	TRUE	17	0.0905269	17	8.5	0	1e-300	2.63424e-46	1e-300	4.85299e-73	2.78328e-95	1
loop_chr2-chr2-982	chr2	57892898	57893376	chr2	57905939	57906836	13250.5	57893137	5.79064e+07	311	265	TRUE	11	0.0686727	11	11	0	1e-300	1.9001e-27	1e-300	1.7908e-118	7.21943e-51	1
loop_chr2-chr2-983	chr2	96224863	96226003	chr2	96241301	96242554	16494.5	96225433	9.62419e+07	285	353	TRUE	23	0.0825048	23	23	0	1e-300	1.76546e-61	1e-300	1.26342e-112	4.60307e-145	1
loop_chr2-chr2-984	chr2	68203216	68204289	chr2	68250912	68251436	47421.5	6.82038e+07	68251174	334	551	TRUE	18	0.0967524	18	18	0	1e-300	1.36149e-41	1e-300	3.11766e-104	4.20157e-255	1
loop_chr2-chr2-985	chr2	219402830	219403312	chr2	219529952	219530959	127384	219403071	2.1953e+08	132	127	TRUE	12	0.06918	12	12	0	1e-300	7.87101e-39	1e-300	2.46951e-76	2.76208e-31	1
loop_chr2-chr2-986	chr2	218852543	218853752	chr2	218898074	218899447	45613	2.18853e+08	2.18899e+08	154	320	TRUE	16	0.0531934	16	16	0	1e-300	1.07437e-45	1e-300	9.24908e-32	1.40601e-52	1
loop_chr2-chr2-987	chr2	73963606	73964410	chr2	73981096	73981655	17367.5	73964008	7.39814e+07	334	238	TRUE	13	0.0818731	13	13	0	0.00519062	2.2862e-33	6.35978e-11	1.11956e-143	9.20612e-55	1
loop_chr2-chr2-988	chr2	196377013	196378424	chr2	196414277	196415966	37403	1.96378e+08	1.96415e+08	987	623	TRUE	35	0.0969171	35	17.5	0	6.83104e-05	3.27563e-71	3.66183e-41	1e-300	4.02787e-99	1
loop_chr2-chr2-989	chr2	191565628	191567632	chr2	191690298	191691710	124374	191566630	191691004	336	247	TRUE	31	0.0779001	20.6667	7.75	0	4.00533e-11	2.04732e-89	8.18812e-30	3.62526e-58	8.40293e-40	1
loop_chr2-chr2-990	chr2	134274561	134275963	chr2	134289446	134291554	15238	134275262	134290500	533	586	TRUE	23	0.056249	5.75	2.875	0	0.0119035	7.22603e-50	5.97333e-11	4.4767e-107	1.6267e-26	1
loop_chr2-chr2-991	chr2	84881320	84883115	chr2	84897677	84898730	15986	8.48822e+07	8.48982e+07	451	571	TRUE	30	0.0904222	15	15	0	0.00810329	9.28756e-71	5.85532e-25	1.54363e-80	2.91992e-282	1
loop_chr2-chr2-992	chr2	102366878	102367942	chr2	102385923	102387304	19203.5	102367410	1.02387e+08	352	148	TRUE	20	0.0702175	20	20	0	4.77499e-05	2.2878e-58	1.58753e-19	1.50938e-189	5.4241e-16	1
loop_chr2-chr2-993	chr2	168465625	168466872	chr2	168490000	168491330	24416.5	1.68466e+08	168490665	314	1089	TRUE	26	0.086607	13	26	0.02	0.031206	1.15344e-56	2.43163e-20	2.01657e-20	1e-300	1
loop_chr2-chr2-994	chr2	65040588	65041093	chr2	65056086	65056501	15453	6.50408e+07	6.50563e+07	312	760	TRUE	11	0.102636	11	11	0	1e-300	2.36439e-22	1e-300	8.96947e-224	1e-300	1
loop_chr2-chr2-995	chr2	60312542	60313407	chr2	60353158	60354332	40770.5	6.0313e+07	60353745	308	600	TRUE	16	0.0673592	16	3.2	0	0.000420933	2.88243e-36	1.86776e-14	4.85023e-67	3.3388e-160	1
loop_chr2-chr2-996	chr2	97911018	97912303	chr2	97931502	97932272	20226.5	9.79117e+07	97931887	371	273	TRUE	16	0.0668347	5.33333	5.33333	0	0.0746159	1.62635e-40	1.2408e-07	1.44539e-52	3.21051e-35	1
loop_chr2-chr2-997	chr2	215918084	215918444	chr2	215930305	215931607	12692	215918264	215930956	416	177	TRUE	11	0.056814	11	11	0	1e-300	5.18428e-28	1e-300	6.05567e-280	2.74783e-42	1
loop_chr2-chr2-998	chr2	113604233	113604659	chr2	113698982	113700171	95130.5	113604446	1.137e+08	184	220	TRUE	20	0.106304	20	20	0	1e-300	1.3799e-60	1e-300	8.13179e-180	4.0362e-56	1
loop_chr2-chr2-999	chr2	202911303	202912275	chr2	203014014	203015051	102744	202911789	2.03015e+08	358	497	TRUE	17	0.0726378	17	17	0	1e-300	3.55243e-39	1e-300	4.27226e-182	4.97529e-232	1
loop_chr2-chr2-1000	chr2	55296048	55296847	chr2	55310945	55312230	15140	5.52964e+07	5.53116e+07	121	368	TRUE	17	0.0700237	17	17	0	1e-300	8.87267e-50	1e-300	8.87531e-24	3.16524e-163	1
loop_chr2-chr2-1001	chr2	171881961	171883422	chr2	171893409	171894813	11419.5	1.71883e+08	171894111	234	370	TRUE	22	0.0659162	22	7.33333	0	1e-300	6.39869e-60	1e-300	2.42942e-55	1.70873e-178	1
loop_chr2-chr2-1002	chr2	74440106	74440371	chr2	74454467	74455462	14726	7.44402e+07	7.4455e+07	105	614	TRUE	11	0.0749404	11	11	0	1e-300	1.00431e-28	1e-300	3.3177e-49	1e-300	1
loop_chr2-chr2-1003	chr2	43158572	43159488	chr2	43218394	43220879	60606.5	43159030	4.32196e+07	354	872	TRUE	30	0.0757196	30	30	0	1.69028e-17	2.09661e-68	2.16447e-42	1.24452e-212	7.42265e-199	1
loop_chr2-chr2-1004	chr2	200962155	200963631	chr2	201069159	201069784	106578	200962893	2.01069e+08	407	360	TRUE	18	0.0735428	18	18	0	1e-300	2.12057e-43	1e-300	1.24617e-111	8.24633e-155	1
loop_chr2-chr2-1005	chr2	162058970	162059585	chr2	162073489	162073535	14234.5	1.62059e+08	162073512	395	62	TRUE	10	0.129865	10	10	0	1e-300	3.66294e-30	1e-300	5.15082e-205	1.18784e-86	1
loop_chr2-chr2-1006	chr2	143034061	143034949	chr2	143258566	143260209	224882	143034505	1.43259e+08	371	310	TRUE	19	0.06444	19	19	0	1e-300	3.05802e-48	1e-300	1.55156e-203	1.50701e-50	1
loop_chr2-chr2-1007	chr2	45835965	45837830	chr2	45889073	45891103	53190.5	4.58369e+07	45890088	668	775	TRUE	32	0.0705239	10.6667	8	0	0.00402411	2.25398e-66	3.8556e-22	8.78714e-123	3.24353e-297	1
loop_chr2-chr2-1008	chr2	218270108	218270547	chr2	218291839	218292964	22074	2.1827e+08	2.18292e+08	419	245	TRUE	19	0.104282	19	4.75	0	1e-300	3.20574e-49	1e-300	8.62226e-263	6.61095e-38	1
loop_chr2-chr2-1009	chr2	152050992	152051779	chr2	152062241	152063248	11359	1.52051e+08	1.52063e+08	260	255	TRUE	16	0.0765582	16	16	0	1e-300	1.56255e-43	1e-300	1.10944e-58	3.56222e-96	1
loop_chr2-chr2-1010	chr2	20578293	20580092	chr2	20594706	20596711	16516	2.05792e+07	2.05957e+07	308	638	TRUE	41	0.0925204	20.5	13.6667	0	9.01783e-05	3.4792e-107	9.34063e-39	1.25257e-69	1e-300	1
loop_chr2-chr2-1011	chr2	64295441	64296190	chr2	64325596	64326649	30307	6.42958e+07	6.43261e+07	186	961	TRUE	15	0.0714546	15	15	0	1e-300	6.01884e-34	1e-300	1.00026e-54	1e-300	1
loop_chr2-chr2-1012	chr2	222690139	222691040	chr2	222902690	222903960	212736	2.22691e+08	222903325	327	261	TRUE	21	0.0830335	21	21	0	1e-300	6.21847e-57	1e-300	4.74211e-162	1.57066e-74	1
loop_chr2-chr2-1013	chr2	9594102	9596559	chr2	9607890	9608528	12878.5	9.59533e+06	9608209	363	412	TRUE	28	0.0776589	28	28	0	1e-300	4.53771e-72	1e-300	1.66859e-104	1e-300	1
loop_chr2-chr2-1014	chr2	226652077	226652742	chr2	226772708	226773217	120553	2.26652e+08	2.26773e+08	99	254	TRUE	10	0.0731183	10	10	0	1e-300	6.01261e-30	1e-300	1.14747e-19	2.78152e-141	1
loop_chr2-chr2-1015	chr2	118049141	118050190	chr2	118058946	118061992	10803.5	1.1805e+08	118060469	269	463	TRUE	17	0.035636	17	17	0.05	1.25804e-11	7.18464e-42	1.33811e-20	4.06365e-91	2.26845e-60	1
loop_chr2-chr2-1016	chr2	63841318	63841890	chr2	63865671	63866757	24610	63841604	63866214	335	161	TRUE	11	0.0569511	11	11	0	4.64921e-10	1.58889e-29	7.74084e-12	8.12728e-115	2.17282e-24	1
loop_chr2-chr2-1017	chr2	177265549	177267121	chr2	177280742	177281730	14901	177266335	177281236	277	109	TRUE	15	0.0502974	15	15	0	3.02776e-05	7.96295e-46	3.00001e-13	1.36367e-39	2.88939e-06	1
loop_chr2-chr2-1018	chr2	109238132	109239239	chr2	109252393	109253352	14187	1.09239e+08	1.09253e+08	251	121	TRUE	14	0.058169	14	14	0	1.45685e-08	2.38292e-42	4.51985e-12	1.54671e-75	4.9824e-07	1
loop_chr2-chr2-1019	chr2	62099112	62100402	chr2	62140470	62142512	41734	62099757	62141491	515	598	TRUE	24	0.0618301	24	24	0	8.63748e-06	1.4072e-52	6.17589e-25	8.77939e-226	2.47751e-131	1
loop_chr2-chr2-1020	chr2	25165638	25166597	chr2	25209926	25210513	44102	2.51661e+07	2.52102e+07	186	609	TRUE	11	0.0610769	11	11	0	1e-300	6.22607e-26	1e-300	5.97313e-38	1e-300	1
loop_chr2-chr2-1021	chr2	70964795	70965404	chr2	70977175	70977733	12354.5	7.09651e+07	70977454	137	183	TRUE	14	0.10298	14	14	0	1e-300	1.55395e-43	1e-300	1.96561e-50	9.33119e-96	1
loop_chr2-chr2-1022	chr2	230614252	230615833	chr2	230797401	230799107	183212	2.30615e+08	230798254	602	627	TRUE	33	0.0861803	33	33	0	1e-300	1.75612e-73	1e-300	2.7171e-186	1.02918e-266	1
loop_chr2-chr2-1023	chr2	196242248	196242932	chr2	196377330	196378143	135146	196242590	1.96378e+08	471	833	TRUE	12	0.0688103	12	12	0	1e-300	4.51506e-22	1e-300	1.27597e-202	1e-300	1
loop_chr2-chr2-1024	chr2	70303678	70304235	chr2	70617500	70618160	313874	7.0304e+07	70617830	186	102	TRUE	12	0.0846417	12	12	0	1e-300	3.52912e-38	1e-300	6.51241e-42	1.37131e-30	1
loop_chr2-chr2-1025	chr2	69774938	69776717	chr2	69789120	69790139	13802	6.97758e+07	6.97896e+07	355	426	TRUE	31	0.095106	31	31	0	1.24078e-07	6.10566e-81	4.61805e-35	9.99107e-68	2.27321e-201	1
loop_chr2-chr2-1026	chr2	8409003	8409562	chr2	8477579	8478650	68832	8.40928e+06	8.47811e+06	481	229	TRUE	13	0.068462	13	6.5	0	1e-300	1.67434e-31	1e-300	6.91019e-217	1.94575e-21	1
loop_chr2-chr2-1027	chr2	113861598	113862469	chr2	113886344	113887252	24764.5	1.13862e+08	113886798	170	568	TRUE	17	0.0820289	17	17	0	0.0706597	7.39592e-44	1.09492e-15	2.3982e-28	1.15891e-206	1
loop_chr2-chr2-1028	chr2	230583696	230584381	chr2	230601571	230602677	18085.5	2.30584e+08	230602124	207	531	TRUE	16	0.0766864	16	5.33333	0	0.00071169	5.73688e-40	1.86776e-14	8.90405e-29	3.01443e-171	1
loop_chr2-chr2-1029	chr2	231611794	231614334	chr2	231665955	231668773	54300	231613064	231667364	790	411	TRUE	47	0.075299	23.5	47	0.01	1.77237e-05	6.46668e-115	7.68458e-47	1e-300	9.01695e-42	1
loop_chr2-chr2-1030	chr2	180319814	180320626	chr2	180334447	180335561	14784	180320220	180335004	113	159	TRUE	12	0.0534834	12	12	0	1e-300	1.84575e-38	1e-300	2.99375e-40	2.25215e-58	1
loop_chr2-chr2-1031	chr2	62313418	62314869	chr2	62344492	62344673	30439	6.23141e+07	6.23446e+07	347	168	TRUE	13	0.0683781	13	13	0	1e-300	3.56505e-35	1e-300	3.75986e-40	1.61586e-67	1
loop_chr2-chr2-1032	chr2	12485969	12487189	chr2	12504425	12504761	18014	12486579	12504593	157	109	TRUE	10	0.0551676	10	10	0	1e-300	1.19794e-31	1e-300	5.09948e-43	2.4079e-38	1
loop_chr2-chr2-1033	chr2	171433472	171434601	chr2	171513927	171514240	80047	1.71434e+08	1.71514e+08	853	180	TRUE	12	0.0714348	12	12	0	1e-300	4.85821e-27	1e-300	1e-300	9.57959e-96	1
loop_chr2-chr2-1034	chr2	37554563	37557678	chr2	37570631	37571619	15004.5	3.75561e+07	37571125	484	864	TRUE	36	0.0753173	18	36	0	0.00687743	7.70329e-80	2.64273e-32	9.76082e-17	1e-300	1
loop_chr2-chr2-1035	chr2	60806761	60807579	chr2	60873382	60874098	66570	60807170	60873740	372	331	TRUE	13	0.0727465	13	13	0	1e-300	7.54554e-31	1e-300	5.10091e-146	1.67634e-110	1
loop_chr2-chr2-1036	chr2	190706980	190708368	chr2	190722041	190723108	14900.5	190707674	1.90723e+08	288	690	TRUE	22	0.0769246	22	22	0	0.00483641	8.89321e-52	3.42142e-22	2.03012e-38	3.34775e-270	1
loop_chr2-chr2-1037	chr2	37584484	37586799	chr2	37600716	37601468	15450.5	3.75856e+07	37601092	765	212	TRUE	26	0.0727702	26	26	0	1e-300	2.32966e-65	1e-300	1.14082e-232	9.40449e-83	1
loop_chr2-chr2-1038	chr2	61671049	61671732	chr2	61693806	61694953	22989	6.16714e+07	6.16944e+07	179	334	TRUE	14	0.0656706	14	14	0	1e-300	4.42439e-38	1e-300	1.93418e-69	2.27718e-130	1
loop_chr2-chr2-1039	chr2	26087817	26088472	chr2	26145132	26145675	57259	2.60881e+07	2.61454e+07	113	161	TRUE	11	0.0788188	11	11	0	1e-300	7.35058e-35	1e-300	7.84247e-21	7.48726e-73	1
loop_chr2-chr2-1040	chr2	38602875	38603741	chr2	38720561	38721364	117654	38603308	3.8721e+07	437	198	TRUE	17	0.0874352	17	17	0.01	1e-300	1.20263e-44	1e-300	1.06293e-151	2.16152e-17	1
loop_chr2-chr2-1041	chr2	42095256	42096334	chr2	42328181	42329137	232864	42095795	42328659	281	146	TRUE	17	0.071745	17	17	0	1e-300	2.41716e-50	1e-300	4.66974e-41	2.24723e-27	1
loop_chr2-chr2-1042	chr2	222426966	222428352	chr2	222451232	222451475	23694.5	222427659	2.22451e+08	337	160	TRUE	13	0.068504	13	13	0	1e-300	1.25401e-35	1e-300	5.14779e-56	1.2855e-82	1
loop_chr2-chr2-1043	chr2	213001200	213002679	chr2	213022207	213022834	20581	2.13002e+08	2.13023e+08	327	616	TRUE	18	0.0733682	18	9	0	6.37189e-15	7.03368e-41	3.7114e-22	4.69686e-58	2.13338e-231	1
loop_chr2-chr2-1044	chr2	113138334	113139125	chr2	113175026	113175776	36671.5	1.13139e+08	113175401	190	243	TRUE	14	0.0779865	14	14	0	0.00620979	1.1049e-39	4.51985e-12	8.09783e-62	1.52102e-54	1
loop_chr2-chr2-1045	chr2	213165654	213167229	chr2	213226194	213228220	60765.5	2.13166e+08	213227207	662	643	TRUE	33	0.0786656	16.5	33	0	0.00948006	1.01875e-71	1.42232e-28	3.00742e-265	5.16574e-74	1
loop_chr2-chr2-1046	chr2	134118412	134118853	chr2	134282233	134283573	164270	1.34119e+08	134282903	456	1087	TRUE	14	0.0674774	14	14	0	1e-300	4.89044e-25	1e-300	3.5521e-170	1e-300	1
loop_chr2-chr2-1047	chr2	196407758	196408894	chr2	196448202	196449394	40472	196408326	196448798	420	487	TRUE	17	0.0626845	17	17	0.02	0.0617213	3.97954e-38	1.09492e-15	2.78004e-42	1.93785e-110	1
loop_chr2-chr2-1048	chr2	68387465	68388840	chr2	68426162	68428294	39075.5	6.83882e+07	68427228	784	494	TRUE	32	0.0783264	10.6667	3.55556	0.02	0.015055	1.64915e-70	3.8556e-22	1.99527e-284	8.99351e-63	1
loop_chr2-chr2-1049	chr2	120287377	120287824	chr2	120307854	120309048	20850.5	1.20288e+08	120308451	318	338	TRUE	15	0.0784651	15	15	0	1e-300	3.08379e-37	1e-300	3.4161e-192	7.62861e-73	1
loop_chr2-chr2-1050	chr2	136132265	136132404	chr2	136374279	136375828	242719	1.36132e+08	1.36375e+08	413	294	TRUE	12	0.0610243	12	12	0	1e-300	3.11631e-28	1e-300	1e-300	9.87035e-25	1
loop_chr2-chr2-1051	chr2	8525577	8526275	chr2	8544410	8545273	18915.5	8525926	8.54484e+06	375	200	TRUE	11	0.06049	11	5.5	0.03	1e-300	6.48961e-28	1e-300	2.25972e-184	2.36529e-16	1
loop_chr2-chr2-1052	chr2	25419176	25420243	chr2	25558331	25558901	138906	2.54197e+07	25558616	704	289	TRUE	14	0.0734131	14	7	0	1e-300	1.69963e-30	1e-300	1.43363e-190	6.19255e-111	1
loop_chr2-chr2-1053	chr2	64525085	64525952	chr2	64555367	64555914	30122	6.45255e+07	6.45556e+07	392	167	TRUE	12	0.0728494	12	4	0	1e-300	1.579e-31	1e-300	1.66256e-32	1.83764e-44	1
loop_chr2-chr2-1054	chr2	211930421	211931270	chr2	211944396	211944948	13826.5	2.11931e+08	211944672	212	101	TRUE	10	0.0612711	10	5	0	1e-300	1.17422e-30	1e-300	8.16161e-66	4.04259e-19	1
loop_chr2-chr2-1055	chr2	136019108	136019920	chr2	136051249	136053017	32619	136019514	136052133	222	624	TRUE	21	0.0698704	21	21	0	0.000224383	1.89879e-52	7.54263e-21	6.95739e-54	3.92256e-146	1
loop_chr2-chr2-1056	chr2	74267193	74267662	chr2	74334727	74335390	67631	7.42674e+07	7.43351e+07	117	153	TRUE	10	0.0758311	10	10	0	1e-300	1.92078e-31	1e-300	1.73447e-46	5.51934e-51	1
loop_chr2-chr2-1057	chr2	148629937	148630928	chr2	148643023	148644251	13204.5	1.4863e+08	148643637	150	358	TRUE	13	0.0502898	13	13	0	2.90307e-09	1.16512e-35	6.35978e-11	1.16482e-38	4.75501e-41	1
loop_chr2-chr2-1058	chr2	43426543	43426842	chr2	43455073	43455990	28839	4.34267e+07	4.34555e+07	608	192	TRUE	12	0.0847114	12	12	0	1e-300	1.81179e-28	1e-300	1e-300	4.24205e-22	1
loop_chr2-chr2-1059	chr2	216417615	216418050	chr2	216491553	216492495	74191.5	2.16418e+08	216492024	225	297	TRUE	11	0.0685729	11	11	0	1e-300	1.81219e-28	1e-300	1.91178e-130	2.86078e-102	1
loop_chr2-chr2-1060	chr2	57760063	57760904	chr2	57892664	57893440	132568	5.77605e+07	57893052	407	382	TRUE	16	0.0849384	16	16	0	1e-300	1.79205e-37	1e-300	4.03814e-210	5.06906e-117	1
loop_chr2-chr2-1061	chr2	181313647	181315114	chr2	181347877	181348582	33849	1.81314e+08	1.81348e+08	352	243	TRUE	18	0.0711388	18	18	0	1e-300	1.01281e-47	1e-300	4.35289e-12	7.02316e-102	1
loop_chr2-chr2-1062	chr2	222707485	222708913	chr2	222902820	222903961	195192	222708199	2.22903e+08	384	252	TRUE	19	0.0634868	19	19	0	1e-300	1.02639e-49	1e-300	4.74223e-133	3.10438e-74	1
loop_chr2-chr2-1063	chr2	61995063	61996043	chr2	62140600	62141915	145704	61995553	6.21413e+07	613	439	TRUE	18	0.0673261	18	18	0	1e-300	1.43972e-38	1e-300	5.11161e-253	6.69291e-110	1
loop_chr2-chr2-1064	chr2	43173952	43175000	chr2	43195084	43195435	20783.5	43174476	4.31953e+07	322	295	TRUE	17	0.10431	17	17	0	1e-300	6.62945e-44	1e-300	4.56383e-111	5.36669e-239	1
loop_chr2-chr2-1065	chr2	134233282	134234861	chr2	134251990	134254559	19203	1.34234e+08	1.34253e+08	1025	958	TRUE	43	0.0889864	10.75	2.6875	0	0.0174508	3.50889e-82	2.5796e-29	1e-300	3.28546e-77	1
loop_chr2-chr2-1066	chr2	25278940	25280155	chr2	25301429	25302134	22234	2.52795e+07	2.53018e+07	378	539	TRUE	25	0.111772	25	12.5	0	7.64628e-05	9.25305e-60	2.46642e-26	1.16924e-117	1e-300	1
loop_chr2-chr2-1067	chr2	38095990	38096867	chr2	38114837	38115511	18745.5	3.80964e+07	38115174	254	243	TRUE	12	0.0664146	12	12	0	1e-300	8.07271e-32	1e-300	2.47363e-75	1.36234e-105	1
loop_chr2-chr2-1068	chr2	9738034	9739592	chr2	9750729	9751200	12151.5	9738813	9.75096e+06	254	177	TRUE	14	0.0592298	14	14	0	1e-300	7.46332e-40	1e-300	4.19871e-84	9.80023e-41	1
loop_chr2-chr2-1069	chr2	85839782	85840652	chr2	85853039	85854501	13553	85840217	85853770	156	406	TRUE	13	0.047853	13	13	0	1e-300	1.04222e-34	1e-300	6.96693e-52	3.90586e-134	1
loop_chr2-chr2-1070	chr2	60486202	60486927	chr2	60515204	60516500	29287.5	6.04866e+07	60515852	285	659	TRUE	14	0.0594642	14	14	0	0.00744511	5.48934e-31	4.51985e-12	7.11152e-57	1.21032e-207	1
loop_chr2-chr2-1071	chr2	68467264	68468189	chr2	68487728	68488581	20428	6.84677e+07	6.84882e+07	376	279	TRUE	14	0.0675912	14	14	0	1.22239e-06	1.43434e-34	4.51985e-12	5.31204e-104	1.77365e-106	1
loop_chr2-chr2-1072	chr2	154961057	154962400	chr2	154973779	154974605	12463.5	1.54962e+08	154974192	153	61	TRUE	21	0.0831101	21	21	0	1e-300	8.64645e-79	1e-300	5.89632e-69	2.62412e-12	1
loop_chr2-chr2-1073	chr2	55013934	55015393	chr2	55167958	55168992	153812	5.50147e+07	55168475	342	214	TRUE	20	0.0688655	20	10	0	1e-300	3.08332e-55	1e-300	1.96389e-32	1.58634e-50	1
loop_chr2-chr2-1074	chr2	230714227	230714423	chr2	230797762	230799107	84109.5	230714325	2.30798e+08	144	534	TRUE	12	0.0668456	12	12	0	1e-300	1.06463e-30	1e-300	6.06318e-63	1.87549e-239	1
loop_chr2-chr2-1075	chr2	69644701	69646667	chr2	69714692	69715340	69332	69645684	69715016	502	295	TRUE	24	0.0788133	24	24	0	1.2755e-08	2.04511e-60	6.17589e-25	4.59071e-65	9.25617e-121	1
loop_chr2-chr2-1076	chr2	171479601	171480437	chr2	171521613	171522728	42151.5	171480019	1.71522e+08	277	429	TRUE	19	0.0835969	19	19	0	0.00080257	5.66342e-48	3.18296e-18	6.90631e-65	5.81344e-213	1
loop_chr2-chr2-1077	chr2	215949570	215950356	chr2	216004709	216005429	55106	215949963	216005069	294	273	TRUE	13	0.074099	13	13	0	1e-300	2.6191e-33	1e-300	2.55768e-133	2.32549e-59	1
loop_chr2-chr2-1078	chr2	69453707	69453859	chr2	69466900	69467770	13552	69453783	69467335	169	66	TRUE	13	0.109191	13	13	0	1e-300	5.89313e-45	1e-300	1.73845e-98	3.76832e-07	1
loop_chr2-chr2-1079	chr2	119702385	119704029	chr2	120177042	120177549	474088	119703207	1.20177e+08	214	422	TRUE	15	0.0598611	15	15	0	1e-300	2.04893e-38	1e-300	8.80446e-39	4.38253e-178	1
loop_chr2-chr2-1080	chr2	223895415	223895865	chr2	223951826	223952818	56682	223895640	223952322	265	202	TRUE	10	0.059529	10	10	0	1e-300	1.46854e-26	1e-300	1.20564e-69	2.87342e-30	1
loop_chr2-chr2-1081	chr2	196175267	196178054	chr2	196187985	196189139	11901.5	1.96177e+08	196188562	1045	193	TRUE	20	0.043563	20	6.66667	0	2.60173e-05	2.53775e-46	1.58753e-19	2.90246e-174	2.06458e-26	1
loop_chr2-chr2-1082	chr2	223896717	223897318	chr2	223941652	223942208	44912.5	2.23897e+08	223941930	291	232	TRUE	14	0.10387	14	14	0	1e-300	2.62351e-37	1e-300	1.93273e-62	1.27126e-120	1
loop_chr2-chr2-1083	chr2	224938724	224939673	chr2	224957479	224958250	18666	2.24939e+08	2.24958e+08	250	436	TRUE	12	0.059889	12	6	0	0.00932305	8.28666e-29	8.31611e-10	1.24312e-21	1.41831e-195	1
loop_chr2-chr2-1084	chr2	219229671	219230484	chr2	219249340	219249886	19535.5	2.1923e+08	219249613	441	92	TRUE	15	0.0947471	15	15	0	1e-300	6.34467e-44	1e-300	1e-300	2.81089e-27	1
loop_chr2-chr2-1085	chr2	174593226	174594153	chr2	174608567	174609167	15177.5	1.74594e+08	174608867	272	268	TRUE	15	0.084323	15	15	0	1e-300	7.96262e-40	1e-300	2.3247e-32	6.16052e-60	1
loop_chr2-chr2-1086	chr2	30325475	30326840	chr2	30336793	30338145	11311.5	3.03262e+07	30337469	187	878	TRUE	14	0.0442316	14	7	0	1e-300	7.30797e-32	1e-300	8.21124e-38	1e-300	1
loop_chr2-chr2-1087	chr2	217223356	217224117	chr2	217246285	217247101	22956.5	2.17224e+08	217246693	521	121	TRUE	10	0.054433	10	5	0.01	0.00538658	7.01019e-26	1.11425e-07	5.00054e-191	4.74971e-09	1
loop_chr2-chr2-1088	chr2	48200599	48201106	chr2	48227714	48228553	27281	4.82009e+07	4.82281e+07	154	366	TRUE	10	0.0637748	10	10	0	1e-300	2.39998e-26	1e-300	2.87401e-67	1.32196e-198	1
loop_chr2-chr2-1089	chr2	60840623	60841922	chr2	60992985	60993464	151952	6.08413e+07	6.09932e+07	508	661	TRUE	15	0.0724192	15	5	0	1e-300	1.02714e-29	1e-300	3.31914e-83	1e-300	1
loop_chr2-chr2-1090	chr2	112599690	112600817	chr2	112725932	112727148	126286	1.126e+08	112726540	173	380	TRUE	17	0.0622832	17	17	0	1.31468e-05	9.70227e-47	1.09492e-15	7.27288e-52	3.21557e-168	1
loop_chr2-chr2-1091	chr2	64914369	64915705	chr2	64937477	64940414	23908.5	64915037	6.49389e+07	1112	863	TRUE	40	0.0803565	13.3333	40	0.03	0.0574135	1.12811e-75	8.0031e-31	1e-300	2.28964e-103	1
loop_chr2-chr2-1092	chr2	217222665	217223866	chr2	217440078	217440716	217132	2.17223e+08	217440397	758	311	TRUE	17	0.0793526	17	17	0	1e-300	4.35054e-37	1e-300	8.49045e-256	5.48258e-140	1
loop_chr2-chr2-1093	chr2	112781886	112783057	chr2	112798523	112800086	16833	1.12782e+08	1.12799e+08	326	201	TRUE	19	0.0596553	19	19	0	9.08533e-05	4.81062e-53	3.18296e-18	6.87605e-122	7.24992e-08	1
loop_chr2-chr2-1094	chr2	121595581	121597305	chr2	121736968	121737178	140630	121596443	121737073	489	544	TRUE	12	0.0532622	12	12	0	1e-300	4.21399e-24	1e-300	4.07043e-139	1e-300	1
loop_chr2-chr2-1095	chr2	42793788	42797326	chr2	42809042	42809791	13859.5	42795557	4.28094e+07	956	188	TRUE	40	0.0800941	40	40	0	2.12466e-18	2.68862e-106	4.62145e-49	1e-300	5.58127e-37	1
loop_chr2-chr2-1096	chr2	130376206	130377431	chr2	130391439	130391917	14859.5	1.30377e+08	130391678	190	133	TRUE	15	0.0756085	15	15	0	1e-300	5.56352e-47	1e-300	7.11665e-29	2.76427e-74	1
loop_chr2-chr2-1097	chr2	58018933	58020178	chr2	58035296	58035632	15908.5	5.80196e+07	58035464	194	211	TRUE	10	0.0542953	10	10	0	1e-300	9.53502e-28	1e-300	1.91072e-21	6.83163e-103	1
loop_chr2-chr2-1098	chr2	64699665	64701067	chr2	64723488	64724730	23743	64700366	64724109	521	363	TRUE	19	0.0616859	7.6	2.375	0.05	0.00129736	4.77076e-44	2.80292e-11	4.73197e-85	2.1681e-30	1
loop_chr2-chr2-1099	chr2	106147524	106148366	chr2	106159682	106161046	12419	106147945	106160364	121	266	TRUE	17	0.0661511	17	8.5	0	1.04409e-06	3.08177e-52	1.09492e-15	7.73531e-15	1.54105e-73	1
loop_chr2-chr2-1100	chr2	70070591	70071447	chr2	70083240	70084308	12755	70071019	70083774	277	412	TRUE	18	0.0803085	18	18	0	0.00491643	2.09222e-45	6.06428e-17	1.44565e-97	6.44266e-76	1
loop_chr2-chr2-1101	chr2	70108463	70109309	chr2	70132741	70136046	25507.5	70108886	7.01344e+07	608	882	TRUE	52	0.107534	52	8.66667	0	0.000817545	1.40743e-117	4.64865e-69	1e-300	9.98103e-124	1
loop_chr2-chr2-1102	chr2	74508487	74511637	chr2	74529812	74530046	19867	74510062	74529929	255	473	TRUE	26	0.0659534	26	4.33333	0	1e-300	1.07426e-68	1e-300	1.05099e-08	1e-300	1
loop_chr2-chr2-1103	chr2	54899670	54900287	chr2	55175335	55176195	275786	5.49e+07	55175765	124	241	TRUE	13	0.0755539	13	13	0	1e-300	4.58835e-39	1e-300	4.91284e-35	1.95786e-81	1
loop_chr2-chr2-1104	chr2	38607491	38608105	chr2	38720503	38721659	113283	38607798	38721081	430	260	TRUE	20	0.0969953	20	20	0	1e-300	1.94544e-51	1e-300	7.1909e-251	1.60878e-22	1
loop_chr2-chr2-1105	chr2	108590604	108591550	chr2	108631320	108632104	40635	108591077	108631712	291	224	TRUE	12	0.0595428	12	12	0	1e-300	1.56875e-31	1e-300	1.04175e-46	1.18809e-56	1
loop_chr2-chr2-1106	chr2	224937560	224939298	chr2	224950853	224952413	13204	224938429	224951633	675	332	TRUE	28	0.0728788	28	28	0	3.30817e-05	4.83712e-67	1.24964e-30	1.30349e-148	1.04681e-07	1
loop_chr2-chr2-1107	chr2	230008239	230008970	chr2	230160111	230160587	151744	2.30009e+08	230160349	177	138	TRUE	12	0.085343	12	12	0	1e-300	8.59736e-37	1e-300	6.88714e-70	1.0697e-58	1
loop_chr2-chr2-1108	chr2	12271239	12272227	chr2	12282943	12283678	11577.5	12271733	1.22833e+07	192	222	TRUE	20	0.0996411	20	20	0	1e-300	4.08899e-60	1e-300	3.91038e-50	4.41658e-114	1
loop_chr2-chr2-1109	chr2	219642618	219642995	chr2	219689681	219690518	47293	2.19643e+08	2.1969e+08	234	120	TRUE	11	0.07778	11	11	0	1e-300	1.00023e-32	1e-300	9.6081e-220	5.19641e-40	1
loop_chr2-chr2-1110	chr2	98437932	98439103	chr2	98453934	98454990	15944.5	9.84385e+07	98454462	324	318	TRUE	16	0.0616728	16	16	0	1e-300	2.17277e-40	1e-300	6.579e-144	9.05907e-77	1
loop_chr2-chr2-1111	chr2	181106834	181108200	chr2	181183857	181184443	76633	181107517	181184150	671	305	TRUE	15	0.0659638	15	7.5	0	1e-300	5.4668e-33	1e-300	1.05747e-226	1.71724e-171	1
loop_chr2-chr2-1112	chr2	68062436	68063779	chr2	68121069	68121631	58242.5	6.80631e+07	68121350	224	589	TRUE	15	0.0675912	15	15	0	1e-300	6.58631e-36	1e-300	2.95259e-80	1e-300	1
loop_chr2-chr2-1113	chr2	120177138	120177558	chr2	120312697	120313660	135830	120177348	1.20313e+08	370	186	TRUE	11	0.0682754	11	11	0	1e-300	2.4646e-28	1e-300	2.38489e-159	4.57433e-19	1
loop_chr2-chr2-1114	chr2	43131680	43132045	chr2	43483929	43485123	352664	4.31319e+07	43484526	197	366	TRUE	14	0.0770861	14	7	0	1e-300	6.53817e-37	1e-300	5.85926e-76	3.63338e-28	1
loop_chr2-chr2-1115	chr2	177164783	177166647	chr2	177295882	177296856	130654	177165715	177296369	715	157	TRUE	25	0.0756174	25	25	0	1e-300	1.09611e-66	1e-300	1.66272e-273	7.7288e-28	1
loop_chr2-chr2-1116	chr2	196263174	196263885	chr2	196377362	196378001	114152	1.96264e+08	1.96378e+08	435	708	TRUE	16	0.101737	16	16	0	1e-300	1.15342e-32	1e-300	5.20365e-221	1e-300	1
loop_chr2-chr2-1117	chr2	215810946	215812265	chr2	215846255	215846464	34754	2.15812e+08	2.15846e+08	475	138	TRUE	11	0.0617964	11	11	0	1e-300	1.34063e-28	1e-300	9.80041e-236	5.96307e-71	1
loop_chr2-chr2-1118	chr2	170930361	170930871	chr2	171433875	171434601	503622	170930616	171434238	329	741	TRUE	10	0.0694505	10	10	0	1e-300	6.61914e-20	1e-300	4.72654e-112	1e-300	1
loop_chr2-chr2-1119	chr2	127525965	127527317	chr2	127563379	127564412	37254.5	127526641	1.27564e+08	385	259	TRUE	17	0.0611863	17	17	0	1e-300	1.51873e-43	1e-300	4.81974e-180	7.31985e-113	1
loop_chr2-chr2-1120	chr2	173076315	173077444	chr2	173101188	173102285	24857	1.73077e+08	1.73102e+08	350	234	TRUE	16	0.0617005	16	16	0	3.39326e-06	4.95498e-42	1.86776e-14	5.1486e-117	4.30159e-60	1
loop_chr2-chr2-1121	chr2	181742808	181743472	chr2	182077122	182078054	334448	181743140	182077588	128	186	TRUE	14	0.075299	14	14	0	1e-300	7.23021e-44	1e-300	5.07054e-36	9.76379e-63	1
loop_chr2-chr2-1122	chr2	121530286	121531422	chr2	121722091	121722855	191619	121530854	121722473	777	138	TRUE	16	0.072287	16	16	0	1e-300	3.04936e-40	1e-300	1e-300	6.68488e-30	1
loop_chr2-chr2-1123	chr2	70103291	70105131	chr2	70115567	70116650	11897.5	70104211	7.01161e+07	459	366	TRUE	26	0.0763552	26	26	0	6.49968e-07	8.64106e-65	9.47227e-28	6.46398e-98	2.36394e-98	1
loop_chr2-chr2-1124	chr2	176491242	176491718	chr2	176508409	176509585	17517	176491480	176508997	236	229	TRUE	19	0.0987274	19	19	0	1e-300	1.12326e-54	1e-300	4.27222e-125	2.74829e-86	1
loop_chr2-chr2-1125	chr2	196086010	196089368	chr2	196100727	196101945	13647	196087689	196101336	415	682	TRUE	38	0.0712839	38	38	0	1.77253e-13	9.14511e-92	7.21869e-46	4.92227e-17	1e-300	1
loop_chr2-chr2-1126	chr2	74538884	74539612	chr2	74573750	74574537	34895.5	74539248	7.45741e+07	142	237	TRUE	11	0.0623267	11	11	0	1e-300	7.91749e-32	1e-300	1.15149e-46	8.4164e-31	1
loop_chr2-chr2-1127	chr2	134207566	134208802	chr2	134232976	134234117	25362.5	134208184	1.34234e+08	209	811	TRUE	16	0.057781	16	2.66667	0	6.70291e-05	6.31118e-37	1.86776e-14	1.01172e-26	5.87348e-284	1
loop_chr2-chr2-1128	chr2	196428146	196428906	chr2	196441201	196441878	13013.5	196428526	1.96442e+08	196	308	TRUE	11	0.0657098	11	11	0	7.19392e-06	5.75454e-29	1.00478e-08	3.20142e-45	7.59657e-67	1
loop_chr2-chr2-1129	chr2	230946438	230947014	chr2	230978214	230979130	31946	230946726	230978672	181	344	TRUE	12	0.0690409	6	12	0	0.0327522	8.72818e-32	1.36462e-06	4.9558e-06	3.49735e-34	1
loop_chr2-chr2-1130	chr2	113890940	113891528	chr2	113910471	113911458	19730.5	113891234	1.13911e+08	276	172	TRUE	15	0.0817532	15	15	0	1e-300	1.02858e-42	1e-300	6.08302e-80	2.4776e-32	1
loop_chr2-chr2-1131	chr2	219229671	219230751	chr2	219294917	219295469	64982	219230211	219295193	463	261	TRUE	13	0.0683781	13	13	0	1e-300	5.7809e-31	1e-300	1e-300	2.84301e-161	1
loop_chr2-chr2-1132	chr2	216001553	216002513	chr2	216015542	216016446	13961	216002033	216015994	273	382	TRUE	18	0.0828935	18	18	0	1e-300	3.98145e-46	1e-300	1.36755e-43	1.94343e-79	1
loop_chr2-chr2-1133	chr2	195576117	195576922	chr2	195659578	195660862	83700.5	1.95577e+08	195660220	149	349	TRUE	13	0.0534194	13	13	0	1e-300	7.60144e-36	1e-300	2.67868e-31	2.42755e-66	1
loop_chr2-chr2-1134	chr2	39470698	39471472	chr2	39492094	39492666	21295	39471085	39492380	126	469	TRUE	16	0.10204	16	5.33333	0	1e-300	1.83756e-44	1e-300	5.65217e-08	1e-300	1
loop_chr2-chr2-1135	chr2	218272455	218273905	chr2	218290502	218291482	17812	218273180	218290992	268	232	TRUE	14	0.0494556	14	3.5	0.02	0.00875508	8.0666e-38	4.51985e-12	4.99209e-36	4.7262e-33	1
loop_chr2-chr2-1136	chr2	156335375	156336171	chr2	156589492	156590572	254259	156335773	156590032	482	173	TRUE	13	0.0594846	13	13	0	1e-300	4.0259e-33	1e-300	2.24493e-159	3.26608e-33	1
loop_chr2-chr2-1137	chr2	61694907	61695186	chr2	61763297	61763949	68576.5	6.1695e+07	61763623	228	209	TRUE	10	0.0922028	10	10	0	1e-300	4.50078e-27	1e-300	3.3741e-130	1.00719e-94	1
loop_chr2-chr2-1138	chr2	10381991	10383086	chr2	10410013	10410521	27728.5	1.03825e+07	10410267	163	273	TRUE	11	0.0589051	11	5.5	0	1e-300	1.85565e-30	1e-300	2.60565e-27	1.0864e-87	1
loop_chr2-chr2-1139	chr2	46562174	46563603	chr2	46574543	46575337	12051.5	4.65629e+07	46574940	282	225	TRUE	18	0.0695068	18	18	0	1e-300	3.98879e-50	1e-300	1.01976e-24	3.95113e-76	1
loop_chr2-chr2-1140	chr2	47272771	47272981	chr2	47309813	47310529	37295	47272876	47310171	72	741	TRUE	12	0.111241	12	12	0	1e-300	8.37665e-33	1e-300	8.43537e-28	1e-300	1
loop_chr2-chr2-1141	chr2	196377425	196378591	chr2	196389473	196392094	12775.5	196378008	1.96391e+08	638	466	TRUE	31	0.0702684	31	31	0	1.67746e-10	1.51369e-71	4.61805e-35	5.58106e-199	7.51816e-27	1
loop_chr2-chr2-1142	chr2	60971803	60972914	chr2	60984131	60985614	12514	6.09724e+07	6.09849e+07	417	243	TRUE	20	0.0661841	20	10	0	7.90525e-05	2.54901e-52	1.58753e-19	7.89076e-77	8.90947e-18	1
loop_chr2-chr2-1143	chr2	134261583	134262360	chr2	134289406	134290644	28053.5	1.34262e+08	134290025	486	454	TRUE	16	0.0681615	16	16	0	0.000429636	5.29056e-35	1.86776e-14	1.42602e-161	4.99265e-54	1
loop_chr2-chr2-1144	chr2	171420682	171422362	chr2	171432684	171434513	12076.5	171421522	1.71434e+08	247	1003	TRUE	25	0.0611576	25	6.25	0	3.57939e-08	1.01584e-57	2.46642e-26	4.91341e-12	1e-300	1
loop_chr2-chr2-1145	chr2	109238574	109238964	chr2	109253948	109254859	15634.5	109238769	1.09254e+08	195	233	TRUE	14	0.0923729	14	14	0	1e-300	8.79339e-40	1e-300	1.47554e-112	2.43621e-60	1
loop_chr2-chr2-1146	chr2	181101746	181109026	chr2	181455178	181468090	356248	181105386	181461634	1673	2862	TRUE	202	0.0858748	28.8571	202	0	2.35813e-41	1e-300	1.51197e-212	1e-300	1e-300	1
loop_chr2-chr2-1147	chr2	102357594	102358542	chr2	102443335	102443842	85520.5	102358068	1.02444e+08	247	157	TRUE	13	0.0766963	13	13	0	1e-300	1.57251e-37	1e-300	2.85125e-75	3.25601e-72	1
loop_chr2-chr2-1148	chr2	190649840	190651814	chr2	190678469	190678983	27899	190650827	190678726	353	493	TRUE	18	0.0621035	18	9	0	0.000203426	4.94869e-42	6.06428e-17	6.57233e-33	4.20803e-160	1
loop_chr2-chr2-1149	chr2	8408797	8409608	chr2	8487698	8488585	78939	8.4092e+06	8.48814e+06	760	404	TRUE	18	0.0909974	18	18	0	1e-300	1.56165e-37	1e-300	1e-300	2.0629e-235	1
loop_chr2-chr2-1150	chr2	237968717	237969196	chr2	237998406	237998732	29612.5	2.37969e+08	237998569	191	95	TRUE	11	0.117298	11	11	0	1e-300	6.83919e-35	1e-300	5.07759e-64	1.48959e-38	1
loop_chr2-chr2-1151	chr2	99066084	99067326	chr2	99087684	99088620	21447	99066705	99088152	487	147	TRUE	12	0.0472952	12	12	0	1e-300	4.50798e-31	1e-300	1.80674e-253	1.60042e-39	1
loop_chr2-chr2-1152	chr2	171433150	171434794	chr2	171521748	171522728	88266	171433972	171522238	1024	404	TRUE	21	0.0686988	21	21	0	1e-300	3.04759e-42	1e-300	1e-300	1.93056e-205	1
loop_chr2-chr2-1153	chr2	202607956	202608623	chr2	202634294	202634516	26115.5	2.02608e+08	202634405	185	129	TRUE	10	0.0965589	10	10	0	1e-300	3.72542e-30	1e-300	1.55592e-50	6.91362e-66	1
loop_chr2-chr2-1154	chr2	64654787	64655848	chr2	64727120	64727990	72237.5	6.46553e+07	64727555	381	775	TRUE	15	0.0666811	15	15	0	1e-300	1.43718e-30	1e-300	2.35255e-40	7.79119e-293	1
loop_chr2-chr2-1155	chr2	206693737	206694070	chr2	207473223	207474197	779806	2.06694e+08	207473710	174	195	TRUE	12	0.0788133	12	12	0	1e-300	5.09524e-35	1e-300	4.15435e-116	1.77382e-34	1
loop_chr2-chr2-1156	chr2	68751425	68752293	chr2	68908126	68908853	156630	68751859	6.89085e+07	346	403	TRUE	12	0.0645824	12	12	0	1e-300	1.6838e-27	1e-300	9.39415e-145	1.74019e-187	1
loop_chr2-chr2-1157	chr2	8477571	8478733	chr2	8514772	8516118	37293	8478152	8515445	250	615	TRUE	18	0.0616083	18	18	0	0.000272598	4.72558e-43	6.06428e-17	1.95922e-24	2.41211e-273	1
loop_chr2-chr2-1158	chr2	74573889	74574810	chr2	74585249	74586114	11332	7.45743e+07	7.45857e+07	246	321	TRUE	13	0.0624821	13	13	0	1e-300	2.10017e-33	1e-300	2.78839e-24	8.5308e-70	1
loop_chr2-chr2-1159	chr2	121595760	121596927	chr2	121616603	121617543	20729.5	1.21596e+08	121617073	422	174	TRUE	15	0.0611112	15	15	0	1e-300	8.19374e-40	1e-300	2.5233e-123	8.09477e-47	1
loop_chr2-chr2-1160	chr2	120108812	120110716	chr2	120174757	120175625	65427	120109764	120175191	306	257	TRUE	23	0.0712244	23	11.5	0	2.14382e-12	4.94305e-64	1.48478e-23	1.06487e-69	2.60689e-31	1
loop_chr2-chr2-1161	chr2	152030932	152031327	chr2	152046581	152047459	15890.5	1.52031e+08	152047020	148	399	TRUE	11	0.0741751	11	11	0	1e-300	4.28239e-29	1e-300	9.456e-62	6.90004e-113	1
loop_chr2-chr2-1162	chr2	233854455	233855247	chr2	233867968	233868959	13612.5	233854851	2.33868e+08	277	110	TRUE	16	0.0770305	16	16	0	1e-300	3.29956e-49	1e-300	8.65216e-163	3.58376e-26	1
loop_chr2-chr2-1163	chr2	73963525	73965280	chr2	73983173	73983909	19138.5	7.39644e+07	73983541	463	268	TRUE	19	0.0654747	19	19	0	0.000186735	1.29737e-47	3.18296e-18	9.85426e-102	6.9944e-54	1
loop_chr2-chr2-1164	chr2	20660879	20661942	chr2	20962499	20963264	301471	2.06614e+07	2.09629e+07	195	165	TRUE	15	0.0704383	15	15	0	1e-300	2.4897e-45	1e-300	1.78947e-60	6.46591e-69	1
loop_chr2-chr2-1165	chr2	156340595	156341540	chr2	156399161	156400251	58638.5	1.56341e+08	156399706	407	386	TRUE	19	0.0801462	9.5	19	0	0.00974225	1.32539e-45	6.4773e-13	1.37604e-121	2.87806e-64	1
loop_chr2-chr2-1166	chr2	97663866	97664904	chr2	97700239	97700512	35990.5	97664385	9.77004e+07	460	119	TRUE	10	0.0654774	10	10	0	1e-300	1.68011e-26	1e-300	8.87026e-263	1.03527e-78	1
loop_chr2-chr2-1167	chr2	60880887	60882094	chr2	60992738	60993730	111744	6.08815e+07	60993234	651	741	TRUE	16	0.0624581	16	16	0	1e-300	1.61389e-29	1e-300	3.65539e-189	1e-300	1
loop_chr2-chr2-1168	chr2	241686765	241686916	chr2	241701954	241702346	15309.5	2.41687e+08	241702150	129	167	TRUE	10	0.158086	10	10	0	1e-300	1.30317e-30	1e-300	2.82584e-127	5.52442e-117	1
loop_chr2-chr2-1169	chr2	181164334	181165558	chr2	181184270	181184581	19479.5	181164946	1.81184e+08	453	290	TRUE	14	0.0782913	14	14	0	1e-300	3.5154e-33	1e-300	2.70744e-141	5.32164e-185	1
loop_chr2-chr2-1170	chr2	181235662	181236487	chr2	181312667	181313531	77024.5	1.81236e+08	181313099	345	523	TRUE	11	0.0559058	11	5.5	0	1e-300	1.1659e-23	1e-300	2.87652e-151	4.2817e-114	1
loop_chr2-chr2-1171	chr2	134282369	134283862	chr2	134336373	134337039	53590.5	1.34283e+08	134336706	1164	388	TRUE	21	0.083495	21	21	0	1e-300	1.91409e-41	1e-300	1e-300	2.0497e-186	1
loop_chr2-chr2-1172	chr2	46917763	46919871	chr2	46941499	46943573	23719	46918817	46942536	430	541	TRUE	41	0.0841577	13.6667	4.1	0	3.51377e-07	6.21186e-104	5.845e-32	3.21902e-97	2.13629e-115	1
loop_chr2-chr2-1173	chr2	230225282	230226298	chr2	230288018	230288420	62429	230225790	230288219	572	333	TRUE	11	0.0665902	11	11	0	1e-300	2.11792e-23	1e-300	1.41055e-155	3.12521e-224	1
loop_chr2-chr2-1174	chr2	108605880	108606484	chr2	108620214	108622262	15056	108606182	108621238	209	434	TRUE	17	0.0550262	17	17	0	1e-300	2.77789e-44	1e-300	3.60527e-50	1.99583e-44	1
loop_chr2-chr2-1175	chr2	61995512	61996351	chr2	62010762	62012149	15524	6.19959e+07	6.20115e+07	520	282	TRUE	15	0.0578442	15	15	0	0.000677896	3.45697e-35	3.00001e-13	1.71661e-192	4.25694e-78	1
loop_chr2-chr2-1176	chr2	208254233	208255276	chr2	208311030	208312019	56770	2.08255e+08	2.08312e+08	461	337	TRUE	18	0.0760401	18	18	0	0.000207162	6.16735e-43	6.06428e-17	2.70751e-259	1.19327e-62	1
loop_chr2-chr2-1177	chr2	46543716	46545572	chr2	46562174	46563638	18262	46544644	46562906	840	287	TRUE	39	0.100837	26	19.5	0	6.26735e-06	1.32337e-97	8.37752e-41	4.37181e-297	4.24432e-25	1
loop_chr2-chr2-1178	chr2	151730002	151730709	chr2	151771414	151772008	41355.5	1.5173e+08	151771711	124	410	TRUE	10	0.0659807	10	10	0	1e-300	8.061e-27	1e-300	4.65919e-32	1.95714e-282	1
loop_chr2-chr2-1179	chr2	58034930	58036392	chr2	58047288	58047528	11747	58035661	58047408	353	204	TRUE	10	0.0504353	10	5	0	1e-300	2.97251e-25	1e-300	1.88375e-54	7.0032e-55	1
loop_chr2-chr2-1180	chr2	96207579	96209234	chr2	96260323	96261055	52282.5	9.62084e+07	96260689	663	202	TRUE	17	0.0611351	17	17	0	1e-300	2.2623e-41	1e-300	4.33254e-233	1.1756e-83	1
loop_chr2-chr2-1181	chr2	68385247	68386638	chr2	68423367	68424721	38101.5	6.83859e+07	68424044	408	731	TRUE	27	0.0844336	13.5	27	0.02	0.00138016	8.44303e-61	1.79612e-21	4.0519e-33	2.56103e-270	1
loop_chr2-chr2-1182	chr2	121530286	121531661	chr2	121648262	121648636	117476	1.21531e+08	121648449	829	164	TRUE	15	0.0736199	15	15	0	1e-300	9.08369e-36	1e-300	1e-300	1.43949e-68	1
loop_chr2-chr2-1183	chr2	84924278	84925866	chr2	84942967	84943927	18375	84925072	84943447	941	369	TRUE	20	0.067379	10	20	0.02	0.0126463	2.06915e-41	6.44373e-14	1e-300	1.60532e-36	1
loop_chr2-chr2-1184	chr2	105802646	105803849	chr2	105827783	105828109	24698.5	1.05803e+08	105827946	428	188	TRUE	14	0.0785985	14	14	0	1e-300	3.07493e-36	1e-300	9.40847e-84	3.15615e-86	1
loop_chr2-chr2-1185	chr2	161141129	161141469	chr2	161166630	161167276	25654	161141299	161166953	139	377	TRUE	11	0.0957656	11	11	0	1e-300	1.11443e-29	1e-300	1.10083e-35	4.09867e-128	1
loop_chr2-chr2-1186	chr2	86563471	86563668	chr2	86583850	86584735	20723	8.65636e+07	8.65843e+07	128	149	TRUE	11	0.0872689	11	11	0	1e-300	1.27484e-34	1e-300	1.62394e-52	2.82369e-61	1
loop_chr2-chr2-1187	chr2	84926541	84927657	chr2	84942967	84944856	16812.5	84927099	8.49439e+07	604	518	TRUE	33	0.0942678	11	11	0	0.000980965	3.03629e-76	3.4949e-23	3.71519e-150	2.22977e-72	1
loop_chr2-chr2-1188	chr2	218272641	218273031	chr2	218283381	218284678	11193.5	218272836	2.18284e+08	228	181	TRUE	13	0.0661488	13	13	0	1e-300	3.68004e-37	1e-300	3.1599e-131	1.03601e-22	1
loop_chr2-chr2-1189	chr2	68371249	68373238	chr2	68387128	68389008	15824.5	6.83722e+07	68388068	398	873	TRUE	42	0.0931847	8.4	2.33333	0	0.000592986	2.12732e-99	1.2334e-24	8.4253e-10	2.13921e-283	1
loop_chr2-chr2-1190	chr2	26244740	26246564	chr2	26269532	26270666	24447	26245652	26270099	529	275	TRUE	36	0.104472	36	36	0	6.0284e-07	5.41459e-97	1.01639e-42	8.11264e-226	3.92021e-120	1
loop_chr2-chr2-1191	chr2	218659754	218660750	chr2	218670730	218672573	11399.5	218660252	2.18672e+08	227	276	TRUE	20	0.0604726	20	20	0.01	1e-300	1.26772e-56	1e-300	2.52961e-86	9.62976e-114	1
loop_chr2-chr2-1192	chr2	88590284	88592008	chr2	88627321	88627673	36351	88591146	88627497	313	579	TRUE	17	0.0702936	17	17	0	1e-300	4.77141e-39	1e-300	1.40312e-72	1e-300	1
loop_chr2-chr2-1193	chr2	31219194	31220601	chr2	31255707	31256040	35976	3.12199e+07	3.12559e+07	412	145	TRUE	12	0.0592006	12	12	0	1e-300	4.992e-32	1e-300	4.46083e-100	5.77331e-47	1
loop_chr2-chr2-1194	chr2	74554241	74554850	chr2	74583688	74584488	29542.5	7.45545e+07	74584088	230	205	TRUE	10	0.0609232	10	10	0	0.00109076	4.03852e-27	1.11425e-07	1.09438e-68	1.01236e-20	1
loop_chr2-chr2-1195	chr2	138504386	138507221	chr2	138521010	138523795	16599	1.38506e+08	1.38522e+08	645	550	TRUE	72	0.109974	36	4.23529	0	4.99373e-19	8.5202e-187	1.07309e-83	1.92225e-165	2.1672e-157	1
loop_chr2-chr2-1196	chr2	42098743	42100120	chr2	42127108	42128089	28167	4.20994e+07	4.21276e+07	388	388	TRUE	20	0.0728082	10	20	0	0.000394325	9.07316e-49	6.44373e-14	7.44547e-30	9.93984e-127	1
loop_chr2-chr2-1197	chr2	183078259	183079415	chr2	183123927	183124561	45407	183078837	183124244	427	364	TRUE	15	0.0719337	15	15	0	1e-300	8.61157e-35	1e-300	1.03654e-219	2.79994e-245	1
loop_chr2-chr2-1198	chr2	60355551	60356282	chr2	60439217	60439875	83629.5	6.03559e+07	60439546	298	516	TRUE	11	0.0679805	11	11	0	1e-300	1.9645e-24	1e-300	2.3964e-36	2.53893e-293	1
loop_chr2-chr2-1199	chr2	134739792	134740278	chr2	134917913	134919078	178460	134740035	1.34918e+08	530	562	TRUE	15	0.0779899	15	15	0	1e-300	1.68161e-30	1e-300	1e-300	1e-300	1
loop_chr2-chr2-1200	chr2	130181942	130182454	chr2	130341891	130342601	160048	130182198	130342246	123	394	TRUE	10	0.0702462	10	10	0	1e-300	4.95712e-27	1e-300	6.50569e-58	2.99311e-276	1
loop_chr2-chr2-1201	chr2	44167803	44168693	chr2	44188883	44190117	21252	44168248	44189500	942	171	TRUE	18	0.0727465	18	18	0	0.054845	8.83325e-43	6.06428e-17	1e-300	1.17089e-10	1
loop_chr2-chr2-1202	chr2	84881781	84882519	chr2	84925698	84925866	43632	84882150	84925782	341	339	TRUE	14	0.132646	14	14	0	1e-300	5.76399e-34	1e-300	4.51994e-105	1.69195e-194	1
loop_chr2-chr2-1203	chr2	174581464	174582819	chr2	174592687	174595656	12030	1.74582e+08	1.74594e+08	202	558	TRUE	29	0.0575713	14.5	14.5	0.01	1.99859e-11	6.39757e-79	8.80308e-24	3.82813e-31	3.03612e-40	1
loop_chr2-chr2-1204	chr2	6309577	6310863	chr2	6351899	6352668	42063.5	6310220	6.35228e+06	343	267	TRUE	15	0.0626575	15	15	0	1e-300	2.63705e-38	1e-300	1.78865e-156	7.42213e-62	1
loop_chr2-chr2-1205	chr2	68411324	68412809	chr2	68440984	68442644	29747.5	6.84121e+07	68441814	620	829	TRUE	30	0.0818832	30	30	0	1e-300	1.48966e-61	1e-300	1e-300	1e-300	1
loop_chr2-chr2-1206	chr2	64113745	64114885	chr2	64129893	64131083	16173	64114315	64130488	372	173	TRUE	12	0.0442099	6	6	0	0.0106727	1.29339e-31	1.36462e-06	1.13416e-91	1.48564e-08	1
loop_chr2-chr2-1207	chr2	74554161	74554850	chr2	74587672	74588416	33538.5	7.45545e+07	74588044	269	330	TRUE	13	0.0778738	13	13	0	1e-300	9.93679e-33	1e-300	9.65286e-89	2.26758e-94	1
loop_chr2-chr2-1208	chr2	216109871	216110679	chr2	216141989	216143301	32370	216110275	216142645	275	404	TRUE	15	0.0607364	15	15	0	1e-300	5.05572e-37	1e-300	2.01303e-37	1.92335e-173	1
loop_chr2-chr2-1209	chr2	109143637	109144722	chr2	109213651	109214525	69908.5	1.09144e+08	109214088	402	274	TRUE	18	0.0788737	18	18	0	1e-300	1.08863e-45	1e-300	2.68783e-177	2.14589e-98	1
loop_chr2-chr2-1210	chr2	70977214	70977687	chr2	70994779	70995652	17765	7.09775e+07	7.09952e+07	150	188	TRUE	10	0.0637748	10	10	0	1e-300	2.08764e-29	1e-300	4.98752e-67	3.19966e-67	1
loop_chr2-chr2-1211	chr2	64727792	64728327	chr2	64749240	64750038	21579.5	6.47281e+07	64749639	252	412	TRUE	10	0.0643967	10	2.5	0	0.00338003	1.21927e-23	1.11425e-07	2.77572e-24	1.0589e-40	1
loop_chr2-chr2-1212	chr2	151862582	151863048	chr2	151905893	151906972	43617.5	151862815	1.51906e+08	566	297	TRUE	18	0.100009	18	18	0	1e-300	2.54185e-42	1e-300	1e-300	1.00299e-137	1
loop_chr2-chr2-1213	chr2	88599654	88600500	chr2	88669684	88669846	69688	88600077	88669765	548	147	TRUE	10	0.0851596	10	10	0	1e-300	8.72597e-25	1e-300	1.84589e-276	2.66056e-123	1
loop_chr2-chr2-1214	chr2	240513881	240514515	chr2	240559307	240561062	45986.5	240514198	2.4056e+08	256	377	TRUE	21	0.0754566	21	21	0	1e-300	8.81566e-56	1e-300	6.52234e-175	1.42653e-82	1
loop_chr2-chr2-1215	chr2	159879213	159879744	chr2	159922330	159922880	43126.5	1.59879e+08	159922605	511	240	TRUE	10	0.0794087	10	2	0	1e-300	6.50358e-23	1e-300	1.05477e-292	5.52575e-73	1
loop_chr2-chr2-1216	chr2	98454355	98454944	chr2	98487325	98487952	32989	9.84546e+07	9.84876e+07	259	373	TRUE	10	0.0705928	10	10	0	1e-300	5.90122e-24	1e-300	6.62565e-92	3.28125e-168	1
loop_chr2-chr2-1217	chr2	217415380	217416150	chr2	217440078	217440360	24454	217415765	217440219	233	254	TRUE	10	0.0815978	10	10	0	1e-300	4.09545e-26	1e-300	2.10564e-72	8.93478e-134	1
loop_chr2-chr2-1218	chr2	27031476	27033998	chr2	27050288	27051273	18043.5	27032737	2.70508e+07	296	441	TRUE	30	0.073431	30	30	0	0.00384444	6.2099e-80	1.43308e-33	1.38822e-50	3.68103e-294	1
loop_chr2-chr2-1219	chr2	75406143	75407195	chr2	75431827	75432302	25395.5	75406669	7.54321e+07	162	319	TRUE	11	0.0618369	11	11	0	3.8063e-06	9.87128e-30	1.00478e-08	1.39412e-14	8.69013e-92	1
loop_chr2-chr2-1220	chr2	141522981	141523677	chr2	141534432	141535879	11826.5	141523329	1.41535e+08	102	340	TRUE	12	0.0480677	12	12	0	1e-300	5.78218e-35	1e-300	2.52336e-18	3.74939e-103	1
loop_chr2-chr2-1221	chr2	97933235	97934296	chr2	97962788	97963588	29422.5	9.79338e+07	97963188	378	253	TRUE	13	0.059964	13	13	0	0.0128888	2.64406e-32	6.35978e-11	1.00393e-59	8.63411e-53	1
loop_chr2-chr2-1222	chr2	241376998	241377336	chr2	241390824	241391927	14208.5	241377167	2.41391e+08	68	182	TRUE	11	0.0655274	11	11	0	1e-300	7.78909e-37	1e-300	7.24729e-24	1.56279e-41	1
loop_chr2-chr2-1223	chr2	135820000	135820658	chr2	135840137	135840969	20224	135820329	135840553	256	140	TRUE	12	0.0691336	12	12	0	1e-300	9.69652e-35	1e-300	3.947e-105	9.19799e-41	1
loop_chr2-chr2-1224	chr2	144414613	144414896	chr2	144430357	144431514	16181	1.44415e+08	1.44431e+08	133	237	TRUE	10	0.0596117	10	3.33333	0	1e-300	6.42118e-29	1e-300	5.20671e-65	4.29317e-61	1
loop_chr2-chr2-1225	chr2	38611280	38611942	chr2	38663825	38664634	52618.5	38611611	3.86642e+07	263	310	TRUE	11	0.064191	11	11	0	1e-300	1.68392e-27	1e-300	5.5987e-108	4.46308e-111	1
loop_chr2-chr2-1226	chr2	147181673	147182788	chr2	147222412	147222788	40369.5	1.47182e+08	147222600	350	134	TRUE	13	0.0748445	13	13	0	1e-300	1.86927e-36	1e-300	4.24605e-158	1.98425e-40	1
loop_chr2-chr2-1227	chr2	196175510	196177405	chr2	196241260	196242644	65494.5	1.96176e+08	196241952	763	596	TRUE	20	0.0523579	20	10	0	0.00442073	5.19583e-39	1.58753e-19	1.13832e-127	1.08742e-225	1
loop_chr2-chr2-1228	chr2	39094741	39095612	chr2	39118488	39119809	23972	3.90952e+07	3.91191e+07	385	272	TRUE	19	0.0744058	19	19	0	0.00172814	4.84753e-49	3.18296e-18	2.8586e-166	2.74071e-41	1
loop_chr2-chr2-1229	chr2	60515731	60516454	chr2	60535186	60536579	19790	6.05161e+07	6.05359e+07	550	368	TRUE	18	0.0730215	18	18	0	1e-300	7.84779e-41	1e-300	1.14768e-243	2.56177e-51	1
loop_chr2-chr2-1230	chr2	44603580	44605749	chr2	44615265	44617160	11548	4.46047e+07	4.46162e+07	184	424	TRUE	32	0.0675912	32	10.6667	0	1e-300	8.64542e-94	1e-300	8.44777e-08	2.60622e-144	1
loop_chr2-chr2-1231	chr2	215811264	215812454	chr2	215831366	215831906	19777	215811859	215831636	454	159	TRUE	14	0.0694666	14	14	0	1e-300	6.21515e-37	1e-300	9.8295e-230	5.00764e-62	1
loop_chr2-chr2-1232	chr2	41840507	41841381	chr2	42085627	42086801	245270	41840944	42086214	406	175	TRUE	15	0.0628717	15	15	0	1e-300	4.97101e-40	1e-300	1.21724e-277	2.8469e-27	1
loop_chr2-chr2-1233	chr2	134323938	134325322	chr2	134335941	134337163	11922	134324630	134336552	335	462	TRUE	20	0.0658794	20	6.66667	0	1e-300	1.57798e-48	1e-300	5.37472e-101	4.76521e-205	1
loop_chr2-chr2-1234	chr2	230202738	230203409	chr2	230610497	230611845	408098	2.30203e+08	230611171	352	598	TRUE	16	0.0680264	16	16	0	1e-300	2.41892e-35	1e-300	1.67051e-93	1.96916e-180	1
loop_chr2-chr2-1235	chr2	190695332	190696404	chr2	190722053	190723017	26667	190695868	190722535	271	639	TRUE	17	0.0716746	17	17	0	9.03028e-05	2.10374e-39	1.09492e-15	3.47742e-42	1.78782e-239	1
loop_chr2-chr2-1236	chr2	62309543	62310106	chr2	62343731	62344691	34386.5	6.23098e+07	62344211	430	300	TRUE	16	0.0901808	16	16	0	1e-300	8.4568e-39	1e-300	2.9992e-226	2.05194e-60	1
loop_chr2-chr2-1237	chr2	215949867	215950721	chr2	216009342	216009589	59171.5	215950294	2.16009e+08	322	144	TRUE	10	0.0779662	10	10	0	1e-300	3.28542e-27	1e-300	3.00223e-152	8.78531e-111	1
loop_chr2-chr2-1238	chr2	64642208	64652329	chr2	64858445	64866974	215441	6.46473e+07	6.48627e+07	2960	2141	TRUE	191	0.0879121	19.1	12.7333	0	1.39584e-39	1e-300	2.59033e-168	1e-300	1e-300	1
loop_chr2-chr2-1239	chr2	196188250	196190372	chr2	196200667	196201007	11526	196189311	196200837	282	269	TRUE	15	0.0522995	15	7.5	0	1e-300	1.46919e-39	1e-300	8.35506e-21	9.71946e-115	1
loop_chr2-chr2-1240	chr2	73779950	73780452	chr2	73820896	73822575	41534.5	73780201	7.38217e+07	384	387	TRUE	21	0.0826528	21	21	0	1e-300	1.01869e-51	1e-300	5.11059e-256	2.2924e-75	1
loop_chr2-chr2-1241	chr2	60353033	60354571	chr2	60366036	60367001	12716.5	60353802	6.03665e+07	694	193	TRUE	19	0.0651608	19	6.33333	0	0.000174199	4.82877e-47	3.18296e-18	1.97764e-186	1.5878e-24	1
loop_chr2-chr2-1242	chr2	44615967	44617397	chr2	44628274	44628513	11711.5	44616682	4.46284e+07	399	68	TRUE	12	0.061719	12	6	0	1e-300	2.19318e-36	1e-300	7.62482e-147	2.28392e-36	1
loop_chr2-chr2-1243	chr2	138504436	138505550	chr2	138518192	138519624	13915	138504993	138518908	442	181	TRUE	22	0.0741751	7.33333	5.5	0	0.000873859	9.17228e-61	1.59705e-12	2.68018e-123	2.26304e-10	1
loop_chr2-chr2-1244	chr2	120232322	120232852	chr2	120247117	120248019	14981	120232587	120247568	303	77	TRUE	11	0.0659392	11	11	0	1e-300	1.04498e-33	1e-300	6.08766e-130	8.68279e-09	1
loop_chr2-chr2-1245	chr2	157454223	157456162	chr2	157468587	157469798	14000	1.57455e+08	1.57469e+08	201	978	TRUE	36	0.0981038	36	6	0	1.83714e-09	1.88025e-92	1.01639e-42	4.42455e-10	1e-300	1
loop_chr2-chr2-1246	chr2	173898188	173898332	chr2	173924849	173926097	27213	173898260	173925473	190	205	TRUE	10	0.0616673	10	5	0	1e-300	5.73767e-28	1e-300	1.34076e-88	1.46994e-39	1
loop_chr2-chr2-1247	chr2	181164800	181165824	chr2	181312673	181313469	147759	181165312	181313071	451	504	TRUE	16	0.0754645	16	16	0	1e-300	8.56382e-35	1e-300	3.85165e-165	1.4969e-113	1
loop_chr2-chr2-1248	chr2	207291592	207292695	chr2	207328421	207329398	36766	2.07292e+08	2.07329e+08	311	409	TRUE	15	0.0619045	15	3.75	0	0.0168324	4.02852e-36	3.00001e-13	4.9987e-55	5.23716e-86	1
loop_chr2-chr2-1249	chr2	182666699	182667165	chr2	182980082	182980540	313379	182666932	182980311	118	138	TRUE	10	0.0929013	10	10	0	1e-300	7.23479e-32	1e-300	1.34176e-53	3.04129e-49	1
loop_chr2-chr2-1250	chr2	223881654	223882556	chr2	223894881	223895875	13273	223882105	223895378	156	347	TRUE	14	0.0633846	14	14	0.03	1e-300	1.02911e-38	1e-300	2.07317e-25	2.77976e-77	1
loop_chr2-chr2-1251	chr2	165874435	165874725	chr2	165953796	165954884	79760	165874580	165954340	238	294	TRUE	11	0.0685232	11	11	0	1e-300	3.04021e-28	1e-300	3.68331e-197	1.69996e-95	1
loop_chr2-chr2-1252	chr2	43293872	43294342	chr2	43386687	43387305	92889	43294107	43386996	322	422	TRUE	12	0.0946774	12	12	0	1e-300	1.22745e-27	1e-300	5.79702e-187	2.65173e-157	1
loop_chr2-chr2-1253	chr2	43387132	43387667	chr2	43461578	43462260	74519.5	4.33874e+07	43461919	536	526	TRUE	10	0.0705348	10	10	0	1e-300	2.89138e-19	1e-300	1e-300	1.89546e-238	1
loop_chr2-chr2-1254	chr2	44596622	44597270	chr2	44616482	44617397	19993.5	44596946	4.46169e+07	211	321	TRUE	15	0.0823808	15	15	0	1e-300	2.51948e-40	1e-300	2.12554e-90	2.05117e-117	1
loop_chr2-chr2-1255	chr2	165953720	165954325	chr2	165970374	165971529	16929	1.65954e+08	1.65971e+08	320	68	TRUE	10	0.0487732	10	10	0	1e-300	1.17429e-30	1e-300	1.12637e-160	1.94131e-16	1
loop_chr2-chr2-1256	chr2	60833878	60834802	chr2	60880887	60882104	47155.5	60834340	6.08815e+07	332	669	TRUE	22	0.0882064	11	7.33333	0	0.0237599	1.13171e-50	5.52906e-16	7.43025e-67	3.23303e-201	1
loop_chr2-chr2-1257	chr2	196414277	196415238	chr2	196448248	196449930	34331.5	1.96415e+08	196449089	467	538	TRUE	20	0.0649571	20	20	0	0.0388799	3.12974e-44	1.58753e-19	2.33302e-134	6.88998e-70	1
loop_chr2-chr2-1258	chr2	54755612	54756290	chr2	54767604	54768621	12161.5	54755951	5.47681e+07	268	147	TRUE	14	0.070901	14	14	0	1e-300	1.07297e-40	1e-300	3.55104e-114	2.54238e-26	1
loop_chr2-chr2-1259	chr2	60966381	60967806	chr2	60979641	60980326	12890	6.09671e+07	6.098e+07	456	253	TRUE	21	0.085434	21	7	0	1e-300	4.07455e-54	1e-300	3.64228e-85	5.62784e-66	1
loop_chr2-chr2-1260	chr2	98460118	98461600	chr2	98473567	98476236	14042.5	98460859	9.84749e+07	718	498	TRUE	42	0.0868541	14	4.66667	0	0.00293633	9.02201e-99	4.16758e-33	3.36975e-184	9.35186e-20	1
loop_chr2-chr2-1261	chr2	43173585	43175893	chr2	43218833	43220543	44949	43174739	43219688	486	748	TRUE	36	0.0769107	18	36	0	0.0168131	4.50674e-82	2.64273e-32	9.18827e-152	3.14204e-208	1
loop_chr2-chr2-1262	chr2	218879336	218880003	chr2	218892148	218892806	12807.5	2.1888e+08	218892477	227	138	TRUE	16	0.103657	16	16	0	0.000117753	5.92549e-49	1.86776e-14	1.49411e-49	4.50577e-33	1
loop_chr2-chr2-1263	chr2	24315134	24316104	chr2	24342389	24344377	27764	24315619	24343383	488	558	TRUE	31	0.0899617	31	31	0	0.000200145	9.39663e-73	4.61805e-35	2.68019e-194	1.49393e-129	1
loop_chr2-chr2-1264	chr2	70248186	70249052	chr2	70293102	70293932	44898	70248619	70293517	398	372	TRUE	16	0.0809819	16	16	0	1e-300	8.08289e-38	1e-300	3.42087e-219	1.68472e-213	1
loop_chr2-chr2-1265	chr2	191114187	191115779	chr2	191193812	191194559	79202.5	191114983	1.91194e+08	536	504	TRUE	15	0.0550497	15	15	0	1e-300	3.83234e-31	1e-300	7.80668e-237	1e-300	1
loop_chr2-chr2-1266	chr2	230234102	230235166	chr2	230267186	230268106	33012	230234634	230267646	346	453	TRUE	17	0.0735531	17	17	0	0.00124709	3.96828e-40	1.09492e-15	2.48754e-125	8.95075e-175	1
loop_chr2-chr2-1267	chr2	157420766	157422052	chr2	157439121	157440281	18292	157421409	157439701	218	555	TRUE	18	0.0631699	6	4.5	0	0.0540889	5.63912e-45	3.57155e-09	5.25157e-24	1.81635e-89	1
loop_chr2-chr2-1268	chr2	224893974	224895498	chr2	224924538	224926297	30681.5	224894736	2.24925e+08	410	402	TRUE	21	0.0549089	21	7	0	1.36128e-05	9.45396e-51	7.54263e-21	2.15885e-116	2.77765e-50	1
loop_chr2-chr2-1269	chr2	173965230	173965717	chr2	173997286	173998126	32232.5	1.73965e+08	173997706	224	241	TRUE	10	0.0646879	10	10	0	1e-300	1.60613e-26	1e-300	1.4005e-73	8.87845e-110	1
loop_chr2-chr2-1270	chr2	84870143	84870691	chr2	84924848	84925866	54940	84870417	84925357	56	756	TRUE	14	0.0767415	14	14	0	1e-300	1.18275e-40	1e-300	5.50498e-11	1.88293e-294	1
loop_chr2-chr2-1271	chr2	42794388	42796325	chr2	42810443	42810606	15168	4.27954e+07	4.28105e+07	551	209	TRUE	20	0.0817532	20	10	0	1e-300	3.21499e-51	1e-300	5.14327e-145	6.20992e-168	1
loop_chr2-chr2-1272	chr2	25362313	25363092	chr2	25420706	25421463	58382	2.53627e+07	2.54211e+07	437	408	TRUE	14	0.0782403	14	14	0	0.000668328	2.72898e-31	4.51985e-12	1.08479e-298	1.28404e-41	1
loop_chr2-chr2-1273	chr2	62200232	62201518	chr2	62309543	62310106	108950	62200875	6.23098e+07	424	430	TRUE	13	0.0603532	13	13	0	1e-300	1.33019e-28	1e-300	4.35948e-57	2.9992e-226	1
loop_chr2-chr2-1274	chr2	176652438	176652987	chr2	176669453	176670091	17059.5	1.76653e+08	176669772	152	185	TRUE	10	0.0723175	10	10	0	1e-300	2.0294e-29	1e-300	2.48506e-57	2.34282e-80	1
loop_chr2-chr2-1275	chr2	7773226	7773974	chr2	7825825	7826446	52535.5	7773600	7.82614e+06	150	250	TRUE	10	0.0627033	10	10	0	1e-300	3.83051e-28	1e-300	8.12965e-47	3.72723e-148	1
loop_chr2-chr2-1276	chr2	43386583	43387593	chr2	43483088	43483682	96297	43387088	43483385	575	360	TRUE	14	0.0749234	14	14	0	1e-300	2.23833e-30	1e-300	2.64728e-193	8.26556e-65	1
loop_chr2-chr2-1277	chr2	112782142	112783116	chr2	112805314	112806414	23235	112782629	112805864	305	268	TRUE	17	0.0703613	17	8.5	0	0.00149719	4.80758e-45	1.09492e-15	1.4874e-116	9.1484e-62	1
loop_chr2-chr2-1278	chr2	68426162	68428411	chr2	68440682	68441843	13976	6.84273e+07	6.84413e+07	507	757	TRUE	41	0.10321	41	2.92857	0	6.90625e-10	1.05798e-94	1.12651e-50	8.58134e-65	1e-300	1
loop_chr2-chr2-1279	chr2	196101471	196102281	chr2	196150991	196151989	49614	196101876	196151490	566	266	TRUE	12	0.056974	12	6	0	1e-300	4.17268e-27	1e-300	1.37984e-276	1.24895e-57	1
loop_chr2-chr2-1280	chr2	201194024	201194472	chr2	201232047	201232466	38008.5	201194248	2.01232e+08	238	358	TRUE	11	0.10891	11	11	0	1e-300	2.73724e-27	1e-300	3.99334e-140	1.0117e-87	1
loop_chr2-chr2-1281	chr2	197191143	197192225	chr2	197310608	197312126	119683	197191684	197311367	518	449	TRUE	24	0.0792377	24	24	0	4.7594e-08	1.45092e-55	6.17589e-25	5.3283e-188	4.92491e-29	1
loop_chr2-chr2-1282	chr2	47323128	47323764	chr2	47336199	47337260	13283.5	47323446	4.73367e+07	321	348	TRUE	10	0.0505839	10	10	0	1e-300	2.5789e-23	1e-300	3.70323e-157	1.25446e-129	1
loop_chr2-chr2-1283	chr2	173239724	173240371	chr2	173358575	173359491	118986	1.7324e+08	173359033	256	284	TRUE	12	0.0659047	12	12	0	1e-300	5.99691e-31	1e-300	6.05355e-149	7.80483e-75	1
loop_chr2-chr2-1284	chr2	27489616	27490020	chr2	27582712	27583914	93495	27489818	27583313	354	278	TRUE	12	0.0641401	12	12	0	1e-300	2.41611e-29	1e-300	5.02864e-271	2.71511e-134	1
loop_chr2-chr2-1285	chr2	65365591	65367288	chr2	65388147	65388920	22094	6.53664e+07	6.53885e+07	358	439	TRUE	18	0.0625561	18	9	0	1.11992e-05	7.66974e-43	6.06428e-17	1.23692e-22	1.64322e-116	1
loop_chr2-chr2-1286	chr2	152046541	152047553	chr2	152070911	152071393	24105	152047047	152071152	432	171	TRUE	10	0.0574571	10	10	0	1e-300	3.75747e-25	1e-300	8.67784e-114	2.07569e-77	1
loop_chr2-chr2-1287	chr2	45889073	45890279	chr2	45902544	45903688	13440	45889676	45903116	629	164	TRUE	18	0.0657504	9	18	0	0.000181497	2.59191e-46	6.18901e-12	3.52076e-254	1.56214e-09	1
loop_chr2-chr2-1288	chr2	196150737	196151375	chr2	196165856	196167454	15599	196151056	196166655	264	378	TRUE	15	0.0575855	7.5	3	0	0.0178464	9.78107e-38	3.87123e-09	3.61583e-90	1.6246e-07	1
loop_chr2-chr2-1289	chr2	134275062	134275773	chr2	134293843	134295103	19055.5	1.34275e+08	134294473	402	467	TRUE	16	0.0696831	16	16	0	1e-300	3.84082e-36	1e-300	4.10892e-117	9.03911e-94	1
loop_chr2-chr2-1290	chr2	215880721	215881632	chr2	215917925	215918520	37046	2.15881e+08	2.15918e+08	172	508	TRUE	11	0.0626992	11	11	0	1e-300	3.44804e-27	1e-300	7.90309e-33	5.75816e-298	1
loop_chr2-chr2-1291	chr2	196161957	196163405	chr2	196175510	196176621	13384.5	196162681	1.96176e+08	420	582	TRUE	22	0.0737983	11	11	0	2.7181e-05	1.02308e-49	5.52906e-16	4.77371e-34	1.47404e-149	1
loop_chr2-chr2-1292	chr2	96322172	96322593	chr2	96340180	96341299	18357	9.63224e+07	9.63407e+07	191	170	TRUE	12	0.066889	12	12	0	0.0060122	2.9567e-35	8.31611e-10	1.383e-51	5.85391e-06	1
loop_chr2-chr2-1293	chr2	218185836	218187174	chr2	218269338	218270528	83428	218186505	218269933	207	575	TRUE	18	0.0611208	18	18	0	1e-300	4.07865e-45	1e-300	5.07997e-61	1e-300	1
loop_chr2-chr2-1294	chr2	68487879	68488250	chr2	68594872	68595514	107128	6.84881e+07	68595193	232	127	TRUE	11	0.0932132	11	11	0	1e-300	1.73999e-32	1e-300	4.23536e-122	2.27902e-52	1
loop_chr2-chr2-1295	chr2	60498623	60499895	chr2	60514821	60516500	16401.5	60499259	6.05157e+07	320	695	TRUE	21	0.0610863	21	7	0	0.00524561	5.44999e-48	7.54263e-21	9.73795e-88	1.21759e-167	1
loop_chr2-chr2-1296	chr2	8525531	8526923	chr2	8680366	8681601	154756	8526227	8.68098e+06	492	355	TRUE	20	0.0653528	20	20	0	1e-300	1.87093e-47	1e-300	7.55341e-202	7.26141e-89	1
loop_chr2-chr2-1297	chr2	173347853	173348623	chr2	173359183	173360216	11461.5	173348238	1.7336e+08	105	285	TRUE	13	0.061893	13	6.5	0	1e-300	4.34969e-39	1e-300	2.54136e-15	6.7589e-72	1
loop_chr2-chr2-1298	chr2	196101282	196101909	chr2	196162874	196163643	61663	1.96102e+08	1.96163e+08	569	223	TRUE	12	0.0737887	12	12	0	1e-300	5.12854e-28	1e-300	1e-300	3.96936e-09	1
loop_chr2-chr2-1299	chr2	196101282	196101909	chr2	196169721	196170391	68460.5	1.96102e+08	196170056	569	273	TRUE	11	0.0728026	11	11	0	1e-300	2.18011e-24	1e-300	1e-300	5.50847e-35	1
loop_chr2-chr2-1300	chr2	60883140	60884301	chr2	60998687	60999101	115174	6.08837e+07	60998894	379	189	TRUE	10	0.0545021	10	10	0	1e-300	2.79342e-25	1e-300	1.16326e-32	9.43478e-65	1
loop_chr2-chr2-1301	chr2	41840598	41841754	chr2	42089394	42089653	248348	41841176	4.20895e+07	424	126	TRUE	10	0.0606649	10	10	0	1e-300	1.33571e-26	1e-300	1.69003e-259	4.64687e-98	1
loop_chr2-chr2-1302	chr2	134261141	134263073	chr2	134287005	134288429	25610	134262107	134287717	865	518	TRUE	30	0.076735	15	7.5	0.01	0.00047517	2.18169e-63	5.85532e-25	1.49634e-190	1.84802e-27	1
loop_chr2-chr2-1303	chr2	161136015	161137767	chr2	161160484	161160983	23842.5	161136891	1.61161e+08	640	315	TRUE	15	0.0572018	15	7.5	0	5.46094e-05	4.38098e-33	3.00001e-13	2.76835e-187	1.90864e-149	1
loop_chr2-chr2-1304	chr2	207484451	207484817	chr2	207505070	207506030	20916	207484634	207505550	169	284	TRUE	12	0.077684	12	12	0	1e-300	3.59719e-33	1e-300	6.1817e-71	9.66089e-59	1
loop_chr2-chr2-1305	chr2	30287655	30288797	chr2	30310373	30311630	22775.5	30288226	3.0311e+07	417	266	TRUE	18	0.0644075	18	18	0	1e-300	1.23043e-45	1e-300	5.30279e-184	3.17863e-87	1
loop_chr2-chr2-1306	chr2	231545255	231546200	chr2	231557186	231558315	12023	2.31546e+08	2.31558e+08	233	232	TRUE	20	0.0827781	20	20	0	1e-300	5.91655e-58	1e-300	1.00762e-96	1.6215e-69	1
loop_chr2-chr2-1307	chr2	44479403	44479995	chr2	44955543	44956138	476142	44479699	4.49558e+07	309	139	TRUE	11	0.0795492	11	11	0	1e-300	1.21172e-30	1e-300	2.0009e-167	1.34932e-49	1
loop_chr2-chr2-1308	chr2	241110680	241113734	chr2	241124540	241128502	14314	241112207	241126521	414	337	TRUE	65	0.0795276	21.6667	21.6667	0.04	7.15277e-18	6.57444e-194	6.51413e-62	4.38015e-92	1.74433e-51	1
loop_chr2-chr2-1309	chr2	159185397	159186024	chr2	159200729	159201493	15400.5	1.59186e+08	159201111	250	179	TRUE	11	0.0678828	11	11	0	1e-300	1.9986e-30	1e-300	1.9058e-118	2.26305e-62	1
loop_chr2-chr2-1310	chr2	217419176	217420035	chr2	217433805	217434658	14626	2.1742e+08	2.17434e+08	147	338	TRUE	11	0.0551547	11	5.5	0	1e-300	6.24176e-30	1e-300	7.01232e-12	2.73377e-147	1
loop_chr2-chr2-1311	chr2	9554527	9555627	chr2	9607535	9608482	52931.5	9555077	9.60801e+06	368	404	TRUE	15	0.0629024	15	15	0	1e-300	4.37886e-35	1e-300	1.25944e-73	1.897e-227	1
loop_chr2-chr2-1312	chr2	64522604	64526447	chr2	64641911	64646762	119811	6.45245e+07	6.46443e+07	1818	1937	TRUE	66	0.0651656	22	22	0	1.09914e-08	7.93395e-101	2.95887e-63	1e-300	1e-300	1
loop_chr2-chr2-1313	chr2	25522012	25523069	chr2	25566757	25567683	44679.5	2.55225e+07	25567220	345	511	TRUE	17	0.0735902	17	17	0	1e-300	3.01718e-39	1e-300	1.24958e-91	1.88546e-241	1
loop_chr2-chr2-1314	chr2	99336741	99337198	chr2	99347641	99349555	11628.5	9.9337e+07	99348598	355	252	TRUE	17	0.0615476	17	17	0	1e-300	2.29702e-44	1e-300	2.95366e-226	6.0523e-36	1
loop_chr2-chr2-1315	chr2	60439216	60439596	chr2	60544981	60546020	106094	60439406	6.05455e+07	434	274	TRUE	10	0.0604939	10	10	0	1e-300	4.81966e-23	1e-300	7.91627e-256	2.28672e-11	1
loop_chr2-chr2-1316	chr2	43293542	43294525	chr2	43408140	43408767	114420	4.3294e+07	4.34085e+07	472	614	TRUE	14	0.0746442	14	14	0	1e-300	2.62682e-28	1e-300	1e-300	1e-300	1
loop_chr2-chr2-1317	chr2	201182746	201183798	chr2	201194024	201194922	11201	201183272	201194473	358	296	TRUE	11	0.048423	11	11	0	1e-300	3.14439e-26	1e-300	6.49401e-142	1.22145e-138	1
loop_chr2-chr2-1318	chr2	74183732	74184625	chr2	74205979	74206689	22155.5	7.41842e+07	74206334	203	284	TRUE	10	0.0535501	10	10	0	1e-300	3.12064e-26	1e-300	3.46426e-19	2.06559e-139	1
loop_chr2-chr2-1319	chr2	161136474	161137163	chr2	161166630	161167231	30112	1.61137e+08	1.61167e+08	437	372	TRUE	10	0.0665433	10	5	0	1e-300	1.13887e-21	1e-300	2.50426e-124	1.16039e-134	1
loop_chr2-chr2-1320	chr2	45889470	45890784	chr2	45909524	45910233	19751.5	45890127	4.59099e+07	624	188	TRUE	19	0.0806216	19	4.75	0	1.73114e-06	3.69985e-48	3.18296e-18	3.23973e-237	1.6224e-60	1
loop_chr2-chr2-1321	chr2	196151036	196151826	chr2	196162537	196165179	12427	196151431	196163858	239	686	TRUE	26	0.0650309	13	8.66667	0	1.31923e-05	3.54416e-65	2.43163e-20	2.72626e-55	2.93356e-39	1
loop_chr2-chr2-1322	chr2	134918110	134919321	chr2	135530834	135531960	612682	1.34919e+08	135531397	566	837	TRUE	15	0.0550968	15	15	0	1e-300	1.84185e-27	1e-300	1e-300	1e-300	1
loop_chr2-chr2-1323	chr2	108593871	108595474	chr2	108620795	108621900	26675	1.08595e+08	1.08621e+08	450	369	TRUE	23	0.0729077	23	23	0	1e-300	2.55902e-56	1e-300	3.10739e-134	3.13453e-159	1
loop_chr2-chr2-1324	chr2	24315539	24316160	chr2	24332922	24333897	17560	2.43158e+07	2.43334e+07	400	175	TRUE	20	0.10757	20	5	0	6.52057e-05	1.11321e-55	1.58753e-19	2.62068e-150	1.1276e-13	1
loop_chr2-chr2-1325	chr2	174634208	174635084	chr2	174683399	174684102	49104.5	174634646	1.74684e+08	396	182	TRUE	15	0.0815461	15	15	0	1e-300	6.26724e-40	1e-300	2.43581e-111	2.89885e-63	1
loop_chr2-chr2-1326	chr2	112259341	112260806	chr2	112275146	112276526	15762.5	1.1226e+08	112275836	221	284	TRUE	19	0.0573278	19	19	0	0.00546915	2.12557e-53	3.18296e-18	9.01895e-41	4.00374e-120	1
loop_chr2-chr2-1327	chr2	95042694	95043907	chr2	95063024	95063463	19943	9.50433e+07	9.50632e+07	156	140	TRUE	11	0.0571579	11	3.66667	0	1e-300	5.98505e-34	1e-300	5.15303e-35	2.6748e-67	1
loop_chr2-chr2-1328	chr2	171893311	171894968	chr2	171922033	171923177	28465.5	1.71894e+08	171922605	395	371	TRUE	27	0.0827455	27	27	0	1e-300	2.42645e-69	1e-300	4.43776e-173	9.05979e-178	1
loop_chr2-chr2-1329	chr2	134282742	134283780	chr2	134411723	134412480	128840	134283261	1.34412e+08	1027	258	TRUE	11	0.0526044	11	11	0	1e-300	7.82763e-22	1e-300	1e-300	1.48618e-81	1
loop_chr2-chr2-1330	chr2	170930239	170931412	chr2	170941727	170942446	11261	1.70931e+08	1.70942e+08	399	72	TRUE	12	0.0544445	12	12	0	1e-300	4.62556e-36	1e-300	7.47939e-118	5.52119e-08	1
loop_chr2-chr2-1331	chr2	70082340	70090807	chr2	70131853	70138473	48589.5	7.00866e+07	70135163	1811	1209	TRUE	164	0.0933114	6.56	20.5	0	2.6207e-12	1e-300	9.10424e-76	1e-300	1.07215e-125	1
loop_chr2-chr2-1332	chr2	207311050	207312164	chr2	207330845	207331987	19809	207311607	207331416	274	396	TRUE	19	0.072295	19	19	0	0.000384892	9.67637e-49	3.18296e-18	4.826e-101	1.2154e-43	1
loop_chr2-chr2-1333	chr2	65390089	65390878	chr2	65417175	65418415	27311.5	6.53905e+07	65417795	420	239	TRUE	12	0.0507684	12	4	0	0.0247393	3.03245e-29	8.31611e-10	1.00907e-86	7.8394e-44	1
loop_chr2-chr2-1334	chr2	170156214	170157483	chr2	170179848	170180468	23309.5	1.70157e+08	170180158	198	472	TRUE	15	0.0681637	15	7.5	0	0.00706326	3.37382e-38	3.00001e-13	1.20483e-14	3.84152e-190	1
loop_chr2-chr2-1335	chr2	38581248	38582392	chr2	38725651	38726483	144247	38581820	38726067	206	186	TRUE	14	0.0608184	14	14	0	1e-300	7.50137e-41	1e-300	3.1736e-37	1.85896e-11	1
loop_chr2-chr2-1336	chr2	108605952	108606484	chr2	108629216	108630031	23405.5	108606218	1.0863e+08	185	176	TRUE	11	0.0701002	11	11	0	1e-300	5.56535e-32	1e-300	2.53476e-49	4.48708e-26	1
loop_chr2-chr2-1337	chr2	218548040	218548762	chr2	218567855	218569072	20062.5	218548401	2.18568e+08	103	410	TRUE	12	0.0531248	12	12	0	1e-300	6.39184e-34	1e-300	2.11427e-28	2.14551e-174	1
loop_chr2-chr2-1338	chr2	216012443	216014165	chr2	216031742	216032737	18935.5	216013304	2.16032e+08	479	463	TRUE	19	0.0600286	9.5	19	0	0.0247163	1.05347e-42	6.4773e-13	9.02318e-58	1.20688e-165	1
loop_chr2-chr2-1339	chr2	152564959	152565390	chr2	152611494	152612580	46862.5	1.52565e+08	152612037	181	313	TRUE	10	0.0565859	10	10	0	1e-300	2.58724e-26	1e-300	3.32544e-69	2.1616e-90	1
loop_chr2-chr2-1340	chr2	195559373	195565781	chr2	195648834	195651863	87771.5	195562577	1.9565e+08	1240	521	TRUE	57	0.0518483	28.5	14.25	0	6.55878e-16	1.57518e-126	4.98434e-61	1e-300	9.14887e-66	1
loop_chr2-chr2-1341	chr2	25419025	25421184	chr2	25566580	25567639	147005	2.54201e+07	2.55671e+07	1217	499	TRUE	26	0.0693556	26	26	0	1e-300	5.1375e-50	1e-300	1e-300	9.21297e-190	1
loop_chr2-chr2-1342	chr2	48313432	48314348	chr2	48328550	48328748	14759	48313890	48328649	796	127	TRUE	12	0.0924677	12	12	0	1e-300	2.75814e-29	1e-300	1e-300	1.45177e-51	1
loop_chr2-chr2-1343	chr2	237674448	237675292	chr2	237700495	237701225	25990	237674870	237700860	302	219	TRUE	11	0.0599904	11	11	0	0.00971289	1.61161e-28	1.00478e-08	3.94333e-90	1.21503e-43	1
loop_chr2-chr2-1344	chr2	11749300	11751336	chr2	11775110	11776056	25265	11750318	11775583	469	250	TRUE	23	0.0662086	23	23	0	0.000497459	6.27405e-60	1.48478e-23	1.24275e-85	3.2365e-87	1
loop_chr2-chr2-1345	chr2	173965195	173965717	chr2	174039676	174040198	74481	173965456	174039937	231	375	TRUE	12	0.0986676	12	12	0	1e-300	5.03861e-30	1e-300	1.31294e-66	3.14766e-188	1
loop_chr2-chr2-1346	chr2	170180054	170180468	chr2	170201308	170202927	21856.5	170180261	1.70202e+08	434	236	TRUE	19	0.0802251	19	19	0	1e-300	3.03034e-49	1e-300	6.11806e-243	1.24352e-56	1
loop_chr2-chr2-1347	chr2	61992944	61993984	chr2	62409286	62410727	416542	61993464	6.241e+07	272	384	TRUE	18	0.0622787	9	9	0	1.19762e-05	4.09413e-46	6.18901e-12	3.99666e-25	3.28202e-65	1
loop_chr2-chr2-1348	chr2	39118714	39119919	chr2	39228296	39228988	109326	3.91193e+07	39228642	294	222	TRUE	15	0.0678763	15	7.5	0	2.15778e-14	1.43864e-40	1.46105e-17	2.45289e-57	3.94184e-53	1
loop_chr2-chr2-1349	chr2	85993890	85994903	chr2	86035905	86036752	41932	8.59944e+07	8.60363e+07	331	368	TRUE	15	0.0692265	15	15	0	1e-300	2.08881e-36	1e-300	2.67057e-118	7.12666e-214	1
loop_chr2-chr2-1350	chr2	231717033	231717970	chr2	231781714	231782326	64518.5	2.31718e+08	231782020	192	286	TRUE	10	0.0554169	10	10	0	1e-300	1.89586e-26	1e-300	1.76734e-13	4.7489e-152	1
loop_chr2-chr2-1351	chr2	68715001	68715749	chr2	68907810	68908776	192918	68715375	68908293	393	442	TRUE	10	0.0500822	10	10	0	1e-300	2.22208e-21	1e-300	8.83533e-211	4.02394e-204	1
loop_chr2-chr2-1352	chr2	197453102	197453576	chr2	197498419	197499643	45692	197453339	197499031	617	292	TRUE	17	0.0859419	17	17	0	1e-300	4.24283e-39	1e-300	1e-300	5.7421e-71	1
loop_chr2-chr2-1353	chr2	25586683	25588046	chr2	25601457	25602921	14824.5	2.55874e+07	25602189	394	314	TRUE	32	0.0971668	32	16	0	2.80968e-06	6.81292e-87	1.44173e-36	4.36404e-123	3.24599e-87	1
loop_chr2-chr2-1354	chr2	224957156	224957982	chr2	224982851	224983653	25683	224957569	224983252	347	205	TRUE	12	0.0632733	12	12	0	1e-300	4.51172e-31	1e-300	1.28094e-98	7.53224e-53	1
loop_chr2-chr2-1355	chr2	156335529	156335842	chr2	156430336	156431852	95408.5	1.56336e+08	156431094	380	484	TRUE	12	0.0563198	12	12	0	1e-300	4.84148e-26	1e-300	8.26365e-238	1.70782e-115	1
loop_chr2-chr2-1356	chr2	38607646	38608011	chr2	38634284	38634917	26772	3.86078e+07	3.86346e+07	340	283	TRUE	14	0.120418	14	14	0	1e-300	4.19468e-35	1e-300	9.39339e-226	8.79628e-152	1
loop_chr2-chr2-1357	chr2	42795700	42797254	chr2	42811293	42811825	15082	42796477	42811559	457	143	TRUE	12	0.0493811	12	6	0.02	0.066131	1.47809e-31	8.31611e-10	1.10565e-106	2.89709e-19	1
loop_chr2-chr2-1358	chr2	28252051	28253337	chr2	28273982	28275428	22011	28252694	28274705	297	214	TRUE	17	0.0534149	17	17	0	0.00071633	5.78506e-47	1.09492e-15	6.48754e-123	2.28209e-37	1
loop_chr2-chr2-1359	chr2	39379708	39380021	chr2	39436963	39437749	57491.5	3.93799e+07	39437356	246	275	TRUE	10	0.0781081	10	10	0	1e-300	1.59558e-25	1e-300	8.74314e-126	7.62379e-89	1
loop_chr2-chr2-1360	chr2	191571042	191571712	chr2	191690500	191691343	119544	191571377	1.91691e+08	130	191	TRUE	15	0.0851033	15	15	0	1e-300	4.20472e-47	1e-300	1.75923e-25	5.57761e-38	1
loop_chr2-chr2-1361	chr2	38581452	38582165	chr2	38722795	38724000	141589	3.85818e+07	3.87234e+07	168	451	TRUE	13	0.058182	13	13	0	1.59016e-06	1.13132e-33	6.35978e-11	3.70973e-45	3.22684e-119	1
loop_chr2-chr2-1362	chr2	231613703	231614481	chr2	231642810	231643613	29119.5	231614092	2.31643e+08	414	187	TRUE	15	0.0814429	15	15	0	1e-300	1.88339e-39	1e-300	3.76325e-184	2.37596e-88	1
loop_chr2-chr2-1363	chr2	109596831	109597833	chr2	109609201	109609922	12229.5	109597332	1.0961e+08	167	135	TRUE	11	0.0548026	11	5.5	0	1e-300	8.56383e-34	1e-300	1.04006e-35	4.2486e-30	1
loop_chr2-chr2-1364	chr2	231677657	231678215	chr2	231706887	231707256	29135.5	231677936	2.31707e+08	197	184	TRUE	10	0.0926007	10	10	0	1e-300	2.74957e-28	1e-300	2.49935e-62	4.09921e-74	1
loop_chr2-chr2-1365	chr2	20516715	20517608	chr2	20595399	20596385	78730.5	2.05172e+07	20595892	161	512	TRUE	11	0.0502528	11	11	0	1e-300	1.77919e-27	1e-300	2.33785e-56	9.26363e-296	1
loop_chr2-chr2-1366	chr2	236545093	236546880	chr2	236567782	236568153	21981	2.36546e+08	2.36568e+08	569	125	TRUE	15	0.0596669	15	15	0	1e-300	4.2132e-40	1e-300	2.29706e-172	2.06308e-40	1
loop_chr2-chr2-1367	chr2	152046708	152047452	chr2	152062527	152063180	15773.5	152047080	1.52063e+08	356	213	TRUE	11	0.0675912	11	11	0	0.000672678	7.39041e-28	1.00478e-08	3.89147e-108	4.00789e-78	1
loop_chr2-chr2-1368	chr2	65056086	65056501	chr2	65130165	65130314	73946	6.50563e+07	6.51302e+07	760	362	TRUE	10	0.1522	10	10	0	1e-300	2.23494e-19	1e-300	1e-300	1e-300	1
loop_chr2-chr2-1369	chr2	201126618	201127044	chr2	201150760	201151898	24498	201126831	201151329	214	332	TRUE	13	0.0713511	13	13	0	1e-300	5.11247e-34	1e-300	1.88154e-53	5.33714e-119	1
loop_chr2-chr2-1370	chr2	97869714	97870788	chr2	97991121	97991952	121286	97870251	9.79915e+07	334	379	TRUE	14	0.0630851	14	14	0	1e-300	2.09851e-33	1e-300	5.62307e-169	4.77692e-70	1
loop_chr2-chr2-1371	chr2	136206427	136207236	chr2	136238499	136239456	32146	1.36207e+08	1.36239e+08	301	344	TRUE	10	0.0486075	10	10	0	1e-300	1.19609e-23	1e-300	3.66492e-149	2.01687e-143	1
loop_chr2-chr2-1372	chr2	29116061	29117181	chr2	29129012	29130886	13328	29116621	29129949	324	281	TRUE	28	0.0802787	28	14	0	1.93345e-08	2.35712e-78	1.24964e-30	1.3985e-69	1.71238e-62	1
loop_chr2-chr2-1373	chr2	157326857	157328135	chr2	157468708	157469914	141815	157327496	157469311	352	976	TRUE	14	0.0483805	14	14	0	1e-300	2.78003e-27	1e-300	1.75186e-136	1e-300	1
loop_chr2-chr2-1374	chr2	157326862	157327992	chr2	157438761	157441350	112628	157327427	1.5744e+08	322	1068	TRUE	31	0.0715533	31	31	0	8.12826e-08	1.15394e-69	4.61805e-35	8.91845e-126	1e-300	1
loop_chr2-chr2-1375	chr2	60707255	60708286	chr2	60998858	60999679	291498	6.07078e+07	6.09993e+07	217	310	TRUE	13	0.0602554	13	13	0	1e-300	2.48488e-34	1e-300	2.42862e-93	1.7784e-112	1
loop_chr2-chr2-1376	chr2	97993277	97994254	chr2	98026998	98027328	33397.5	9.79938e+07	98027163	367	356	TRUE	11	0.0722455	11	11	0	1.22833e-07	3.24542e-25	7.74084e-12	1.01196e-53	9.7493e-130	1
loop_chr2-chr2-1377	chr2	207506445	207507379	chr2	207520704	207521863	14371.5	207506912	2.07521e+08	217	192	TRUE	15	0.06152	15	15	0	0.00178394	1.39627e-43	3.00001e-13	4.13269e-28	3.22001e-23	1
loop_chr2-chr2-1378	chr2	152134918	152135332	chr2	152166209	152167288	31623.5	152135125	1.52167e+08	175	296	TRUE	11	0.0632451	11	11	0	1e-300	1.02587e-29	1e-300	4.54944e-100	4.24638e-101	1
loop_chr2-chr2-1379	chr2	45727941	45729060	chr2	45739462	45740388	11424.5	4.57285e+07	45739925	690	115	TRUE	10	0.041976	10	10	0	1e-300	6.98254e-25	1e-300	1.8032e-199	2.73215e-11	1
loop_chr2-chr2-1380	chr2	32063328	32064384	chr2	32080015	32081102	16702.5	32063856	3.20806e+07	456	196	TRUE	18	0.0721015	18	9	0	3.183e-05	2.10664e-47	6.06428e-17	1.48639e-245	7.34835e-69	1
loop_chr2-chr2-1381	chr2	134249478	134251602	chr2	134261173	134263040	11566.5	134250540	1.34262e+08	827	852	TRUE	35	0.0752801	11.6667	3.5	0.01	0.000309082	4.36422e-69	2.62918e-25	2.92216e-74	3.12053e-205	1
loop_chr2-chr2-1382	chr2	230416615	230417601	chr2	230611059	230611845	194344	230417108	230611452	250	523	TRUE	13	0.0629758	13	13	0	1e-300	1.61671e-30	1e-300	9.77522e-23	2.32103e-203	1
loop_chr2-chr2-1383	chr2	84945611	84947367	chr2	84968632	84970641	23147.5	84946489	8.49696e+07	501	426	TRUE	29	0.0661191	9.66667	9.66667	0	0.00450512	1.96651e-70	4.29221e-19	1.381e-69	4.06981e-80	1
loop_chr2-chr2-1384	chr2	109546248	109546781	chr2	109611632	109612499	65551	1.09547e+08	1.09612e+08	116	119	TRUE	10	0.0613149	10	10	0	1e-300	1.30392e-32	1e-300	1.14775e-42	5.21851e-20	1
loop_chr2-chr2-1385	chr2	54568795	54569685	chr2	54584951	54585670	16070.5	54569240	5.45853e+07	416	127	TRUE	11	0.0586855	11	11	0	0.000966257	1.1882e-29	1.00478e-08	1.10221e-61	2.80107e-06	1
loop_chr2-chr2-1386	chr2	148643224	148644297	chr2	148813669	148814101	170124	1.48644e+08	148813885	379	470	TRUE	12	0.0684445	12	12	0	1e-300	3.28698e-26	1e-300	1.61987e-54	1e-300	1
loop_chr2-chr2-1387	chr2	24328477	24330737	chr2	24342396	24343774	13478	24329607	24343085	399	466	TRUE	25	0.058989	12.5	5	0	7.60183e-05	9.00779e-61	3.17079e-19	4.39071e-55	7.00175e-134	1
loop_chr2-chr2-1388	chr2	60867542	60868906	chr2	60880887	60881630	13034.5	60868224	6.08813e+07	183	515	TRUE	12	0.0488889	12	12	0	1e-300	1.34407e-29	1e-300	5.46525e-06	1.37523e-168	1
loop_chr2-chr2-1389	chr2	237674655	237675526	chr2	237694182	237695547	19774	2.37675e+08	2.37695e+08	304	298	TRUE	20	0.0767807	5	10	0	0.0338897	2.65298e-53	1.02005e-08	1.89619e-89	2.72754e-31	1
loop_chr2-chr2-1390	chr2	65366152	65367421	chr2	65382866	65383473	16383	6.53668e+07	6.53832e+07	266	424	TRUE	10	0.0457574	10	5	0	0.0604201	2.82068e-23	1.11425e-07	3.08409e-23	1.66392e-192	1
loop_chr2-chr2-1391	chr2	127389446	127390832	chr2	127401904	127402454	12040	127390139	127402179	248	93	TRUE	12	0.0532071	12	12	0	1e-300	3.76386e-37	1e-300	1.0788e-47	1.27354e-27	1
loop_chr2-chr2-1392	chr2	218272687	218273629	chr2	218287261	218287423	14184	218273158	218287342	236	247	TRUE	11	0.0855298	11	11	0	1e-300	3.93282e-29	1e-300	1.55325e-32	4.54175e-288	1
loop_chr2-chr2-1393	chr2	223895532	223895952	chr2	223941698	223942521	46367.5	223895742	2.23942e+08	272	210	TRUE	10	0.0690594	10	10	0	1e-300	2.84596e-26	1e-300	1.95547e-78	1.01064e-45	1
loop_chr2-chr2-1394	chr2	196162069	196163030	chr2	196174229	196175304	12217	1.96163e+08	1.96175e+08	308	289	TRUE	12	0.0505938	6	6	0.02	0.00034867	7.11873e-30	1.36462e-06	2.66262e-27	4.47573e-08	1
loop_chr2-chr2-1395	chr2	47724152	47724669	chr2	47741267	47742698	17572	4.77244e+07	4.7742e+07	709	187	TRUE	17	0.0749124	17	17	0	1e-300	1.82523e-41	1e-300	1e-300	2.19699e-26	1
loop_chr2-chr2-1396	chr2	10378173	10378661	chr2	10409712	10410585	31731.5	10378417	1.04101e+07	131	419	TRUE	11	0.0693791	11	11	0	1e-300	1.83516e-29	1e-300	8.25305e-43	4.88292e-169	1
loop_chr2-chr2-1397	chr2	68751645	68752230	chr2	68924881	68925620	173313	6.87519e+07	6.89253e+07	306	155	TRUE	11	0.0713179	11	11	0	1e-300	3.75613e-30	1e-300	1.91567e-163	5.11771e-50	1
loop_chr2-chr2-1398	chr2	226845332	226846039	chr2	226906100	226906735	60732	2.26846e+08	2.26906e+08	171	438	TRUE	11	0.0703613	11	5.5	0	1e-300	6.22338e-28	1e-300	6.10683e-35	8.41448e-156	1
loop_chr2-chr2-1399	chr2	151840255	151840935	chr2	151854256	151855790	14428	151840595	151855023	646	150	TRUE	17	0.0659121	17	17	0	1e-300	7.21107e-44	1e-300	1e-300	1.57171e-09	1
loop_chr2-chr2-1400	chr2	24315140	24316126	chr2	24360496	24360944	45087	24315633	24360720	498	242	TRUE	14	0.0838056	14	14	0	1e-300	1.00626e-33	1e-300	1.01571e-203	8.29e-112	1
loop_chr2-chr2-1401	chr2	171319208	171320776	chr2	171334230	171335310	14778	171319992	171334770	1386	264	TRUE	26	0.0842848	13	13	0	0.0149429	5.78868e-56	2.43163e-20	1e-300	4.50441e-48	1
loop_chr2-chr2-1402	chr2	111194237	111195236	chr2	111218883	111219995	24702.5	1.11195e+08	111219439	195	385	TRUE	14	0.056929	14	14	0	1e-300	1.15925e-36	1e-300	9.3306e-57	2.92528e-287	1
loop_chr2-chr2-1403	chr2	152046261	152047309	chr2	152166565	152167124	120060	152046785	1.52167e+08	401	191	TRUE	12	0.0641002	12	12	0	1e-300	1.09575e-30	1e-300	4.84814e-90	4.16899e-66	1
loop_chr2-chr2-1404	chr2	197992598	197993371	chr2	198004905	198005922	12429	1.97993e+08	1.98005e+08	201	277	TRUE	15	0.0719337	15	15	0	1e-300	1.23332e-41	1e-300	1.40843e-63	5.2757e-87	1
loop_chr2-chr2-1405	chr2	68720775	68722048	chr2	68736901	68739664	16871	6.87214e+07	6.87383e+07	344	481	TRUE	24	0.0510451	6	2.4	0	0.00281977	3.27728e-59	9.87846e-12	4.87427e-45	1.59099e-30	1
loop_chr2-chr2-1406	chr2	196390982	196391567	chr2	196409182	196409690	18161.5	1.96391e+08	196409436	159	425	TRUE	10	0.0785369	10	10	0	1e-300	1.50933e-25	1e-300	2.55629e-32	3.75785e-136	1
loop_chr2-chr2-1407	chr2	43595867	43596591	chr2	43608545	43609894	12990.5	43596229	4.36092e+07	525	175	TRUE	16	0.0662544	16	16	0	1e-300	2.91461e-41	1e-300	1e-300	2.03043e-25	1
loop_chr2-chr2-1408	chr2	38607417	38608095	chr2	38666512	38667335	59167.5	38607756	3.86669e+07	440	274	TRUE	12	0.0686269	12	4	0	1e-300	2.84198e-28	1e-300	1.02698e-252	1.25486e-74	1
loop_chr2-chr2-1409	chr2	70655181	70655727	chr2	70785447	70785988	130264	70655454	7.07857e+07	55	55	TRUE	10	0.0789704	10	10	0	1e-300	1.28784e-39	1e-300	9.86597e-15	2.16416e-10	1
loop_chr2-chr2-1410	chr2	236512909	236513564	chr2	236551852	236552542	38960.5	2.36513e+08	236552197	185	221	TRUE	11	0.0702044	11	11	0	1e-300	7.26298e-31	1e-300	2.46728e-66	3.67067e-59	1
loop_chr2-chr2-1411	chr2	60515467	60516762	chr2	60549087	60550395	33626.5	6.05161e+07	60549741	658	552	TRUE	19	0.0626575	19	19	0	0.0217267	1.41271e-38	3.18296e-18	2.9081e-201	3.88436e-83	1
loop_chr2-chr2-1412	chr2	32039115	32040401	chr2	32062837	32064517	23919	32039758	32063677	245	615	TRUE	23	0.0665657	23	23	0	3.26445e-06	2.22686e-57	1.48478e-23	4.80835e-82	1e-300	1
loop_chr2-chr2-1413	chr2	138522802	138524197	chr2	138534324	138535626	11475.5	1.38523e+08	138534975	310	120	TRUE	14	0.0445596	14	3.5	0	3.70217e-09	4.34265e-41	4.51985e-12	6.3902e-72	2.00014e-13	1
loop_chr2-chr2-1414	chr2	180124093	180125322	chr2	181058239	181059448	934136	1.80125e+08	1.81059e+08	260	208	TRUE	16	0.0563353	16	16	0	1e-300	5.38156e-45	1e-300	3.22326e-95	7.34715e-48	1
loop_chr2-chr2-1415	chr2	55014810	55015628	chr2	55047593	55048958	33056.5	55015219	5.50483e+07	212	620	TRUE	17	0.0668481	17	4.25	0	5.82442e-05	1.67757e-41	1.09492e-15	3.4369e-31	1.57533e-129	1
loop_chr2-chr2-1416	chr2	31965838	31967087	chr2	31980755	31981422	14626	3.19665e+07	3.19811e+07	162	388	TRUE	13	0.0582427	13	13	0	1e-300	9.54063e-35	1e-300	9.93881e-14	2.34415e-246	1
loop_chr2-chr2-1417	chr2	62309090	62310319	chr2	62321282	62322663	12268	6.23097e+07	6.2322e+07	573	285	TRUE	23	0.0756452	23	23	0	6.82996e-09	1.59904e-56	1.48478e-23	3.00265e-141	1.73789e-78	1
loop_chr2-chr2-1418	chr2	97676599	97677080	chr2	97688480	97689562	12181.5	9.76768e+07	97689021	88	156	TRUE	11	0.0604126	11	11	0	1e-300	2.82999e-36	1e-300	1.08429e-36	5.59284e-53	1
loop_chr2-chr2-1419	chr2	134253389	134254609	chr2	134267656	134268162	13910	134253999	134267909	558	109	TRUE	11	0.0547074	11	11	0	0.000360664	5.35633e-29	1.00478e-08	2.55335e-63	6.47871e-18	1
loop_chr2-chr2-1420	chr2	64606657	64607680	chr2	64864229	64864949	257420	6.46072e+07	64864589	1012	220	TRUE	13	0.0640236	13	13	0	1e-300	1.65302e-27	1e-300	1e-300	9.21679e-13	1
loop_chr2-chr2-1421	chr2	62039111	62040028	chr2	62054721	62056299	15940.5	6.20396e+07	62055510	377	239	TRUE	18	0.0619293	18	18	0	1e-300	2.62953e-47	1e-300	6.77555e-159	9.01328e-18	1
loop_chr2-chr2-1422	chr2	159879081	159879779	chr2	159902626	159903751	23758.5	159879430	1.59903e+08	618	237	TRUE	14	0.0659227	14	14	0.01	0.077332	1.57839e-32	4.51985e-12	1e-300	1.9948e-22	1
loop_chr2-chr2-1423	chr2	3558572	3558988	chr2	3578737	3579579	20378	3558780	3579158	199	73	TRUE	10	0.068236	10	10	0	1e-300	1.99081e-32	1e-300	8.16015e-118	9.87028e-09	1
loop_chr2-chr2-1424	chr2	64525085	64526224	chr2	64538783	64541432	14453	6.45257e+07	6.45401e+07	472	523	TRUE	32	0.072516	16	2.13333	0.02	3.0767e-10	6.422e-77	2.35125e-27	2.67583e-52	4.43239e-62	1
loop_chr2-chr2-1425	chr2	175136542	175137090	chr2	175154561	175154948	17938.5	175136816	1.75155e+08	179	202	TRUE	12	0.11017	12	12	0	1e-300	1.11823e-34	1e-300	1.83807e-75	1.49315e-130	1
loop_chr2-chr2-1426	chr2	230202950	230203714	chr2	230219319	230220634	16644.5	230203332	2.3022e+08	302	290	TRUE	14	0.0578053	7	2.33333	0	0.00766913	1.09609e-35	2.93057e-08	5.9709e-58	5.86561e-11	1
loop_chr2-chr2-1427	chr2	65320174	65321140	chr2	65357748	65358645	37539.5	65320657	6.53582e+07	357	514	TRUE	11	0.0506843	11	3.66667	0	1e-300	1.40723e-23	1e-300	4.82731e-114	1.8918e-177	1
loop_chr2-chr2-1428	chr2	64646496	64647099	chr2	64831440	64832048	184946	6.46468e+07	64831744	361	499	TRUE	12	0.0850611	12	12	0	1e-300	3.75684e-26	1e-300	6.67935e-56	1e-300	1
loop_chr2-chr2-1429	chr2	196159787	196160629	chr2	196175789	196176621	15997	196160208	196176205	288	534	TRUE	14	0.0717904	14	14	0	0.00895554	3.27053e-32	4.51985e-12	1.41285e-54	4.06858e-148	1
loop_chr2-chr2-1430	chr2	23891791	23892161	chr2	23921352	23922025	29712.5	23891976	2.39217e+07	304	131	TRUE	10	0.0823019	10	10	0	1e-300	6.89652e-28	1e-300	5.58848e-257	1.99899e-20	1
loop_chr2-chr2-1431	chr2	64661426	64662297	chr2	64699836	64700538	38325.5	6.46619e+07	64700187	359	420	TRUE	14	0.0764	14	7	0	9.39559e-07	2.52365e-32	4.51985e-12	1.79865e-98	2.31112e-98	1
loop_chr2-chr2-1432	chr2	230615145	230615728	chr2	230643983	230644309	28709.5	2.30615e+08	230644146	411	180	TRUE	10	0.0944344	10	10	0	1e-300	3.84417e-25	1e-300	6.26132e-195	4.66888e-108	1
loop_chr2-chr2-1433	chr2	74574201	74574893	chr2	74587749	74588370	13512.5	74574547	7.45881e+07	186	251	TRUE	10	0.0653776	10	5	0	1e-300	3.63539e-27	1e-300	5.82944e-17	4.96922e-60	1
loop_chr2-chr2-1434	chr2	196078040	196079162	chr2	196101471	196102146	23207.5	196078601	1.96102e+08	267	560	TRUE	13	0.0620997	13	6.5	0	1e-300	9.49659e-30	1e-300	2.26158e-49	1e-300	1
loop_chr2-chr2-1435	chr2	219540993	219542039	chr2	219689681	219690233	148441	219541516	219689957	195	110	TRUE	12	0.0644612	12	12	0	1e-300	1.64698e-37	1e-300	9.64268e-66	3.15914e-46	1
loop_chr2-chr2-1436	chr2	70146866	70147574	chr2	70160929	70161345	13917	70147220	70161137	86	341	TRUE	11	0.0840079	11	11	0	1e-300	1.43108e-32	1e-300	4.83616e-10	3.67243e-228	1
loop_chr2-chr2-1437	chr2	230913667	230914157	chr2	230984364	230985661	71100.5	230913912	2.30985e+08	233	743	TRUE	15	0.0720544	15	15	0	1e-300	4.06663e-34	1e-300	4.36414e-111	1.26021e-271	1
loop_chr2-chr2-1438	chr2	68379180	68379810	chr2	68440938	68441843	61895.5	68379495	6.84414e+07	212	706	TRUE	15	0.0838836	15	15	0	1e-300	4.36267e-35	1e-300	1.31892e-54	1e-300	1
loop_chr2-chr2-1439	chr2	226772203	226773384	chr2	226790301	226791732	18223	2.26773e+08	2.26791e+08	349	256	TRUE	21	0.0690145	21	21	0	4.7751e-15	1.66677e-56	5.79233e-27	8.21916e-187	8.09842e-73	1
loop_chr2-chr2-1440	chr2	24509380	24510000	chr2	24576035	24578567	67611	24509690	24577301	416	612	TRUE	27	0.0735312	27	27	0	1e-300	1.0977e-62	1e-300	1.37172e-220	1.5127e-179	1
loop_chr2-chr2-1441	chr2	102366991	102368013	chr2	102424962	102426159	58058.5	102367502	1.02426e+08	292	241	TRUE	15	0.0580267	15	15	0	1e-300	4.61102e-40	1e-300	5.6575e-128	3.06664e-82	1
loop_chr2-chr2-1442	chr2	162301091	162301637	chr2	162317200	162318255	16363.5	162301364	1.62318e+08	193	190	TRUE	10	0.053617	10	10	0	1e-300	3.0963e-28	1e-300	7.22081e-93	1.47956e-13	1
loop_chr2-chr2-1443	chr2	65381440	65383821	chr2	65436597	65437372	54354	6.53826e+07	6.5437e+07	765	519	TRUE	26	0.0707181	26	26	0	1e-300	7.46048e-55	1e-300	2.44206e-119	1e-300	1
loop_chr2-chr2-1444	chr2	37195800	37197658	chr2	37230969	37232260	34885.5	37196729	3.72316e+07	387	541	TRUE	22	0.0599714	22	22	0	3.07197e-05	3.1533e-51	3.42142e-22	8.78201e-109	2.42451e-247	1
loop_chr2-chr2-1445	chr2	60807073	60807853	chr2	60836818	60837970	29931	60807463	60837394	370	401	TRUE	19	0.084419	19	19	0	1.47372e-07	4.36352e-46	3.18296e-18	4.01597e-145	1.61385e-30	1
loop_chr2-chr2-1446	chr2	134274981	134276331	chr2	134287051	134287714	11726.5	134275656	1.34287e+08	486	375	TRUE	17	0.0724935	17	17	0	2.92674e-07	5.39965e-39	1.09492e-15	1.04433e-85	2.50967e-92	1
loop_chr2-chr2-1447	chr2	62334366	62335422	chr2	62362444	62363910	28283	62334894	62363177	333	478	TRUE	16	0.0544589	16	16	0	1e-300	2.60175e-37	1e-300	1.11433e-97	1.43906e-173	1
loop_chr2-chr2-1448	chr2	37243758	37244948	chr2	37390003	37390745	146021	37244353	37390374	372	554	TRUE	11	0.0488742	11	11	0	1e-300	5.09491e-23	1e-300	2.03122e-183	1e-300	1
loop_chr2-chr2-1449	chr2	177169817	177170540	chr2	177211623	177213468	42367	1.7717e+08	1.77213e+08	230	572	TRUE	24	0.0802251	24	24	0	1e-300	9.69328e-62	1e-300	6.8709e-83	3.2667e-238	1
loop_chr2-chr2-1450	chr2	33484045	33485025	chr2	33530595	33531068	46296.5	33484535	3.35308e+07	316	207	TRUE	10	0.0590783	10	10	0	1e-300	1.12471e-25	1e-300	1.64112e-72	2.36475e-45	1
loop_chr2-chr2-1451	chr2	6309577	6311429	chr2	6353112	6354024	43065	6310503	6353568	393	354	TRUE	23	0.0714305	23	7.66667	0	5.93302e-10	3.91925e-58	1.48478e-23	9.2422e-159	1.26304e-117	1
loop_chr2-chr2-1452	chr2	191650655	191651698	chr2	191676728	191677599	25987	1.91651e+08	1.91677e+08	286	317	TRUE	14	0.0627885	14	14	0	0.00171426	1.79585e-35	4.51985e-12	6.2375e-102	1.32527e-69	1
loop_chr2-chr2-1453	chr2	86244071	86245164	chr2	86274948	86275502	30607.5	8.62446e+07	86275225	213	245	TRUE	14	0.0729673	14	7	0	1e-300	6.49078e-39	1e-300	2.30253e-54	4.76924e-97	1
loop_chr2-chr2-1454	chr2	64100504	64102201	chr2	64326051	64326603	224974	6.41014e+07	64326327	492	731	TRUE	18	0.0687032	18	9	0	1e-300	2.8299e-36	1e-300	5.24335e-118	1e-300	1
loop_chr2-chr2-1455	chr2	191617541	191617930	chr2	191675585	191676401	58257.5	1.91618e+08	191675993	177	311	TRUE	10	0.0712372	10	10	0	1e-300	1.92817e-26	1e-300	1.99837e-87	1.16702e-96	1
loop_chr2-chr2-1456	chr2	70094022	70095232	chr2	70108463	70109309	14259	70094627	70108886	238	608	TRUE	15	0.0626271	15	5	0	1e-300	2.71776e-35	1e-300	4.72606e-48	1e-300	1
loop_chr2-chr2-1457	chr2	28594157	28595195	chr2	28752655	28754655	158979	28594676	28753655	252	332	TRUE	26	0.0734648	26	26	0	6.6251e-18	5.81115e-73	2.28332e-35	4.051e-103	4.76915e-66	1
loop_chr2-chr2-1458	chr2	143110768	143111730	chr2	143258531	143260583	148308	143111249	143259557	251	331	TRUE	21	0.0598095	21	21	0	2.32044e-07	3.44568e-57	7.54263e-21	6.63694e-87	1.5611e-46	1
loop_chr2-chr2-1459	chr2	174594963	174596628	chr2	174608338	174609543	13145	1.74596e+08	1.74609e+08	428	392	TRUE	27	0.0807562	9	9	0	0.000536923	1.05619e-67	3.90314e-17	9.69828e-48	1.11589e-66	1
loop_chr2-chr2-1460	chr2	216015726	216017742	chr2	216031342	216033046	15460	216016734	216032194	665	520	TRUE	37	0.0853793	18.5	9.25	0	9.16558e-06	1.38782e-85	1.42637e-33	1.20904e-175	9.9446e-163	1
loop_chr2-chr2-1461	chr2	27133616	27134972	chr2	27191570	27191906	57444	27134294	27191738	269	147	TRUE	15	0.0761	15	15	0	1e-300	5.88733e-44	1e-300	1.35576e-130	2.96351e-119	1
loop_chr2-chr2-1462	chr2	96760977	96761503	chr2	96773957	96774590	13033.5	96761240	9.67743e+07	175	164	TRUE	10	0.0740646	10	10	0	1e-300	2.50916e-29	1e-300	1.41398e-43	8.47809e-39	1
loop_chr2-chr2-1463	chr2	230327334	230327933	chr2	230347782	230348892	20703.5	2.30328e+08	230348337	255	176	TRUE	12	0.0602744	12	12	0	1e-300	1.59091e-33	1e-300	6.98202e-145	6.67637e-53	1
loop_chr2-chr2-1464	chr2	60966381	60967238	chr2	60983704	60985064	17574.5	6.09668e+07	60984384	367	222	TRUE	15	0.0580791	15	15	0	4.03012e-09	4.29649e-39	1.46105e-17	2.39545e-122	3.56208e-16	1
loop_chr2-chr2-1465	chr2	135983994	135986126	chr2	136131445	136132404	146864	135985060	1.36132e+08	778	657	TRUE	28	0.0777594	28	14	0	1e-300	9.40293e-57	1e-300	1e-300	2.42793e-294	1
loop_chr2-chr2-1466	chr2	208265430	208267335	chr2	208280450	208281181	14433	2.08266e+08	2.08281e+08	836	182	TRUE	23	0.0748991	23	23	0	8.47091e-08	2.11937e-57	1.48478e-23	1e-300	8.91485e-83	1
loop_chr2-chr2-1467	chr2	60413227	60414321	chr2	60439223	60439834	25754.5	60413774	6.04395e+07	310	497	TRUE	12	0.0604158	12	12	0	1e-300	5.60901e-27	1e-300	3.54382e-93	4.41618e-278	1
loop_chr2-chr2-1468	chr2	38751427	38752038	chr2	38777806	38779014	26677.5	3.87517e+07	38778410	190	316	TRUE	12	0.0566295	12	12	0	1e-300	5.64702e-32	1e-300	2.13549e-42	4.32343e-185	1
loop_chr2-chr2-1469	chr2	60840623	60841922	chr2	60867893	60868185	26766.5	6.08413e+07	60868039	508	111	TRUE	12	0.0647448	12	4	0	1e-300	2.22109e-32	1e-300	3.31914e-83	4.71518e-56	1
loop_chr2-chr2-1470	chr2	98649035	98649945	chr2	98836372	98837299	187346	98649490	9.88368e+07	280	152	TRUE	19	0.0887848	19	19	0	1e-300	9.03664e-57	1e-300	2.01462e-104	3.86243e-32	1
loop_chr2-chr2-1471	chr2	197191603	197192901	chr2	197208924	197210053	17236.5	197192252	1.97209e+08	466	542	TRUE	16	0.0565906	16	16	0	0.000105117	4.72088e-34	1.86776e-14	3.82829e-106	1.18695e-114	1
loop_chr2-chr2-1472	chr2	197197963	197200252	chr2	197209094	197210053	10466	1.97199e+08	1.9721e+08	506	509	TRUE	11	0.0290717	11	11	0.01	2.53762e-07	6.03823e-22	7.74084e-12	7.56259e-27	2.53311e-111	1
loop_chr2-chr2-1473	chr2	126644827	126645494	chr2	126657109	126659617	13202.5	1.26645e+08	126658363	198	514	TRUE	30	0.0811095	30	7.5	0	1e-300	1.86804e-83	1e-300	2.45581e-112	1.67943e-151	1
loop_chr2-chr2-1474	chr2	134623277	134624261	chr2	134739893	134740663	116509	134623769	134740278	328	545	TRUE	12	0.0587281	12	12	0	1e-300	3.40146e-26	1e-300	1.78638e-133	7.53568e-262	1
loop_chr2-chr2-1475	chr2	171135997	171136349	chr2	171157189	171159473	22158	171136173	171158331	282	575	TRUE	18	0.0586167	18	18	0	1e-300	1.29828e-42	1e-300	9.25722e-165	4.46967e-79	1
loop_chr2-chr2-1476	chr2	73963765	73964726	chr2	73979388	73980299	15598	7.39642e+07	7.39798e+07	367	197	TRUE	15	0.0687827	15	7.5	0	0.0404962	6.73436e-40	3.00001e-13	1.13931e-155	5.96987e-20	1
loop_chr2-chr2-1477	chr2	57892895	57893637	chr2	58032047	58032936	139226	57893266	5.80325e+07	338	256	TRUE	10	0.0526308	10	10	0	1e-300	1.93585e-24	1e-300	3.94103e-87	3.6631e-52	1
loop_chr2-chr2-1478	chr2	152046535	152047394	chr2	152175848	152176790	129354	1.52047e+08	152176319	410	552	TRUE	15	0.0714943	15	15	0	0.000669319	2.60427e-32	3.00001e-13	5.8272e-129	1e-300	1
loop_chr2-chr2-1479	chr2	64914740	64915703	chr2	64945998	64946761	31158	6.49152e+07	6.49464e+07	950	297	TRUE	14	0.0696276	14	14	0	1e-300	1.69818e-28	1e-300	5.90075e-269	8.31951e-106	1
loop_chr2-chr2-1480	chr2	171393445	171394910	chr2	171405424	171406405	11737	1.71394e+08	1.71406e+08	215	468	TRUE	16	0.056151	16	8	0.02	5.84951e-05	1.38592e-40	1.86776e-14	2.11595e-09	5.27063e-123	1
loop_chr2-chr2-1481	chr2	68121023	68121738	chr2	68250661	68251436	129668	6.81214e+07	6.8251e+07	728	602	TRUE	13	0.0748947	13	13	0	1e-300	1.28572e-23	1e-300	1e-300	8.72789e-252	1
loop_chr2-chr2-1482	chr2	31957238	31958253	chr2	31980597	31981492	23299	3.19577e+07	3.1981e+07	212	424	TRUE	12	0.0539314	12	6	0	1e-300	7.80243e-30	1e-300	1.47583e-42	2.42307e-217	1
loop_chr2-chr2-1483	chr2	55232061	55232867	chr2	55268428	55269639	36569.5	55232464	5.5269e+07	249	277	TRUE	16	0.0680939	16	16	0	1e-300	2.99165e-43	1e-300	3.3289e-71	3.19128e-110	1
loop_chr2-chr2-1484	chr2	71070618	71071220	chr2	71129954	71131116	59616	71070919	71130535	238	398	TRUE	12	0.0583951	12	12	0	1e-300	1.49858e-29	1e-300	1.35569e-58	2.56694e-211	1
loop_chr2-chr2-1485	chr2	121530468	121531468	chr2	121650001	121651016	119540	121530968	1.21651e+08	713	305	TRUE	19	0.0809417	19	9.5	0	0.0128041	6.71689e-43	3.18296e-18	1e-300	1.2652e-108	1
loop_chr2-chr2-1486	chr2	207503067	207503475	chr2	207520866	207522095	18209.5	207503271	2.07521e+08	202	204	TRUE	10	0.0524379	10	10	0.01	1e-300	1.02121e-27	1e-300	1.1756e-83	7.29525e-26	1
loop_chr2-chr2-1487	chr2	97991576	97992118	chr2	98026635	98027807	35374	97991847	98027221	299	668	TRUE	13	0.0651068	13	13	0	0.0175807	4.28269e-28	6.35978e-11	6.30436e-60	1e-300	1
loop_chr2-chr2-1488	chr2	224886076	224886615	chr2	225002060	225002957	116163	2.24886e+08	2.25003e+08	250	326	TRUE	11	0.0657555	11	11	0	1e-300	1.67332e-27	1e-300	3.41905e-118	1.97215e-143	1
loop_chr2-chr2-1489	chr2	37395495	37397269	chr2	37832699	37833052	436494	37396382	3.78329e+07	342	211	TRUE	12	0.0484292	12	12	0	1e-300	5.39318e-31	1e-300	3.71896e-26	4.53366e-81	1
loop_chr2-chr2-1490	chr2	43336495	43337651	chr2	43401737	43402784	65187.5	43337073	4.34023e+07	228	1052	TRUE	13	0.0506551	13	13	0	1e-300	4.40709e-27	1e-300	2.07649e-68	1e-300	1
loop_chr2-chr2-1491	chr2	118055209	118056449	chr2	118087834	118088229	32202.5	118055829	1.18088e+08	530	239	TRUE	14	0.0735029	14	14	0	1e-300	2.03108e-33	1e-300	1.40544e-192	1.29852e-130	1
loop_chr2-chr2-1492	chr2	38146862	38147213	chr2	38164476	38165826	18113.5	3.8147e+07	38165151	264	155	TRUE	12	0.0605579	12	12	0	1e-300	5.02795e-34	1e-300	3.23313e-142	5.4289e-20	1
loop_chr2-chr2-1493	chr2	196377105	196378424	chr2	196403477	196404757	26352.5	1.96378e+08	196404117	984	317	TRUE	25	0.082571	12.5	25	0	0.0567645	4.20207e-55	3.17079e-19	1e-300	4.60934e-14	1
loop_chr2-chr2-1494	chr2	100568707	100569734	chr2	100580455	100581255	11634.5	1.00569e+08	100580855	77	277	TRUE	15	0.0704769	15	15	0	1e-300	2.77159e-48	1e-300	3.00402e-13	3.26962e-172	1
loop_chr2-chr2-1495	chr2	201128903	201129734	chr2	201151291	201151665	22159.5	2.01129e+08	201151478	264	201	TRUE	11	0.0783609	11	11	0	1e-300	1.36287e-29	1e-300	1.89289e-23	5.92096e-100	1
loop_chr2-chr2-1496	chr2	197138295	197139068	chr2	197152103	197153099	13919.5	1.97139e+08	197152601	101	429	TRUE	12	0.0582301	12	6	0	1e-300	8.64222e-34	1e-300	4.66294e-06	7.50794e-154	1
loop_chr2-chr2-1497	chr2	97870547	97870800	chr2	97908102	97909166	37960.5	9.78707e+07	97908634	253	369	TRUE	11	0.071697	11	11	0	1e-300	7.60857e-27	1e-300	4.21902e-173	1.75717e-75	1
loop_chr2-chr2-1498	chr2	73985662	73986904	chr2	74031878	74033148	46230	73986283	74032513	309	828	TRUE	18	0.0615102	18	6	0	0.00106675	5.34123e-39	6.06428e-17	3.53297e-43	1e-300	1
loop_chr2-chr2-1499	chr2	171811275	171811781	chr2	172103237	172104549	292365	171811528	172103893	69	388	TRUE	15	0.0708258	15	15	0	1e-300	7.80131e-47	1e-300	1.99349e-19	2.49212e-114	1
loop_chr2-chr2-1500	chr2	30337030	30337819	chr2	30365688	30366743	28791	3.03374e+07	3.03662e+07	693	132	TRUE	12	0.0558617	12	12	0	1e-300	8.39775e-30	1e-300	1e-300	5.97951e-27	1
loop_chr2-chr2-1501	chr2	171323563	171325571	chr2	171336638	171337385	12444.5	171324567	1.71337e+08	591	231	TRUE	20	0.0623164	20	20	0	6.33535e-14	1.08058e-49	1.58753e-19	2.22926e-36	1.23478e-58	1
loop_chr2-chr2-1502	chr2	97930172	97936504	chr2	97990395	97995143	59431	97933338	97992769	1436	1293	TRUE	72	0.055781	18	10.2857	0	7.03302e-05	6.14361e-133	7.05667e-63	1e-300	1e-300	1
loop_chr2-chr2-1503	chr2	189662340	189663130	chr2	189673975	189674418	11461.5	189662735	1.89674e+08	187	132	TRUE	10	0.0696195	10	2	0.01	1e-300	5.27759e-30	1e-300	1.2362e-09	2.84949e-42	1
loop_chr2-chr2-1504	chr2	45713533	45713984	chr2	45728194	45728807	14742	4.57138e+07	4.57285e+07	98	572	TRUE	11	0.0887452	11	11	0	1e-300	2.06129e-29	1e-300	3.37209e-33	7.34445e-199	1
loop_chr2-chr2-1505	chr2	73926447	73926951	chr2	74032178	74033372	106076	73926699	74032775	359	854	TRUE	13	0.0657203	13	13	0	1e-300	1.18049e-25	1e-300	5.22152e-225	1e-300	1
loop_chr2-chr2-1506	chr2	24493451	24495333	chr2	24509380	24509999	15297.5	24494392	2.45097e+07	203	415	TRUE	17	0.0583484	17	4.25	0	0.0431333	7.64713e-45	1.09492e-15	4.83207e-14	2.2206e-219	1
loop_chr2-chr2-1507	chr2	109232135	109233607	chr2	109253029	109254926	21106.5	109232871	1.09254e+08	304	340	TRUE	30	0.0764389	30	6	0	3.43987e-08	4.34427e-83	1.43308e-33	1.18256e-49	1.12059e-83	1
loop_chr2-chr2-1508	chr2	112820702	112821579	chr2	112840972	112841971	20331	1.12821e+08	1.12841e+08	308	230	TRUE	12	0.0549089	12	12	0	1e-300	4.34253e-31	1e-300	1.74604e-108	1.40842e-64	1
loop_chr2-chr2-1509	chr2	216205123	216207158	chr2	216217462	216219045	12113	2.16206e+08	2.16218e+08	505	195	TRUE	22	0.0521973	22	22	0	2.80174e-07	1.04268e-58	3.42142e-22	3.02235e-192	9.09915e-17	1
loop_chr2-chr2-1510	chr2	42192681	42193020	chr2	42206301	42207507	14053.5	4.21929e+07	42206904	194	137	TRUE	11	0.0611165	11	11	0	1e-300	5.5203e-33	1e-300	3.4729e-97	2.04427e-11	1
loop_chr2-chr2-1511	chr2	175141705	175143383	chr2	175167731	175168786	25714.5	175142544	1.75168e+08	159	670	TRUE	18	0.0565362	18	18	0	5.15339e-05	4.54773e-46	6.06428e-17	9.05919e-11	1e-300	1
loop_chr2-chr2-1512	chr2	230225285	230226665	chr2	230611051	230611626	385364	230225975	2.30611e+08	846	448	TRUE	12	0.05269	12	12	0	1e-300	2.97185e-22	1e-300	4.6903e-294	9.4404e-250	1
loop_chr2-chr2-1513	chr2	226873089	226873532	chr2	226905905	226906689	32986.5	2.26873e+08	226906297	100	472	TRUE	14	0.0979439	14	14	0	3.16393e-09	1.14175e-39	4.51985e-12	7.26847e-23	2.28323e-165	1
loop_chr2-chr2-1514	chr2	144215561	144216683	chr2	144240805	144241541	25051	144216122	144241173	192	285	TRUE	10	0.0462007	10	3.33333	0	6.43362e-05	1.82964e-26	1.11425e-07	1.74866e-20	9.5091e-67	1
loop_chr2-chr2-1515	chr2	33475729	33477004	chr2	33529579	33531732	54289	3.34764e+07	3.35307e+07	693	546	TRUE	39	0.0976602	19.5	39	0	0.00075862	1.70124e-89	3.83922e-36	2.49061e-288	4.37077e-180	1
loop_chr2-chr2-1516	chr2	70086271	70087370	chr2	70115785	70116462	29303	7.00868e+07	7.01161e+07	386	295	TRUE	12	0.0580006	12	12	0	4.74857e-05	1.42903e-28	8.31611e-10	2.48253e-50	2.93366e-108	1
loop_chr2-chr2-1517	chr2	85853031	85853706	chr2	85887496	85888534	34646.5	8.58534e+07	85888015	221	301	TRUE	12	0.0601337	12	12	0	1e-300	2.00822e-31	1e-300	2.93838e-61	1.43986e-125	1
loop_chr2-chr2-1518	chr2	218035583	218036848	chr2	218068487	218068970	32513	2.18036e+08	2.18069e+08	146	110	TRUE	12	0.0589296	12	12	0	1e-300	4.54181e-39	1e-300	8.11385e-18	5.02284e-39	1
loop_chr2-chr2-1519	chr2	105745998	105746547	chr2	105794886	105796371	49356	1.05746e+08	1.05796e+08	257	352	TRUE	14	0.0590842	14	14	0	1e-300	1.72828e-35	1e-300	2.36484e-90	1.12834e-25	1
loop_chr2-chr2-1520	chr2	68751425	68752132	chr2	68909688	68910358	158244	6.87518e+07	68910023	320	232	TRUE	10	0.062339	10	10	0	1e-300	4.08637e-25	1e-300	8.0526e-149	2.7876e-47	1
loop_chr2-chr2-1521	chr2	218876599	218877553	chr2	218892412	218893158	15709	218877076	218892785	202	167	TRUE	13	0.065643	13	13	0	9.58234e-05	2.46617e-38	6.35978e-11	1.73775e-31	2.85162e-41	1
loop_chr2-chr2-1522	chr2	46543670	46545916	chr2	46573207	46575980	29800.5	46544793	4.65746e+07	933	407	TRUE	30	0.0513095	10	7.5	0.04	0.0343487	1.26322e-65	4.27705e-20	2.8315e-294	5.86122e-29	1
loop_chr2-chr2-1523	chr2	200455829	200456623	chr2	200471283	200471996	15413.5	200456226	2.00472e+08	187	430	TRUE	11	0.0626575	11	1.83333	0.03	0.0503297	1.39373e-27	1.00478e-08	5.67073e-30	6.48229e-245	1
loop_chr2-chr2-1524	chr2	64606657	64607305	chr2	64873423	64873785	266623	64606981	64873604	927	420	TRUE	10	0.0849909	10	10	0	1e-300	7.23462e-18	1e-300	1e-300	1e-300	1
loop_chr2-chr2-1525	chr2	203694366	203694987	chr2	203706285	203706713	11822.5	2.03695e+08	203706499	96	240	TRUE	11	0.0900142	11	11	0	1e-300	1.01116e-33	1e-300	8.96956e-23	7.66097e-151	1
loop_chr2-chr2-1526	chr2	70103565	70103947	chr2	70124457	70125489	21217	70103756	70124973	183	318	TRUE	10	0.0607078	10	10	0	2.61279e-07	3.40001e-26	1.70967e-10	3.81685e-66	2.18488e-58	1
loop_chr2-chr2-1527	chr2	43455545	43456915	chr2	43482265	43483134	26469.5	43456230	4.34827e+07	299	558	TRUE	17	0.0651762	17	8.5	0	1e-300	1.13833e-39	1e-300	5.2166e-20	1.57824e-137	1
loop_chr2-chr2-1528	chr2	68365930	68366504	chr2	68423367	68425066	57999.5	68366217	6.84242e+07	263	794	TRUE	14	0.0528716	14	14	0	0.00379608	2.40261e-30	4.51985e-12	3.39105e-44	1e-300	1
loop_chr2-chr2-1529	chr2	207625609	207625841	chr2	207710830	207711920	85650	207625725	207711375	218	396	TRUE	10	0.0649326	10	5	0	1e-300	1.86983e-24	1e-300	1.05105e-98	1.77512e-237	1
loop_chr2-chr2-1530	chr2	230944169	230945082	chr2	230982460	230982913	38061	2.30945e+08	2.30983e+08	514	153	TRUE	13	0.0816933	13	6.5	0.03	9.98458e-07	1.7868e-33	6.35978e-11	1.62278e-113	1.9196e-10	1
loop_chr2-chr2-1531	chr2	54099503	54101195	chr2	54115638	54116150	15545	54100349	54115894	336	218	TRUE	12	0.0467373	12	6	0	1e-300	6.4951e-31	1e-300	1.12395e-53	4.77517e-82	1
loop_chr2-chr2-1532	chr2	42102304	42106353	chr2	42169044	42173168	66777.5	4.21043e+07	42171106	1102	814	TRUE	56	0.0588167	14	11.2	0	1.41308e-05	1.69986e-115	1.43837e-43	2.52725e-265	1.57783e-244	1
loop_chr2-chr2-1533	chr2	218218195	218219063	chr2	218257361	218257721	38912	218218629	218257541	285	197	TRUE	12	0.0838836	12	12	0	1e-300	2.50065e-32	1e-300	7.71989e-82	4.90414e-158	1
loop_chr2-chr2-1534	chr2	74570966	74571490	chr2	74585255	74586413	14606	74571228	74585834	281	343	TRUE	14	0.071449	14	7	0	0.000443795	4.2953e-35	4.51985e-12	1.58876e-116	3.26799e-65	1
loop_chr2-chr2-1535	chr2	40244653	40245042	chr2	40554315	40555069	309844	4.02448e+07	40554692	74	130	TRUE	10	0.0751013	10	10	0	1e-300	2.87768e-34	1e-300	8.99225e-31	8.15489e-53	1
loop_chr2-chr2-1536	chr2	224925406	224926126	chr2	224945218	224945918	19802	224925766	224945568	222	282	TRUE	11	0.0664964	11	11	0	7.46841e-05	8.72974e-29	1.00478e-08	1.64429e-19	6.22185e-41	1
loop_chr2-chr2-1537	chr2	197130426	197130954	chr2	197159173	197160348	29070.5	197130690	1.9716e+08	305	204	TRUE	10	0.0504057	10	10	0	5.51929e-05	6.76604e-26	1.11425e-07	8.69258e-70	1.25798e-27	1
loop_chr2-chr2-1538	chr2	190693728	190694250	chr2	190722053	190722756	28415.5	190693989	1.90722e+08	181	560	TRUE	11	0.0770816	11	11	0	1e-300	1.80796e-26	1e-300	2.26685e-30	7.98275e-222	1
loop_chr2-chr2-1539	chr2	32715053	32716298	chr2	32743199	32744116	27982	3.27157e+07	3.27437e+07	309	182	TRUE	14	0.0555861	14	14	0	1e-300	1.85422e-38	1e-300	2.75152e-127	2.82008e-65	1
loop_chr2-chr2-1540	chr2	65436852	65437085	chr2	65554428	65555314	117902	6.5437e+07	65554871	349	133	TRUE	11	0.0843833	11	11	0	1e-300	2.8493e-30	1e-300	1.68707e-239	1.77634e-18	1
loop_chr2-chr2-1541	chr2	207529026	207529715	chr2	207553196	207555433	24944	2.07529e+08	2.07554e+08	602	269	TRUE	20	0.0586745	20	20	0	0.000163126	3.71701e-48	1.58753e-19	1e-300	2.66805e-50	1
loop_chr2-chr2-1542	chr2	60439223	60440383	chr2	60515407	60516500	76150.5	60439803	6.0516e+07	670	643	TRUE	18	0.0685812	18	18	0	1e-300	7.59325e-35	1e-300	1e-300	1.17539e-222	1
loop_chr2-chr2-1543	chr2	161077441	161078293	chr2	161166630	161167302	89099	161077867	161166966	434	382	TRUE	12	0.0675912	12	12	0	1e-300	1.37769e-26	1e-300	2.42282e-247	1.67284e-126	1
loop_chr2-chr2-1544	chr2	134233650	134234434	chr2	134287005	134287899	53410	134234042	134287452	672	461	TRUE	16	0.0818506	16	8	0	1e-300	1.27491e-32	1e-300	3.09513e-213	5.15877e-58	1
loop_chr2-chr2-1545	chr2	120231770	120232852	chr2	120310101	120310688	78083.5	120232311	1.2031e+08	412	316	TRUE	14	0.0720055	14	14	0	1e-300	3.11881e-33	1e-300	6.34523e-170	4.56046e-101	1
loop_chr2-chr2-1546	chr2	65053246	65053816	chr2	65064748	65065545	11615.5	65053531	6.50651e+07	459	487	TRUE	17	0.106752	17	17	0	1e-300	1.84475e-37	1e-300	7.68908e-118	1e-300	1
loop_chr2-chr2-1547	chr2	108636312	108637366	chr2	108652398	108652833	15776.5	108636839	1.08653e+08	428	76	TRUE	12	0.06918	12	12	0	1e-300	2.19103e-35	1e-300	3.37446e-148	1.44535e-37	1
loop_chr2-chr2-1548	chr2	201232937	201233618	chr2	201252499	201252800	19372	2.01233e+08	2.01253e+08	670	148	TRUE	12	0.104897	12	12	0	1e-300	2.32924e-29	1e-300	2.53902e-246	4.06254e-66	1
loop_chr2-chr2-1549	chr2	177192814	177193498	chr2	177206973	177207693	14177	177193156	177207333	185	157	TRUE	10	0.0611402	10	10	0	1e-300	2.83218e-29	1e-300	1.07147e-72	1.91279e-55	1
loop_chr2-chr2-1550	chr2	64917555	64918170	chr2	65026976	65028308	109780	6.49179e+07	65027642	671	295	TRUE	16	0.070542	16	5.33333	0	1.89574e-05	8.66389e-36	1.86776e-14	4.79947e-149	4.52114e-27	1
loop_chr2-chr2-1551	chr2	31980428	31981430	chr2	31996715	31999543	17200	31980929	31998129	443	473	TRUE	32	0.0717208	16	10.6667	0	0.0681111	2.86104e-79	2.35125e-27	7.39964e-220	6.78697e-71	1
loop_chr2-chr2-1552	chr2	85999016	85999802	chr2	86035985	86036752	36959.5	85999409	8.60364e+07	302	343	TRUE	14	0.0773839	14	14	0	1e-300	1.20407e-34	1e-300	2.08235e-151	1.50532e-195	1
loop_chr2-chr2-1553	chr2	64666654	64667732	chr2	64726601	64727299	59757	64667193	64726950	361	625	TRUE	14	0.0676673	14	14	0	1e-300	7.55064e-30	1e-300	5.80029e-95	6.53724e-246	1
loop_chr2-chr2-1554	chr2	37549718	37551054	chr2	37561300	37561946	11237	37550386	37561623	507	132	TRUE	12	0.0519723	12	12	0	1e-300	1.91488e-31	1e-300	1.05484e-153	1.14702e-16	1
loop_chr2-chr2-1555	chr2	96207961	96209257	chr2	96264202	96265606	56295	96208609	96264904	560	344	TRUE	23	0.0731237	23	23	0	5.80121e-07	8.24606e-55	1.48478e-23	1.04356e-181	3.16858e-83	1
loop_chr2-chr2-1556	chr2	159878886	159879923	chr2	159901544	159902081	22408	1.59879e+08	1.59902e+08	742	111	TRUE	11	0.0599904	11	11	0	0.00344392	1.55011e-27	1.00478e-08	1e-300	2.3577e-10	1
loop_chr2-chr2-1557	chr2	64873469	64874180	chr2	64914505	64915691	41273.5	6.48738e+07	64915098	461	985	TRUE	13	0.0588261	13	13	0	1.12926e-06	2.00868e-23	1.23293e-14	3.18715e-283	4.59529e-276	1
loop_chr2-chr2-1558	chr2	219252891	219253160	chr2	219278890	219279396	26117.5	2.19253e+08	219279143	86	272	TRUE	10	0.110762	10	10	0	1e-300	2.74386e-30	1e-300	1.37258e-24	4.21826e-79	1
loop_chr2-chr2-1559	chr2	98735992	98737153	chr2	98748667	98749245	12383.5	9.87366e+07	98748956	127	187	TRUE	12	0.0592346	12	12	0	1e-300	5.99625e-37	1e-300	5.36813e-17	3.92106e-86	1
loop_chr2-chr2-1560	chr2	191611621	191612048	chr2	191637788	191638973	26546	1.91612e+08	1.91638e+08	182	310	TRUE	10	0.0532511	10	10	0	1e-300	2.48288e-26	1e-300	9.68196e-92	3.51129e-79	1
loop_chr2-chr2-1561	chr2	43158493	43159269	chr2	43174082	43175552	15936	43158881	43174817	338	402	TRUE	20	0.0764389	20	20	0	1e-300	1.10584e-49	1e-300	1.2667e-208	3.04662e-130	1
loop_chr2-chr2-1562	chr2	64591101	64591724	chr2	64606364	64607331	15435	6.45914e+07	6.46068e+07	149	1027	TRUE	15	0.0809819	15	15	0	0.00142174	5.10691e-35	3.00001e-13	3.1032e-36	1e-300	1
loop_chr2-chr2-1563	chr2	218568548	218570374	chr2	218581955	218582295	12664	218569461	218582125	440	80	TRUE	17	0.0673728	17	17	0	1e-300	9.06529e-52	1e-300	2.82363e-154	8.13639e-42	1
loop_chr2-chr2-1564	chr2	111156612	111158491	chr2	111219285	111219768	61975	1.11158e+08	1.1122e+08	199	341	TRUE	17	0.0617821	17	17	0	1e-300	1.77821e-46	1e-300	1.66683e-37	1.12738e-283	1
loop_chr2-chr2-1565	chr2	58019349	58019794	chr2	58031844	58033179	12940	5.80196e+07	5.80325e+07	126	340	TRUE	13	0.0626927	13	13	0	1e-300	5.50483e-37	1e-300	3.30103e-41	4.33796e-73	1
loop_chr2-chr2-1566	chr2	69616039	69616967	chr2	69628029	69628738	11880.5	69616503	6.96284e+07	201	117	TRUE	11	0.0576817	11	11	0	1e-300	1.35072e-33	1e-300	4.46609e-34	3.59868e-22	1
loop_chr2-chr2-1567	chr2	48315261	48316180	chr2	48327766	48329215	12770	4.83157e+07	4.83285e+07	391	294	TRUE	15	0.0543755	15	2.5	0	0.000748163	8.56702e-37	3.00001e-13	3.13969e-44	1.39292e-43	1
loop_chr2-chr2-1568	chr2	120177121	120178303	chr2	120310435	120310808	132910	120177712	1.20311e+08	523	275	TRUE	15	0.0828047	15	15	0	1e-300	2.56407e-35	1e-300	8.18266e-188	4.05767e-177	1
loop_chr2-chr2-1569	chr2	65344360	65344904	chr2	65357311	65358536	13291.5	65344632	6.53579e+07	133	635	TRUE	11	0.0533776	11	11	0	1e-300	2.19931e-27	1e-300	1.31651e-36	9.39215e-240	1
loop_chr2-chr2-1570	chr2	70115567	70116715	chr2	70134072	70136225	19007.5	70116141	7.01351e+07	372	597	TRUE	31	0.0806139	15.5	15.5	0	0.0241409	1.3239e-75	3.76955e-26	8.44267e-96	3.99653e-57	1
loop_chr2-chr2-1571	chr2	54581472	54582329	chr2	54634817	54635282	53149	5.45819e+07	5.4635e+07	223	452	TRUE	11	0.0714258	11	5.5	0	1e-300	1.76174e-26	1e-300	1.49398e-15	6.46797e-248	1
loop_chr2-chr2-1572	chr2	213148003	213149654	chr2	213232671	213233894	84454	2.13149e+08	2.13233e+08	558	827	TRUE	21	0.062723	7	10.5	0	0.0987213	3.30053e-41	1.17904e-11	1.72008e-56	1.89569e-201	1
loop_chr2-chr2-1573	chr2	129347523	129348163	chr2	129369247	129369765	21663	129347843	129369506	333	94	TRUE	13	0.0963671	13	13	0	1e-300	7.39133e-39	1e-300	1.13019e-216	7.65312e-23	1
loop_chr2-chr2-1574	chr2	134713917	134714681	chr2	134739273	134740657	25666	134714299	134739965	183	696	TRUE	17	0.0679373	17	17	0	7.32103e-09	9.04876e-42	1.33811e-20	1.00707e-50	1e-300	1
loop_chr2-chr2-1575	chr2	25522311	25522675	chr2	25557789	25558995	35899	25522493	25558392	155	494	TRUE	12	0.0656108	12	12	0	1e-300	1.03643e-30	1e-300	5.0166e-37	3.60877e-181	1
loop_chr2-chr2-1576	chr2	170165123	170166157	chr2	170179848	170180617	14592.5	170165640	1.7018e+08	134	502	TRUE	11	0.052371	11	11	0	0.0524723	1.77037e-28	1.00478e-08	3.08259e-12	3.22789e-202	1
loop_chr2-chr2-1577	chr2	227461975	227462772	chr2	227482742	227483421	20708	2.27462e+08	2.27483e+08	319	328	TRUE	11	0.0639735	11	11	0	1e-300	2.73378e-26	1e-300	2.52706e-84	3.60052e-103	1
loop_chr2-chr2-1578	chr2	208265809	208266712	chr2	208294328	208295548	28677.5	2.08266e+08	208294938	531	271	TRUE	16	0.064694	16	4	0	1e-300	4.89522e-38	1e-300	1.17203e-266	1.27072e-95	1
loop_chr2-chr2-1579	chr2	43391206	43392223	chr2	43408140	43409099	16905	4.33917e+07	4.34086e+07	284	678	TRUE	15	0.0651626	15	15	0	0.0871646	2.14295e-33	3.00001e-13	3.21237e-30	1e-300	1
loop_chr2-chr2-1580	chr2	108594059	108595372	chr2	108608675	108609385	14314.5	1.08595e+08	108609030	386	204	TRUE	15	0.0636487	15	15	0	0.00116978	2.50399e-39	3.00001e-13	1.21378e-106	1.75826e-09	1
loop_chr2-chr2-1581	chr2	58023441	58024214	chr2	58038893	58040055	15646.5	5.80238e+07	58039474	229	243	TRUE	15	0.0665433	15	15	0	0.000144319	1.23791e-41	3.00001e-13	2.60314e-69	4.56122e-25	1
loop_chr2-chr2-1582	chr2	100113209	100114378	chr2	100142094	100142638	28572.5	1.00114e+08	100142366	212	237	TRUE	12	0.0601337	12	12	0	1e-300	6.44975e-33	1e-300	1.14407e-49	5.63396e-82	1
loop_chr2-chr2-1583	chr2	148614259	148614901	chr2	148643023	148644297	29080	148614580	148643660	218	426	TRUE	14	0.062723	14	14	0	1.68158e-05	2.44491e-35	4.51985e-12	1.81702e-95	1.12757e-71	1
loop_chr2-chr2-1584	chr2	84919494	84920343	chr2	84939583	84940822	20284	8.49199e+07	8.49402e+07	487	657	TRUE	17	0.0698896	17	17	0	1e-300	8.80118e-35	1e-300	1e-300	2.33745e-209	1
loop_chr2-chr2-1585	chr2	224937817	224938226	chr2	224957487	224958250	19847	2.24938e+08	2.24958e+08	335	433	TRUE	10	0.073243	10	10	0	1e-300	3.60398e-22	1e-300	2.79951e-155	7.45019e-194	1
loop_chr2-chr2-1586	chr2	230447743	230448357	chr2	230470581	230473616	24048.5	230448050	2.30472e+08	432	772	TRUE	28	0.0658686	28	28	0	2.9467e-07	4.57887e-62	1.24964e-30	4.03568e-231	4.53813e-299	1
loop_chr2-chr2-1587	chr2	25209966	25210467	chr2	25301439	25303138	92072	2.52102e+07	2.53023e+07	533	694	TRUE	16	0.0624297	16	16	0	1e-300	2.2404e-31	1e-300	1e-300	1e-300	1
loop_chr2-chr2-1588	chr2	64904412	64905692	chr2	64916310	64917193	11699.5	64905052	6.49168e+07	202	435	TRUE	13	0.0515918	13	4.33333	0	1e-300	8.35302e-33	1e-300	1.15415e-34	4.81807e-20	1
loop_chr2-chr2-1589	chr2	161223070	161224209	chr2	161244423	161244777	20960.5	1.61224e+08	161244600	245	249	TRUE	13	0.0747442	13	13	0	1e-300	6.83638e-35	1e-300	9.08779e-64	2.91278e-142	1
loop_chr2-chr2-1590	chr2	231297371	231297842	chr2	231394412	231395095	97147	2.31298e+08	2.31395e+08	135	322	TRUE	14	0.10414	14	14	0	1e-300	4.25169e-40	1e-300	9.9938e-50	5.96464e-127	1
loop_chr2-chr2-1591	chr2	112750352	112751386	chr2	112884555	112885499	134158	112750869	112885027	181	337	TRUE	20	0.0867956	20	5	0	1.43909e-05	6.73623e-57	1.58753e-19	8.19927e-41	1.54788e-103	1
loop_chr2-chr2-1592	chr2	55033314	55034168	chr2	55054207	55054998	20861.5	55033741	5.50546e+07	397	319	TRUE	10	0.0521829	10	5	0	1e-300	9.15698e-23	1e-300	6.05214e-156	9.76838e-71	1
loop_chr2-chr2-1593	chr2	216516672	216517334	chr2	216666782	216667033	149904	216517003	2.16667e+08	122	126	TRUE	10	0.0940206	10	10	0	1e-300	3.98801e-32	1e-300	4.65385e-31	3.80312e-122	1
loop_chr2-chr2-1594	chr2	224954723	224955224	chr2	224969656	224971143	15426	2.24955e+08	2.2497e+08	114	404	TRUE	13	0.0561333	13	6.5	0	5.37008e-05	1.36426e-36	6.35978e-11	1.76459e-12	8.228e-122	1
loop_chr2-chr2-1595	chr2	191617607	191618268	chr2	191634958	191635684	17383.5	1.91618e+08	191635321	218	212	TRUE	10	0.0618896	10	10	0	1e-300	3.2949e-27	1e-300	2.75083e-84	5.55751e-50	1
loop_chr2-chr2-1596	chr2	25606710	25607669	chr2	25663824	25665188	57316.5	2.56072e+07	25664506	132	188	TRUE	14	0.0517336	14	14	0	1e-300	1.3293e-43	1e-300	1.22592e-14	5.63815e-44	1
loop_chr2-chr2-1597	chr2	197606246	197606472	chr2	197627326	197629062	21835	197606359	197628194	175	326	TRUE	16	0.0700027	16	16	0	1e-300	1.24248e-44	1e-300	7.56143e-171	3.34348e-143	1
loop_chr2-chr2-1598	chr2	47697191	47697769	chr2	47751980	47753242	55131	47697480	47752611	255	579	TRUE	14	0.0653137	14	14	0	1e-300	1.79751e-32	1e-300	7.93143e-109	1e-300	1
loop_chr2-chr2-1599	chr2	230205128	230205985	chr2	230218554	230219098	13269.5	2.30206e+08	230218826	311	132	TRUE	10	0.0612711	10	3.33333	0	0.00488367	9.39908e-28	1.11425e-07	3.49896e-48	8.87024e-14	1
loop_chr2-chr2-1600	chr2	174595320	174600913	chr2	174631294	174636145	35603	1.74598e+08	1.74634e+08	1285	1070	TRUE	95	0.078082	9.04762	15.8333	0	3.07818e-05	9.22402e-200	3.0834e-56	5.66462e-267	1e-300	1
loop_chr2-chr2-1601	chr2	84924162	84925205	chr2	84939330	84940704	15333.5	8.49247e+07	84940017	589	684	TRUE	24	0.0852371	24	24	0.02	0.00831623	9.89632e-50	6.17589e-25	1.80251e-118	2.09202e-197	1
loop_chr2-chr2-1602	chr2	236551852	236552542	chr2	236570083	236570551	18120	236552197	236570317	221	301	TRUE	12	0.0889542	12	12	0	1e-300	2.00822e-31	1e-300	3.67067e-59	1.31746e-119	1
loop_chr2-chr2-1603	chr2	161136233	161137283	chr2	161165216	161166121	28910.5	161136758	1.61166e+08	541	312	TRUE	14	0.0614717	14	14	0	0.0429058	1.23302e-31	4.51985e-12	4.11893e-153	6.72232e-43	1
loop_chr2-chr2-1604	chr2	53941638	53942543	chr2	53967850	53968824	26246.5	5.39421e+07	53968337	186	260	TRUE	15	0.0685265	15	15	0	5.60329e-07	1.39136e-42	3.00001e-13	1.29039e-41	1.07022e-37	1
loop_chr2-chr2-1605	chr2	216032042	216032525	chr2	216044746	216045759	12969	2.16032e+08	2.16045e+08	354	278	TRUE	10	0.0573802	10	10	0	1e-300	7.13827e-24	1e-300	5.68847e-128	5.86062e-142	1
loop_chr2-chr2-1606	chr2	42796851	42797885	chr2	42810443	42810606	13156.5	42797368	4.28105e+07	262	209	TRUE	11	0.0788846	11	3.66667	0	1e-300	1.94281e-29	1e-300	5.53952e-28	6.20992e-168	1
loop_chr2-chr2-1607	chr2	217790037	217790624	chr2	217886829	217887324	96746	2.1779e+08	2.17887e+08	184	119	TRUE	10	0.0793353	10	10	0	1e-300	1.52532e-30	1e-300	6.33113e-93	1.64124e-65	1
loop_chr2-chr2-1608	chr2	120253754	120254277	chr2	120286744	120288139	33426	1.20254e+08	1.20287e+08	214	429	TRUE	11	0.0492309	11	11	0	1e-300	6.20733e-27	1e-300	3.16297e-73	3.23838e-148	1
loop_chr2-chr2-1609	chr2	196377362	196377877	chr2	196440532	196440857	63075	1.96378e+08	1.96441e+08	638	161	TRUE	12	0.12263	12	12	0	1e-300	3.67177e-29	1e-300	1e-300	4.90997e-27	1
loop_chr2-chr2-1610	chr2	183093319	183094770	chr2	183124111	183124561	30291.5	1.83094e+08	183124336	370	339	TRUE	16	0.072249	16	16	0	1e-300	5.40725e-39	1e-300	1.95078e-118	4.61235e-246	1
loop_chr2-chr2-1611	chr2	176492744	176494901	chr2	176508409	176509611	15187.5	1.76494e+08	176509010	268	230	TRUE	33	0.0843331	33	6.6	0	8.04481e-13	1.32407e-100	4.36489e-38	3.54004e-49	9.19798e-84	1
loop_chr2-chr2-1612	chr2	8583411	8584409	chr2	8605935	8606502	22308.5	8583910	8.60622e+06	286	254	TRUE	10	0.0548504	10	10	0	1e-300	3.28978e-25	1e-300	3.16616e-99	3.20503e-92	1
loop_chr2-chr2-1613	chr2	30287608	30288375	chr2	30332673	30333552	45121	3.0288e+07	3.03331e+07	332	237	TRUE	11	0.0573663	11	11	0	1e-300	1.12669e-27	1e-300	1.27312e-150	1.02683e-17	1
loop_chr2-chr2-1614	chr2	135984509	135985079	chr2	136051901	136053363	67838	135984794	136052632	343	531	TRUE	14	0.0591423	14	14	0	1e-300	3.65295e-31	1e-300	3.31208e-103	1.00618e-112	1
loop_chr2-chr2-1615	chr2	64646165	64646982	chr2	64726913	64728149	80957.5	6.46466e+07	64727531	421	916	TRUE	15	0.0627186	15	15	0	0.000380053	8.11676e-29	3.00001e-13	1.8135e-38	1e-300	1
loop_chr2-chr2-1616	chr2	197145445	197146637	chr2	197158693	197160513	13562	197146041	197159603	534	310	TRUE	23	0.0655491	23	4.6	0	1.68676e-06	2.27905e-56	1.48478e-23	2.01218e-202	1.27474e-22	1
loop_chr2-chr2-1617	chr2	73993629	73994436	chr2	74032268	74033063	38633	7.3994e+07	7.40327e+07	171	672	TRUE	13	0.0696586	13	13	0	1e-300	2.69444e-31	1e-300	2.27882e-43	1e-300	1
loop_chr2-chr2-1618	chr2	196101282	196102284	chr2	196175792	196178054	75140	196101783	196176923	658	962	TRUE	20	0.0525986	20	20	0	1e-300	4.05356e-36	1e-300	1e-300	5.81076e-200	1
loop_chr2-chr2-1619	chr2	108593252	108595336	chr2	108610895	108611339	16823	108594294	108611117	463	262	TRUE	19	0.0645165	19	9.5	0	0.00361806	8.31424e-48	3.18296e-18	3.93322e-102	1.86851e-37	1
loop_chr2-chr2-1620	chr2	215453474	215454947	chr2	215919678	215920568	465912	2.15454e+08	215920123	157	204	TRUE	14	0.0508579	14	14	0	1e-300	5.52535e-42	1e-300	4.26049e-31	7.44491e-25	1
loop_chr2-chr2-1621	chr2	112805339	112805885	chr2	112820856	112822035	15833.5	112805612	1.12821e+08	240	390	TRUE	15	0.0746442	15	15	0	0.0314771	3.62654e-38	3.00001e-13	1.05555e-82	3.70023e-159	1
loop_chr2-chr2-1622	chr2	84495456	84496026	chr2	84924538	84925866	429461	84495741	84925202	139	923	TRUE	16	0.0723632	16	16	0	1e-300	5.53083e-39	1e-300	1.7217e-51	1e-300	1
loop_chr2-chr2-1623	chr2	70108463	70109155	chr2	70142993	70143698	34536.5	70108809	7.01433e+07	570	447	TRUE	11	0.0675912	11	3.66667	0.01	1e-300	5.35037e-22	1e-300	1e-300	1.29274e-133	1
loop_chr2-chr2-1624	chr2	68372317	68373062	chr2	68423922	68425066	51804.5	6.83727e+07	68424494	148	668	TRUE	13	0.0590752	13	6.5	0	9.10996e-07	3.54699e-32	6.35978e-11	1.85321e-07	4.04086e-262	1
loop_chr2-chr2-1625	chr2	64202030	64202907	chr2	64213223	64215141	11713.5	6.42025e+07	64214182	148	1012	TRUE	16	0.0491397	16	16	0	2.05743e-05	7.01678e-38	1.86776e-14	3.46837e-09	1e-300	1
loop_chr2-chr2-1626	chr2	134245381	134247130	chr2	134261667	134263040	16098	1.34246e+08	1.34262e+08	577	759	TRUE	22	0.06049	11	11	0	0.0149593	4.69446e-44	5.52906e-16	6.24507e-24	1.60433e-266	1
loop_chr2-chr2-1627	chr2	8515093	8516657	chr2	8542747	8543833	27415	8515875	8543290	732	553	TRUE	25	0.0809819	25	25	0	0.0921467	3.80557e-52	2.46642e-26	1e-300	7.39428e-251	1
loop_chr2-chr2-1628	chr2	119352396	119353273	chr2	119364416	119365908	12327.5	1.19353e+08	119365162	298	187	TRUE	18	0.0652231	18	9	0	1e-300	3.43808e-51	1e-300	4.2765e-114	1.29552e-30	1
loop_chr2-chr2-1629	chr2	98412249	98413318	chr2	98601507	98601824	188882	9.84128e+07	9.86017e+07	293	133	TRUE	11	0.0681276	11	11	0	1e-300	4.04065e-31	1e-300	1.66465e-132	2.01023e-89	1
loop_chr2-chr2-1630	chr2	45840517	45841249	chr2	45889073	45890461	48884	45840883	45889767	322	690	TRUE	21	0.085031	21	7	0	0.000126021	5.34889e-48	7.54263e-21	5.26844e-61	1.2833e-293	1
loop_chr2-chr2-1631	chr2	112541646	112543420	chr2	112583973	112584837	41872	112542533	112584405	367	461	TRUE	16	0.0520642	16	16	0	1e-300	7.06478e-37	1e-300	2.52284e-131	1.57326e-238	1
loop_chr2-chr2-1632	chr2	213021647	213022436	chr2	213165433	213167054	144202	2.13022e+08	2.13166e+08	557	684	TRUE	16	0.0569898	16	16	0	1e-300	3.61143e-31	1e-300	1.59325e-147	5.31294e-277	1
loop_chr2-chr2-1633	chr2	171210485	171211351	chr2	171319129	171319800	108546	171210918	1.71319e+08	236	804	TRUE	10	0.0558496	10	10	0	1e-300	5.19209e-21	1e-300	8.70082e-83	1e-300	1
loop_chr2-chr2-1634	chr2	99155204	99156118	chr2	99180499	99181608	25392.5	99155661	9.91811e+07	252	358	TRUE	17	0.0721352	17	8.5	0	1e-300	2.65869e-44	1e-300	4.15792e-99	7.85165e-151	1
loop_chr2-chr2-1635	chr2	227480199	227480878	chr2	227765629	227766730	285641	2.27481e+08	2.27766e+08	336	197	TRUE	15	0.0723378	15	15	0	1e-300	1.74636e-40	1e-300	1.14996e-91	5.6873e-66	1
loop_chr2-chr2-1636	chr2	113890940	113891528	chr2	113921986	113922867	31192.5	113891234	1.13922e+08	276	177	TRUE	11	0.0642784	11	11	0	5.93691e-05	5.33378e-30	1.00478e-08	6.08302e-80	7.13363e-27	1
loop_chr2-chr2-1637	chr2	205706581	205707373	chr2	205721915	205722437	15199	205706977	205722176	201	99	TRUE	10	0.0653279	10	10	0	1e-300	5.52376e-31	1e-300	3.02396e-76	4.7395e-31	1
loop_chr2-chr2-1638	chr2	236536632	236538567	chr2	236559103	236559856	21880	2.36538e+08	2.36559e+08	287	323	TRUE	28	0.0894175	28	14	0	1e-300	4.00831e-78	1e-300	9.59168e-34	1.90686e-166	1
loop_chr2-chr2-1639	chr2	64839669	64840294	chr2	64854148	64855350	14767.5	6.484e+07	64854749	369	155	TRUE	11	0.051683	11	11	0	1e-300	3.03304e-29	1e-300	8.47668e-169	1.27158e-06	1
loop_chr2-chr2-1640	chr2	119759106	119760236	chr2	120177025	120177994	417838	119759671	1.20178e+08	477	563	TRUE	17	0.0695233	17	17	0	3.36215e-07	4.34697e-36	1.09492e-15	1.94224e-165	6.5897e-247	1
loop_chr2-chr2-1641	chr2	60439185	60440383	chr2	60549651	60550402	110242	60439784	6.055e+07	685	530	TRUE	18	0.0792784	18	9	0	1e-300	3.37793e-36	1e-300	1e-300	2.67565e-164	1
loop_chr2-chr2-1642	chr2	213165661	213166560	chr2	213238401	213239413	72796.5	2.13166e+08	213238907	576	349	TRUE	16	0.0718709	16	8	0	0.0407528	1.14773e-35	1.86776e-14	2.1503e-281	1.71241e-37	1
loop_chr2-chr2-1643	chr2	230920099	230920886	chr2	230943393	230944657	23532.5	2.3092e+08	230944025	221	879	TRUE	15	0.0627797	15	15	0	0.031053	2.2724e-33	3.00001e-13	1.63266e-26	1e-300	1
loop_chr2-chr2-1644	chr2	64932008	64933060	chr2	64981993	64982716	49820.5	64932534	6.49824e+07	806	267	TRUE	17	0.0822138	17	17	0	0.0291396	8.7042e-38	1.09492e-15	1e-300	8.11199e-52	1
loop_chr2-chr2-1645	chr2	175152013	175153326	chr2	175167707	175168832	15600	1.75153e+08	1.75168e+08	171	717	TRUE	20	0.0704191	20	10	0	0.00204965	9.82107e-51	1.58753e-19	5.09633e-22	1e-300	1
loop_chr2-chr2-1646	chr2	55024661	55025639	chr2	55047514	55048308	22761	55025150	55047911	313	393	TRUE	11	0.0532872	11	11	0	0.0260504	1.65559e-25	1.00478e-08	1.56689e-80	9.99227e-81	1
loop_chr2-chr2-1647	chr2	68721368	68722078	chr2	68734036	68735298	12944	68721723	68734667	300	345	TRUE	18	0.0783537	18	18	0	2.30193e-12	3.50366e-46	3.7114e-22	3.11712e-114	4.9443e-61	1
loop_chr2-chr2-1648	chr2	134289742	134290773	chr2	134336373	134337039	46448.5	1.3429e+08	134336706	414	388	TRUE	15	0.0758758	15	15	0	1e-300	1.42454e-34	1e-300	6.12993e-54	2.0497e-186	1
loop_chr2-chr2-1649	chr2	152004712	152005191	chr2	152022231	152022696	17512	1.52005e+08	1.52022e+08	292	71	TRUE	10	0.0909331	10	10	0	1e-300	7.36318e-31	1e-300	5.96401e-164	6.47111e-14	1
loop_chr2-chr2-1650	chr2	147623322	147623916	chr2	147634435	147636085	11641	147623619	147635260	203	377	TRUE	16	0.0612056	16	16	0	1e-300	1.58364e-42	1e-300	1.00485e-98	2.11065e-46	1
loop_chr2-chr2-1651	chr2	68714752	68715744	chr2	68733909	68735430	19421.5	68715248	6.87347e+07	412	423	TRUE	17	0.0580698	17	17	0	7.62179e-12	2.50477e-39	1.33811e-20	1.09291e-152	1.18624e-72	1
loop_chr2-chr2-1652	chr2	37588451	37589846	chr2	37635418	37635862	46491.5	3.75891e+07	37635640	516	430	TRUE	14	0.0653492	14	14	0	1e-300	6.03838e-30	1e-300	1.11188e-124	1.05606e-203	1
loop_chr2-chr2-1653	chr2	226836212	226837887	chr2	226873244	226874136	36640.5	2.26837e+08	226873690	565	191	TRUE	15	0.0501602	15	15	0	1e-300	2.96027e-37	1e-300	2.10503e-131	2.18431e-50	1
loop_chr2-chr2-1654	chr2	112480629	112481418	chr2	112542735	112543584	62136	1.12481e+08	1.12543e+08	280	180	TRUE	13	0.0681276	13	13	0	1e-300	5.26188e-36	1e-300	1.96189e-161	1.95945e-31	1
loop_chr2-chr2-1655	chr2	84924837	84925866	chr2	84946020	84946921	21119	8.49254e+07	8.49465e+07	830	394	TRUE	13	0.0578203	13	13	0	0.00217569	2.76619e-25	6.35978e-11	1e-300	4.61392e-122	1
loop_chr2-chr2-1656	chr2	9538752	9540020	chr2	9550668	9552008	11952	9539386	9551338	186	288	TRUE	14	0.0460802	7	1.75	0	0.000641704	9.28839e-39	2.93057e-08	1.20192e-18	3.21288e-14	1
loop_chr2-chr2-1657	chr2	161103989	161104498	chr2	161138783	161139855	35075.5	1.61104e+08	161139319	285	439	TRUE	11	0.0597248	11	11	0	0.000108163	1.98919e-25	1.00478e-08	3.76147e-128	3.24526e-87	1
loop_chr2-chr2-1658	chr2	84945974	84946921	chr2	84964691	84965534	18665	8.49464e+07	8.49651e+07	426	118	TRUE	13	0.0623425	13	13	0	1e-300	4.4044e-36	1e-300	1.16087e-146	1.21297e-14	1
loop_chr2-chr2-1659	chr2	43565594	43566991	chr2	43595597	43596321	29666.5	4.35663e+07	43595959	351	555	TRUE	18	0.0728494	18	9	0	1e-300	3.87731e-41	1e-300	1.84187e-67	1e-300	1
loop_chr2-chr2-1660	chr2	237669183	237670045	chr2	237700395	237701383	31275	237669614	237700889	189	265	TRUE	12	0.0556805	12	12	0	1e-300	6.15341e-33	1e-300	1.62274e-38	8.43741e-44	1
loop_chr2-chr2-1661	chr2	102366619	102367154	chr2	102387797	102388324	21174	1.02367e+08	1.02388e+08	136	155	TRUE	10	0.0808294	10	10	0	1e-300	1.04579e-30	1e-300	6.00816e-33	1.71615e-57	1
loop_chr2-chr2-1662	chr2	74690677	74691248	chr2	74875835	74876857	185384	7.4691e+07	74876346	166	194	TRUE	11	0.0592749	11	5.5	0	1e-300	4.90567e-32	1e-300	5.789e-71	1.51736e-70	1
loop_chr2-chr2-1663	chr2	213232548	213233541	chr2	213246408	213247108	13713.5	2.13233e+08	213246758	753	170	TRUE	13	0.0659144	13	13	0	1e-300	1.10416e-30	1e-300	3.03948e-241	7.4553e-18	1
loop_chr2-chr2-1664	chr2	60317858	60318159	chr2	60350859	60351961	33401.5	6.0318e+07	60351410	293	271	TRUE	11	0.0673022	11	11	0	1e-300	1.25429e-27	1e-300	1.228e-168	3.89152e-10	1
loop_chr2-chr2-1665	chr2	46555197	46556294	chr2	46568958	46569567	13517	4.65557e+07	4.65693e+07	116	383	TRUE	14	0.0704438	14	7	0.01	0.00648493	5.36311e-40	4.51985e-12	8.65585e-10	4.76126e-151	1
loop_chr2-chr2-1666	chr2	64839296	64840306	chr2	64859901	64861754	21026.5	64839801	6.48608e+07	421	850	TRUE	28	0.0839519	14	28	0	0.000616901	3.34949e-61	1.27957e-22	3.79686e-164	1.57066e-238	1
loop_chr2-chr2-1667	chr2	197215741	197216608	chr2	197292704	197294609	77482	1.97216e+08	1.97294e+08	414	826	TRUE	19	0.0588375	19	19	0	3.18264e-06	4.28466e-39	3.18296e-18	1.98217e-70	5.13875e-193	1
loop_chr2-chr2-1668	chr2	74551246	74552216	chr2	74577683	74578885	26553	74551731	74578284	234	281	TRUE	13	0.051378	13	4.33333	0	4.05623e-05	1.8489e-34	6.35978e-11	8.51686e-42	7.4412e-42	1
loop_chr2-chr2-1669	chr2	95022397	95023638	chr2	95042730	95043652	20173.5	9.5023e+07	95043191	301	131	TRUE	15	0.059529	15	15	0	1e-300	5.36259e-44	1e-300	2.49658e-133	3.5505e-28	1
loop_chr2-chr2-1670	chr2	62457423	62458175	chr2	62775099	62775454	317478	62457799	6.27753e+07	101	130	TRUE	13	0.100807	13	4.33333	0	1e-300	6.70176e-44	1e-300	9.16451e-12	4.20222e-45	1
loop_chr2-chr2-1671	chr2	219177309	219178182	chr2	219278671	219279398	101289	2.19178e+08	2.19279e+08	285	338	TRUE	12	0.0643806	12	6	0	1e-300	1.86442e-29	1e-300	1.96875e-163	4.48477e-120	1
loop_chr2-chr2-1672	chr2	74529812	74530046	chr2	74551547	74552656	22172.5	74529929	7.45521e+07	473	256	TRUE	12	0.0767007	12	12	0	1e-300	2.97447e-28	1e-300	1e-300	9.29541e-47	1
loop_chr2-chr2-1673	chr2	174023534	174024609	chr2	174037791	174038954	14301	1.74024e+08	1.74038e+08	192	293	TRUE	11	0.0421917	11	3.66667	0	0.00678118	2.61006e-29	1.00478e-08	1.94214e-49	1.31694e-52	1
loop_chr2-chr2-1674	chr2	64938794	64939668	chr2	64985354	64985806	46349	64939231	64985580	378	242	TRUE	12	0.077684	12	12	0	3.19116e-05	9.82415e-30	8.31611e-10	2.78441e-98	1.37092e-63	1
loop_chr2-chr2-1675	chr2	230447743	230448395	chr2	230589145	230589805	141406	230448069	230589475	461	511	TRUE	11	0.0719702	11	11	0	1e-300	2.24998e-22	1e-300	1.45512e-248	8.76783e-207	1
loop_chr2-chr2-1676	chr2	64750670	64750930	chr2	64860460	64862392	110626	64750800	64861426	619	822	TRUE	18	0.0704897	18	18	0	1e-300	1.54452e-33	1e-300	1e-300	3.36458e-211	1
loop_chr2-chr2-1677	chr2	85331172	85332385	chr2	85354746	85355161	23175	8.53318e+07	8.5355e+07	269	167	TRUE	11	0.0580006	11	5.5	0	1e-300	2.07058e-30	1e-300	2.75103e-96	8.23173e-82	1
loop_chr2-chr2-1678	chr2	10409712	10411085	chr2	10432805	10433439	22723.5	1.04104e+07	10433122	474	135	TRUE	14	0.059879	14	14	0	0.000150349	1.04248e-37	4.51985e-12	5.16944e-187	2.9183e-33	1
loop_chr2-chr2-1679	chr2	84924538	84925205	chr2	84937965	84938837	13529.5	8.49249e+07	84938401	514	197	TRUE	11	0.0613547	11	11	0.03	0.00214198	1.81812e-26	1.00478e-08	1.04909e-145	2.58973e-13	1
loop_chr2-chr2-1680	chr2	68751425	68752145	chr2	68789409	68790027	37933	68751785	68789718	322	484	TRUE	11	0.0705717	11	11	0	1e-300	2.29219e-24	1e-300	1.61736e-147	1.3945e-255	1
loop_chr2-chr2-1681	chr2	64750708	64750930	chr2	64766258	64767786	16203	64750819	64767022	610	560	TRUE	18	0.0882934	18	18	0	1e-300	1.12007e-36	1e-300	1e-300	1.93243e-219	1
loop_chr2-chr2-1682	chr2	210459694	210461186	chr2	210476418	210476906	16222	210460440	210476662	145	276	TRUE	14	0.0606955	14	14	0	1e-300	1.3383e-40	1e-300	4.76077e-23	2.41853e-167	1
loop_chr2-chr2-1683	chr2	161104035	161104518	chr2	161136733	161137623	32901.5	1.61104e+08	161137178	335	483	TRUE	13	0.0812768	13	6.5	0	1e-300	2.74739e-29	1e-300	2.24618e-197	4.712e-120	1
loop_chr2-chr2-1684	chr2	109226299	109227479	chr2	109238264	109238996	11741	109226889	109238630	179	225	TRUE	17	0.0763229	17	17	0	1e-300	1.87203e-50	1e-300	1.5482e-16	7.27041e-89	1
loop_chr2-chr2-1685	chr2	113886377	113887285	chr2	113923638	113924648	37312	113886831	113924143	568	175	TRUE	11	0.0492309	11	2.2	0	0.000674851	1.44539e-26	1.00478e-08	1.15891e-206	9.6563e-23	1
loop_chr2-chr2-1686	chr2	68120897	68122058	chr2	68441059	68442117	320110	6.81215e+07	68441588	775	725	TRUE	17	0.0657636	17	17	0	1e-300	1.36158e-30	1e-300	1e-300	1e-300	1
loop_chr2-chr2-1687	chr2	135984498	135985767	chr2	136056107	136057541	71691.5	1.35985e+08	136056824	620	469	TRUE	22	0.0698668	22	22	0	0.000104144	5.02238e-48	3.42142e-22	1.97858e-263	1.16092e-69	1
loop_chr2-chr2-1688	chr2	45729604	45730304	chr2	45889470	45890938	160250	45729954	45890204	630	667	TRUE	14	0.0554323	14	3.5	0	1e-300	4.93261e-26	1e-300	3.60731e-231	8.78046e-261	1
loop_chr2-chr2-1689	chr2	197453148	197454129	chr2	197515638	197516310	62335.5	1.97454e+08	197515974	761	250	TRUE	13	0.0675094	13	13	0	1e-300	2.19488e-28	1e-300	1e-300	1.36815e-92	1
loop_chr2-chr2-1690	chr2	178111906	178112829	chr2	178414012	178414917	302097	1.78112e+08	1.78414e+08	329	448	TRUE	17	0.0798301	17	17	0	1e-300	1.36437e-40	1e-300	2.1408e-79	3.44414e-163	1
loop_chr2-chr2-1691	chr2	74454465	74455416	chr2	74471915	74473288	17661	7.44549e+07	7.44726e+07	604	269	TRUE	20	0.0738734	20	20	0	1e-300	3.97575e-48	1e-300	1.00101e-298	2.78259e-99	1
loop_chr2-chr2-1692	chr2	102366878	102367883	chr2	102434708	102435326	67636.5	1.02367e+08	102435017	337	149	TRUE	14	0.0740463	14	14	0	1e-300	3.46536e-39	1e-300	3.21934e-180	3.48667e-35	1
loop_chr2-chr2-1693	chr2	111049701	111051274	chr2	111062238	111062855	12059	1.1105e+08	1.11063e+08	185	119	TRUE	13	0.0509557	13	13	0	1e-300	7.59099e-41	1e-300	3.59754e-26	1.36612e-57	1
loop_chr2-chr2-1694	chr2	62348435	62349786	chr2	62362279	62363246	13652	6.23491e+07	6.23628e+07	209	389	TRUE	16	0.0592517	16	4	0	1.80513e-06	4.2807e-42	1.86776e-14	1.89045e-18	2.35251e-141	1
loop_chr2-chr2-1695	chr2	110677699	110679036	chr2	110748489	110748823	70288.5	1.10678e+08	110748656	271	200	TRUE	13	0.0667822	13	13	0	1e-300	1.40198e-35	1e-300	1.82573e-63	3.25858e-142	1
loop_chr2-chr2-1696	chr2	196239847	196241400	chr2	196263043	196263886	22841	1.96241e+08	1.96263e+08	353	471	TRUE	18	0.0644881	18	18	0	0.00678739	2.14717e-42	6.06428e-17	7.1066e-37	7.73883e-240	1
loop_chr2-chr2-1697	chr2	213226808	213228180	chr2	213240855	213241976	13921.5	213227494	2.13241e+08	527	297	TRUE	21	0.0723088	14	21	0	6.65701e-06	2.96798e-51	2.33722e-17	4.54236e-65	7.38827e-16	1
loop_chr2-chr2-1698	chr2	46943614	46944887	chr2	46979683	46980409	35795.5	4.69443e+07	46980046	354	140	TRUE	11	0.0472361	11	11	0	0.000542678	5.99672e-30	1.00478e-08	6.25004e-56	1.63835e-09	1
loop_chr2-chr2-1699	chr2	24331540	24332192	chr2	24354647	24355871	23393	24331866	24355259	218	241	TRUE	13	0.0594846	13	13	0	1e-300	9.32244e-36	1e-300	1.10809e-45	9.48963e-11	1
loop_chr2-chr2-1700	chr2	215950061	215950216	chr2	216013303	216014649	63837.5	2.1595e+08	216013976	225	340	TRUE	10	0.0571891	10	10	0	1e-300	5.52518e-25	1e-300	2.44745e-185	2.43202e-36	1
loop_chr2-chr2-1701	chr2	134127435	134128882	chr2	134154127	134155447	26628.5	1.34128e+08	134154787	346	414	TRUE	17	0.0527392	17	17	0	1e-300	8.36653e-41	1e-300	7.3931e-46	1.05747e-131	1
loop_chr2-chr2-1702	chr2	86249472	86250784	chr2	86273509	86275502	24377.5	86250128	8.62745e+07	298	487	TRUE	24	0.0623353	24	24	0	0.00338954	1.25016e-60	6.17589e-25	5.55735e-96	6.42265e-248	1
loop_chr2-chr2-1703	chr2	45728427	45731972	chr2	45749296	45752749	20823	4.57302e+07	4.5751e+07	1551	368	TRUE	54	0.066239	18	7.71429	0	2.22588e-05	6.23083e-122	1.32642e-47	1e-300	2.25361e-33	1
loop_chr2-chr2-1704	chr2	174581274	174582298	chr2	174596924	174598455	15903.5	174581786	1.74598e+08	178	448	TRUE	16	0.0537555	8	2.66667	0	0.0019938	2.94795e-42	4.79968e-10	6.81568e-33	1.13263e-58	1
loop_chr2-chr2-1705	chr2	57876130	57877578	chr2	57890310	57891189	13895.5	57876854	5.78907e+07	253	229	TRUE	13	0.0479558	13	13	0	3.73322e-05	3.43546e-35	6.35978e-11	4.9264e-23	3.26061e-18	1
loop_chr2-chr2-1706	chr2	9637448	9638306	chr2	9655442	9656209	17948.5	9637877	9.65583e+06	106	372	TRUE	11	0.0581076	11	11	0	1e-300	4.28472e-31	1e-300	7.51813e-18	1.705e-128	1
loop_chr2-chr2-1707	chr2	136238466	136239231	chr2	136254702	136256090	16547.5	1.36239e+08	136255396	332	373	TRUE	16	0.0637925	16	8	0	0.0141666	4.386e-39	1.86776e-14	1.46858e-152	9.33895e-142	1
loop_chr2-chr2-1708	chr2	226905800	226906735	chr2	226970294	226970749	64254	2.26906e+08	2.26971e+08	557	104	TRUE	10	0.061756	10	10	0	1e-300	2.84002e-26	1e-300	1.71678e-214	7.07146e-16	1
loop_chr2-chr2-1709	chr2	99336741	99337198	chr2	99490526	99491009	153798	9.9337e+07	9.94908e+07	355	291	TRUE	10	0.09132	10	10	0	1e-300	1.16752e-23	1e-300	2.95366e-226	5.05549e-162	1
loop_chr2-chr2-1710	chr2	143704265	143705217	chr2	143730054	143730987	25779.5	143704741	1.43731e+08	182	348	TRUE	11	0.0500928	11	11	0	1e-300	9.73688e-29	1e-300	2.17776e-57	1.1236e-184	1
loop_chr2-chr2-1711	chr2	24315386	24316206	chr2	24358369	24359757	43267	24315796	24359063	481	292	TRUE	21	0.0816421	21	21	0	0.000243999	2.90763e-52	7.54263e-21	3.14157e-201	1.27585e-29	1
loop_chr2-chr2-1712	chr2	197191039	197192177	chr2	197255319	197256206	64154.5	197191608	1.97256e+08	477	657	TRUE	18	0.076303	18	18	0	1e-300	2.31662e-37	1e-300	1.01591e-145	1.40473e-243	1
loop_chr2-chr2-1713	chr2	201116978	201117527	chr2	201128661	201129720	11938	2.01117e+08	2.01129e+08	319	242	TRUE	16	0.0854138	16	16	0.01	0.001389	1.89395e-42	1.86776e-14	5.40634e-80	2.13933e-08	1
loop_chr2-chr2-1714	chr2	62309306	62310139	chr2	62347781	62349277	38806.5	6.23097e+07	62348529	492	290	TRUE	17	0.0626575	17	17	0	1e-300	7.63017e-41	1e-300	3.20544e-171	4.57946e-41	1
loop_chr2-chr2-1715	chr2	216090574	216090975	chr2	216108528	216109414	18196.5	2.16091e+08	216108971	132	213	TRUE	10	0.0666984	10	10	0	1e-300	1.99851e-29	1e-300	2.17789e-51	2.00519e-30	1
loop_chr2-chr2-1716	chr2	171346527	171348273	chr2	171405722	171406602	58762	171347400	171406162	383	490	TRUE	19	0.0621088	19	9.5	0	0.00119231	4.13877e-44	3.18296e-18	2.64456e-98	6.63407e-157	1
loop_chr2-chr2-1717	chr2	190583341	190583923	chr2	190598353	190599658	15373.5	190583632	1.90599e+08	241	120	TRUE	10	0.0454906	10	10	0	1e-300	2.621e-29	1e-300	1.19863e-95	2.54233e-10	1
loop_chr2-chr2-1718	chr2	98445445	98446201	chr2	98464240	98465481	19037.5	98445823	9.84649e+07	191	470	TRUE	15	0.0644773	15	3	0	0.00102735	1.80722e-38	3.00001e-13	2.15557e-33	1.01929e-59	1
loop_chr2-chr2-1719	chr2	224937723	224939229	chr2	224953165	224954332	15272.5	224938476	2.24954e+08	640	300	TRUE	26	0.0834965	26	26	0	3.08027e-05	2.77388e-63	9.47227e-28	2.8091e-160	2.39063e-24	1
loop_chr2-chr2-1720	chr2	70084924	70085765	chr2	70124457	70125015	39391.5	7.00853e+07	70124736	257	277	TRUE	10	0.0613587	10	10	0	0.000327078	2.67962e-25	1.11425e-07	4.99996e-16	3.09103e-91	1
loop_chr2-chr2-1721	chr2	27322493	27323599	chr2	27356014	27357027	33474.5	27323046	2.73565e+07	266	278	TRUE	18	0.0729181	18	18	0	1e-300	6.93587e-49	1e-300	1.7181e-142	3.71224e-145	1
loop_chr2-chr2-1722	chr2	96325397	96326397	chr2	96340981	96341653	15420	96325897	96341317	186	126	TRUE	11	0.0564742	11	11	0	0.000196365	1.31711e-33	1.00478e-08	1.90811e-19	2.80916e-07	1
loop_chr2-chr2-1723	chr2	179031781	179032230	chr2	179058295	179059267	26775.5	1.79032e+08	179058781	425	243	TRUE	12	0.0724905	12	12	0	1e-300	4.29111e-29	1e-300	9.13351e-275	4.60327e-158	1
loop_chr2-chr2-1724	chr2	96762135	96763533	chr2	96800956	96801472	38380	96762834	96801214	321	146	TRUE	13	0.0583036	13	6.5	0	1e-300	1.90853e-36	1e-300	1.75686e-85	2.06827e-63	1
loop_chr2-chr2-1725	chr2	230615145	230615891	chr2	230667190	230669287	52720.5	230615518	2.30668e+08	454	737	TRUE	23	0.0694456	23	11.5	0	1e-300	3.52296e-49	1e-300	4.308e-213	2.54786e-135	1
loop_chr2-chr2-1726	chr2	70120989	70121791	chr2	70140849	70141483	19776	70121390	70141166	261	479	TRUE	14	0.0836888	14	14	0	1e-300	1.71575e-33	1e-300	9.34411e-45	3.28284e-173	1
loop_chr2-chr2-1727	chr2	156334669	156335717	chr2	156585164	156585916	250347	156335193	156585540	465	123	TRUE	11	0.0524583	11	11	0	1e-300	2.83971e-29	1e-300	7.3438e-109	1.63882e-25	1
loop_chr2-chr2-1728	chr2	98454355	98454944	chr2	98470401	98471865	16483.5	9.84546e+07	98471133	259	309	TRUE	15	0.0627186	15	15	0	0.000997114	3.33717e-39	3.00001e-13	6.62565e-92	7.94828e-11	1
loop_chr2-chr2-1729	chr2	68379180	68379936	chr2	68423804	68424404	44546	68379558	68424104	238	519	TRUE	12	0.0759653	12	12	0	1e-300	3.74671e-28	1e-300	1.745e-51	3.73427e-258	1
loop_chr2-chr2-1730	chr2	213022047	213023318	chr2	213118642	213120387	96832	2.13023e+08	2.1312e+08	1034	575	TRUE	26	0.0740007	26	26	0	0.00338574	3.09182e-50	9.47227e-28	1e-300	6.96891e-176	1
loop_chr2-chr2-1731	chr2	60515204	60516138	chr2	60544859	60545275	29396	60515671	60545067	481	156	TRUE	14	0.0890201	14	14	0	1e-300	1.06798e-36	1e-300	7.58434e-131	1.7981e-27	1
loop_chr2-chr2-1732	chr2	136051947	136053323	chr2	136131445	136132404	79289.5	136052635	1.36132e+08	457	657	TRUE	15	0.055144	15	7.5	0	1e-300	1.88571e-30	1e-300	8.50517e-77	2.42793e-294	1
loop_chr2-chr2-1733	chr2	224945131	224945928	chr2	224982285	224983754	37490	2.24946e+08	2.24983e+08	319	299	TRUE	12	0.0454585	12	12	0	0.000396249	1.6546e-29	8.31611e-10	1.26346e-50	6.59726e-64	1
loop_chr2-chr2-1734	chr2	161138119	161139700	chr2	161160484	161161456	22060.5	1.61139e+08	161160970	479	377	TRUE	19	0.0638847	6.33333	2.375	0	0.0362694	1.96386e-44	5.58836e-10	1.0279e-86	4.55528e-96	1
loop_chr2-chr2-1735	chr2	57759449	57760689	chr2	58449391	58449897	689575	57760069	58449644	416	319	TRUE	11	0.0540807	11	11	0	1e-300	3.84947e-25	1e-300	5.40685e-168	2.45089e-176	1
loop_chr2-chr2-1736	chr2	62099460	62100062	chr2	62197259	62198772	98254.5	62099761	6.2198e+07	398	564	TRUE	15	0.06088	15	15	0	1e-300	2.29509e-32	1e-300	3.7496e-181	3.20413e-115	1
loop_chr2-chr2-1737	chr2	97806575	97807034	chr2	98026862	98027517	220385	9.78068e+07	9.80272e+07	198	517	TRUE	11	0.084762	11	11	0	1e-300	2.05316e-26	1e-300	3.92594e-116	1.19526e-242	1
loop_chr2-chr2-1738	chr2	196149718	196150420	chr2	196162102	196163643	12803.5	196150069	1.96163e+08	202	441	TRUE	17	0.0650599	17	17	0	2.51459e-05	2.00609e-44	1.09492e-15	3.74519e-38	6.13927e-30	1
loop_chr2-chr2-1739	chr2	64524002	64524444	chr2	64860874	64862359	337394	64524223	6.48616e+07	707	736	TRUE	13	0.0579103	13	13	0	1e-300	1.20239e-22	1e-300	1e-300	7.98069e-195	1
loop_chr2-chr2-1740	chr2	231765545	231766364	chr2	231781714	231782456	16130.5	2.31766e+08	231782085	116	293	TRUE	11	0.06049	11	11	0	1e-300	8.4266e-32	1e-300	3.14814e-17	1.05231e-133	1
loop_chr2-chr2-1741	chr2	43130068	43134646	chr2	43218208	43223863	88678.5	43132357	4.3221e+07	817	1422	TRUE	78	0.0654313	19.5	26	0	7.09216e-10	3.67357e-163	1.55611e-70	8.73005e-216	1e-300	1
loop_chr2-chr2-1742	chr2	68121069	68121784	chr2	68156667	68158096	35955	6.81214e+07	6.81574e+07	726	410	TRUE	17	0.0680641	17	17	0	1e-300	2.50382e-35	1e-300	1e-300	1.64805e-177	1
loop_chr2-chr2-1743	chr2	208254035	208255276	chr2	208314945	208315786	60710	2.08255e+08	2.08315e+08	508	351	TRUE	20	0.08246	20	20	0	1e-300	2.84416e-47	1e-300	4.70435e-299	4.39198e-76	1
loop_chr2-chr2-1744	chr2	64661384	64662500	chr2	64727128	64728071	65657.5	64661942	6.47276e+07	391	776	TRUE	14	0.0583668	14	14	0	1e-300	4.93353e-28	1e-300	7.3223e-68	2.57544e-286	1
loop_chr2-chr2-1745	chr2	25524523	25525022	chr2	25557887	25558855	33598.5	2.55248e+07	25558371	211	403	TRUE	10	0.0585145	10	10	0	1e-300	1.59987e-24	1e-300	7.55968e-72	1.46857e-154	1
loop_chr2-chr2-1746	chr2	68837781	68838368	chr2	68907739	68908953	70271.5	6.88381e+07	68908346	277	479	TRUE	14	0.066728	14	7	0	1e-300	4.02309e-33	1e-300	4.00414e-131	4.21526e-220	1
loop_chr2-chr2-1747	chr2	64681400	64682927	chr2	64699711	64700545	17964.5	6.46822e+07	64700128	294	465	TRUE	15	0.0545367	15	3	0	0.0170139	1.19959e-35	3.00001e-13	1.13161e-33	3.33595e-105	1
loop_chr2-chr2-1748	chr2	73926525	73926985	chr2	73963479	73964372	37170.5	73926755	7.39639e+07	387	341	TRUE	12	0.0761338	12	6	0	1e-300	8.62435e-28	1e-300	2.99489e-291	1.19936e-139	1
loop_chr2-chr2-1749	chr2	62118213	62119740	chr2	62129086	62130439	10786	6.2119e+07	6.21298e+07	262	319	TRUE	11	0.0327864	11	11	0.01	1e-300	2.2209e-27	1e-300	1.86759e-24	1.0064e-83	1
loop_chr2-chr2-1750	chr2	64704367	64705321	chr2	64726959	64727655	22463	64704844	64727307	182	704	TRUE	11	0.0572272	11	11	0	1e-300	2.4211e-25	1e-300	2.72157e-11	5.33292e-290	1
loop_chr2-chr2-1751	chr2	24315831	24316160	chr2	24350743	24352133	35442.5	2.4316e+07	24351438	322	266	TRUE	13	0.0649174	13	13	0	1e-300	6.18821e-33	1e-300	3.00223e-152	1.74827e-27	1
loop_chr2-chr2-1752	chr2	100113657	100114888	chr2	100135019	100136461	21467.5	1.00114e+08	100135740	258	229	TRUE	15	0.0481711	15	15	0	0.000590203	3.11846e-41	3.00001e-13	5.82118e-78	1.10099e-16	1
loop_chr2-chr2-1753	chr2	207504742	207506683	chr2	207523055	207524090	17860	2.07506e+08	2.07524e+08	450	217	TRUE	25	0.0721109	8.33333	3.57143	0	0.00089848	4.66887e-68	3.07241e-15	2.88981e-109	1.72338e-33	1
loop_chr2-chr2-1754	chr2	25418962	25420415	chr2	25497369	25498568	78280	2.54197e+07	2.5498e+07	923	384	TRUE	21	0.0679735	21	21	0	0.000280452	1.14073e-43	7.54263e-21	1e-300	5.29899e-182	1
loop_chr2-chr2-1755	chr2	112624475	112628007	chr2	112724077	112728121	99858	112626241	112726099	483	659	TRUE	57	0.0645846	28.5	57	0	4.68796e-13	1.18552e-144	4.98434e-61	1.07873e-117	4.18897e-145	1
loop_chr2-chr2-1756	chr2	178451006	178451600	chr2	178477880	178479564	27419	178451303	178478722	299	673	TRUE	23	0.0866699	23	23	0	1.54101e-11	2.16029e-54	1.48478e-23	1.55902e-121	4.8608e-233	1
loop_chr2-chr2-1757	chr2	74457170	74457954	chr2	74529812	74530046	72367	74457562	74529929	362	473	TRUE	10	0.084323	10	10	0	1e-300	1.91929e-21	1e-300	2.22053e-100	1e-300	1
loop_chr2-chr2-1758	chr2	143162365	143163028	chr2	143258748	143259841	96598	1.43163e+08	1.43259e+08	195	258	TRUE	17	0.0831033	17	8.5	0	1e-300	9.5048e-49	1e-300	2.44003e-61	6.29956e-49	1
loop_chr2-chr2-1759	chr2	64100870	64101738	chr2	64214120	64214925	113218	64101304	6.42145e+07	359	606	TRUE	13	0.0667024	13	3.25	0	0.000338291	1.33903e-27	6.35978e-11	1.80722e-104	1.48738e-234	1
loop_chr2-chr2-1760	chr2	179995734	179996618	chr2	180006867	180007628	11071.5	179996176	1.80007e+08	140	292	TRUE	10	0.0521829	10	10	0	1e-300	9.11079e-28	1e-300	7.10223e-30	1.00289e-125	1
loop_chr2-chr2-1761	chr2	224885904	224886629	chr2	224922213	224922993	36336.5	2.24886e+08	224922603	276	412	TRUE	10	0.0570371	10	10	0	1e-300	3.07057e-23	1e-300	2.28822e-117	3.41982e-161	1
loop_chr2-chr2-1762	chr2	97931152	97932154	chr2	97966832	97967424	35475	97931653	97967128	307	373	TRUE	11	0.0592377	11	11	0	1e-300	7.46231e-26	1e-300	9.35238e-30	5.223e-184	1
loop_chr2-chr2-1763	chr2	64660962	64662146	chr2	64750594	64750930	89208	64661554	64750762	406	668	TRUE	12	0.0677691	12	12	0	1e-300	5.28093e-24	1e-300	1.01573e-62	1e-300	1
loop_chr2-chr2-1764	chr2	105037900	105038575	chr2	105071599	105072289	33706.5	1.05038e+08	105071944	478	141	TRUE	10	0.0628871	10	10	0	1e-300	1.43292e-25	1e-300	1e-300	5.57534e-49	1
loop_chr2-chr2-1765	chr2	222912066	222912657	chr2	222943609	222944354	31620	2.22912e+08	2.22944e+08	322	154	TRUE	10	0.0642521	10	10	0	1e-300	6.56291e-27	1e-300	2.11641e-112	2.87418e-35	1
loop_chr2-chr2-1766	chr2	38146352	38147213	chr2	38179159	38179410	32502	3.81468e+07	3.81793e+07	357	133	TRUE	10	0.077195	10	10	0	1e-300	4.10983e-27	1e-300	2.59897e-164	1.77342e-62	1
loop_chr2-chr2-1767	chr2	26033181	26034028	chr2	26067723	26069315	34914.5	2.60336e+07	26068519	357	499	TRUE	18	0.0633512	18	9	0	1e-300	7.59639e-42	1e-300	1.60131e-179	1.3378e-224	1
loop_chr2-chr2-1768	chr2	197215432	197216788	chr2	197261606	197262007	45696.5	197216110	1.97262e+08	625	267	TRUE	10	0.0488565	10	5	0	1e-300	1.45331e-21	1e-300	7.13199e-108	2.61847e-167	1
loop_chr2-chr2-1769	chr2	196414565	196415926	chr2	196429610	196430827	14973	1.96415e+08	1.9643e+08	402	204	TRUE	14	0.0466164	14	1.75	0.01	0.00269939	4.11553e-36	4.51985e-12	5.56704e-36	3.52665e-29	1
loop_chr2-chr2-1770	chr2	54524777	54525274	chr2	54560103	54560831	35441.5	5.4525e+07	54560467	200	397	TRUE	12	0.084089	12	12	0	1e-300	1.71185e-30	1e-300	3.03678e-66	1.3795e-85	1
loop_chr2-chr2-1771	chr2	218229284	218230093	chr2	218257400	218257721	27872	2.1823e+08	2.18258e+08	254	186	TRUE	10	0.0759653	10	10	0	1e-300	4.10248e-27	1e-300	1.50537e-121	1.06537e-148	1
loop_chr2-chr2-1772	chr2	60498521	60499251	chr2	60512074	60512920	13611	60498886	60512497	225	279	TRUE	12	0.065361	12	12	0	1e-300	9.90253e-32	1e-300	1.78454e-81	4.33258e-34	1
loop_chr2-chr2-1773	chr2	227783030	227783920	chr2	227805015	227805985	22025	227783475	227805500	300	144	TRUE	14	0.0646114	14	14	0	1e-300	3.99014e-40	1e-300	4.85198e-153	7.17012e-45	1
loop_chr2-chr2-1774	chr2	96305034	96306748	chr2	96320470	96323088	15888	96305891	96321779	343	522	TRUE	42	0.0832252	21	42	0	1.62234e-06	6.10353e-112	4.44277e-40	1.17845e-130	6.88939e-153	1
loop_chr2-chr2-1775	chr2	15031745	15032601	chr2	15142128	15142748	110265	15032173	15142438	253	384	TRUE	10	0.0581577	10	10	0	1e-300	6.23764e-24	1e-300	2.38702e-144	2.12786e-292	1
loop_chr2-chr2-1776	chr2	217217915	217219503	chr2	217248371	217249044	29998.5	217218709	2.17249e+08	656	239	TRUE	14	0.0531522	14	14	0	1e-300	4.13448e-32	1e-300	5.71974e-152	4.19429e-91	1
loop_chr2-chr2-1777	chr2	97962945	97963340	chr2	97992992	97994113	30410	9.79631e+07	9.79936e+07	175	324	TRUE	11	0.0622856	11	5.5	0	1e-300	2.81576e-29	1e-300	1.66868e-59	4.22698e-30	1
loop_chr2-chr2-1778	chr2	60806761	60807542	chr2	60833981	60834756	27217	6.08072e+07	6.08344e+07	338	306	TRUE	13	0.0717179	13	13	0	1e-300	7.53273e-32	1e-300	3.39106e-117	1.89216e-62	1
loop_chr2-chr2-1779	chr2	241087632	241089223	chr2	241098200	241099941	10643	2.41088e+08	2.41099e+08	221	189	TRUE	12	0.0309151	12	12	0.01	1e-300	6.62744e-34	1e-300	1.45398e-74	3.50056e-20	1
loop_chr2-chr2-1780	chr2	203484347	203484957	chr2	203814787	203815715	330599	203484652	203815251	138	167	TRUE	11	0.0613946	11	11	0	1e-300	1.10073e-33	1e-300	2.15547e-52	9.3474e-44	1
loop_chr2-chr2-1781	chr2	151840206	151840935	chr2	151906019	151906490	65684	1.51841e+08	1.51906e+08	666	158	TRUE	10	0.071534	10	10	0	1e-300	1.30338e-23	1e-300	1e-300	2.57748e-49	1
loop_chr2-chr2-1782	chr2	71064032	71065091	chr2	71129989	71131005	65935.5	7.10646e+07	71130497	359	350	TRUE	18	0.0744643	18	18	0	1e-300	1.25642e-44	1e-300	4.89358e-84	1.93393e-173	1
loop_chr2-chr2-1783	chr2	42117601	42119683	chr2	42132630	42133435	14390.5	42118642	4.2133e+07	355	360	TRUE	25	0.0743339	25	25	0	1e-300	5.76806e-65	1e-300	3.85336e-51	2.98347e-136	1
loop_chr2-chr2-1784	chr2	111196974	111198349	chr2	111208739	111209572	11494	1.11198e+08	1.11209e+08	142	245	TRUE	11	0.0427649	11	11	0	1e-300	1.14941e-31	1e-300	1.36897e-08	1.75654e-138	1
loop_chr2-chr2-1785	chr2	68364835	68366147	chr2	68378887	68379810	13857.5	68365491	6.83793e+07	516	239	TRUE	20	0.0768151	10	20	0	0.000129501	1.39196e-50	6.44373e-14	7.32295e-88	1.05751e-32	1
loop_chr2-chr2-1786	chr2	217218107	217219395	chr2	217439720	217440569	221394	217218751	2.1744e+08	599	312	TRUE	10	0.0401689	10	10	0	1e-300	4.59073e-21	1e-300	2.83651e-137	8.814e-112	1
loop_chr2-chr2-1787	chr2	241279517	241280630	chr2	241309605	241310143	29800.5	2.4128e+08	241309874	133	161	TRUE	10	0.0519932	10	10	0	1e-300	1.22738e-30	1e-300	3.04284e-30	1.44584e-42	1
loop_chr2-chr2-1788	chr2	64698636	64699148	chr2	64748608	64749383	50103.5	64698892	6.4749e+07	501	426	TRUE	11	0.0733682	11	11	0	0.00181124	7.53824e-23	1.00478e-08	9.85318e-183	6.49445e-46	1
loop_chr2-chr2-1789	chr2	62010487	62011292	chr2	62039105	62039672	28499	6.20109e+07	6.20394e+07	234	318	TRUE	12	0.0750795	12	12	0	1e-300	7.92511e-31	1e-300	5.90254e-75	2.1556e-155	1
loop_chr2-chr2-1790	chr2	136132265	136132404	chr2	136238867	136240141	107170	1.36132e+08	136239504	413	419	TRUE	10	0.0607508	10	10	0	1e-300	2.1394e-21	1e-300	1e-300	8.31106e-192	1
loop_chr2-chr2-1791	chr2	54258973	54260146	chr2	54271237	54271696	11907	5.42596e+07	5.42715e+07	222	113	TRUE	12	0.0631183	12	12	0	1e-300	1.14403e-36	1e-300	9.8799e-70	2.11387e-18	1
loop_chr2-chr2-1792	chr2	43293872	43294922	chr2	43401872	43403134	108106	43294397	43402503	410	1152	TRUE	18	0.0668311	18	18	0	1e-300	3.78421e-34	1e-300	3.89491e-240	1e-300	1
loop_chr2-chr2-1793	chr2	168489722	168490919	chr2	168711740	168712688	221894	1.6849e+08	168712214	998	504	TRUE	13	0.0520248	13	13	0	1e-300	7.63457e-23	1e-300	1e-300	3.40131e-268	1
loop_chr2-chr2-1794	chr2	230658779	230659825	chr2	230671206	230671779	12190.5	230659302	2.30671e+08	620	100	TRUE	11	0.058323	11	11	0	1e-300	6.36255e-29	1e-300	6.95555e-203	7.51028e-09	1
loop_chr2-chr2-1795	chr2	159900144	159900926	chr2	159921894	159922800	21812	159900535	159922347	196	398	TRUE	15	0.0762804	15	15	0	1e-300	2.14582e-39	1e-300	1.22278e-31	1.64646e-155	1
loop_chr2-chr2-1796	chr2	129347477	129348125	chr2	129379118	129380053	31784.5	129347801	1.2938e+08	332	188	TRUE	13	0.0704947	13	13	0	1e-300	9.02039e-35	1e-300	8.85623e-215	1.67386e-56	1
loop_chr2-chr2-1797	chr2	224893903	224894866	chr2	224937817	224939358	44203	2.24894e+08	2.24939e+08	332	651	TRUE	18	0.0617067	18	18	0	1e-300	2.54432e-40	1e-300	7.14166e-120	5.8743e-161	1
loop_chr2-chr2-1798	chr2	135916375	135917283	chr2	136378065	136379026	461716	135916829	1.36379e+08	202	317	TRUE	16	0.073486	16	16	0	1e-300	8.5821e-44	1e-300	1.97046e-45	1.08692e-46	1
loop_chr2-chr2-1799	chr2	201182753	201183798	chr2	201223168	201223815	40216	2.01183e+08	2.01223e+08	349	237	TRUE	13	0.0659534	13	6.5	0	1e-300	3.86307e-33	1e-300	1.61659e-133	9.6594e-138	1
loop_chr2-chr2-1800	chr2	24313839	24314595	chr2	24342768	24343795	29064.5	24314217	2.43433e+07	301	351	TRUE	13	0.0625873	13	13	0	0.0382414	9.97081e-32	6.35978e-11	1.33109e-65	7.3783e-86	1
loop_chr2-chr2-1801	chr2	60807061	60807836	chr2	60839213	60839752	32034	6.08074e+07	6.08395e+07	382	498	TRUE	10	0.0653279	10	10	0	1e-300	5.54195e-21	1e-300	1.37482e-156	2.50374e-154	1
loop_chr2-chr2-1802	chr2	121596069	121596973	chr2	121650001	121651402	54180.5	121596521	1.21651e+08	429	339	TRUE	18	0.0670341	18	18	0	0.000280466	1.84086e-43	6.06428e-17	1.34074e-151	1.4546e-106	1
loop_chr2-chr2-1803	chr2	196414277	196415284	chr2	196427847	196428906	13596	1.96415e+08	1.96428e+08	539	224	TRUE	16	0.0664789	10.6667	5.33333	0	0.0150661	2.70153e-39	7.67883e-12	5.12075e-180	4.36713e-45	1
loop_chr2-chr2-1804	chr2	191175963	191176825	chr2	191193958	191194549	17859.5	191176394	1.91194e+08	108	474	TRUE	12	0.070894	12	12	0	1e-300	6.78203e-33	1e-300	6.47167e-20	1e-300	1
loop_chr2-chr2-1805	chr2	17752520	17753160	chr2	17813793	17814286	61199.5	17752840	1.7814e+07	163	169	TRUE	10	0.0757642	10	10	0	2.09197e-05	1.64692e-29	1.11425e-07	1.30837e-10	4.47896e-44	1
loop_chr2-chr2-1806	chr2	84881647	84882519	chr2	84924837	84925159	42915	84882083	84924998	367	402	TRUE	13	0.0934615	13	13	0	1e-300	8.19433e-30	1e-300	1.08734e-117	2.49935e-163	1
loop_chr2-chr2-1807	chr2	224893895	224895426	chr2	224922289	224923221	28094.5	2.24895e+08	224922755	412	379	TRUE	16	0.0557634	16	16	0	0.000320975	1.92235e-37	1.86776e-14	1.79208e-117	4.1951e-91	1
loop_chr2-chr2-1808	chr2	196182266	196183132	chr2	196211127	196211695	28712	196182699	196211411	211	506	TRUE	12	0.0718333	12	12	0	1e-300	6.28078e-29	1e-300	8.92612e-41	1e-300	1
loop_chr2-chr2-1809	chr2	112820785	112821505	chr2	112884632	112885366	63854	112821145	112884999	289	315	TRUE	12	0.0708453	12	12	0	1e-300	9.36402e-30	1e-300	4.78222e-113	3.08354e-114	1
loop_chr2-chr2-1810	chr2	189661206	189661599	chr2	189750881	189751537	89806.5	1.89661e+08	189751209	528	154	TRUE	10	0.0818311	10	10	0	1e-300	9.68822e-25	1e-300	1e-300	2.8712e-60	1
loop_chr2-chr2-1811	chr2	2879608	2880500	chr2	2901391	2901973	21628	2880054	2901682	153	271	TRUE	12	0.069884	12	12	0	1e-300	5.89373e-34	1e-300	1.31337e-51	2.87267e-144	1
loop_chr2-chr2-1812	chr2	224886076	224886615	chr2	224938014	224938284	51803.5	2.24886e+08	224938149	250	294	TRUE	10	0.106107	10	10	0	1e-300	3.70345e-25	1e-300	3.41905e-118	3.14976e-137	1
loop_chr2-chr2-1813	chr2	61995027	61995863	chr2	62038874	62039925	43954.5	61995445	6.20394e+07	573	433	TRUE	18	0.0818832	18	18	0	1e-300	3.27512e-39	1e-300	1.0566e-237	9.64211e-192	1
loop_chr2-chr2-1814	chr2	75800577	75801870	chr2	75844629	75845418	43800	7.58012e+07	7.5845e+07	399	153	TRUE	12	0.049476	12	12	0	1e-300	6.59977e-32	1e-300	7.23957e-141	1.23035e-45	1
loop_chr2-chr2-1815	chr2	201233144	201234001	chr2	201257275	201258255	24192.5	2.01234e+08	201257765	739	387	TRUE	19	0.0887848	19	19	0	2.51292e-06	1.37556e-40	3.18296e-18	8.94003e-281	2.49933e-137	1
loop_chr2-chr2-1816	chr2	73948026	73949291	chr2	73963479	73964048	15105	7.39487e+07	7.39638e+07	145	319	TRUE	11	0.0514858	11	11	0	1e-300	2.79972e-30	1e-300	6.22724e-15	6.73418e-168	1
loop_chr2-chr2-1817	chr2	224921946	224922752	chr2	224957487	224958560	35674.5	224922349	2.24958e+08	380	477	TRUE	12	0.0548212	12	12	0	1e-300	4.05891e-26	1e-300	9.42746e-127	8.95695e-166	1
loop_chr2-chr2-1818	chr2	134247347	134248038	chr2	134275101	134275970	27843	1.34248e+08	1.34276e+08	476	422	TRUE	11	0.0605288	11	3.66667	0	0.00325145	3.85214e-23	1.00478e-08	1.25295e-67	6.21693e-102	1
loop_chr2-chr2-1819	chr2	213010016	213010826	chr2	213022037	213023336	12265.5	213010421	2.13023e+08	173	1068	TRUE	16	0.0651234	16	16	0	1e-300	2.28529e-36	1e-300	8.11491e-32	1e-300	1
loop_chr2-chr2-1820	chr2	178478509	178479693	chr2	178514667	178515365	35915	178479101	178515016	511	154	TRUE	10	0.0456115	10	10	0	1e-300	6.9677e-25	1e-300	8.25885e-145	2.45871e-51	1
loop_chr2-chr2-1821	chr2	230583659	230584381	chr2	230600001	230600968	16464.5	230584020	2.306e+08	222	295	TRUE	13	0.0660705	13	13	0	8.81836e-05	1.7458e-34	6.35978e-11	5.72316e-33	7.6523e-31	1
loop_chr2-chr2-1822	chr2	53967515	53968926	chr2	54081595	54082245	113700	5.39682e+07	54081920	288	616	TRUE	13	0.0541451	13	13	0	1e-300	9.03134e-29	1e-300	1.07765e-36	1e-300	1
loop_chr2-chr2-1823	chr2	162328327	162329345	chr2	162343571	162344272	15085.5	162328836	1.62344e+08	88	459	TRUE	13	0.0649174	13	6.5	0	1e-300	2.0365e-37	1e-300	4.6518e-08	1.9635e-259	1
loop_chr2-chr2-1824	chr2	127388396	127388703	chr2	127410389	127411762	22526	1.27389e+08	1.27411e+08	180	274	TRUE	12	0.0613149	12	6	0	0.0624813	5.06658e-33	8.31611e-10	6.84175e-64	7.30172e-65	1
loop_chr2-chr2-1825	chr2	207288852	207289142	chr2	207328975	207330324	40652.5	207288997	2.0733e+08	162	514	TRUE	13	0.0680861	13	13	0	3.7439e-05	3.86685e-33	6.35978e-11	3.20178e-58	2.04313e-94	1
loop_chr2-chr2-1826	chr2	234289556	234291176	chr2	234308812	234309245	18662.5	234290366	2.34309e+08	162	116	TRUE	15	0.0627186	15	15	0	1e-300	5.22317e-49	1e-300	6.49528e-31	1.29546e-66	1
loop_chr2-chr2-1827	chr2	152050747	152052238	chr2	152070711	152072122	19924	1.52051e+08	1.52071e+08	307	257	TRUE	18	0.0532438	18	9	0	3.46312e-05	2.29955e-48	6.06428e-17	5.11476e-25	9.16778e-65	1
loop_chr2-chr2-1828	chr2	65575466	65576686	chr2	65605772	65606903	30261.5	65576076	6.56063e+07	142	532	TRUE	10	0.0365125	10	2.5	0	1e-300	4.53198e-25	1e-300	3.53094e-16	2.1454e-272	1
loop_chr2-chr2-1829	chr2	112793623	112794776	chr2	112820856	112822005	27231	1.12794e+08	1.12821e+08	307	387	TRUE	14	0.0522055	14	14	0	1e-300	8.48401e-34	1e-300	1.34916e-111	8.66419e-160	1
loop_chr2-chr2-1830	chr2	196409505	196409767	chr2	196427946	196428915	18794.5	196409636	1.96428e+08	383	216	TRUE	10	0.0697326	10	10	0	1e-300	1.21497e-24	1e-300	9.85688e-199	3.52037e-46	1
loop_chr2-chr2-1831	chr2	157363744	157365062	chr2	157413326	157413897	49208.5	157364403	1.57414e+08	206	509	TRUE	13	0.0590752	13	13	0	1e-300	8.56961e-32	1e-300	2.00869e-81	7.2297e-243	1
loop_chr2-chr2-1832	chr2	174603196	174603818	chr2	174633196	174634814	30498	174603507	174634005	189	588	TRUE	17	0.0651471	17	17	0	0.00275022	8.83551e-43	1.09492e-15	2.24955e-42	1.83068e-209	1
loop_chr2-chr2-1833	chr2	207504875	207506030	chr2	207521314	207521863	16136	2.07505e+08	2.07522e+08	317	141	TRUE	13	0.0654889	13	13	0	0.014186	1.00751e-36	6.35978e-11	5.33254e-70	3.94479e-31	1
loop_chr2-chr2-1834	chr2	37536042	37536846	chr2	37548815	37550786	13356.5	37536444	3.75498e+07	288	641	TRUE	22	0.068054	22	22	0	1e-300	1.71847e-52	1e-300	1.3026e-126	2.84332e-177	1
loop_chr2-chr2-1835	chr2	74530046	74531213	chr2	74545787	74546060	15294	7.45306e+07	7.45459e+07	330	107	TRUE	10	0.0596117	10	10	0	1e-300	1.93358e-28	1e-300	2.48521e-46	4.11816e-47	1
loop_chr2-chr2-1836	chr2	65320140	65321010	chr2	65382142	65383092	62042	65320575	65382617	379	426	TRUE	12	0.0565984	12	12	0	1e-300	9.9912e-27	1e-300	2.89774e-141	1.92002e-130	1
loop_chr2-chr2-1837	chr2	197255440	197256819	chr2	197310608	197311422	54885.5	1.97256e+08	197311015	766	353	TRUE	14	0.0548004	14	14	0	0.000221579	9.63516e-29	4.51985e-12	1.35622e-229	8.5981e-45	1
loop_chr2-chr2-1838	chr2	135984641	135985711	chr2	136019023	136019920	34295.5	135985176	1.36019e+08	532	232	TRUE	12	0.0523686	12	12	0	1e-300	3.69556e-28	1e-300	1.56359e-201	2.47019e-51	1
loop_chr2-chr2-1839	chr2	69730968	69731723	chr2	69799031	69799805	68072.5	6.97313e+07	69799418	185	284	TRUE	11	0.061756	11	3.66667	0	1e-300	1.21052e-29	1e-300	4.09174e-45	7.16187e-62	1
loop_chr2-chr2-1840	chr2	190675119	190676082	chr2	190722007	190723074	46940	1.90676e+08	1.90723e+08	485	671	TRUE	16	0.0676578	16	16	0	1e-300	2.83106e-32	1e-300	1.30776e-62	1.40902e-252	1
loop_chr2-chr2-1841	chr2	109143456	109144448	chr2	109232221	109233227	88772	109143952	109232724	405	258	TRUE	13	0.0558524	13	13	0	1e-300	8.51701e-32	1e-300	2.25276e-217	1.87893e-86	1
loop_chr2-chr2-1842	chr2	63691957	63692342	chr2	63841091	63842004	149398	6.36921e+07	6.38415e+07	195	557	TRUE	10	0.0661332	10	10	0	1e-300	1.86568e-23	1e-300	5.48101e-106	2.52949e-296	1
loop_chr2-chr2-1843	chr2	174607971	174608814	chr2	174631440	174632022	23338.5	1.74608e+08	174631731	323	129	TRUE	11	0.0662631	11	11	0	0.00014148	8.47026e-31	1.00478e-08	4.34343e-67	1.98275e-08	1
loop_chr2-chr2-1844	chr2	197255608	197256833	chr2	197286982	197287893	31217	1.97256e+08	1.97287e+08	678	254	TRUE	13	0.052244	13	13	0	0.0142139	5.98807e-29	6.35978e-11	2.11472e-194	3.18518e-64	1
loop_chr2-chr2-1845	chr2	98412616	98413252	chr2	98460293	98461288	47856.5	98412934	9.84608e+07	266	601	TRUE	10	0.0526308	10	10	0	1e-300	9.44225e-22	1e-300	3.71393e-163	6.6431e-204	1
loop_chr2-chr2-1846	chr2	165877696	165878411	chr2	165896038	165896419	18175	1.65878e+08	1.65896e+08	173	104	TRUE	10	0.0783219	10	10	0	1e-300	1.98931e-31	1e-300	1.24692e-32	6.55808e-38	1
loop_chr2-chr2-1847	chr2	230650664	230651328	chr2	230668144	230669064	17608	230650996	230668604	179	444	TRUE	13	0.0704502	13	6.5	0	4.37668e-08	2.16178e-33	1.23293e-14	3.64437e-72	1.23615e-139	1
loop_chr2-chr2-1848	chr2	207291500	207292527	chr2	207330533	207331723	39114.5	2.07292e+08	207331128	312	353	TRUE	14	0.0542071	7	2.8	0	0.0190501	2.88758e-34	2.93057e-08	7.32207e-60	8.26897e-27	1
loop_chr2-chr2-1849	chr2	60486202	60486847	chr2	60511353	60512727	25515.5	6.04865e+07	60512040	275	323	TRUE	13	0.0552715	13	13	0	0.00030668	1.00297e-32	6.35978e-11	5.97102e-56	1.69755e-21	1
loop_chr2-chr2-1850	chr2	224570750	224571894	chr2	224583771	224584547	12837	224571322	224584159	171	176	TRUE	11	0.0491796	11	11	0	1e-300	2.28437e-32	1e-300	7.9051e-14	6.8658e-20	1
loop_chr2-chr2-1851	chr2	157420152	157421587	chr2	157440919	157441383	20281.5	1.57421e+08	157441151	235	288	TRUE	14	0.0632845	14	14	0	0.000288487	2.72133e-37	4.51985e-12	6.18669e-09	2.27216e-41	1
loop_chr2-chr2-1852	chr2	169109566	169110299	chr2	169131594	169132162	21945.5	1.6911e+08	169131878	126	134	TRUE	10	0.0659807	10	10	0	1e-300	1.05482e-31	1e-300	6.8129e-27	2.74099e-59	1
loop_chr2-chr2-1853	chr2	135530499	135531516	chr2	135741011	135741584	210290	1.35531e+08	1.35741e+08	963	314	TRUE	10	0.0539879	10	10	0	1e-300	5.67961e-19	1e-300	1e-300	1.19325e-129	1
loop_chr2-chr2-1854	chr2	196362265	196363716	chr2	196377101	196378143	14631.5	1.96363e+08	196377622	228	891	TRUE	17	0.0585357	17	17	0	0.0782458	3.03968e-38	1.09492e-15	1.36597e-40	1e-300	1
loop_chr2-chr2-1855	chr2	24492172	24493080	chr2	24509380	24510203	17165.5	24492626	2.45098e+07	201	434	TRUE	17	0.0843035	17	17	0	0.0623512	1.39311e-44	1.09492e-15	2.02038e-42	2.58765e-192	1
loop_chr2-chr2-1856	chr2	181164878	181165682	chr2	181177237	181178587	12632	181165280	181177912	351	365	TRUE	13	0.0518074	13	6.5	0	1e-300	1.27471e-30	1e-300	7.6032e-118	1.30913e-67	1
loop_chr2-chr2-1857	chr2	25557719	25559112	chr2	25601840	25602820	43914.5	2.55584e+07	25602330	534	216	TRUE	13	0.0470262	13	13	0	1e-300	3.03008e-31	1e-300	7.00521e-199	3.92534e-50	1
loop_chr2-chr2-1858	chr2	135913795	135914100	chr2	136380908	136382156	467584	1.35914e+08	136381532	162	298	TRUE	11	0.0608016	11	11	0	1e-300	4.6126e-30	1e-300	6.23714e-108	1.38383e-20	1
loop_chr2-chr2-1859	chr2	97953817	97954525	chr2	97966770	97967248	12838	97954171	97967009	177	318	TRUE	13	0.094092	13	6.5	0	1e-300	2.26868e-35	1e-300	5.79974e-21	3.27008e-159	1
loop_chr2-chr2-1860	chr2	45836595	45837210	chr2	45849865	45850936	13498	4.58369e+07	4.58504e+07	264	181	TRUE	14	0.0712795	14	14	0	1e-300	1.79742e-39	1e-300	1.82583e-30	5.42536e-22	1
loop_chr2-chr2-1861	chr2	112626484	112627624	chr2	112645109	112645829	18415	112627054	112645469	186	336	TRUE	13	0.0599963	13	13	0	1e-300	9.15523e-35	1e-300	1.74753e-29	2.93808e-136	1
loop_chr2-chr2-1862	chr2	68466115	68468189	chr2	68714752	68716345	248396	68467152	6.87155e+07	658	463	TRUE	18	0.0421362	18	18	0	7.15256e-08	1.38201e-37	6.06428e-17	1.88071e-247	9.14114e-84	1
loop_chr2-chr2-1863	chr2	25851896	25852483	chr2	25877450	25877744	25407.5	2.58522e+07	25877597	232	239	TRUE	10	0.0974357	10	10	0	1e-300	2.10989e-26	1e-300	4.41027e-105	3.75373e-79	1
loop_chr2-chr2-1864	chr2	60805629	60806111	chr2	60998803	60999511	193287	60805870	60999157	154	300	TRUE	10	0.0721352	10	10	0	1e-300	3.20254e-27	1e-300	2.97328e-22	2.716e-122	1
loop_chr2-chr2-1865	chr2	74032007	74032757	chr2	74045096	74046158	13245	74032382	74045627	555	102	TRUE	12	0.0568482	12	12	0	1e-300	2.22505e-32	1e-300	3.32819e-230	1.5446e-14	1
loop_chr2-chr2-1866	chr2	23824379	23825094	chr2	23850385	23851580	26246	2.38247e+07	2.3851e+07	255	354	TRUE	14	0.06292	14	14	0	1e-300	1.67486e-35	1e-300	5.82295e-68	1.20263e-169	1
loop_chr2-chr2-1867	chr2	64100260	64101738	chr2	64113811	64116091	13952	64100999	64114951	505	647	TRUE	30	0.0685265	30	30	0	0.00240152	1.41247e-67	1.43308e-33	7.23505e-153	3.44825e-154	1
loop_chr2-chr2-1868	chr2	134250627	134251319	chr2	134287041	134288123	36609	134250973	134287582	367	438	TRUE	10	0.0483883	10	10	0	0.00379379	1.01665e-21	1.11425e-07	1.71255e-21	8.93661e-27	1
loop_chr2-chr2-1869	chr2	64179832	64180518	chr2	64203818	64205131	24299.5	64180175	6.42045e+07	245	378	TRUE	11	0.0472361	11	11	0	1e-300	6.94051e-27	1e-300	1.00275e-106	7.66591e-87	1
loop_chr2-chr2-1870	chr2	241310750	241311327	chr2	241323347	241324098	12684	2.41311e+08	2.41324e+08	114	126	TRUE	10	0.0646392	10	10	0	1e-300	1.96973e-32	1e-300	1.78554e-14	1.31735e-22	1
loop_chr2-chr2-1871	chr2	70190003	70190863	chr2	70247770	70249377	58140.5	70190433	7.02486e+07	388	482	TRUE	15	0.0521935	15	15	0	1e-300	1.43842e-33	1e-300	2.72071e-240	1.23899e-219	1
loop_chr2-chr2-1872	chr2	134233650	134234149	chr2	134261128	134262360	27844.5	1.34234e+08	134261744	639	610	TRUE	15	0.0743855	15	15	0	0.00015536	9.79562e-29	3.00001e-13	2.16156e-252	4.01421e-174	1
loop_chr2-chr2-1873	chr2	43401872	43402821	chr2	43455746	43456528	53790.5	4.34023e+07	43456137	1050	221	TRUE	10	0.0495903	10	5	0	6.07531e-06	3.853e-20	1.70967e-10	1e-300	6.27901e-42	1
loop_chr2-chr2-1874	chr2	230668275	230669239	chr2	230694137	230694831	25727	230668757	230694484	436	179	TRUE	10	0.0517737	10	5	0	1e-300	6.5894e-25	1e-300	5.99956e-130	1.59665e-78	1
loop_chr2-chr2-1875	chr2	190662209	190662981	chr2	190675295	190675987	13046	190662595	190675641	120	393	TRUE	11	0.0644979	11	11	0	0.00117909	3.29434e-30	1.00478e-08	6.81257e-12	4.52535e-65	1
loop_chr2-chr2-1876	chr2	105037900	105038075	chr2	105057108	105057965	19549	1.05038e+08	1.05058e+08	375	128	TRUE	12	0.0998149	12	12	0	1e-300	3.34328e-33	1e-300	1e-300	8.02448e-38	1
loop_chr2-chr2-1877	chr2	217086199	217087262	chr2	217102022	217102700	15630.5	2.17087e+08	217102361	374	147	TRUE	13	0.0640971	13	6.5	0	9.34302e-10	1.57875e-35	1.23293e-14	1.04397e-82	4.54201e-45	1
loop_chr2-chr2-1878	chr2	196249751	196250833	chr2	196263099	196264165	13340	196250292	196263632	235	504	TRUE	13	0.0519521	13	13	0	0.071832	4.36546e-31	6.35978e-11	8.71362e-53	9.18206e-205	1
loop_chr2-chr2-1879	chr2	226971478	226972108	chr2	226984235	226985167	12908	226971793	226984701	131	190	TRUE	10	0.0549557	10	10	0	1e-300	5.7416e-30	1e-300	1.60561e-23	3.29301e-44	1
loop_chr2-chr2-1880	chr2	212990588	212991621	chr2	213015513	213016272	24788	2.12991e+08	2.13016e+08	257	548	TRUE	11	0.0526925	11	11	0	1e-300	7.31764e-25	1e-300	4.21879e-86	4.10994e-212	1
loop_chr2-chr2-1881	chr2	84936456	84950676	chr2	85006016	85020394	69639	84943566	85013205	2412	1629	TRUE	186	0.0558305	7.15385	3.79592	0.04	1.19113e-24	1e-300	1.18486e-91	1e-300	3.69645e-248	1
loop_chr2-chr2-1882	chr2	58024076	58025389	chr2	58046258	58046624	21708.5	5.80247e+07	58046441	204	368	TRUE	10	0.0511262	10	10	0	1e-300	4.52779e-25	1e-300	4.81639e-23	2.30509e-152	1
loop_chr2-chr2-1883	chr2	24315192	24316132	chr2	24354371	24355501	39274	24315662	24354936	491	275	TRUE	16	0.0663504	16	16	0	0.00189184	1.74947e-38	1.86776e-14	1.2571e-199	1.14931e-27	1
loop_chr2-chr2-1884	chr2	127294057	127294763	chr2	127305650	127306575	11702.5	127294410	1.27306e+08	204	153	TRUE	10	0.0526308	10	10	0	1e-300	5.90498e-29	1e-300	1.71196e-97	3.51439e-46	1
loop_chr2-chr2-1885	chr2	68361847	68363251	chr2	68376587	68377815	14652	68362549	68377201	390	248	TRUE	14	0.04566	14	14	0.02	0.000342812	4.45718e-35	4.51985e-12	2.77987e-31	7.49454e-17	1
loop_chr2-chr2-1886	chr2	6353659	6354382	chr2	6474961	6476164	121542	6.35402e+06	6.47556e+06	305	271	TRUE	12	0.0534834	12	12	0	1e-300	2.87806e-30	1e-300	1.99404e-92	7.34603e-91	1
loop_chr2-chr2-1887	chr2	68767307	68768210	chr2	68837986	68838287	70378	6.87678e+07	6.88381e+07	297	166	TRUE	10	0.0712964	10	10	0	1e-300	6.25645e-27	1e-300	5.52133e-53	2.54532e-60	1
loop_chr2-chr2-1888	chr2	171320136	171320776	chr2	171346180	171347558	26413	171320456	171346869	565	329	TRUE	15	0.0638064	15	5	0	0.000206216	1.29123e-33	3.00001e-13	1.95999e-133	5.82915e-79	1
loop_chr2-chr2-1889	chr2	222707485	222708651	chr2	222911744	222913028	204318	222708068	222912386	361	421	TRUE	13	0.0455482	13	13	0	1e-300	1.21085e-29	1e-300	9.95141e-150	4.29491e-121	1
loop_chr2-chr2-1890	chr2	197216672	197217612	chr2	197237934	197238138	20894	197217142	197238036	342	191	TRUE	10	0.0750357	10	10	0	1e-300	1.10079e-25	1e-300	1.78882e-39	3.97642e-110	1
loop_chr2-chr2-1891	chr2	236513022	236513911	chr2	236545486	236546544	32548.5	2.36513e+08	236546015	193	372	TRUE	11	0.0484976	11	11	0	1e-300	3.97113e-28	1e-300	2.21599e-54	1.10738e-126	1
loop_chr2-chr2-1892	chr2	70086123	70088025	chr2	70123826	70125015	37346.5	70087074	7.01244e+07	515	383	TRUE	18	0.0499882	5.14286	18	0	0.0320953	4.92521e-41	3.58276e-08	1.84275e-73	1.29416e-82	1
loop_chr2-chr2-1893	chr2	60807064	60808295	chr2	60880099	60881958	73349	6.08077e+07	6.0881e+07	423	747	TRUE	22	0.0611165	11	7.33333	0	0.0179818	3.13949e-47	5.52906e-16	8.84634e-145	1.77487e-135	1
loop_chr2-chr2-1894	chr2	171248271	171248711	chr2	171318942	171319982	70971	171248491	171319462	220	941	TRUE	11	0.0638006	11	11	0	1e-300	5.02615e-23	1e-300	1.28994e-99	1e-300	1
loop_chr2-chr2-1895	chr2	176931500	176932183	chr2	176999478	177000180	67987.5	1.76932e+08	176999829	374	117	TRUE	10	0.0619789	10	10	0	1e-300	1.74137e-27	1e-300	2.06851e-215	9.60436e-11	1
loop_chr2-chr2-1896	chr2	230902071	230903366	chr2	230984364	230985661	82294	2.30903e+08	2.30985e+08	290	743	TRUE	23	0.0761705	23	23	0	0.00408779	1.04735e-53	1.48478e-23	1.16961e-69	1.26021e-271	1
loop_chr2-chr2-1897	chr2	30491200	30491913	chr2	30503071	30504183	12070.5	3.04916e+07	30503627	98	238	TRUE	12	0.0564433	12	12	0	1.7438e-06	4.42715e-37	8.31611e-10	1.88827e-13	7.5421e-61	1
loop_chr2-chr2-1898	chr2	208294510	208295831	chr2	208314570	208315844	20036.5	2.08295e+08	208315207	263	416	TRUE	18	0.0595428	18	6	0.02	0.0078044	9.53634e-46	6.06428e-17	3.99599e-82	3.38134e-77	1
loop_chr2-chr2-1899	chr2	133952195	133953420	chr2	134021815	134022434	69317	1.33953e+08	1.34022e+08	302	266	TRUE	11	0.0512066	11	11	0	1e-300	1.42781e-27	1e-300	3.74511e-75	1.39471e-105	1
loop_chr2-chr2-1900	chr2	99356802	99357444	chr2	99377693	99378367	20907	99357123	99378030	135	93	TRUE	10	0.0652286	10	10	0	1e-300	4.78146e-33	1e-300	1.05979e-51	2.84043e-15	1
loop_chr2-chr2-1901	chr2	202238473	202239032	chr2	202259817	202260678	21495	2.02239e+08	2.0226e+08	187	204	TRUE	12	0.0725416	12	6	0	1e-300	2.16852e-34	1e-300	9.16242e-76	2.18796e-76	1
loop_chr2-chr2-1902	chr2	96202665	96203793	chr2	96233374	96234250	30583	96203229	96233812	211	295	TRUE	10	0.0428347	10	10	0	1e-300	6.80979e-26	1e-300	1.17552e-15	2.42503e-140	1
loop_chr2-chr2-1903	chr2	218291469	218292718	chr2	218395597	218396023	103716	2.18292e+08	218395810	245	196	TRUE	10	0.0512483	10	10	0	1e-300	4.8571e-27	1e-300	5.83488e-32	3.25966e-70	1
loop_chr2-chr2-1904	chr2	12271285	12272531	chr2	12293840	12294324	22174	12271908	12294082	200	209	TRUE	12	0.0595428	12	12	0	1e-300	6.70147e-34	1e-300	1.35066e-44	3.94224e-131	1
loop_chr2-chr2-1905	chr2	170950184	170950547	chr2	170972706	170973364	22669.5	1.7095e+08	170973035	333	202	TRUE	10	0.0840753	10	10	0	1e-300	1.48961e-25	1e-300	1.77332e-202	7.18004e-89	1
loop_chr2-chr2-1906	chr2	230541948	230542568	chr2	230564301	230566033	22909	230542258	230565167	255	315	TRUE	14	0.0510957	14	14	0	1e-300	3.16921e-36	1e-300	5.79633e-124	1.76169e-91	1
loop_chr2-chr2-1907	chr2	39095119	39095304	chr2	39109525	39110464	14783	3.90952e+07	3.911e+07	323	125	TRUE	10	0.0763709	10	10	0	1e-300	7.84498e-28	1e-300	3.6737e-269	1.94666e-15	1
loop_chr2-chr2-1908	chr2	142724604	142725260	chr2	142741734	142742865	17367.5	142724932	1.42742e+08	187	162	TRUE	11	0.0528399	11	5.5	0	1e-300	2.45629e-32	1e-300	4.22663e-53	1.37429e-45	1
loop_chr2-chr2-1909	chr2	201131960	201133258	chr2	201151337	201151777	18948	201132609	201151557	222	240	TRUE	11	0.0543296	11	2.75	0	1e-300	1.43272e-29	1e-300	3.69038e-08	1.6749e-122	1
loop_chr2-chr2-1910	chr2	45859485	45860786	chr2	45889470	45890461	29830	4.58601e+07	4.589e+07	357	595	TRUE	17	0.063669	17	4.25	0	0.0587969	7.49909e-38	1.09492e-15	2.08565e-81	9.85831e-246	1
loop_chr2-chr2-1911	chr2	156456494	156457407	chr2	156470724	156471870	14346.5	1.56457e+08	156471297	189	254	TRUE	14	0.0583668	14	14	0	0.000138143	1.93383e-39	4.51985e-12	1.54159e-40	1.03707e-34	1
loop_chr2-chr2-1912	chr2	98473958	98475278	chr2	98487454	98487952	13085	98474618	98487703	261	362	TRUE	14	0.0661041	14	14	0	1e-300	3.21445e-35	1e-300	9.5381e-16	3.81307e-189	1
loop_chr2-chr2-1913	chr2	108587968	108589091	chr2	108612211	108612486	23819	1.08589e+08	1.08612e+08	218	303	TRUE	11	0.0675429	11	11	0	1e-300	1.58835e-28	1e-300	1.69729e-21	2.34879e-87	1
loop_chr2-chr2-1914	chr2	74690677	74691401	chr2	74714942	74715553	24208.5	74691039	7.47152e+07	180	282	TRUE	11	0.0707303	11	11	0	1e-300	8.20601e-30	1e-300	1.44691e-67	2.97155e-156	1
loop_chr2-chr2-1915	chr2	224930849	224931079	chr2	225001991	225002797	71430	224930964	225002394	94	238	TRUE	10	0.082858	10	10	0	1e-300	1.79928e-30	1e-300	8.52824e-39	1.00251e-74	1
loop_chr2-chr2-1916	chr2	237687790	237688279	chr2	237700495	237701383	12904.5	2.37688e+08	237700939	195	245	TRUE	10	0.062339	10	10	0	1e-300	4.60952e-27	1e-300	1.92172e-104	2.12682e-40	1
loop_chr2-chr2-1917	chr2	105800150	105801836	chr2	105811265	105812494	10886.5	105800993	1.05812e+08	309	313	TRUE	11	0.0323928	11	5.5	0.03	1e-300	1.13668e-26	1e-300	5.20051e-08	1.22906e-94	1
loop_chr2-chr2-1918	chr2	108588148	108589136	chr2	108605880	108606583	17589.5	108588642	1.08606e+08	201	222	TRUE	11	0.0558397	11	11	0	1e-300	1.94892e-30	1e-300	4.41737e-22	6.5094e-46	1
loop_chr2-chr2-1919	chr2	84888047	84889188	chr2	84925628	84925866	37129.5	8.48886e+07	84925747	396	349	TRUE	12	0.0746983	12	6	0	1e-300	1.51189e-27	1e-300	2.86144e-189	1.26413e-117	1
loop_chr2-chr2-1920	chr2	135052772	135053800	chr2	135064903	135065396	11863.5	135053286	1.35065e+08	367	43	TRUE	10	0.0564371	10	5	0	1e-300	3.10915e-32	1e-300	4.25841e-112	1.22916e-08	1
loop_chr2-chr2-1921	chr2	68362343	68362642	chr2	68424019	68424721	61877.5	6.83625e+07	68424370	236	550	TRUE	10	0.0857551	10	5	0	1e-300	1.14891e-22	1e-300	1.72959e-128	4.01248e-236	1
loop_chr2-chr2-1922	chr2	43169998	43170381	chr2	43218833	43219950	49202	4.31702e+07	4.32194e+07	90	562	TRUE	10	0.0572272	10	10	0	1e-300	6.82174e-27	1e-300	5.99847e-21	1.20573e-179	1
loop_chr2-chr2-1923	chr2	45902973	45906660	chr2	45918281	45920526	14587	4.59048e+07	4.59194e+07	595	377	TRUE	33	0.0477537	9.42857	33	0.03	6.90433e-05	3.47887e-81	3.48776e-21	7.38298e-47	5.49729e-51	1
loop_chr2-chr2-1924	chr2	181348114	181348765	chr2	181374796	181375795	26856	1.81348e+08	1.81375e+08	323	383	TRUE	11	0.0572272	11	11	0	1e-300	1.76522e-25	1e-300	1.20423e-218	1.73042e-166	1
loop_chr2-chr2-1925	chr2	46549181	46550280	chr2	46562708	46563363	13305	4.65497e+07	4.6563e+07	220	161	TRUE	10	0.04894	10	5	0	0.00109535	2.15738e-28	1.11425e-07	5.67142e-16	5.12269e-36	1
loop_chr2-chr2-1926	chr2	95049697	95050804	chr2	95063189	95063649	13168.5	9.50503e+07	95063419	113	116	TRUE	10	0.0547804	10	10	0	1e-300	7.61022e-33	1e-300	5.84032e-14	1.21037e-41	1
loop_chr2-chr2-1927	chr2	44598885	44599862	chr2	44616707	44617200	17580	4.45994e+07	4.4617e+07	131	259	TRUE	10	0.0583951	10	10	0	1e-300	1.35506e-28	1e-300	1.84136e-15	9.04096e-110	1
loop_chr2-chr2-1928	chr2	112645250	112645866	chr2	112725932	112727148	80982	112645558	112726540	356	380	TRUE	14	0.0655989	14	14	0	1e-300	5.40494e-33	1e-300	2.43416e-171	3.21557e-168	1
loop_chr2-chr2-1929	chr2	25452585	25453767	chr2	25498036	25498530	45107	25453176	25498283	371	249	TRUE	10	0.0512177	10	10	0	1e-300	3.74599e-24	1e-300	2.00053e-171	2.11133e-119	1
loop_chr2-chr2-1930	chr2	109143176	109144448	chr2	109513988	109514470	370417	109143812	109514229	435	323	TRUE	13	0.0636221	13	13	0	1e-300	4.2873e-30	1e-300	3.52178e-185	2.42641e-239	1
loop_chr2-chr2-1931	chr2	174493117	174493784	chr2	174553803	174554714	60808	1.74493e+08	1.74554e+08	302	285	TRUE	11	0.0598384	11	11	0	1e-300	3.08961e-27	1e-300	6.17873e-149	1.47756e-121	1
loop_chr2-chr2-1932	chr2	216194164	216195252	chr2	216205882	216206994	11730	216194708	216206438	98	367	TRUE	14	0.054626	14	4.66667	0	1e-300	2.35725e-41	1e-300	1.32985e-08	6.88648e-156	1
loop_chr2-chr2-1933	chr2	97806743	97807788	chr2	97991254	97991677	184200	9.78073e+07	9.79915e+07	279	218	TRUE	10	0.0584747	10	10	0	1e-300	5.39507e-26	1e-300	8.21895e-128	2.09789e-45	1
loop_chr2-chr2-1934	chr2	64523956	64524559	chr2	64915018	64915683	391093	6.45243e+07	6.49154e+07	816	779	TRUE	10	0.0676978	10	10	0	1e-300	9.66222e-16	1e-300	1e-300	9.74325e-210	1
loop_chr2-chr2-1935	chr2	17803893	17804838	chr2	17821783	17822813	17932.5	1.78044e+07	17822298	124	241	TRUE	12	0.0521565	12	6	0	1e-300	1.01093e-35	1e-300	6.67719e-16	2.48631e-73	1
loop_chr2-chr2-1936	chr2	8487744	8488493	chr2	8542858	8543833	55227	8.48812e+06	8.54335e+06	372	540	TRUE	12	0.05975	12	12	0	1e-300	1.40521e-25	1e-300	8.19974e-219	2.36558e-257	1
loop_chr2-chr2-1937	chr2	31218932	31220329	chr2	31256578	31256855	37086	3.12196e+07	3.12567e+07	444	117	TRUE	13	0.0666625	13	13	0	1e-300	6.76082e-36	1e-300	1.48674e-121	8.72346e-34	1
loop_chr2-chr2-1938	chr2	230209613	230210696	chr2	230225543	230226307	15770.5	2.3021e+08	230225925	157	678	TRUE	11	0.0511234	11	3.66667	0	0.0738492	3.00028e-26	1.00478e-08	1.88393e-09	7.22236e-282	1
loop_chr2-chr2-1939	chr2	201123798	201124680	chr2	201151041	201151718	27140.5	201124239	2.01151e+08	249	255	TRUE	12	0.0660738	12	12	0	1e-300	1.14248e-31	1e-300	2.38591e-18	3.69511e-100	1
loop_chr2-chr2-1940	chr2	24410041	24410290	chr2	24971074	24971926	561334	2.44102e+07	24971500	131	370	TRUE	10	0.0779662	10	10	0	1e-300	5.04517e-27	1e-300	4.11919e-89	2.43057e-144	1
loop_chr2-chr2-1941	chr2	8234508	8235453	chr2	8303293	8303647	68489.5	8.23498e+06	8303470	435	271	TRUE	10	0.0660822	10	10	0	1e-300	4.41151e-23	1e-300	4.95405e-191	1.63146e-88	1
loop_chr2-chr2-1942	chr2	43131608	43132521	chr2	43195122	43195550	63271.5	4.31321e+07	43195336	346	251	TRUE	10	0.0640126	10	10	0	1e-300	2.00715e-24	1e-300	1.28571e-101	6.6488e-146	1
loop_chr2-chr2-1943	chr2	170146433	170147648	chr2	170179723	170180617	33129.5	1.70147e+08	170180170	140	526	TRUE	10	0.0407022	10	5	0	1e-300	3.49228e-25	1e-300	1.72032e-08	4.6299e-214	1
loop_chr2-chr2-1944	chr2	217085705	217086884	chr2	217222659	217223811	136940	2.17086e+08	217223235	429	789	TRUE	17	0.0626038	17	8.5	0	1e-300	2.27438e-34	1e-300	9.52249e-114	2.92293e-287	1
loop_chr2-chr2-1945	chr2	37984677	37985665	chr2	38037680	38037974	52656	37985171	38037827	185	236	TRUE	11	0.0736544	11	11	0	1e-300	1.51943e-30	1e-300	4.85525e-32	1.54207e-100	1
loop_chr2-chr2-1946	chr2	64523735	64524605	chr2	64873423	64874029	349556	64524170	64873726	905	458	TRUE	10	0.0581577	10	10	0	1e-300	1.35643e-17	1e-300	1e-300	1e-300	1
loop_chr2-chr2-1947	chr2	62199646	62200813	chr2	62303733	62304367	103820	6.22002e+07	62304050	427	273	TRUE	10	0.0476629	10	5	0	0.000885279	3.94192e-23	1.11425e-07	2.8789e-63	1.88102e-62	1
loop_chr2-chr2-1948	chr2	68224839	68225602	chr2	68250808	68251436	25901.5	6.82252e+07	68251122	211	583	TRUE	11	0.0678828	11	11	0	1e-300	1.58985e-25	1e-300	2.12181e-62	4.17933e-262	1
loop_chr2-chr2-1949	chr2	98438747	98439035	chr2	98473567	98474470	35127.5	98438891	9.8474e+07	226	214	TRUE	10	0.0720746	10	10	0	1e-300	5.23732e-27	1e-300	5.15599e-146	2.55191e-23	1
loop_chr2-chr2-1950	chr2	84881814	84882458	chr2	84908314	84909121	26581.5	84882136	8.49087e+07	310	202	TRUE	11	0.0650758	11	11	0	1e-300	8.69053e-29	1e-300	1.86047e-93	7.57626e-49	1
loop_chr2-chr2-1951	chr2	54560533	54560887	chr2	54587861	54589155	27798	54560710	54588508	364	195	TRUE	10	0.0520879	10	10	0	1e-300	2.55662e-25	1e-300	1.25845e-177	2.62013e-07	1
loop_chr2-chr2-1952	chr2	236353164	236353516	chr2	237059800	237061161	707140	236353340	2.3706e+08	104	315	TRUE	10	0.0501114	10	10	0	1e-300	8.96506e-29	1e-300	4.1561e-50	6.06205e-61	1
loop_chr2-chr2-1953	chr2	68203216	68203986	chr2	68217826	68219161	14892.5	68203601	6.82185e+07	279	202	TRUE	12	0.0489354	12	12	0	0.00153308	2.62597e-32	8.31611e-10	1.57263e-85	2.09281e-11	1
loop_chr2-chr2-1954	chr2	207141127	207145476	chr2	207163606	207167770	22386.5	2.07143e+08	207165688	685	1352	TRUE	71	0.0715929	11.8333	14.2	0.03	4.35541e-06	7.40816e-153	5.637e-50	1.89381e-74	1e-300	1
loop_chr2-chr2-1955	chr2	168711740	168712687	chr2	168726275	168726703	14275.5	1.68712e+08	168726489	490	64	TRUE	11	0.0686727	11	11	0	1e-300	2.46574e-32	1e-300	1.9411e-251	2.99391e-14	1
loop_chr2-chr2-1956	chr2	60796438	60797412	chr2	60993039	60993938	196564	60796925	6.09935e+07	355	615	TRUE	12	0.0549968	12	12	0	1e-300	3.82814e-25	1e-300	2.62109e-134	1e-300	1
loop_chr2-chr2-1957	chr2	60972046	60972914	chr2	60986984	60987796	14910	60972480	60987390	370	153	TRUE	11	0.0562053	11	2.75	0	0.0644604	2.69702e-29	1.00478e-08	3.85605e-104	1.67677e-18	1
loop_chr2-chr2-1958	chr2	54634604	54635706	chr2	54680514	54681105	45654.5	54635155	5.46808e+07	623	197	TRUE	10	0.0507034	10	10	0	1e-300	6.38366e-23	1e-300	6.69816e-265	1.10584e-77	1
loop_chr2-chr2-1959	chr2	159895081	159896359	chr2	159921954	159922946	26730	159895720	159922450	391	402	TRUE	15	0.056723	15	3.75	0	0.0323311	1.02354e-34	3.00001e-13	2.64901e-56	5.31775e-147	1
loop_chr2-chr2-1960	chr2	240565912	240566639	chr2	240621478	240621878	55402.5	2.40566e+08	240621678	228	208	TRUE	12	0.0914011	12	12	0	1e-300	3.17044e-33	1e-300	1.11943e-71	3.89376e-219	1
loop_chr2-chr2-1961	chr2	213150955	213151447	chr2	213232671	213233541	81905	213151201	213233106	237	738	TRUE	10	0.0630256	10	5	0	1e-300	2.29702e-21	1e-300	7.84901e-23	3.81768e-273	1
loop_chr2-chr2-1962	chr2	62456244	62456799	chr2	62774672	62775683	318656	6.24565e+07	6.27752e+07	130	246	TRUE	13	0.07126	13	13	0	1e-300	1.14988e-38	1e-300	1.87069e-39	1.70231e-87	1
loop_chr2-chr2-1963	chr2	183530372	183531177	chr2	183543253	183543976	12840	1.83531e+08	1.83544e+08	187	121	TRUE	10	0.0561786	10	10	0	1e-300	2.14068e-30	1e-300	7.5145e-88	2.92453e-53	1
loop_chr2-chr2-1964	chr2	38607828	38608095	chr2	38725182	38726146	117702	3.8608e+07	38725664	334	227	TRUE	10	0.0697326	10	10	0	1e-300	5.04951e-25	1e-300	1.16958e-262	4.67307e-16	1
loop_chr2-chr2-1965	chr2	197216131	197217429	chr2	197236182	197236791	19706.5	197216780	1.97236e+08	580	116	TRUE	11	0.0495149	11	2.75	0	0.00947359	1.68321e-28	1.00478e-08	7.1396e-121	6.40105e-07	1
loop_chr2-chr2-1966	chr2	202238147	202239148	chr2	202265461	202266218	27192	2.02239e+08	2.02266e+08	285	199	TRUE	14	0.0683602	14	7	0	1e-300	2.12731e-38	1e-300	2.63625e-136	1.30046e-41	1
loop_chr2-chr2-1967	chr2	168490000	168491330	chr2	168514572	168514953	24097.5	168490665	1.68515e+08	1089	154	TRUE	12	0.060204	12	12	0	1e-300	1.33191e-26	1e-300	1e-300	2.88518e-50	1
loop_chr2-chr2-1968	chr2	99338122	99338906	chr2	99349632	99350410	11507	99338514	99350021	198	93	TRUE	10	0.0549557	10	10	0.01	1e-300	2.45677e-31	1e-300	3.38937e-35	5.38079e-07	1
loop_chr2-chr2-1969	chr2	74179122	74179412	chr2	74205567	74206643	26838	74179267	74206105	173	361	TRUE	10	0.062841	10	10	0	1e-300	6.90133e-26	1e-300	4.61742e-93	1.4112e-145	1
loop_chr2-chr2-1970	chr2	196914905	196915685	chr2	196927217	196928283	12455	196915295	196927750	211	238	TRUE	12	0.0558012	12	12	0	1e-300	6.40779e-33	1e-300	3.71652e-85	2.71134e-43	1
loop_chr2-chr2-1971	chr2	63827468	63828264	chr2	63841091	63842004	13681.5	63827866	6.38415e+07	83	557	TRUE	12	0.0602744	12	12	0	1e-300	1.6698e-33	1e-300	5.13086e-14	2.52949e-296	1
loop_chr2-chr2-1972	chr2	197498229	197499643	chr2	197515426	197516129	16841.5	197498936	1.97516e+08	304	262	TRUE	13	0.0527128	13	6.5	0.01	8.33755e-05	2.36251e-33	6.35978e-11	4.73799e-73	6.97126e-101	1
loop_chr2-chr2-1973	chr2	65368041	65368772	chr2	65382403	65383298	14444	6.53684e+07	6.53829e+07	193	490	TRUE	11	0.0580719	11	5.5	0	0.0479403	8.48899e-27	1.00478e-08	9.98781e-18	4.13247e-200	1
loop_chr2-chr2-1974	chr2	109623595	109624784	chr2	109638042	109638448	14055.5	1.09624e+08	109638245	112	167	TRUE	12	0.0645824	12	12	0	1e-300	3.03566e-38	1e-300	1.56755e-14	7.03166e-71	1
loop_chr2-chr2-1975	chr2	26068565	26068878	chr2	26086334	26087592	18241.5	2.60687e+07	26086963	285	157	TRUE	10	0.0546409	10	10	0	1e-300	2.32094e-27	1e-300	4.29737e-157	6.43309e-25	1
loop_chr2-chr2-1976	chr2	98412616	98413625	chr2	98464240	98465623	51811	9.84131e+07	9.84649e+07	312	492	TRUE	13	0.0466526	13	13	0	1e-300	1.36769e-29	1e-300	6.13652e-156	1.93263e-56	1
loop_chr2-chr2-1977	chr2	64636449	64637898	chr2	64726913	64727541	90053.5	6.46372e+07	64727227	682	703	TRUE	13	0.053728	13	13	0	1e-300	4.14533e-23	1e-300	9.8614e-162	1e-300	1
loop_chr2-chr2-1978	chr2	64114096	64115327	chr2	64128768	64129611	14478	6.41147e+07	6.41292e+07	434	183	TRUE	16	0.0662224	16	16	0	0.00036441	2.79298e-42	1.86776e-14	1.79909e-121	3.86301e-29	1
loop_chr2-chr2-1979	chr2	8234728	8235544	chr2	8298684	8299299	63855.5	8235136	8.29899e+06	366	247	TRUE	11	0.0659853	11	11	0	1e-300	5.30892e-27	1e-300	2.48701e-143	3.56767e-91	1
loop_chr2-chr2-1980	chr2	143128492	143129355	chr2	143183928	143184417	55249	1.43129e+08	1.43184e+08	577	188	TRUE	10	0.0634917	10	10	0	1e-300	1.83092e-23	1e-300	1.09265e-268	1.42095e-97	1
loop_chr2-chr2-1981	chr2	102736797	102737974	chr2	102749634	102750457	12660	1.02737e+08	1.0275e+08	238	106	TRUE	16	0.0686727	16	16	0	1e-300	1.42928e-50	1e-300	1.81726e-87	9.02146e-21	1
loop_chr2-chr2-1982	chr2	84800166	84800676	chr2	84816607	84817345	16555	84800421	84816976	122	220	TRUE	10	0.0687827	10	10	0	1e-300	1.2284e-29	1e-300	7.08754e-65	1.04584e-62	1
loop_chr2-chr2-1983	chr2	170160587	170161359	chr2	170177178	170178050	16641	170160973	170177614	175	257	TRUE	10	0.0522146	10	10	0	0.0288674	2.47495e-27	1.11425e-07	9.0923e-32	4.80267e-29	1
loop_chr2-chr2-1984	chr2	239326899	239327557	chr2	239400997	239401358	73949.5	239327228	2.39401e+08	99	317	TRUE	10	0.0842403	10	10	0	1e-300	5.70759e-29	1e-300	1.21938e-32	2.80191e-202	1
loop_chr2-chr2-1985	chr2	46970568	46971311	chr2	46984866	46985753	14370	4.69709e+07	4.69853e+07	87	370	TRUE	10	0.0526631	10	10	0	1e-300	7.02156e-29	1e-300	2.129e-21	1.01257e-70	1
loop_chr2-chr2-1986	chr2	174593686	174594314	chr2	174605767	174607122	12444.5	174594000	1.74606e+08	217	342	TRUE	13	0.0562749	13	6.5	0	0.000218194	9.11656e-34	6.35978e-11	3.05721e-37	2.34718e-33	1
loop_chr2-chr2-1987	chr2	135913795	135913956	chr2	136384381	136385555	471092	1.35914e+08	136384968	136	288	TRUE	11	0.0707303	11	11	0	1e-300	4.30026e-31	1e-300	6.20717e-99	2.35503e-42	1
loop_chr2-chr2-1988	chr2	12008419	12009362	chr2	12031695	12032663	23288.5	1.20089e+07	12032179	245	214	TRUE	13	0.0583951	13	13	0	8.05477e-08	9.0631e-36	6.35978e-11	2.59659e-39	4.07884e-42	1
loop_chr2-chr2-1989	chr2	191637788	191638661	chr2	191677423	191677599	39286.5	1.91638e+08	191677511	272	228	TRUE	10	0.0818311	10	10	0	1e-300	6.58451e-26	1e-300	1.5964e-69	2.78416e-228	1
loop_chr2-chr2-1990	chr2	156511588	156512864	chr2	156527112	156527852	15256	156512226	156527482	214	278	TRUE	15	0.0638697	15	7.5	0	1e-300	3.4479e-41	1e-300	1.82665e-42	1.09725e-136	1
loop_chr2-chr2-1991	chr2	230643983	230644776	chr2	230667759	230668895	23947.5	2.30644e+08	230668327	251	437	TRUE	11	0.0489502	11	3.66667	0	3.80618e-07	4.56503e-26	7.74084e-12	4.8016e-111	7.89142e-97	1
loop_chr2-chr2-1992	chr2	108580864	108581651	chr2	108594222	108595092	13399.5	1.08581e+08	108594657	240	330	TRUE	11	0.0569855	11	11	0	1e-300	1.21293e-27	1e-300	1.63458e-68	2.60899e-110	1
loop_chr2-chr2-1993	chr2	197261599	197262503	chr2	197304065	197309565	44764	197262051	197306815	305	1917	TRUE	36	0.0482553	9	36	0.02	3.65643e-05	8.64757e-75	2.60597e-22	2.40799e-55	1e-300	1
loop_chr2-chr2-1994	chr2	48315659	48316356	chr2	48343772	48344376	28066.5	4.8316e+07	48344074	331	162	TRUE	10	0.0659807	10	10	0	1e-300	1.46091e-26	1e-300	1.21368e-31	1.41668e-49	1
loop_chr2-chr2-1995	chr2	42098552	42099752	chr2	42132844	42133405	33972.5	42099152	4.21331e+07	356	322	TRUE	14	0.0682437	14	14	0	1e-300	5.11e-34	1e-300	3.68469e-44	7.59162e-201	1
loop_chr2-chr2-1996	chr2	134253538	134254052	chr2	134289995	134290727	36566	134253795	134290361	319	340	TRUE	10	0.0688931	10	10	0	1e-300	1.91354e-23	1e-300	6.22371e-59	5.15709e-53	1
loop_chr2-chr2-1997	chr2	43387163	43387667	chr2	43481454	43482417	94520.5	43387415	4.34819e+07	473	486	TRUE	11	0.064366	11	11	0	1e-300	1.71678e-22	1e-300	1.79866e-242	2.61549e-85	1
loop_chr2-chr2-1998	chr2	201123467	201124905	chr2	201157767	201158391	33893	201124186	201158079	347	382	TRUE	17	0.0707708	17	17	0	0.00496725	2.18323e-41	1.09492e-15	8.42869e-07	7.60497e-218	1
[truncated: 89,043 more rows]

## Sheet: K562_all_Hi-TrAC_loops
loopId	chrA	startA	endA	chrB	startB	endB	distance(bp)	centerA	centerB	readsA	readsB	cis	PETs	density	enrichmentScore	P2LL	FDR	binomialPvalue	hypergeometricPvalue	poissonPvalue	poissonPvaluePeakA	poissonPvaluePeakB	significant
loop_chr2-chr2-0	chr2	208255168	208255276	chr2	208265430	208266970	10978	208255222	208266200	319	807	TRUE	64	0.410146	64	32	0	1e-300	6.37743e-165	1e-300	1e-300	1e-300	1
loop_chr2-chr2-1	chr2	28359378	28359950	chr2	28366687	28367186	7272.5	28359664	2.83669e+07	372	446	TRUE	54	0.532501	54	54	0	2.52843e-13	1.57548e-145	1.62313e-72	2.91378e-280	1e-300	1
loop_chr2-chr2-2	chr2	7008245	7008291	chr2	7014415	7014698	6288.5	7008268	7.01456e+06	282	158	TRUE	21	0.674124	21	21	0	1e-300	1.13767e-60	1e-300	1e-300	2.84072e-85	1
loop_chr2-chr2-3	chr2	230650354	230651457	chr2	230658409	230659465	8031.5	2.30651e+08	230658937	859	1168	TRUE	137	0.670169	68.5	45.6667	0	0.0506857	1e-300	4.77279e-195	1e-300	1e-300	1
loop_chr2-chr2-4	chr2	28508277	28508918	chr2	28516993	28517515	8656.5	2.85086e+07	28517254	436	307	TRUE	43	0.390485	43	14.3333	0	1e-300	1.0326e-115	1e-300	1e-300	2.48628e-180	1
loop_chr2-chr2-5	chr2	97664130	97664329	chr2	97673025	97673706	9136	9.76642e+07	9.76734e+07	459	244	TRUE	39	0.468056	39	39	0	1e-300	1.57554e-106	1e-300	1e-300	7.74366e-110	1
loop_chr2-chr2-6	chr2	27355522	27358655	chr2	27369564	27372186	13786.5	2.73571e+07	27370875	842	937	TRUE	131	0.240404	43.6667	18.7143	0.01	2.5087e-08	1e-300	1.91434e-161	1e-300	1e-300	1
loop_chr2-chr2-7	chr2	240604404	240604450	chr2	240612559	240613309	8507	240604427	240612934	225	456	TRUE	34	0.451109	34	17	0	1e-300	3.35253e-92	1e-300	1e-300	1e-300	1
loop_chr2-chr2-8	chr2	38643953	38644172	chr2	38652311	38652861	8523.5	3.86441e+07	38652586	389	555	TRUE	33	0.453214	33	33	0	1e-300	7.50508e-78	1e-300	1e-300	1e-300	1
loop_chr2-chr2-9	chr2	9631215	9631295	chr2	9638352	9638791	7316.5	9631255	9.63857e+06	306	415	TRUE	34	0.691875	34	34	0	1e-300	8.51021e-89	1e-300	1e-300	1.2032e-224	1
loop_chr2-chr2-10	chr2	6887694	6888085	chr2	6893836	6893989	6023	6.88789e+06	6.89391e+06	390	351	TRUE	33	0.640665	33	8.25	0	1e-300	1.26896e-84	1e-300	2.3644e-147	2.86619e-298	1
loop_chr2-chr2-11	chr2	230650584	230650912	chr2	230656668	230656893	6032.5	230650748	2.30657e+08	612	123	TRUE	28	0.534748	28	28	0	1.5847e-08	5.91943e-78	1.24964e-30	1e-300	5.53415e-49	1
loop_chr2-chr2-12	chr2	126645162	126645670	chr2	126651026	126651563	5878.5	126645416	1.26651e+08	691	287	TRUE	61	0.616495	61	61	0	2.13298e-15	3.27198e-163	7.36649e-85	1e-300	2.04781e-134	1
loop_chr2-chr2-13	chr2	32949838	32950552	chr2	32960407	32960757	10387	32950195	32960582	302	320	TRUE	29	0.287854	29	29	0	2.18651e-07	2.28008e-77	4.30401e-32	1.51757e-87	3.90882e-135	1
loop_chr2-chr2-14	chr2	159135153	159136685	chr2	159152085	159152735	16491	159135919	159152410	725	706	TRUE	81	0.392054	40.5	27	0	0.000710538	2.5391e-191	5.7856e-98	3.35309e-285	1e-300	1
loop_chr2-chr2-15	chr2	86194885	86195115	chr2	86204495	86204774	9634.5	86195000	8.62046e+07	517	460	TRUE	24	0.497977	24	24	0	1e-300	1.68477e-52	1e-300	1e-300	1e-300	1
loop_chr2-chr2-16	chr2	47334060	47335815	chr2	47387498	47389821	53722	4.73349e+07	4.73887e+07	585	317	TRUE	52	0.13467	52	8.66667	0	2.15369e-16	1.08961e-136	4.64865e-69	1.56887e-239	9.49789e-99	1
loop_chr2-chr2-17	chr2	86188033	86189921	chr2	86194655	86195115	5908	86188977	86194885	616	564	TRUE	73	0.328353	73	73	0.01	3.42826e-29	6.05817e-182	8.34247e-107	3.52942e-102	1e-300	1
loop_chr2-chr2-18	chr2	212960705	212962446	chr2	212979344	212981127	18660	2.12962e+08	2.1298e+08	588	608	TRUE	55	0.164833	36.6667	27.5	0	0.000507856	2.85469e-129	8.74344e-65	1e-300	1.04389e-224	1
loop_chr2-chr2-19	chr2	236167635	236170253	chr2	236174265	236176936	6656.5	236168944	2.36176e+08	308	497	TRUE	88	0.175722	44	6.28571	0.05	3.88091e-25	4.60798e-262	2.31002e-109	1.0553e-54	4.73316e-199	1
loop_chr2-chr2-20	chr2	218300943	218302851	chr2	218393432	218397048	93343	218301897	218395240	565	1497	TRUE	98	0.187365	32.6667	49	0	9.69181e-22	3.52758e-218	3.11882e-109	1.15951e-103	1e-300	1
loop_chr2-chr2-21	chr2	73920452	73921681	chr2	73926212	73927287	5683	7.39211e+07	7.39267e+07	349	465	TRUE	45	0.206275	45	45	0.02	1e-300	5.23684e-118	1e-300	7.85845e-100	3.72982e-233	1
loop_chr2-chr2-22	chr2	227465903	227466603	chr2	227471966	227472066	5763	227466253	227472016	413	169	TRUE	39	0.514862	39	19.5	0	1e-300	2.7309e-115	1e-300	2.09557e-252	2.61965e-137	1
loop_chr2-chr2-23	chr2	219509727	219510444	chr2	219525795	219526108	15866	2.1951e+08	2.19526e+08	1028	628	TRUE	62	0.635727	62	62	0	0.00105823	1.70946e-132	1.18784e-86	1e-300	1e-300	1
loop_chr2-chr2-24	chr2	86195745	86195880	chr2	86201768	86202527	6335	8.61958e+07	8.62021e+07	227	378	TRUE	24	0.283524	24	24	0	1e-300	1.77188e-63	1e-300	2.02239e-244	3.36128e-57	1
loop_chr2-chr2-25	chr2	238098135	238099201	chr2	238105649	238109728	9020.5	238098668	2.38108e+08	716	492	TRUE	68	0.139585	68	68	0	3.00035e-05	7.11585e-167	1.50517e-97	1e-300	7.06885e-86	1
loop_chr2-chr2-26	chr2	74482450	74483847	chr2	74529812	74531340	47427.5	7.44831e+07	74530576	814	1112	TRUE	54	0.194977	54	54	0	0.0547437	5.76562e-104	1.62313e-72	1e-300	1e-300	1
loop_chr2-chr2-27	chr2	86194895	86195115	chr2	86201768	86202714	7236	86195005	86202241	509	455	TRUE	36	0.326077	36	7.2	0	6.83297e-20	4.38266e-85	2.40516e-53	1e-300	3.48741e-89	1
loop_chr2-chr2-28	chr2	215787709	215788187	chr2	215793249	215793949	5651	215787948	215793599	254	273	TRUE	49	0.439306	49	49	0	1e-300	6.12951e-150	1e-300	1.11796e-146	3.91265e-120	1
loop_chr2-chr2-29	chr2	126644827	126645635	chr2	126654857	126655121	9758	126645231	126654989	956	172	TRUE	29	0.285706	29	29	0	1e-300	8.77557e-71	1e-300	1e-300	2.92746e-49	1
loop_chr2-chr2-30	chr2	112686186	112687050	chr2	112691839	112693112	5857.5	112686618	1.12692e+08	493	528	TRUE	48	0.237221	24	48	0.01	1.81661e-09	7.43811e-117	3.19908e-48	3.85971e-156	3.47553e-149	1
loop_chr2-chr2-31	chr2	218300943	218301671	chr2	218355563	218357563	55256	218301307	218356563	474	453	TRUE	30	0.116143	30	30	0	1e-300	1.17888e-69	1e-300	1.22505e-277	2.86786e-112	1
loop_chr2-chr2-32	chr2	97698564	97700595	chr2	97748018	97749312	49085.5	9.76996e+07	97748665	393	367	TRUE	47	0.149287	47	15.6667	0	2.22939e-18	1.05016e-126	1.4527e-60	4.51214e-138	1.09387e-148	1
loop_chr2-chr2-33	chr2	157930129	157930462	chr2	157937782	157938411	7801	1.5793e+08	1.57938e+08	290	346	TRUE	41	0.450116	41	20.5	0	3.84077e-05	6.91189e-115	1.12651e-50	1.47717e-150	1.38297e-130	1
loop_chr2-chr2-34	chr2	70293671	70294136	chr2	70301942	70302261	8198	7.02939e+07	7.03021e+07	372	334	TRUE	24	0.323304	24	24	0	1e-300	1.89125e-59	1e-300	8.80012e-142	8.57921e-206	1
loop_chr2-chr2-35	chr2	219509964	219510444	chr2	219516379	219516778	6374.5	219510204	2.19517e+08	810	220	TRUE	36	0.432543	36	36	0	2.41799e-05	1.14818e-89	1.01639e-42	1e-300	1.51857e-41	1
loop_chr2-chr2-36	chr2	201780934	201781370	chr2	201787541	201787587	6412	201781152	201787564	467	183	TRUE	15	0.32867	15	15	0	1e-300	4.94353e-37	1e-300	5.30347e-256	1e-300	1
loop_chr2-chr2-37	chr2	38542889	38543457	chr2	38552327	38552729	9355	38543173	38552528	463	347	TRUE	30	0.326637	30	30	0	0.00400794	1.42843e-73	1.43308e-33	1e-300	3.46429e-225	1
loop_chr2-chr2-38	chr2	216770173	216770359	chr2	216775236	216775563	5133.5	216770266	2.16775e+08	118	213	TRUE	14	0.288222	14	14	0	1e-300	6.93176e-42	1e-300	1.19905e-46	1.4984e-76	1
loop_chr2-chr2-39	chr2	201901636	201902303	chr2	201907358	201907795	5607	2.01902e+08	2.01908e+08	406	360	TRUE	48	0.459186	48	48	0	1e-300	1.43175e-129	1e-300	3.8799e-248	8.17536e-225	1
loop_chr2-chr2-40	chr2	85594915	85596276	chr2	85603000	85603930	7869.5	8.55956e+07	85603465	824	384	TRUE	56	0.258154	56	28	0	0.0185038	2.18921e-135	5.26649e-76	1e-300	2.14914e-225	1
loop_chr2-chr2-41	chr2	108615000	108616094	chr2	108621312	108621900	6059	108615547	108621606	343	337	TRUE	41	0.257439	20.5	20.5	0	3.9576e-08	3.42974e-112	9.34063e-39	2.90796e-45	8.33313e-108	1
loop_chr2-chr2-42	chr2	24075131	24076291	chr2	24082892	24084047	7758.5	24075711	2.40835e+07	450	613	TRUE	39	0.177922	39	39	0.01	5.70268e-06	1.94423e-90	1.84973e-47	3.95993e-215	4.53463e-285	1
loop_chr2-chr2-43	chr2	121736047	121738323	chr2	121745616	121747435	9340.5	121737185	1.21747e+08	1159	363	TRUE	67	0.172797	26.8	33.5	0.02	0.0194833	4.86364e-159	1.07289e-69	1e-300	7.85171e-98	1
loop_chr2-chr2-44	chr2	219119351	219119774	chr2	219124707	219125902	5742	2.1912e+08	2.19125e+08	197	552	TRUE	29	0.189293	29	29	0	1e-300	5.59327e-76	1e-300	5.19886e-136	3.89911e-178	1
loop_chr2-chr2-45	chr2	74507506	74507870	chr2	74529812	74531464	22950	74507688	74530638	572	1119	TRUE	44	0.230504	44	22	0	0.00076795	9.58918e-88	1.41534e-55	1e-300	1e-300	1
loop_chr2-chr2-46	chr2	100177283	100178399	chr2	100193049	100193812	15589.5	100177841	1.00193e+08	152	266	TRUE	18	0.101172	18	18	0	1e-300	1.09102e-51	1e-300	6.87418e-52	2.87164e-141	1
loop_chr2-chr2-47	chr2	201118068	201121241	chr2	201157509	201158731	38465.5	2.0112e+08	201158120	1195	825	TRUE	85	0.204257	42.5	17	0	7.51152e-07	2.70324e-177	1.90272e-104	1e-300	1e-300	1
loop_chr2-chr2-48	chr2	33108484	33109345	chr2	33122518	33123218	13953.5	3.31089e+07	33122868	715	587	TRUE	55	0.372114	27.5	27.5	0	0.0212716	2.7918e-125	3.98257e-58	1e-300	1e-300	1
loop_chr2-chr2-49	chr2	208541714	208543131	chr2	208571289	208572846	29645	2.08542e+08	2.08572e+08	398	783	TRUE	47	0.166906	47	11.75	0	6.12742e-07	2.94634e-110	1.4527e-60	1.21219e-137	1e-300	1
loop_chr2-chr2-50	chr2	212974720	212975026	chr2	212979840	212980344	5219	212974873	212980092	305	411	TRUE	29	0.378119	29	29	0	1e-300	5.83709e-74	1e-300	2.87482e-184	2.76831e-243	1
loop_chr2-chr2-51	chr2	126645151	126645718	chr2	126657558	126657708	12198.5	1.26645e+08	126657633	717	239	TRUE	21	0.309326	21	21	0	1e-300	5.50543e-48	1e-300	1e-300	2.67573e-112	1
loop_chr2-chr2-52	chr2	134118025	134120020	chr2	134160489	134162296	42370	1.34119e+08	1.34161e+08	1049	602	TRUE	59	0.163891	59	14.75	0	2.31795e-07	2.11274e-125	2.69761e-81	1e-300	1.05189e-281	1
loop_chr2-chr2-53	chr2	218270470	218270559	chr2	218287261	218287423	16827.5	2.18271e+08	218287342	379	458	TRUE	13	0.546998	13	13	0	1e-300	2.35911e-27	1e-300	5.86624e-274	1e-300	1
loop_chr2-chr2-54	chr2	219276480	219281142	chr2	219294917	219296792	17043.5	219278811	2.19296e+08	1981	596	TRUE	177	0.285964	35.4	10.4118	0.01	4.22839e-12	1e-300	1.03315e-201	1e-300	5.87849e-206	1
loop_chr2-chr2-55	chr2	216291925	216293554	chr2	216299052	216300311	6942	2.16293e+08	2.163e+08	383	405	TRUE	59	0.21576	59	59	0	5.91784e-25	2.67495e-163	2.69761e-81	1.21236e-109	6.73996e-264	1
loop_chr2-chr2-56	chr2	219279811	219279975	chr2	219285871	219286324	6204.5	219279893	2.19286e+08	422	178	TRUE	23	0.393694	23	23	0	1e-300	7.05387e-62	1e-300	7.58088e-161	1.40928e-51	1
loop_chr2-chr2-57	chr2	219218649	219220398	chr2	219229671	219230996	10810	2.1922e+08	2.1923e+08	372	748	TRUE	50	0.171784	50	10	0.01	0.00670928	3.00806e-121	1.23375e-65	1.14721e-127	1e-300	1
loop_chr2-chr2-58	chr2	212961249	212961750	chr2	212974696	212975275	13486	2.12961e+08	2.12975e+08	387	358	TRUE	33	0.322705	33	5.5	0	1e-300	1.92474e-84	1e-300	4.5026e-225	1.86024e-186	1
loop_chr2-chr2-59	chr2	100283966	100284219	chr2	100291894	100292446	8077.5	1.00284e+08	100292170	183	303	TRUE	18	0.236153	18	18	0	0.0816764	4.13696e-49	6.06428e-17	3.58349e-95	1.93169e-92	1
loop_chr2-chr2-60	chr2	42359547	42362714	chr2	42462897	42466384	103510	4.23611e+07	4.24646e+07	1293	1152	TRUE	65	0.103168	65	21.6667	0	1.22203e-11	6.94451e-116	4.52902e-92	1e-300	1e-300	1
loop_chr2-chr2-61	chr2	108588363	108588812	chr2	108594126	108594330	5640.5	1.08589e+08	108594228	246	105	TRUE	15	0.242602	15	15	0.02	0.00204608	4.13012e-45	3.00001e-13	1.25086e-66	1.12279e-09	1
loop_chr2-chr2-62	chr2	240560398	240560501	chr2	240565859	240565912	5436	2.4056e+08	2.40566e+08	89	134	TRUE	10	0.677004	10	10	0	1e-300	4.22144e-32	1e-300	3.01669e-36	1.85969e-229	1
loop_chr2-chr2-63	chr2	74482450	74483916	chr2	74583811	74588503	102974	74483183	74586157	820	734	TRUE	55	0.0943277	55	27.5	0	1e-300	2.45327e-116	1e-300	1e-300	1.24176e-126	1
loop_chr2-chr2-64	chr2	219498810	219498856	chr2	219525795	219526108	27118.5	219498833	2.19526e+08	433	628	TRUE	13	0.382441	13	13	0	1e-300	8.45498e-25	1e-300	1e-300	1e-300	1
loop_chr2-chr2-65	chr2	189506375	189507118	chr2	189515898	189517028	9716.5	1.89507e+08	189516463	731	362	TRUE	57	0.321405	28.5	14.25	0	0.000635887	6.48172e-143	4.98434e-61	1e-300	5.94712e-74	1
loop_chr2-chr2-66	chr2	46563184	46563765	chr2	46568586	46569635	5636	4.65635e+07	4.65691e+07	434	645	TRUE	54	0.349883	27	54	0	0.0301743	1.49812e-132	1.09594e-56	2.93835e-162	2.31749e-235	1
loop_chr2-chr2-67	chr2	227451095	227451864	chr2	227466222	227466603	14933	2.27451e+08	2.27466e+08	550	380	TRUE	34	0.312246	34	34	0	1e-300	3.93179e-81	1e-300	1e-300	6.4447e-271	1
loop_chr2-chr2-68	chr2	232605687	232606293	chr2	232611399	232612814	6116.5	232605990	2.32612e+08	319	208	TRUE	29	0.151547	29	29	0	1e-300	2.1759e-82	1e-300	4.0511e-292	1.87467e-46	1
loop_chr2-chr2-69	chr2	236073139	236074623	chr2	236080186	236081670	7047	236073881	236080928	276	183	TRUE	43	0.15301	43	43	0	4.48194e-14	1.82951e-135	6.23071e-54	1.29941e-121	1.99174e-53	1
loop_chr2-chr2-70	chr2	135728027	135729600	chr2	135741166	135741584	12561.5	1.35729e+08	135741375	232	415	TRUE	31	0.16444	31	31	0	1e-300	1.07275e-83	1e-300	1.53463e-76	4.08974e-234	1
loop_chr2-chr2-71	chr2	54558075	54558807	chr2	54568809	54569456	10691.5	54558441	5.45691e+07	613	376	TRUE	37	0.28337	18.5	37	0	0.007773	5.40345e-88	1.42637e-33	5.87633e-258	1.02611e-86	1
loop_chr2-chr2-72	chr2	191014230	191014276	chr2	191023079	191023822	9197.5	191014253	1.91023e+08	184	302	TRUE	20	0.267713	20	10	0	1e-300	2.27781e-55	1e-300	1e-300	5.02858e-105	1
loop_chr2-chr2-73	chr2	97644732	97647322	chr2	97662192	97665241	17689.5	97646027	9.76637e+07	562	983	TRUE	116	0.217256	38.6667	8.28571	0	3.02113e-05	3.73307e-290	3.34089e-137	1e-300	1e-300	1
loop_chr2-chr2-74	chr2	74441130	74441431	chr2	74454141	74455103	13341.5	7.44413e+07	74454622	130	496	TRUE	19	0.158879	19	9.5	0	1e-300	4.49619e-51	1e-300	3.87289e-41	1.5941e-210	1
loop_chr2-chr2-75	chr2	172085429	172086160	chr2	172097882	172099834	13063.5	1.72086e+08	172098858	466	281	TRUE	31	0.122027	31	31	0	1.34602e-07	2.44193e-79	4.61805e-35	6.08927e-284	1.71027e-43	1
loop_chr2-chr2-76	chr2	219514731	219514902	chr2	219520051	219520381	5399.5	2.19515e+08	219520216	207	226	TRUE	11	0.231884	11	11	0	1e-300	6.58359e-29	1e-300	6.9856e-58	2.1561e-34	1
loop_chr2-chr2-77	chr2	3558560	3559493	chr2	3563730	3566209	5943	3.55903e+06	3.56497e+06	463	387	TRUE	68	0.210482	34	68	0.04	3.18101e-09	2.99332e-188	1.65868e-77	2.17561e-267	1.52925e-66	1
loop_chr2-chr2-78	chr2	177265523	177266886	chr2	177280422	177282371	15192	1.77266e+08	1.77281e+08	433	383	TRUE	47	0.149873	15.6667	47	0	3.24915e-06	1.11194e-123	5.45931e-39	9.82744e-131	9.51128e-106	1
loop_chr2-chr2-79	chr2	97709989	97710880	chr2	97747244	97749312	37843.5	9.77104e+07	97748278	288	481	TRUE	35	0.124922	35	35	0	1.54949e-13	1.7171e-90	3.66183e-41	6.95425e-117	2.92152e-192	1
loop_chr2-chr2-80	chr2	85995661	85997508	chr2	86017216	86017477	20762	8.59966e+07	8.60173e+07	773	241	TRUE	28	0.140283	28	28	0	6.87825e-06	3.75038e-66	1.24964e-30	1.21123e-238	1.08079e-203	1
loop_chr2-chr2-81	chr2	240604939	240605388	chr2	240612512	240613739	7962	2.40605e+08	2.40613e+08	139	530	TRUE	43	0.270963	43	43	0	1.36978e-10	1.64936e-128	6.23071e-54	2.39258e-35	1e-300	1
loop_chr2-chr2-82	chr2	38599258	38605789	chr2	38664629	38672882	66232	3.86025e+07	3.86688e+07	2145	1566	TRUE	194	0.138588	17.6364	19.4	0	7.33548e-31	1e-300	1.42747e-164	1e-300	1e-300	1
loop_chr2-chr2-83	chr2	169828616	169828922	chr2	169833787	169834555	5402	169828769	169834171	249	232	TRUE	29	0.285174	29	29	0	5.84916e-11	3.33436e-84	4.30401e-32	2.7535e-52	6.87435e-60	1
loop_chr2-chr2-84	chr2	168975820	168977352	chr2	169010349	169013327	35252	168976586	169011838	455	630	TRUE	35	0.0819611	35	35	0	1e-300	5.7022e-79	1e-300	4.44169e-270	6.61358e-230	1
loop_chr2-chr2-85	chr2	55693798	55694016	chr2	55703276	55703776	9619	55693907	55703526	240	160	TRUE	21	0.308895	21	10.5	0	1e-300	4.45391e-62	1e-300	7.05705e-197	6.75938e-71	1
loop_chr2-chr2-86	chr2	159118810	159120154	chr2	159134941	159136178	16077.5	159119482	1.59136e+08	472	677	TRUE	47	0.192321	47	47	0	9.67211e-09	1.20505e-109	1.4527e-60	1.24633e-213	4.42644e-271	1
loop_chr2-chr2-87	chr2	178108514	178115659	chr2	178412989	178415808	302312	1.78112e+08	1.78414e+08	1008	1118	TRUE	103	0.109174	103	34.3333	0	9.403e-32	1.61475e-217	3.75093e-165	1e-300	1e-300	1
loop_chr2-chr2-88	chr2	54574515	54574801	chr2	54589465	54590020	15084.5	54574658	5.45897e+07	254	304	TRUE	17	0.213486	17	17	0	1e-300	1.79348e-43	1e-300	1.77343e-110	4.58562e-82	1
loop_chr2-chr2-89	chr2	65128192	65131105	chr2	65185667	65187475	56922.5	6.51296e+07	65186571	939	356	TRUE	23	0.0514529	23	11.5	0	1e-300	1.61272e-46	1e-300	1e-300	1.03902e-149	1
loop_chr2-chr2-90	chr2	148645335	148645547	chr2	148652888	148653890	7948	148645441	148653389	413	285	TRUE	31	0.269686	31	31	0	1e-300	8.06385e-81	1e-300	1.44876e-232	1.24833e-73	1
loop_chr2-chr2-91	chr2	237939941	237943254	chr2	237962892	237965591	22644	2.37942e+08	2.37964e+08	589	763	TRUE	129	0.226614	51.6	64.5	0	1.83606e-35	1e-300	3.63251e-168	2.00147e-238	3.35951e-279	1
loop_chr2-chr2-92	chr2	219217286	219218086	chr2	219229671	219230751	12525	219217686	219230211	372	740	TRUE	35	0.196619	35	5.83333	0	1e-300	1.17815e-79	1e-300	2.10603e-179	1e-300	1
loop_chr2-chr2-93	chr2	230659250	230659465	chr2	230668685	230669345	9657.5	2.30659e+08	230669015	712	215	TRUE	22	0.26554	22	5.5	0	1e-300	8.56192e-52	1e-300	1e-300	2.97079e-23	1
loop_chr2-chr2-94	chr2	30251073	30255045	chr2	30288349	30292325	37278	30253059	30290337	961	626	TRUE	67	0.0890293	33.5	22.3333	0	1.38702e-13	1.32932e-147	5.64197e-76	1e-300	1.68763e-228	1
loop_chr2-chr2-95	chr2	134148717	134149777	chr2	134160363	134161695	11782	134149247	134161029	341	556	TRUE	43	0.189856	21.5	10.75	0	0.00994239	7.1675e-109	2.06412e-41	5.38792e-122	3.15003e-279	1
loop_chr2-chr2-96	chr2	170235144	170238601	chr2	170263122	170264576	26976.5	1.70237e+08	170263849	1134	866	TRUE	79	0.169892	39.5	11.2857	0	2.03604e-12	2.67378e-162	9.37853e-95	1e-300	1e-300	1
loop_chr2-chr2-97	chr2	48134291	48135045	chr2	48146045	48146574	11641.5	48134668	4.81463e+07	475	477	TRUE	42	0.345731	42	14	0	0.0784733	1.91807e-102	2.68065e-52	1.25274e-252	3.2659e-287	1
loop_chr2-chr2-98	chr2	216768707	216769583	chr2	216775073	216775376	6079.5	216769145	2.16775e+08	358	312	TRUE	42	0.376228	42	42	0	1e-300	4.68595e-116	1e-300	9.80819e-124	5.923e-196	1
loop_chr2-chr2-99	chr2	6886172	6886355	chr2	6893768	6893989	7615	6.88626e+06	6.89388e+06	142	354	TRUE	17	0.44441	17	17	0	1e-300	8.33526e-47	1e-300	2.54802e-50	1.94774e-270	1
loop_chr2-chr2-100	chr2	227504165	227504283	chr2	227509935	227510642	6064.5	227504224	2.2751e+08	186	210	TRUE	20	0.256031	20	6.66667	0	1e-300	1.50076e-58	1e-300	2.022e-103	9.57597e-43	1
loop_chr2-chr2-101	chr2	27072173	27072595	chr2	27081224	27081781	9118.5	27072384	2.70815e+07	174	793	TRUE	30	0.323634	30	30	0	1e-300	5.74242e-76	1e-300	2.90668e-51	1e-300	1
loop_chr2-chr2-102	chr2	86204348	86204910	chr2	86214060	86214617	9709.5	86204629	8.62143e+07	525	443	TRUE	46	0.434154	46	23	0	0.000499893	1.72877e-113	6.8308e-59	3.73839e-255	2.13636e-217	1
loop_chr2-chr2-103	chr2	231904657	231906553	chr2	232324621	232327365	420388	231905605	232325993	256	255	TRUE	23	0.0523511	23	23	0	3.87858e-10	2.95928e-63	1.48478e-23	8.39195e-75	1.66548e-76	1
loop_chr2-chr2-104	chr2	62297704	62298471	chr2	62304626	62304894	6672.5	6.22981e+07	62304760	298	283	TRUE	20	0.204082	20	10	0	0.00686095	1.38219e-51	1.58753e-19	3.00081e-52	4.35007e-102	1
loop_chr2-chr2-105	chr2	169573179	169574976	chr2	169583577	169586820	11121	1.69574e+08	1.69585e+08	737	611	TRUE	106	0.222122	35.3333	106	0.01	1.7293e-11	2.42637e-270	1.6789e-121	1e-300	4.73205e-130	1
loop_chr2-chr2-106	chr2	240566480	240566676	chr2	240584547	240584964	18177.5	240566578	2.40585e+08	217	349	TRUE	26	0.447949	26	13	0	1e-300	4.29027e-71	1e-300	7.46328e-87	7.42019e-224	1
loop_chr2-chr2-107	chr2	16405515	16406147	chr2	16413260	16413533	7565.5	16405831	1.64134e+07	178	382	TRUE	19	0.221728	19	6.33333	0	1e-300	1.63064e-50	1e-300	3.49469e-53	2.34146e-226	1
loop_chr2-chr2-108	chr2	121736511	121738086	chr2	121754613	121755208	17612	1.21737e+08	1.21755e+08	1068	268	TRUE	42	0.204412	42	42	0	0.00288975	2.14172e-98	2.68065e-52	1e-300	1.00622e-92	1
loop_chr2-chr2-109	chr2	97739996	97741728	chr2	97747944	97748943	7581.5	97740862	9.77484e+07	272	355	TRUE	40	0.154687	40	10	0	9.30379e-09	2.30986e-112	4.62145e-49	2.62208e-54	3.96513e-155	1
loop_chr2-chr2-110	chr2	156335087	156336205	chr2	156340771	156341540	5509.5	156335646	1.56341e+08	591	346	TRUE	76	0.425361	50.6667	76	0	2.67427e-16	5.34091e-210	2.91481e-99	1.67435e-224	6.23636e-127	1
loop_chr2-chr2-111	chr2	56133640	56134787	chr2	56141915	56142409	7948.5	5.61342e+07	56142162	308	94	TRUE	23	0.148025	23	23	0	1e-300	3.97765e-72	1e-300	1.52938e-159	2.60753e-36	1
loop_chr2-chr2-112	chr2	240560926	240561062	chr2	240566261	240566676	5474.5	240560994	2.40566e+08	178	350	TRUE	18	0.345014	18	18	0	1e-300	3.51772e-48	1e-300	1.19505e-89	3.79074e-157	1
loop_chr2-chr2-113	chr2	197435840	197436115	chr2	197452876	197453306	17113.5	1.97436e+08	197453091	132	693	TRUE	18	0.269649	18	18	0	0.0046958	3.17231e-45	6.06428e-17	3.98699e-42	1e-300	1
loop_chr2-chr2-114	chr2	200711623	200714151	chr2	200734967	200736529	22861	200712887	200735748	517	160	TRUE	27	0.0697199	27	9	0	1e-300	2.38015e-73	1e-300	1.08263e-226	2.45253e-38	1
loop_chr2-chr2-115	chr2	86195745	86195880	chr2	86204387	86204795	8778.5	8.61958e+07	86204591	227	472	TRUE	11	0.213948	11	11	0.01	1e-300	6.8743e-25	1e-300	2.02239e-244	1e-300	1
loop_chr2-chr2-116	chr2	64646195	64646708	chr2	64652868	64653171	6568	6.46465e+07	6.4653e+07	433	322	TRUE	24	0.310626	12	24	0	0.0203571	3.23216e-58	3.97661e-18	4.26895e-57	1.36513e-121	1
loop_chr2-chr2-117	chr2	69798493	69800816	chr2	69816431	69819531	18326.5	6.97997e+07	69817981	1308	787	TRUE	116	0.225909	38.6667	19.3333	0	3.83469e-09	2.15078e-256	3.34089e-137	1e-300	1.62612e-220	1
loop_chr2-chr2-118	chr2	64726959	64728327	chr2	64750594	64750930	23119	64727643	64750762	487	675	TRUE	24	0.14875	24	24	0	1e-300	4.57501e-49	1e-300	9.60509e-174	1e-300	1
loop_chr2-chr2-119	chr2	46563138	46563653	chr2	46570483	46570733	7212.5	4.65634e+07	46570608	427	207	TRUE	20	0.276112	20	20	0	0.0175479	3.32457e-51	1.58753e-19	1.65676e-164	4.89705e-59	1
loop_chr2-chr2-120	chr2	6865594	6867771	chr2	6883648	6889214	19748.5	6.86668e+06	6886431	810	1379	TRUE	148	0.201868	24.6667	4.48485	0.01	6.10982e-18	1e-300	1.482e-146	1e-300	1e-300	1
loop_chr2-chr2-121	chr2	126645326	126645670	chr2	126658053	126658289	12673	126645498	126658171	573	212	TRUE	18	0.327764	18	18	0	0.002738	7.92873e-43	6.06428e-17	1e-300	8.08571e-65	1
loop_chr2-chr2-122	chr2	65064130	65066869	chr2	65186932	65187625	121779	6.50655e+07	6.51873e+07	558	338	TRUE	31	0.0953961	31	31	0	1e-300	3.14441e-74	1e-300	3.30934e-45	1.47196e-252	1
loop_chr2-chr2-123	chr2	74529812	74531220	chr2	74541552	74543684	12102	74530516	74542618	1099	319	TRUE	50	0.14917	16.6667	25	0	0.0177764	2.88942e-116	1.24854e-42	1e-300	1.97256e-44	1
loop_chr2-chr2-124	chr2	201182250	201185217	chr2	201231827	201234001	49180.5	2.01184e+08	201232914	770	1191	TRUE	109	0.223921	54.5	18.1667	0	6.56733e-25	1.79317e-243	6.19617e-145	2.56144e-252	1e-300	1
loop_chr2-chr2-125	chr2	201125243	201127123	chr2	201157767	201158915	32158	201126183	201158341	748	812	TRUE	53	0.184857	26.5	5.88889	0	0.0163147	4.83961e-111	2.96112e-55	3.9599e-134	1e-300	1
loop_chr2-chr2-126	chr2	38652426	38652861	chr2	38665672	38665918	13151.5	3.86526e+07	38665795	511	264	TRUE	16	0.248136	16	16	0	1e-300	1.31263e-36	1e-300	1e-300	6.31714e-103	1
loop_chr2-chr2-127	chr2	190313441	190313984	chr2	190319700	190319745	6010	1.90314e+08	1.9032e+08	114	246	TRUE	13	0.233497	13	13	0	1e-300	6.52157e-38	1e-300	1.07515e-14	8.46865e-282	1
loop_chr2-chr2-128	chr2	178264384	178264616	chr2	178269545	178269959	5252	178264500	178269752	106	322	TRUE	15	0.245231	15	15	0	1e-300	3.02336e-43	1e-300	2.49576e-23	1.35554e-131	1
loop_chr2-chr2-129	chr2	177254505	177254665	chr2	177263326	177263525	8840.5	177254585	1.77263e+08	178	221	TRUE	11	0.323604	11	11	0	1e-300	9.31955e-30	1e-300	5.77786e-134	3.09896e-165	1
loop_chr2-chr2-130	chr2	47227520	47227731	chr2	47237368	47237792	9954.5	4.72276e+07	47237580	192	207	TRUE	20	0.332638	20	20	0	1e-300	2.16691e-58	1e-300	1.0665e-108	1.87131e-107	1
loop_chr2-chr2-131	chr2	43179245	43179468	chr2	43192067	43192410	12882	4.31794e+07	4.31922e+07	580	245	TRUE	18	0.335871	18	18	0	2.16542e-11	1.47415e-41	3.7114e-22	1e-300	6.56031e-73	1
loop_chr2-chr2-132	chr2	219509793	219510398	chr2	219521198	219521253	11130	2.1951e+08	2.19521e+08	895	187	TRUE	17	0.272033	17	17	0	1e-300	9.96734e-38	1e-300	1e-300	1e-300	1
loop_chr2-chr2-133	chr2	38508802	38508848	chr2	38515351	38515693	6697	38508825	38515522	163	539	TRUE	14	0.381077	14	14	0	1e-300	4.54668e-34	1e-300	1.84662e-292	1e-300	1
loop_chr2-chr2-134	chr2	54568506	54569488	chr2	54574212	54575162	5690	54568997	54574687	431	448	TRUE	34	0.185861	34	34	0	1e-300	2.5222e-82	1e-300	1.36779e-74	4.22486e-83	1
loop_chr2-chr2-135	chr2	219509594	219510444	chr2	219521596	219521642	11600	219510019	219521619	1057	213	TRUE	23	0.271104	23	23	0	1e-300	1.16568e-50	1e-300	1e-300	1e-300	1
loop_chr2-chr2-136	chr2	189581992	189582450	chr2	189613095	189613237	30945	189582221	189613166	451	274	TRUE	26	0.457655	26	26	0	1e-300	2.49408e-65	1e-300	8.65934e-156	2.88478e-167	1
loop_chr2-chr2-137	chr2	74037404	74037873	chr2	74049055	74049101	11439.5	7.40376e+07	74049078	644	219	TRUE	17	0.348624	17	17	0	1e-300	5.75995e-39	1e-300	1e-300	4.08092e-243	1
loop_chr2-chr2-138	chr2	96858144	96859195	chr2	96959426	96962042	102064	9.68587e+07	96960734	763	416	TRUE	69	0.198726	69	34.5	0	4.97333e-14	3.05815e-173	2.18095e-99	1e-300	1.5124e-70	1
loop_chr2-chr2-139	chr2	218711346	218712776	chr2	218721543	218723753	10587	218712061	218722648	268	546	TRUE	40	0.116058	20	8	0	8.00056e-05	8.21364e-105	1.91716e-37	2.87451e-66	7.17545e-188	1
loop_chr2-chr2-140	chr2	74482450	74483634	chr2	74507506	74507870	24646	74483042	74507688	782	572	TRUE	30	0.204676	30	30	0	1e-300	7.2123e-60	1e-300	1e-300	1e-300	1
loop_chr2-chr2-141	chr2	240567869	240567915	chr2	240584552	240584800	16784	240567892	240584676	80	295	TRUE	10	0.359227	10	10	0	1e-300	4.40694e-29	1e-300	5.20442e-120	5.91632e-232	1
loop_chr2-chr2-142	chr2	86202039	86202367	chr2	86214106	86214559	12129.5	86202203	8.62143e+07	266	371	TRUE	21	0.283978	21	21	0	7.99825e-13	4.31596e-53	5.79233e-27	7.23944e-98	8.56162e-208	1
loop_chr2-chr2-143	chr2	65075599	65075880	chr2	65081540	65081667	5864	6.50757e+07	6.50816e+07	232	274	TRUE	14	0.362396	14	14	0	1e-300	4.9633e-36	1e-300	3.57756e-119	5.47426e-229	1
loop_chr2-chr2-144	chr2	108588149	108589467	chr2	108594609	108595092	6042.5	108588808	1.08595e+08	462	352	TRUE	54	0.316662	36	54	0	1.89819e-09	4.7352e-146	3.20753e-63	1.90304e-75	4.01004e-122	1
loop_chr2-chr2-145	chr2	39619715	39621452	chr2	39627176	39627797	6903	3.96206e+07	3.96275e+07	240	143	TRUE	21	0.0940571	21	21	0	1e-300	3.54934e-63	1e-300	1.03906e-65	4.91526e-68	1
loop_chr2-chr2-146	chr2	28355012	28356037	chr2	28366685	28367873	11754.5	2.83555e+07	28367279	408	542	TRUE	38	0.18135	38	38	0	3.31403e-05	1.74084e-91	7.21869e-46	5.82729e-169	1e-300	1
[truncated: 98,703 more rows]
