# Supplementary material for: Hi-TrAC reveals division of labor of transcription factors in organizing chromatin loops
Source: Nat Commun. 2022 Nov 5;13:6679. doi: 10.1038/s41467-022-34276-8 (PMC9637178; doi:10.1038/s41467-022-34276-8)
Supplement: Supplementary file 6 — Supplementary Data 4 [file 41467_2022_34276_MOESM6_ESM.xlsx]

## Sheet: GM12878 specific loops
loopId	chrA	startA	endA	chrB	startB	endB	distance(bp)	centerA	centerB	rawTargetAnchorAReads	rawTargetAnchorBReads	rawControlAnchorAReads	rawControlAnchorBReads	scaledTargetAnchorAReads	scaledTargetAnchorBReads	rawTargetCounts	scaledTargetCounts	rawControlCounts	rawTargetNearbyMedianCounts	scaledTargetNearbyMedianCounts	rawControlNearbyMedianCounts	rawTargetES	rawControlES	targetDensity	controlDensity	rawFc	scaledFc	poissonPvalue	significant
chr17-chr17-11065|GM12878_Trac	chr17	32503661	32503826	chr17	32515749	32516344	12303	3.25037e+07	3.2516e+07	693	950	50	47	857.485	1192.48	56	61.7941	0	0	0	0	56	0	0.632511	0.0138964	inf	inf	1.71048e-295	1
chr17-chr17-11066|GM12878_Trac	chr17	32503661	32503826	chr17	32523149	32523685	19673.5	3.25037e+07	32523417	693	957	50	60	857.485	1201.67	51	56.0377	1	0	0	0	51	1	0.62452	0.015066	5.37338	5.80833	9.00822e-71	1
chr17-chr17-11068|GM12878_Trac	chr17	15831264	15831701	chr17	15959191	15959449	127838	1.58315e+07	15959320	304	672	59	346	362.307	830.337	28	29.9374	0	5	4.94274	0	5.6	0	0.345834	0.0151961	inf	inf	1.71048e-295	1
chr17-chr17-11071|GM12878_Trac	chr17	32503661	32503826	chr17	32523900	32524276	20344.5	3.25037e+07	32524088	693	575	50	65	857.485	705.458	20	21.0588	0	3	2.89748	0	6.66667	0	0.317341	0.0195218	inf	inf	1.71048e-295	1
chr17-chr17-11073|GM12878_Trac	chr17	3693670	3694276	chr17	3710878	3711348	17140	3693973	3711113	570	971	147	110	699.045	1220.06	54	59.4886	0	13.75	14.2331	0	3.92727	0	0.4308	0.00981531	inf	inf	1.71048e-295	1
chr17-chr17-11079|GM12878_Trac	chr17	40561929	40562388	chr17	40615401	40615838	53461	4.05622e+07	4.06156e+07	694	1078	132	233	858.779	1360.96	30	32.1767	0	7.75	7.81562	0	3.87097	0	0.287414	0.0117871	inf	inf	1.71048e-295	1
chr17-chr17-11080|GM12878_Trac	chr17	75979669	75979715	chr17	75992074	75992217	12453.5	75979692	7.59921e+07	279	301	461	35	331.216	358.57	13	13.4224	1	0	0	0	13	1	0.59044	0.0558797	3.40139	3.74657	1.08783e-05	1
chr17-chr17-11081|GM12878_Trac	chr17	59786381	59787208	chr17	59829164	59829872	42723.5	5.97868e+07	59829518	1478	1155	1437	539	1892.96	1462.76	49	53.7422	5	14.25	14.7747	1.75	3.4386	2.85714	0.27402	0.0344015	2.99373	3.42606	3.29798e-30	1
chr17-chr17-11082|GM12878_Trac	chr17	40598484	40599929	chr17	40615401	40615974	16481	4.05992e+07	4.06157e+07	1946	1105	87	256	2523.76	1396.62	91	102.659	1	29.75	31.8964	0	3.05882	1	0.387092	0.00523353	6.20875	6.68172	6.60899e-158	1
chr17-chr17-11085|GM12878_Trac	chr17	32503661	32503826	chr17	32520506	32520837	16928	3.25037e+07	3.25207e+07	693	340	50	35	857.485	407.281	15	15.5886	0	3	2.89748	0	5	0	0.259599	0.0212929	inf	inf	1.71048e-295	1
chr17-chr17-11087|GM12878_Trac	chr17	40582205	40582942	chr17	40598489	40599622	16482	4.05826e+07	4.05991e+07	703	1768	42	73	870.426	2282.92	74	82.6991	0	23.5	24.9264	0.25	3.14894	0	0.339691	0.00564774	inf	inf	1.20201e-167	1
chr17-chr17-11088|GM12878_Trac	chr17	2070232	2071007	chr17	2083591	2083931	13141.5	2.07062e+06	2083761	776	636	51	138	965.142	783.887	37	40.0652	0	5.5	5.46065	0	6.72727	0	0.284853	0.00947199	inf	inf	1.71048e-295	1
chr17-chr17-11089|GM12878_Trac	chr17	58328770	58329010	chr17	58344704	58344901	15912.5	58328890	5.83448e+07	571	536	568	104	700.327	655.51	20	21.0588	2	5.5	5.46065	0.5	3.63636	2	0.392864	0.0483353	3.02288	3.39635	1.04477e-09	1
chr17-chr17-11090|GM12878_Trac	chr17	40577505	40578263	chr17	40598771	40599622	21312.5	40577884	4.05992e+07	727	1598	43	59	901.518	2053.94	48	52.596	0	12	12.3449	0	4	0	0.256082	0.00656387	inf	inf	1.71048e-295	1
chr17-chr17-11091|GM12878_Trac	chr17	80877480	80877808	chr17	80892047	80892465	14612	80877644	80892256	455	420	15	264	552.315	507.975	29	31.0562	0	7.25	7.28922	0	4	0	0.333698	0.0141572	inf	inf	1.71048e-295	1
chr17-chr17-11092|GM12878_Trac	chr17	64985934	64986010	chr17	65022712	65023820	37294	64985972	65023266	576	1432	353	224	706.74	1831.41	29	31.0562	2	0.25	0.215632	0	29	2	0.210252	0.01784	3.55893	3.95681	6.44774e-21	1
chr17-chr17-11102|GM12878_Trac	chr17	4375013	4375256	chr17	4396398	4396809	21469	4.37513e+06	4.3966e+06	717	435	89	25	888.557	526.958	15	15.5886	0	2.75	2.64552	0	5.45455	0	0.196883	0.0161487	inf	inf	1.71048e-295	1
chr17-chr17-11103|GM12878_Trac|loop_chr17-chr17-13144|K562_Trac	chr17	39757296	39759714	chr17	39769112	39770347	11224.5	39758505	3.97697e+07	1548	1289	643	316	1986.79	1640.65	69	76.8662	14	25.5	27.1486	4.5	2.70588	3.11111	0.162141	0.0404757	2.00212	2.45692	1.17538e-25	1
chr17-chr17-11106|GM12878_Trac|loop_chr17-chr17-10760|K562_Trac	chr17	30363700	30364484	chr17	30376419	30377143	12689	30364092	30376781	1078	725	433	602	1360.96	898.925	56	61.7941	15	18.5	19.4104	3.75	3.02703	4	0.318772	0.105052	1.60142	2.04251	7.48808e-14	1
chr17-chr17-11109|GM12878_Trac	chr17	40603011	40603213	chr17	40615401	40615838	12507.5	40603112	4.06156e+07	521	1078	22	233	636.343	1360.96	32	34.4228	0	4.75	4.68465	0	6.73684	0	0.429876	0.0165278	inf	inf	1.71048e-295	1
chr17-chr17-11111|GM12878_Trac	chr17	59786485	59787168	chr17	59843027	59843411	56392.5	5.97868e+07	59843219	1337	638	1341	126	1704.58	786.465	30	32.1767	1	3.25	3.15039	0	9.23077	1	0.241352	0.0098981	4.60784	5.00794	2.46606e-31	1
chr17-chr17-11113|GM12878_Trac	chr17	32523154	32523685	chr17	32569307	32569728	46098	3.25234e+07	3.25695e+07	939	834	59	67	1178.05	1040.69	44	48.0224	0	11.75	12.0761	0	3.74468	0	0.396743	0.0110938	inf	inf	1.71048e-295	1
chr17-chr17-11115|GM12878_Trac	chr17	30363700	30364368	chr17	30379888	30380535	16177.5	30364034	3.03802e+07	1055	909	425	449	1330.62	1138.73	39	42.3322	1	10.5	10.7363	1	3.71429	1	0.254585	0.00803138	4.98636	5.40369	4.58521e-47	1
chr17-chr17-11117|GM12878_Trac|loop_chr17-chr17-14296|K562_Trac	chr17	27804730	27805664	chr17	27877609	27882068	74641.5	27805197	2.78798e+07	459	462	312	406	557.393	561.202	40	43.4678	10	6	5.98072	0	6.66667	10	0.0636683	0.0195833	1.70095	2.11995	1.66031e-09	1
chr17-chr17-11119|GM12878_Trac	chr17	49192912	49193068	chr17	49218210	49218483	25356.5	49192990	4.92183e+07	972	525	821	98	1221.37	641.452	23	24.3722	1	8	8.0794	0.25	2.875	1	0.460219	0.0246183	4.22451	4.60716	1.05637e-19	1
chr17-chr17-11120|GM12878_Trac	chr17	32503661	32503826	chr17	32569182	32569728	65711.5	3.25037e+07	32569455	693	944	50	87	857.485	1184.61	23	24.3722	0	0	0	0	23	0	0.277685	0.0148541	inf	inf	1.71048e-295	1
chr17-chr17-11123|GM12878_Trac	chr17	78140364	78140516	chr17	78173451	78173662	33116.5	78140440	7.81736e+07	681	457	1061	89	841.967	554.854	12	12.3449	1	3	2.89748	0.5	4	1	0.283771	0.0290944	3.28592	3.62584	0.000142245	1
chr17-chr17-11125|GM12878_Trac	chr17	8939813	8940032	chr17	8956519	8956871	16772.5	8.93992e+06	8956695	422	826	13	12	510.504	1030.25	21	22.1609	1	6.5	6.50276	0.5	3.23077	1	0.315702	0.0184961	4.09327	4.46995	5.85228e-17	1
chr17-chr17-11127|GM12878_Trac	chr17	67578855	67579570	chr17	67594020	67594451	15023	6.75792e+07	6.75942e+07	631	456	89	52	777.445	553.584	30	32.1767	2	6	5.98072	0.75	5	2	0.224714	0.0184315	3.60784	4.00794	4.02176e-22	1
chr17-chr17-11132|GM12878_Trac	chr17	18900724	18900847	chr17	18921697	18922335	21230.5	1.89008e+07	18922016	228	747	14	68	268.195	927.464	21	22.1609	0	0	0	0	21	0	0.23688	0.0138781	inf	inf	1.71048e-295	1
chr17-chr17-11134|GM12878_Trac	chr17	40603011	40603399	chr17	40614918	40615169	11838.5	40603205	4.0615e+07	671	402	50	36	829.045	485.236	21	22.1609	0	5.5	5.46065	0	3.81818	0	0.282106	0.0165278	inf	inf	1.71048e-295	1
chr17-chr17-11139|GM12878_Trac	chr17	67578018	67578509	chr17	67594220	67594484	16088.5	6.75783e+07	67594352	807	466	84	51	1005.49	566.283	21	22.1609	0	5.5	5.46065	0	3.81818	0	0.238763	0.0139884	inf	inf	1.71048e-295	1
chr17-chr17-11141|GM12878_Trac	chr17	39778127	39778393	chr17	39794449	39794888	16408.5	39778260	3.97947e+07	788	1244	61	126	980.752	1580.81	22	23.2654	0	4	3.91423	0	5.5	0	0.267872	0.0149805	inf	inf	1.71048e-295	1
chr17-chr17-11143|GM12878_Trac	chr17	59829299	59829782	chr17	59843027	59843297	13621.5	5.98295e+07	59843162	1047	560	484	117	1320.07	686.228	16	16.6768	1	2.25	2.14483	0.25	7.11111	1	0.182398	0.0140256	3.70095	4.05977	3.19477e-09	1
chr17-chr17-11146|GM12878_Trac	chr17	3683115	3683340	chr17	3710924	3711348	27908.5	3.68323e+06	3711136	327	957	187	107	391.014	1201.67	24	25.4812	0	7.75	7.81562	0	3.09677	0	0.317439	0.0162731	inf	inf	1.71048e-295	1
chr17-chr17-11148|GM12878_Trac	chr17	49192912	49193068	chr17	49218840	49219061	25960.5	49192990	4.9219e+07	972	269	821	28	1221.37	318.814	16	16.6768	1	4	3.91423	0.25	4	1	0.364311	0.028014	3.70095	4.05977	3.19477e-09	1
chr17-chr17-11150|GM12878_Trac	chr17	39756115	39756193	chr17	39769860	39770347	13949.5	39756154	3.97701e+07	408	1088	123	225	492.811	1374.17	15	15.5886	0	0	0	0	15	0	0.227896	0.0186925	inf	inf	1.71048e-295	1
chr17-chr17-11153|GM12878_Trac	chr17	3695808	3696076	chr17	3710774	3711315	15102.5	3695942	3.71104e+06	215	869	100	87	252.228	1086.39	23	24.3722	0	3.5	3.40419	0	6.57143	0	0.244047	0.0130547	inf	inf	1.71048e-295	1
chr17-chr17-11154|GM12878_Trac	chr17	49194027	49194335	chr17	49213258	49213787	19341.5	49194181	4.92135e+07	748	449	349	90	928.763	544.703	20	21.0588	0	3.5	3.40419	0	5.71429	0	0.205116	0.012618	inf	inf	1.71048e-295	1
chr17-chr17-11158|GM12878_Trac	chr17	43372436	43372644	chr17	43388736	43389794	16725	43372540	43389265	337	729	84	510	403.525	904.111	34	36.6753	1	0.25	0.215632	0	34	1	0.230536	0.00834223	4.78842	5.19674	1.73852e-37	1
chr17-chr17-11159|GM12878_Trac	chr17	48036684	48037367	chr17	48048147	48048193	11144.5	4.8037e+07	48048170	303	695	141	767	361.061	860.072	19	19.9592	4	0	0	0	19	4	0.223728	0.0579493	1.94888	2.31898	0.008824	1
chr17-chr17-11166|GM12878_Trac	chr17	42618879	42618992	chr17	42655897	42656308	37167	4.26189e+07	4.26561e+07	283	602	255	127	336.182	740.128	16	16.6768	1	0	0	0	16	1	0.262109	0.0201551	3.70095	4.05977	3.19477e-09	1
chr17-chr17-11167|GM12878_Trac	chr17	39758684	39758774	chr17	39769948	39770347	11418.5	39758729	3.97701e+07	166	996	106	203	192.464	1252.92	13	13.4224	0	0	0	0	13	0	0.228207	0.0215977	inf	inf	1.71048e-295	1
chr17-chr17-11168|GM12878_Trac	chr17	49707982	49708546	chr17	49748814	49749252	40769	49708264	49749033	814	1055	899	438	1014.61	1330.62	24	25.4812	5	4.75	4.68465	2	5.05263	2.5	0.205607	0.0527009	1.96399	2.34943	2.73606e-05	1
chr17-chr17-11169|GM12878_Trac	chr17	4358409	4359043	chr17	4375074	4375256	16439	4358726	4375165	460	630	85	71	558.662	776.157	17	17.7681	0	0	0	0	17	0	0.178835	0.0129427	inf	inf	1.71048e-295	1
chr17-chr17-11171|GM12878_Trac	chr17	49646767	49647088	chr17	49676311	49676535	29495.5	4.96469e+07	49676423	428	470	71	328	518.096	571.366	12	12.3449	0	3.25	3.15039	0	3.69231	0	0.189007	0.0193785	inf	inf	1.71048e-295	1
chr17-chr17-11176|GM12878_Trac	chr17	2070567	2070819	chr17	2087667	2088048	17164.5	2070693	2.08786e+06	391	611	18	124	471.363	751.7	20	21.0588	0	6.5	6.50276	0	3.07692	0	0.271219	0.0166845	inf	inf	1.71048e-295	1
chr17-chr17-11177|GM12878_Trac	chr17	49194027	49194327	chr17	49210556	49210602	16402	49194177	49210579	744	272	348	54	923.57	322.532	13	13.4224	0	0	0	0	13	0	0.322523	0.0305239	inf	inf	1.71048e-295	1
chr17-chr17-11181|GM12878_Trac	chr17	78337648	78338003	chr17	78356214	78356591	18577	7.83378e+07	7.83564e+07	510	843	52	475	622.303	1052.43	25	26.5923	0	6.25	6.2415	0	4	0	0.293172	0.014428	inf	inf	1.71048e-295	1
chr17-chr17-11184|GM12878_Trac	chr17	49194027	49194302	chr17	49218210	49218483	24182	4.91942e+07	4.92183e+07	710	525	343	98	879.49	641.452	19	19.9592	0	4.75	4.68465	0	4	0	0.297623	0.0192724	inf	inf	1.71048e-295	1
chr17-chr17-11186|GM12878_Trac	chr17	59786439	59787168	chr17	59832966	59833374	46366.5	5.97868e+07	59833170	1397	805	1362	147	1784.63	1002.88	34	36.6753	7	6.75	6.76448	2.5	5.03704	2.8	0.256692	0.065021	1.98106	2.38938	1.36938e-09	1
chr17-chr17-11187|GM12878_Trac	chr17	48427747	48427927	chr17	48441154	48441430	13455	48427837	48441292	467	561	202	91	567.554	687.509	14	14.5038	0	2	1.89632	0	7	0	0.263546	0.0231607	inf	inf	1.71048e-295	1
chr17-chr17-11188|GM12878_Trac	chr17	59832960	59833320	chr17	59846298	59846572	13295	59833140	59846435	722	826	138	212	895.037	1030.25	19	19.9592	0	6.5	6.50276	0	2.92308	0	0.257252	0.0166582	inf	inf	1.71048e-295	1
chr17-chr17-11190|GM12878_Trac	chr17	2223251	2223436	chr17	2238588	2239046	15473.5	2.22334e+06	2238817	343	1007	47	157	411.039	1267.39	14	14.5038	0	3.75	3.65882	0	3.73333	0	0.186901	0.016425	inf	inf	1.71048e-295	1
chr17-chr17-11194|GM12878_Trac	chr17	49696313	49696451	chr17	49707855	49708392	11741.5	49696382	4.97081e+07	237	823	36	940	279.273	1026.34	13	13.4224	1	0.25	0.215632	0.25	13	1	0.165323	0.0156463	3.40139	3.74657	1.08783e-05	1
chr17-chr17-11195|GM12878_Trac	chr17	32523335	32523617	chr17	32559309	32559567	35962	32523476	32559438	816	673	37	205	1017.22	831.629	13	13.4224	0	3.75	3.65882	0	3.46667	0	0.206654	0.0195579	inf	inf	1.71048e-295	1
chr17-chr17-11198|GM12878_Trac	chr17	40582377	40582942	chr17	40615401	40615614	32848	4.05827e+07	4.06155e+07	635	727	34	69	782.598	901.518	25	26.5923	0	3.25	3.15039	0	7.69231	0	0.275838	0.0135749	inf	inf	1.71048e-295	1
chr17-chr17-11202|GM12878_Trac	chr17	78356419	78356591	chr17	78384513	78384805	28154	78356505	78384659	713	514	361	119	883.375	627.407	12	12.3449	0	3	2.89748	0.25	4	0	0.222002	0.0227614	inf	inf	1.69009e-11	1
chr17-chr17-11206|GM12878_Trac	chr17	16970107	16970529	chr17	16988530	16988787	18340.5	16970318	1.69887e+07	638	377	32	78	786.465	453.732	14	14.5038	0	5.25	5.20141	0	2.66667	0	0.176991	0.0155542	inf	inf	1.71048e-295	1
chr17-chr17-11209|GM12878_Trac	chr17	39754732	39754797	chr17	39769822	39770280	15286.5	3.97548e+07	39770051	348	1002	258	214	417.306	1260.81	13	13.4224	0	0	0	0.5	13	0	0.213371	0.0201936	inf	inf	2.1089e-09	1
chr17-chr17-11215|GM12878_Trac	chr17	65023177	65023582	chr17	65039462	65039986	16344.5	6.50234e+07	65039724	1018	939	103	85	1281.87	1178.05	25	26.5923	0	6.25	6.2415	0	4	0	0.231003	0.0113684	inf	inf	1.71048e-295	1
chr17-chr17-11216|GM12878_Trac	chr17	59627498	59628039	chr17	59642089	59642645	14598.5	5.96278e+07	59642367	479	651	196	314	582.81	803.227	21	22.1609	1	6.5	6.50276	0.25	3.23077	1	0.164326	0.00962741	4.09327	4.46995	5.85228e-17	1
chr17-chr17-11217|GM12878_Trac	chr17	32523900	32524277	chr17	32569182	32569728	45366.5	3.25241e+07	32569455	582	944	65	87	714.439	1184.61	33	35.5482	0	10.75	11.0037	0	3.06977	0	0.306907	0.0114423	inf	inf	1.71048e-295	1
chr17-chr17-11218|GM12878_Trac	chr17	76192126	76192259	chr17	76208104	76208486	16102.5	7.61922e+07	76208295	390	346	72	61	470.103	414.799	12	12.3449	0	3.25	3.15039	0	3.69231	0	0.200017	0.0205073	inf	inf	1.71048e-295	1
chr17-chr17-11220|GM12878_Trac	chr17	48892258	48892686	chr17	48915490	48916102	23324	48892472	48915796	1151	711	1451	109	1457.47	880.785	28	29.9374	3	6	5.98072	1	4.66667	3	0.23111	0.0304652	2.92335	3.31891	7.34174e-14	1
chr17-chr17-11222|GM12878_Trac	chr17	44331335	44331725	chr17	44348346	44348875	17080.5	44331530	4.43486e+07	508	587	488	79	619.751	720.858	19	19.9592	0	5.5	5.46065	0.25	3.45455	0	0.177473	0.0114921	inf	inf	4.03431e-24	1
chr17-chr17-11224|GM12878_Trac	chr17	78708968	78709220	chr17	78725428	78725820	16530	78709094	78725624	645	731	191	107	795.488	906.705	14	14.5038	2	3.75	3.65882	0.25	3.73333	2	0.186611	0.032799	2.50831	2.85836	0.00501268	1
chr17-chr17-11225|GM12878_Trac	chr17	8855892	8856232	chr17	8892347	8892565	36394	8856062	8892456	563	382	9	31	690.072	460.025	14	14.5038	0	3	2.89748	0	4.66667	0	0.215371	0.018927	inf	inf	1.71048e-295	1
chr17-chr17-11229|GM12878_Trac	chr17	49342294	49342804	chr17	49358929	49358975	16403	49342549	49358952	476	316	245	239	578.995	377.273	12	12.3449	1	0	0	0	12	1	0.185268	0.0189951	3.28592	3.62584	0.000142245	1
chr17-chr17-11231|GM12878_Trac	chr17	42682093	42682397	chr17	42704713	42705266	22744.5	42682245	4.2705e+07	386	907	140	61	465.063	1136.11	22	23.2654	0	4.25	4.17036	0.5	5.17647	0	0.220362	0.0123235	inf	inf	4.88565e-25	1
chr17-chr17-11232|GM12878_Trac	chr17	78356334	78356591	chr17	78381688	78382186	25474.5	7.83565e+07	78381937	783	493	412	550	974.247	600.632	14	14.5038	0	4	3.91423	0	3.5	0	0.159175	0.0139884	inf	inf	1.71048e-295	1
chr17-chr17-11234|GM12878_Trac	chr17	80877480	80877762	chr17	80891581	80891789	14064	80877621	80891685	409	267	12	160	494.074	316.336	15	15.5886	0	3.75	3.65882	0	4	0	0.262778	0.0215536	inf	inf	1.71048e-295	1
chr17-chr17-11235|GM12878_Trac	chr17	76246846	76247136	chr17	76262992	76263488	16249	76246991	76263240	516	633	347	173	629.959	780.022	17	17.7681	1	5.75	5.72043	1.25	2.95652	0.8	0.185661	0.0134367	3.78842	4.15121	6.57331e-09	1
chr17-chr17-11237|GM12878_Trac	chr17	75295296	75295762	chr17	75320188	75320389	24759.5	75295529	7.53203e+07	715	533	479	43	885.966	651.675	14	14.5038	0	3.5	3.40419	0	4	0	0.180176	0.015834	inf	inf	1.71048e-295	1
chr17-chr17-11240|GM12878_Trac	chr17	58219252	58219619	chr17	58232856	58233031	13508	5.82194e+07	5.82329e+07	402	336	374	77	485.236	402.273	17	17.7681	1	5	4.94274	0	3.4	1	0.269242	0.0194857	3.78842	4.15121	1.87284e-10	1
chr17-chr17-11242|GM12878_Trac	chr17	40560448	40560534	chr17	40598919	40599503	38720	40560491	40599211	324	1236	298	43	387.264	1570.18	17	17.7681	0	0	0	0	17	0	0.217805	0.0157631	inf	inf	1.71048e-295	1
chr17-chr17-11253|GM12878_Trac	chr17	78759336	78759996	chr17	78771794	78772067	12264.5	78759666	7.87719e+07	668	435	391	61	825.17	526.958	19	19.9592	0	2.5	2.39461	0	7.6	0	0.17481	0.0113197	inf	inf	1.71048e-295	1
chr17-chr17-11256|GM12878_Trac	chr17	49748732	49749254	chr17	49761157	49761519	12345	49748993	49761338	1116	255	467	448	1411.16	301.487	17	17.7681	3	3.75	3.65882	1.5	4.53333	2	0.165079	0.0358414	2.20345	2.56625	0.00370282	1
chr17-chr17-11260|GM12878_Trac	chr17	40561535	40563944	chr17	40598045	40600126	36346	4.05627e+07	4.05991e+07	1417	2073	313	99	1811.36	2696.22	96	108.564	0	38	41.1981	0.75	2.52632	0	0.183535	0.00235218	inf	inf	1.97203e-183	1
chr17-chr17-11262|GM12878_Trac	chr17	39794277	39794801	chr17	39818288	39818952	24081	39794539	39818620	1335	474	136	80	1701.91	576.451	21	22.1609	0	6.5	6.50276	0	3.23077	0	0.151739	0.00888996	inf	inf	1.71048e-295	1
chr17-chr17-11263|GM12878_Trac	chr17	29722790	29722970	chr17	29753931	29754463	31317	29722880	29754197	626	794	527	76	771.005	988.561	16	16.6768	2	1.25	1.16011	0	12.8	2	0.192901	0.0296665	2.70095	3.05977	8.20976e-05	1
chr17-chr17-11271|GM12878_Trac	chr17	39774760	39775516	chr17	39794219	39794649	19296	39775138	39794434	898	1231	97	104	1124.33	1563.54	22	23.2654	0	4.75	4.68465	0	4.63158	0	0.159233	0.00890495	inf	inf	1.71048e-295	1
chr17-chr17-11273|GM12878_Trac	chr17	47230744	47231260	chr17	47315574	47315945	84757.5	47231002	4.73158e+07	259	381	141	348	306.433	458.766	21	22.1609	2	6.25	6.2415	0.5	3.36	2	0.203231	0.0238135	3.09327	3.46995	9.45735e-11	1
chr17-chr17-11277|GM12878_Trac	chr17	39758134	39758450	chr17	39774912	39775415	16871.5	39758292	3.97752e+07	669	762	194	64	826.461	946.945	15	15.5886	0	4	3.91423	0	3.75	0	0.157218	0.0128953	inf	inf	1.71048e-295	1
chr17-chr17-11280|GM12878_Trac	chr17	65028501	65028870	chr17	65039765	65040052	11223	6.50287e+07	6.50399e+07	324	716	98	46	387.264	887.262	12	12.3449	0	3.5	3.40419	0.25	3.42857	0	0.157026	0.0160995	inf	inf	1.69009e-11	1
chr17-chr17-11284|GM12878_Trac	chr17	67574945	67575741	chr17	67594220	67594451	18992.5	67575343	6.75943e+07	1173	401	255	40	1486.61	483.974	21	22.1609	0	1.25	1.16011	0	16.8	0	0.175527	0.0102836	inf	inf	1.71048e-295	1
chr17-chr17-11285|GM12878_Trac	chr17	59829171	59829652	chr17	59846326	59846497	17000	5.98294e+07	5.98464e+07	973	580	419	134	1222.69	711.872	14	14.5038	0	1.75	1.64923	0	8	0	0.184321	0.0161983	inf	inf	1.71048e-295	1
chr17-chr17-11288|GM12878_Trac	chr17	2215306	2216644	chr17	2238886	2239274	23105	2215975	2239080	1059	874	348	136	1335.9	1092.93	31	33.2989	2	4.5	4.42718	0.25	6.88889	2	0.154175	0.0122379	3.65515	4.0574	2.43284e-23	1
chr17-chr17-11294|GM12878_Trac	chr17	75290059	75290418	chr17	75320055	75320382	29980	7.52902e+07	7.53202e+07	498	601	247	55	607.002	738.842	15	15.5886	0	4	3.91423	0	3.75	0	0.187699	0.0153954	inf	inf	1.71048e-295	1
chr17-chr17-11298|GM12878_Trac	chr17	32523335	32523685	chr17	32570059	32570358	46698.5	32523510	3.25702e+07	862	420	50	65	1077.25	507.975	18	18.8623	0	5.25	5.20141	0	3.42857	0	0.238079	0.0162731	inf	inf	1.71048e-295	1
chr17-chr17-11302|GM12878_Trac	chr17	40565366	40565725	chr17	40615401	40615792	50051	4.05655e+07	4.06156e+07	315	992	96	179	376.025	1247.66	19	19.9592	1	4.5	4.42718	0.5	4.22222	1	0.217463	0.0140817	3.94888	4.31898	5.44438e-13	1
chr17-chr17-11309|GM12878_Trac	chr17	19513895	19514273	chr17	19766573	19767002	252704	19514084	1.97668e+07	247	337	124	143	291.605	403.525	16	16.6768	2	5.25	5.20141	1	3.04762	2	0.170192	0.0261741	2.70095	3.05977	8.20976e-05	1
chr17-chr17-11310|GM12878_Trac	chr17	32528908	32529209	chr17	32569294	32569728	40452.5	3.25291e+07	32569511	219	878	47	72	257.136	1098.16	16	16.6768	0	4.5	4.42718	0	3.55556	0	0.186864	0.0143691	inf	inf	1.71048e-295	1
chr17-chr17-11312|GM12878_Trac	chr17	49708260	49708546	chr17	49746866	49747364	38712	49708403	49747115	483	769	531	374	587.9	956.042	15	15.5886	1	3.25	3.15039	0.5	4.61538	1	0.164236	0.013471	3.60784	3.96242	5.13146e-08	1
chr17-chr17-11314|GM12878_Trac	chr17	16973742	16977455	chr17	16988531	16990321	13827.5	1.69756e+07	16989426	3360	1202	239	152	4467.27	1525.05	171	198.529	3	70	78.0313	2.25	2.44286	1.33333	0.266741	0.00575755	5.53384	6.04824	1.28776e-272	1
chr17-chr17-11316|GM12878_Trac	chr17	49192912	49193068	chr17	49214843	49215345	22104	49192990	49215094	972	355	821	85	1221.37	426.086	15	15.5886	0	0	0	0	15	0	0.195686	0.0160506	inf	inf	1.71048e-295	1
chr17-chr17-11319|GM12878_Trac	chr17	30352065	30352616	chr17	30363710	30364066	11547.5	3.03523e+07	30363888	293	763	60	336	348.612	948.244	14	14.5038	0	3.5	3.40419	0	4	0	0.1325	0.0116442	inf	inf	1.71048e-295	1
chr17-chr17-11321|GM12878_Trac	chr17	44919936	44920443	chr17	45133320	45133507	213224	4.49202e+07	4.51334e+07	350	255	342	59	419.814	301.487	12	12.3449	0	2.25	2.14483	0	5.33333	0	0.148428	0.015218	inf	inf	1.71048e-295	1
chr17-chr17-11324|GM12878_Trac	chr17	69503726	69503893	chr17	69516792	69517349	13261	6.95038e+07	6.95171e+07	632	383	25	15	778.733	461.284	12	12.3449	0	0	0	0	12	0	0.142278	0.0145874	inf	inf	1.71048e-295	1
chr17-chr17-11326|GM12878_Trac	chr17	64974495	64974837	chr17	65022819	65023385	48436	64974666	65023102	262	1051	218	127	310.145	1325.35	15	15.5886	0	3.25	3.15039	0	4.61538	0	0.141808	0.0116314	inf	inf	1.71048e-295	1
chr17-chr17-11331|GM12878_Trac	chr17	77441277	77442041	chr17	77461941	77462190	20406.5	77441659	7.74621e+07	1042	448	409	193	1313.48	543.434	15	15.5886	1	4.75	4.68465	0	3.15789	1	0.127109	0.0104257	3.60784	3.96242	5.13146e-08	1
chr17-chr17-11332|GM12878_Trac	chr17	18901054	18901100	chr17	18921894	18922335	21037.5	18901077	1.89221e+07	206	645	16	53	241.2	795.488	15	15.5886	0	0	0	0	15	0	0.264397	0.0216864	inf	inf	1.71048e-295	1
chr17-chr17-11334|GM12878_Trac	chr17	78356384	78356591	chr17	78388789	78389215	32514.5	7.83565e+07	78389002	741	443	379	94	919.677	537.095	12	12.3449	1	3.75	3.65882	0.5	3.2	1	0.162731	0.0166845	3.28592	3.62584	0.000142245	1
chr17-chr17-11336|GM12878_Trac	chr17	78140347	78140516	chr17	78159589	78160196	19461	7.81404e+07	7.81599e+07	713	671	1129	118	883.375	829.045	17	17.7681	3	0	0	0	17	3	0.188053	0.0408296	2.20345	2.56625	0.00370282	1
chr17-chr17-11338|GM12878_Trac	chr17	39769974	39770347	chr17	39794113	39794801	24296.5	3.97702e+07	39794457	971	1439	198	157	1220.06	1840.77	20	21.0588	1	4.25	4.17036	0.5	4.70588	1	0.161811	0.00995407	4.02288	4.39635	1.29015e-15	1
chr17-chr17-11339|GM12878_Trac	chr17	43373036	43373421	chr17	43388947	43389184	15837	4.33732e+07	4.33891e+07	139	291	42	187	159.863	346.124	12	12.3449	1	3.5	3.40419	0.5	3.42857	1	0.165609	0.0169795	3.28592	3.62584	0.000142245	1
chr17-chr17-11341|GM12878_Trac	chr17	49194027	49194368	chr17	49214843	49215337	20892.5	4.91942e+07	49215090	791	345	381	80	984.656	413.546	15	15.5886	0	2.75	2.64552	0	5.45455	0	0.154205	0.0126482	inf	inf	1.71048e-295	1
chr17-chr17-11346|GM12878_Trac	chr17	78706326	78706594	chr17	78725428	78725820	19164	78706460	78725624	574	731	44	107	704.175	906.705	12	12.3449	0	5.25	5.20141	0	2.28571	0	0.156074	0.0160019	inf	inf	1.71048e-295	1
chr17-chr17-11363|GM12878_Trac	chr17	58344704	58344901	chr17	58417479	58417839	72856.5	5.83448e+07	58417659	536	840	104	673	655.51	1048.52	12	12.3449	0	3	2.89748	0	4	0	0.184935	0.018961	inf	inf	1.71048e-295	1
chr17-chr17-11367|GM12878_Trac	chr17	40564741	40566611	chr17	40597843	40599929	33210	40565676	40598886	816	2152	195	98	1017.22	2803.73	64	71.0524	1	24.25	25.7588	0.25	2.63918	1	0.138873	0.00266968	5.70095	6.15081	7.50297e-98	1
chr17-chr17-11372|GM12878_Trac	chr17	31889799	31889949	chr17	31901097	31901639	11494	31889874	31901368	190	317	19	385	221.649	378.521	12	12.3449	0	0.75	0.68007	0.25	12	0	0.148857	0.0152619	inf	inf	1.69009e-11	1
chr17-chr17-11373|GM12878_Trac	chr17	57939463	57941070	chr17	57955890	57957028	16192.5	5.79403e+07	57956459	830	573	572	356	1035.47	702.892	28	29.9374	6	4.5	4.42718	2	6.22222	3	0.0875608	0.0230847	1.92335	2.31891	2.20426e-06	1
chr17-chr17-11374|GM12878_Trac	chr17	32490875	32493577	chr17	32503166	32504348	11531	32492226	32503757	762	998	269	90	946.945	1255.55	48	52.596	1	5.75	5.72043	1	8.34783	1	0.106085	0.00271917	5.28592	5.71688	7.95142e-64	1
chr17-chr17-11378|GM12878_Trac	chr17	64061032	64062029	chr17	64073962	64074797	12849	6.40615e+07	6.40744e+07	623	655	73	189	767.143	808.388	20	21.0588	0	8.75	8.87297	0	2.28571	0	0.0937127	0.00576488	inf	inf	1.71048e-295	1
chr17-chr17-11380|GM12878_Trac	chr17	5199999	5201389	chr17	5225391	5227328	25665.5	5200694	5.22636e+06	588	933	63	91	722.142	1170.18	32	34.4228	0	11.5	11.8076	0.5	2.78261	0	0.0825641	0.00317441	inf	inf	2.07507e-44	1
chr17-chr17-11381|GM12878_Trac	chr17	39754732	39756623	chr17	39766853	39768173	11835.5	3.97557e+07	39767513	1362	716	779	189	1737.91	887.262	35	37.8038	3	11.5	11.8076	2	3.04348	1.5	0.0935668	0.00986727	3.24527	3.6555	3.02426e-22	1
chr17-chr17-11382|GM12878_Trac	chr17	16386769	16386952	chr17	16408106	16408850	21617.5	1.63869e+07	16408478	186	628	176	124	216.772	773.581	16	16.6768	2	0	0	0	16	2	0.148161	0.0227859	2.70095	3.05977	8.20976e-05	1
chr17-chr17-11386|GM12878_Trac	chr17	35062900	35064312	chr17	35079918	35083805	18255.5	35063606	3.50819e+07	1224	1139	800	409	1554.25	1441.58	64	71.0524	11	7.25	7.28922	2.5	8.82759	4.4	0.103676	0.0219238	2.24152	2.69138	3.44276e-28	1
chr17-chr17-11387|GM12878_Trac	chr17	64060592	64062075	chr17	64130051	64131443	69413.5	6.40613e+07	64130747	761	1126	130	628	945.646	1424.39	31	33.2989	1	9.75	9.93584	0.5	3.17949	1	0.0925588	0.00367348	4.65515	5.0574	7.46606e-33	1
chr17-chr17-11388|GM12878_Trac	chr17	82530733	82531576	chr17	82545725	82546031	14723.5	8.25312e+07	82545878	458	181	284	54	556.123	210.683	14	14.5038	0	3	2.89748	0	4.66667	0	0.104593	0.0091917	inf	inf	1.71048e-295	1
chr17-chr17-11391|GM12878_Trac	chr17	65154608	65155888	chr17	65181175	65182611	26645	65155248	65181893	572	1011	101	94	701.61	1272.66	21	22.1609	1	5.5	5.46065	0.25	3.81818	1	0.0663718	0.00388854	4.09327	4.46995	5.85228e-17	1
chr17-chr17-11395|GM12878_Trac	chr17	67574710	67575697	chr17	67602605	67603471	27834.5	6.75752e+07	67603038	1252	495	354	144	1591.44	603.179	21	22.1609	1	5.75	5.72043	0.75	3.65217	1	0.0972832	0.00569955	4.09327	4.46995	5.85228e-17	1
chr17-chr17-11397|GM12878_Trac	chr17	16408051	16409539	chr17	16418637	16420111	10579	16408795	16419374	766	814	154	407	952.143	1014.61	45	49.1641	6	12.75	13.1527	2.25	3.52941	2.66667	0.130413	0.0213935	2.60784	3.03457	1.06664e-22	1
chr17-chr17-11399|GM12878_Trac|loop_chr17-chr17-14760|K562_Trac	chr17	57902452	57904693	chr17	57939280	57943708	37921.5	5.79036e+07	57941494	1497	1316	313	830	1918.41	1676.59	44	48.0224	11	15.75	16.4045	1.5	2.79365	7.33333	0.0566351	0.01742	1.70095	2.12621	2.87423e-11	1
chr17-chr17-11400|GM12878_Trac|loop_chr17-chr17-14685|K562_Trac	chr17	2086080	2089906	chr17	2135012	2138938	48982	2087993	2136975	1873	1405	583	730	2424.86	1795.32	55	60.6409	12	21.25	22.4368	3.75	2.58824	3.2	0.0609036	0.0163487	1.89735	2.33726	8.85126e-18	1
chr17-chr17-11401|GM12878_Trac	chr17	77869015	77870145	chr17	77881600	77881994	12217	77869580	77881797	523	208	197	476	638.897	243.649	22	23.2654	5	1	0.918712	0.25	22	5	0.123917	0.0346498	1.83846	2.21819	0.000669528	1
chr17-chr17-11402|GM12878_Trac	chr17	40577505	40578634	chr17	40614646	40615974	37240.5	4.05781e+07	40615310	773	1566	49	306	961.242	2010.95	24	25.4812	0	4.5	4.42718	0	5.33333	0	0.0838494	0.00429844	inf	inf	1.71048e-295	1
chr17-chr17-11412|GM12878_Trac	chr17	3682899	3684068	chr17	3731782	3732936	48875.5	3.68348e+06	3732359	408	342	235	100	492.811	409.787	28	29.9374	1	7.5	7.55222	0.25	3.73333	1	0.103467	0.00454639	4.50831	4.90388	7.36192e-27	1
chr17-chr17-11416|GM12878_Trac	chr17	60420750	60421571	chr17	60638675	60639323	217838	6.04212e+07	60638999	361	409	62	431	433.618	494.074	13	13.4224	0	2.5	2.39461	0	5.2	0	0.0759653	0.00718943	inf	inf	1.71048e-295	1
chr17-chr17-11423|GM12878_Trac	chr17	2490202	2491584	chr17	2511258	2512235	20853.5	2490893	2.51175e+06	484	514	153	447	589.172	627.407	21	22.1609	5	3.25	3.15039	0.75	6.46154	5	0.0764162	0.0223851	1.77134	2.14802	0.00311419	1
chr17-chr17-11424|GM12878_Trac	chr17	67650815	67651636	chr17	67689324	67689842	38357.5	6.76512e+07	67689583	812	429	59	295	1012	519.361	18	18.8623	2	4.25	4.17036	0.5	4.23529	2	0.115395	0.0157749	2.87088	3.23743	1.05862e-06	1
chr17-chr17-11425|GM12878_Trac	chr17	75319800	75320633	chr17	75344909	75346369	25422.5	7.53202e+07	75345639	882	1125	103	557	1103.39	1423.06	25	26.5923	0	5.25	5.20141	1	4.7619	0	0.0935901	0.00460587	inf	inf	1.62021e-22	1
chr17-chr17-11426|GM12878_Trac	chr17	78356219	78356834	chr17	78385514	78387085	29773	7.83565e+07	7.83863e+07	876	886	494	273	1095.54	1108.62	22	23.2654	1	1.5	1.40374	0.5	14.6667	1	0.0863906	0.00483132	4.16038	4.54012	2.53969e-18	1
chr17-chr17-11428|GM12878_Trac	chr17	40597843	40599511	chr17	40620153	40621027	21913	40598677	40620590	1973	562	80	232	2560.38	688.791	23	24.3722	0	8.5	8.60809	0.25	2.70588	0	0.0776687	0.00415471	inf	inf	7.70481e-34	1
chr17-chr17-11430|GM12878_Trac	chr17	8955883	8957111	chr17	8975980	8977679	20332.5	8956497	8.97683e+06	1161	678	27	43	1470.71	838.089	24	25.4812	0	7.5	7.55222	0	3.2	0	0.0703854	0.00360822	inf	inf	1.71048e-295	1
chr17-chr17-11434|GM12878_Trac	chr17	2253331	2254857	chr17	2265539	2267338	12344.5	2254094	2.26644e+06	544	1040	57	98	665.743	1310.85	47	51.4509	1	10.5	10.7363	0.75	4.47619	1	0.121339	0.00317632	5.25554	5.68513	4.13627e-62	1
chr17-chr17-11435|GM12878_Trac	chr17	42679402	42679997	chr17	42704613	42705124	25169	4.26797e+07	4.27049e+07	335	778	399	57	401.021	967.743	16	16.6768	0	3.25	3.15039	0	4.92308	0	0.124182	0.00954907	inf	inf	1.71048e-295	1
chr17-chr17-11437|GM12878_Trac	chr17	39757447	39759209	chr17	39778142	39778399	19942.5	39758328	3.97783e+07	1224	646	530	35	1554.25	796.778	18	18.8623	1	2.25	2.14483	0	8	1	0.0765297	0.00523094	3.87088	4.23743	1.03728e-11	1
chr17-chr17-11438|GM12878_Trac	chr17	57901877	57904189	chr17	57945344	57947275	43276.5	57903033	5.79463e+07	1664	933	306	572	2142.71	1170.18	42	45.7426	1	12	12.3449	1.5	3.5	0.666667	0.0849709	0.0024891	5.09327	5.51547	2.76923e-44	1
chr17-chr17-11442|GM12878_Trac	chr17	32552816	32553442	chr17	32569220	32569728	16345	32553129	32569474	408	926	74	83	492.811	1161.01	14	14.5038	1	3.5	3.40419	0.25	4	1	0.105976	0.00931329	3.50831	3.85836	7.73112e-07	1
chr17-chr17-11443|GM12878_Trac	chr17	2238437	2239228	chr17	2265669	2267119	27561.5	2.23883e+06	2266394	1242	927	203	73	1578.15	1162.32	23	24.3722	0	3.25	3.15039	0	7.07692	0	0.0881008	0.00471275	inf	inf	1.71048e-295	1
chr17-chr17-11445|GM12878_Trac	chr17	57454580	57455816	chr17	57526157	57527001	71381	57455198	57526579	995	382	429	132	1251.6	460.025	22	23.2654	1	4.25	4.17036	0.25	5.17647	1	0.0907932	0.00507753	4.16038	4.54012	2.53969e-18	1
chr17-chr17-11448|GM12878_Trac	chr17	65163822	65164869	chr17	65180305	65181978	16796	6.51643e+07	6.51811e+07	477	886	132	80	580.266	1108.62	20	21.0588	1	4	3.91423	0.5	5	1	0.0631183	0.00388282	4.02288	4.39635	1.29015e-15	1
chr17-chr17-11450|GM12878_Trac	chr17	39767201	39767612	chr17	39794113	39795062	27181	3.97674e+07	3.97946e+07	445	1545	100	176	539.63	1982.77	14	14.5038	0	3.25	3.15039	0	4.30769	0	0.0883656	0.00776564	inf	inf	1.71048e-295	1
chr17-chr17-11459|GM12878_Trac	chr17	49194027	49194621	chr17	49215687	49216659	21849	49194324	49216173	829	431	395	117	1034.17	521.893	20	21.0588	0	3.75	3.65882	0.25	5.33333	0	0.109631	0.00674411	inf	inf	5.99655e-28	1
chr17-chr17-11461|GM12878_Trac	chr17	39867055	39868080	chr17	39929419	39929813	62048.5	3.98676e+07	39929616	1393	327	104	488	1779.29	391.014	16	16.6768	0	3	2.89748	0	5.33333	0	0.0967902	0.00744275	inf	inf	1.71048e-295	1
chr17-chr17-11463|GM12878_Trac	chr17	40564741	40566611	chr17	40577505	40578414	12283.5	40565676	4.0578e+07	816	768	195	49	1017.22	954.742	29	31.0562	1	3.75	3.65882	0.5	7.73333	1	0.0895784	0.00380038	4.55893	4.95681	7.89908e-30	1
chr17-chr17-11464|GM12878_Trac	chr17	80832852	80833616	chr17	80876969	80878079	44290	80833234	80877524	653	657	515	32	805.807	810.969	17	17.7681	0	4	3.91423	0	4.25	0	0.0778706	0.00563568	inf	inf	1.71048e-295	1
chr17-chr17-11465|GM12878_Trac	chr17	32551081	32552120	chr17	32569221	32570200	18110	3.25516e+07	3.25697e+07	674	1199	77	120	832.92	1521.07	19	19.9592	0	4.75	4.68465	0	4	0	0.0808214	0.00523353	inf	inf	1.71048e-295	1
chr17-chr17-11466|GM12878_Trac	chr17	8956554	8957084	chr17	8985003	8985898	28631.5	8956819	8.98545e+06	866	601	16	28	1082.47	738.842	14	14.5038	0	2.75	2.64552	0	5.09091	0	0.0843349	0.00741142	inf	inf	1.71048e-295	1
chr17-chr17-11468|GM12878_Trac	chr17	3710924	3711348	chr17	3731776	3732571	21037.5	3711136	3.73217e+06	957	294	107	84	1201.67	349.856	15	15.5886	0	3.5	3.40419	0	4.28571	0	0.105629	0.00866388	inf	inf	1.71048e-295	1
chr17-chr17-11469|GM12878_Trac	chr17	57356206	57357319	chr17	57368723	57370474	12836	5.73568e+07	5.73696e+07	846	583	258	305	1056.35	715.723	27	28.8204	1	9.5	9.66964	2	2.84211	0.5	0.0809254	0.00368759	4.45584	4.84902	2.18869e-17	1
chr17-chr17-11470|GM12878_Trac	chr17	67578018	67578509	chr17	67602361	67603618	24726	6.75783e+07	6.7603e+07	807	606	84	189	1005.49	745.27	15	15.5886	0	2.25	2.14483	0	6.66667	0	0.073662	0.00604192	inf	inf	1.71048e-295	1
chr17-chr17-11473|GM12878_Trac	chr17	67530720	67531622	chr17	67546422	67547131	15605.5	67531171	6.75468e+07	436	500	134	196	528.225	609.551	12	12.3449	1	3	2.89748	0.5	4	1	0.063941	0.00655572	3.28592	3.62584	0.000142245	1
chr17-chr17-11475|GM12878_Trac	chr17	80789725	80790396	chr17	80832696	80833268	42921.5	8.07901e+07	80832982	481	582	66	395	585.355	714.439	17	17.7681	1	4.75	4.68465	0.5	3.57895	1	0.117401	0.0084966	3.78842	4.15121	1.87284e-10	1
chr17-chr17-11477|GM12878_Trac	chr17	16217039	16217412	chr17	16228689	16230564	12401	1.62172e+07	1.62296e+07	530	560	391	172	647.84	686.228	26	27.7054	0	0	0	0	26	0	0.0992821	0.00469807	inf	inf	1.71048e-295	1
chr17-chr17-11478|GM12878_Trac	chr17	44203635	44205360	chr17	44216187	44216707	11949.5	4.42045e+07	44216447	369	394	492	80	443.67	475.145	14	14.5038	0	0.5	0.445088	0.75	14	0	0.053531	0.00470435	inf	inf	1.738e-08	1
chr17-chr17-11481|GM12878_Trac	chr17	42337338	42337838	chr17	42392513	42393870	55603.5	42337588	4.23932e+07	583	945	34	262	715.723	1185.92	25	26.5923	0	2	1.89632	0	12.5	0	0.115564	0.00568727	inf	inf	1.71048e-295	1
chr17-chr17-11485|GM12878_Trac	chr17	27477382	27478147	chr17	27544255	27545143	66934.5	2.74778e+07	27544699	460	731	282	886	558.662	906.705	12	12.3449	1	4.75	4.68465	1.25	2.52632	0.8	0.0623164	0.00638915	3.28592	3.62584	0.00164588	1
chr17-chr17-11486|GM12878_Trac	chr17	32522281	32524527	chr17	32564189	32564767	41074	32523404	32564478	1815	474	181	91	2346.41	576.451	20	21.0588	0	3.25	3.15039	0	6.15385	0	0.0607938	0.00373983	inf	inf	1.71048e-295	1
chr17-chr17-11488|GM12878_Trac	chr17	40542695	40543379	chr17	40598579	40599622	56063.5	40543037	4.05991e+07	577	1755	102	71	708.023	2265.38	14	14.5038	0	3	2.89748	0	4.66667	0	0.0695872	0.00611538	inf	inf	1.71048e-295	1
chr17-chr17-11492|GM12878_Trac	chr17	15830303	15831701	chr17	15998214	15999826	168018	15831002	15999020	341	700	66	599	408.534	866.543	28	29.9374	2	7.75	7.81562	0.75	3.6129	2	0.0798519	0.00701745	3.50831	3.90388	1.50575e-18	1
chr17-chr17-11496|GM12878_Trac	chr17	32523195	32524994	chr17	32550529	32552380	27360	3.25241e+07	3.25515e+07	1539	835	156	130	1974.72	1041.99	26	27.7054	0	9.25	9.40375	0.25	2.81081	0	0.0611469	0.0028935	inf	inf	6.85229e-40	1
chr17-chr17-11499|GM12878_Trac	chr17	39754732	39756193	chr17	39793781	39794888	38872	3.97555e+07	3.97943e+07	1235	1577	722	241	1568.86	2025.73	27	28.8204	0	7.75	7.81562	0.5	3.48387	0	0.0902532	0.00411264	inf	inf	1.28985e-33	1
chr17-chr17-11501|GM12878_Trac	chr17	42337709	42337876	chr17	42378174	42379486	41037.5	4.23378e+07	42378830	447	969	28	497	542.166	1217.43	13	13.4224	0	0.25	0.215632	0.25	13	0	0.0754517	0.00714082	inf	inf	3.24564e-13	1
chr17-chr17-11503|GM12878_Trac	chr17	64984840	64986010	chr17	65039050	65040272	54236	64985425	65039661	1062	1171	600	170	1339.85	1483.96	20	21.0588	0	5.25	5.20141	0	3.80952	0	0.0717733	0.00441525	inf	inf	1.71048e-295	1
chr17-chr17-11505|GM12878_Trac	chr17	42618497	42619684	chr17	42704857	42705379	86027.5	4.26191e+07	42705118	534	883	540	54	652.953	1104.7	18	18.8623	0	1	0.918712	0	18	0	0.0904116	0.00617979	inf	inf	1.71048e-295	1
chr17-chr17-11509|GM12878_Trac	chr17	44210162	44210887	chr17	44347779	44348791	137760	4.42105e+07	44348285	365	818	316	145	438.643	1019.82	21	22.1609	0	3.75	3.65882	0	5.6	0	0.10378	0.00608018	inf	inf	1.71048e-295	1
chr17-chr17-11511|GM12878_Trac	chr17	58959701	58960455	chr17	59004439	59005299	44791	58960078	59004869	199	469	87	357	232.637	570.095	15	15.5886	0	3.75	3.65882	0	4	0	0.0797777	0.00654354	inf	inf	1.71048e-295	1
chr17-chr17-11512|GM12878_Trac	chr17	17691056	17692169	chr17	17712530	17713097	21201	1.76916e+07	1.77128e+07	415	495	129	122	501.654	603.179	15	15.5886	0	1.75	1.64923	0.25	8.57143	0	0.0766436	0.00628647	inf	inf	9.6378e-17	1
chr17-chr17-11513|GM12878_Trac	chr17	75296322	75298694	chr17	75318810	75321024	22409	75297508	75319917	1080	1210	244	267	1363.6	1535.67	56	61.7941	2	27	28.8204	4	2.07407	0.5	0.104821	0.00460587	4.50831	4.9494	3.50773e-44	1
chr17-chr17-11515|GM12878_Trac	chr17	67656149	67657151	chr17	67689474	67689842	33008	67656650	67689658	833	408	258	284	1039.38	492.811	15	15.5886	0	1.5	1.40374	0	10	0	0.0939863	0.00770896	inf	inf	1.71048e-295	1
chr17-chr17-11516|GM12878_Trac	chr17	75290059	75290951	chr17	75412001	75413045	122018	75290505	75412523	629	552	319	360	774.869	675.982	25	26.5923	2	7.25	7.28922	1	3.44828	2	0.110848	0.0109104	3.34481	3.73294	4.15925e-15	1
chr17-chr17-11518|GM12878_Trac	chr17	58595051	58595750	chr17	58615771	58616652	20811	5.85954e+07	5.86162e+07	274	799	126	223	325.012	995.071	15	15.5886	1	4	3.91423	0.5	3.75	1	0.0814945	0.00668435	3.60784	3.96242	5.13146e-08	1
chr17-chr17-11519|GM12878_Trac	chr17	42586419	42587367	chr17	42607981	42609584	21889.5	42586893	4.26088e+07	628	887	75	1101	773.581	1109.93	25	26.5923	1	4.25	4.17036	0.25	5.88235	1	0.0841247	0.00414005	4.34481	4.73294	1.62021e-22	1
chr17-chr17-11522|GM12878_Trac	chr17	39866547	39867864	chr17	39953224	39954017	86415	3.98672e+07	3.99536e+07	1548	671	163	1033	1986.79	829.045	20	21.0588	3	6.5	6.50276	1.25	3.07692	2.4	0.0813657	0.015016	2.43792	2.81139	2.01673e-06	1
chr17-chr17-11524|GM12878_Trac	chr17	67390524	67391116	chr17	67421774	67422683	31408.5	67390820	6.74222e+07	662	401	162	77	817.422	483.974	13	13.4224	0	2.25	2.14483	0	5.77778	0	0.0743458	0.00703616	inf	inf	1.71048e-295	1
chr17-chr17-11529|GM12878_Trac	chr17	35312382	35313480	chr17	35538642	35540499	226640	35312931	3.55396e+07	734	834	395	513	910.596	1040.69	35	37.8038	7	10.75	11.0037	1.75	3.25581	4	0.101673	0.0250182	2.02288	2.4331	2.57523e-10	1
chr17-chr17-11530|GM12878_Trac	chr17	10000165	10000560	chr17	10013299	10014141	13357.5	1.00004e+07	10013720	168	194	16	16	194.889	226.53	13	13.4224	0	2.5	2.39461	0	5.2	0	0.0902127	0.00853781	inf	inf	1.71048e-295	1
chr17-chr17-11531|GM12878_Trac	chr17	40577052	40578195	chr17	40602780	40603399	25466	4.05776e+07	4.06031e+07	739	750	48	57	917.082	931.359	17	17.7681	0	2.25	2.14483	0.25	7.55556	0	0.0828203	0.00599391	inf	inf	2.21068e-20	1
chr17-chr17-11532|GM12878_Trac	chr17	78747543	78749505	chr17	78771794	78773056	23901	78748524	78772425	1559	798	797	173	2001.56	993.768	34	36.6753	0	8	8.0794	0.25	4.25	0	0.0905269	0.00327583	inf	inf	7.63472e-59	1
chr17-chr17-11535|GM12878_Trac	chr17	57902252	57902959	chr17	57939706	57940118	37306.5	5.79026e+07	57939912	784	498	120	379	975.548	607.002	12	12.3449	0	1	0.918712	0	12	0	0.0920545	0.00943813	inf	inf	1.71048e-295	1
chr17-chr17-11538|GM12878_Trac	chr17	42459031	42460118	chr17	42484200	42484993	25022	4.24596e+07	4.24846e+07	786	282	1065	107	978.15	334.94	14	14.5038	2	2.75	2.64552	1.5	5.09091	1.33333	0.063924	0.0112354	2.50831	2.85836	0.00501268	1
chr17-chr17-11540|GM12878_Trac	chr17	9414133	9414566	chr17	9432291	9433609	18600.5	9.41435e+06	9432950	221	705	6	34	259.592	873.015	18	18.8623	0	0	0	0	18	0	0.088243	0.00603156	inf	inf	1.71048e-295	1
chr17-chr17-11541|GM12878_Trac	chr17	8898701	8899476	chr17	8939116	8940032	40485.5	8.89909e+06	8939574	856	755	36	24	1069.41	937.852	15	15.5886	0	4.25	4.17036	0	3.52941	0	0.076145	0.00624558	inf	inf	1.71048e-295	1
chr17-chr17-11545|GM12878_Trac	chr17	57422344	57424039	chr17	57463315	57463900	40416	5.74232e+07	5.74636e+07	898	969	215	141	1124.33	1217.43	18	18.8623	0	3.75	3.65882	0	4.8	0	0.0677691	0.00463214	inf	inf	1.71048e-295	1
chr17-chr17-11549|GM12878_Trac	chr17	78694702	78695459	chr17	78706322	78707016	11588.5	7.86951e+07	78706669	299	729	51	80	356.079	904.111	16	16.6768	0	4	3.91423	0.25	4	0	0.0946556	0.00727861	inf	inf	1.50451e-18	1
chr17-chr17-11551|GM12878_Trac	chr17	64984886	64986010	chr17	65013693	65015143	28970	64985448	65014418	1019	581	589	165	1283.19	713.156	19	19.9592	4	7.25	7.28922	1.25	2.62069	3.2	0.0633635	0.0164122	1.94888	2.31898	0.008824	1
chr17-chr17-11553|GM12878_Trac	chr17	39843404	39843926	chr17	39864773	39865659	21551	39843665	39865216	353	1175	24	590	423.577	1489.26	16	16.6768	0	6.25	6.2415	0	2.56	0	0.0975464	0.0075009	inf	inf	1.71048e-295	1
chr17-chr17-11554|GM12878_Trac	chr17	72004673	72006329	chr17	72020803	72023053	16427	72005501	72021928	1042	824	41	48	1313.48	1027.65	46	50.307	0	13.75	14.2331	0.5	3.34545	0	0.101093	0.00270386	inf	inf	3.05967e-75	1
chr17-chr17-11556|GM12878_Trac	chr17	67390570	67391350	chr17	67474459	67476076	84307.5	67390960	6.74753e+07	713	810	196	597	883.375	1009.4	21	22.1609	1	2.25	2.14483	0.75	9.33333	1	0.0752047	0.00440604	4.09327	4.46995	5.85228e-17	1
chr17-chr17-11559|GM12878_Trac	chr17	30291177	30291841	chr17	30332117	30332914	41006.5	30291509	3.03325e+07	411	676	401	94	496.6	835.505	15	15.5886	1	4.5	4.42718	0.25	3.33333	1	0.0881323	0.00722879	3.60784	3.96242	5.13146e-08	1
chr17-chr17-11560|GM12878_Trac	chr17	42378174	42379937	chr17	42392513	42393776	14089	4.23791e+07	4.23931e+07	1191	907	580	247	1510.46	1136.11	33	35.5482	1	9.25	9.40375	0.75	3.56757	1	0.0936136	0.00349017	4.74535	5.15171	6.26348e-36	1
chr17-chr17-11565|GM12878_Trac	chr17	29705342	29707027	chr17	29779144	29779548	73161.5	2.97062e+07	29779346	1054	594	596	494	1329.3	729.848	15	15.5886	1	0.5	0.445088	0	15	1	0.0616377	0.00505566	3.60784	3.96242	5.13146e-08	1
chr17-chr17-11570|GM12878_Trac	chr17	63932042	63933562	chr17	63945465	63946992	13426.5	63932802	6.39462e+07	674	549	158	280	832.92	672.141	32	34.4228	2	12	12.3449	2.5	2.66667	0.8	0.0901512	0.00693224	3.70095	4.10529	1.73497e-21	1
chr17-chr17-11577|GM12878_Trac	chr17	28870714	28872116	chr17	28892954	28894553	22338.5	28871415	2.88938e+07	549	812	532	189	672.141	1012	22	23.2654	2	7	7.02664	1	3.14286	2	0.062929	0.0070385	3.16038	3.54012	8.19165e-12	1
chr17-chr17-11578|GM12878_Trac	chr17	64091736	64092659	chr17	64103621	64104500	11863	6.40922e+07	6.41041e+07	345	353	111	182	413.546	423.577	15	15.5886	1	4.5	4.42718	0.5	3.33333	1	0.0714546	0.00586086	3.60784	3.96242	5.13146e-08	1
chr17-chr17-11580|GM12878_Trac	chr17	47664077	47664704	chr17	47802529	47803333	138540	4.76644e+07	47802931	414	218	320	200	500.39	255.909	12	12.3449	0	2	1.89632	0.25	6	0	0.0719839	0.00738034	inf	inf	1.69009e-11	1
chr17-chr17-11584|GM12878_Trac	chr17	32483430	32483828	chr17	32522686	32524527	39977.5	32483629	3.25236e+07	304	1645	270	148	362.307	2117.14	20	21.0588	0	1	0.918712	0.5	20	0	0.0766778	0.00471696	inf	inf	9.90766e-22	1
chr17-chr17-11586|GM12878_Trac	chr17	35028174	35029158	chr17	35063631	35064302	35300.5	35028666	3.5064e+07	249	1092	128	677	294.074	1379.45	17	17.7681	2	3.75	3.65882	0	4.53333	2	0.0881749	0.0127629	2.78842	3.15121	9.58904e-06	1
chr17-chr17-11587|GM12878_Trac	chr17	2053810	2055251	chr17	2282004	2282756	227850	2.05453e+06	2282380	619	335	163	177	761.994	401.021	17	17.7681	3	1	0.918712	1	17	3	0.0665433	0.0144477	2.20345	2.56625	0.00370282	1
chr17-chr17-11588|GM12878_Trac	chr17	29706410	29707406	chr17	29753589	29754437	47105	29706908	29754013	755	811	475	91	937.852	1010.7	15	15.5886	0	4.5	4.42718	0	3.33333	0	0.0698271	0.00572737	inf	inf	1.71048e-295	1
chr17-chr17-11590|GM12878_Trac	chr17	40561541	40562456	chr17	40582013	40583108	20562	4.0562e+07	4.05826e+07	843	773	198	48	1052.43	961.242	25	26.5923	0	6.25	6.2415	0	4	0	0.106767	0.00525436	inf	inf	1.71048e-295	1
chr17-chr17-11591|GM12878_Trac	chr17	31492755	31494606	chr17	31509004	31510077	15860	3.14937e+07	3.15095e+07	1158	399	627	414	1466.74	481.451	30	32.1767	6	14.75	15.3171	6.25	2.0339	0.96	0.088072	0.0216715	2.02288	2.42298	4.54234e-08	1
chr17-chr17-11593|GM12878_Trac	chr17	48307794	48309240	chr17	48593221	48594107	285147	48308517	48593664	515	563	433	258	628.683	690.072	15	15.5886	2	3	2.89748	1.25	5	1.6	0.0552149	0.00905769	2.60784	2.96242	0.000662166	1
chr17-chr17-11596|GM12878_Trac	chr17	2195504	2196124	chr17	2215079	2216119	19785	2195814	2215599	303	912	120	342	361.061	1142.66	14	14.5038	1	3.5	3.40419	0.5	4	1	0.0723959	0.00636221	3.50831	3.85836	7.73112e-07	1
chr17-chr17-11602|GM12878_Trac	chr17	67650767	67651543	chr17	67679058	67680023	28385.5	67651155	6.76795e+07	845	660	43	107	1055.04	814.841	20	21.0588	0	5	4.94274	0	4	0	0.098611	0.00606621	inf	inf	1.71048e-295	1
chr17-chr17-11603|GM12878_Trac	chr17	19284235	19285480	chr17	19306050	19306594	21464.5	1.92849e+07	19306322	306	581	90	74	364.799	713.156	15	15.5886	0	1.75	1.64923	0	8.57143	0	0.0719739	0.00590345	inf	inf	1.71048e-295	1
chr17-chr17-11606|GM12878_Trac	chr17	31889573	31890491	chr17	31902572	31903214	12861	31890032	31902893	437	449	72	114	529.491	544.703	13	13.4224	0	3.25	3.15039	0	4	0	0.071534	0.00677004	inf	inf	1.71048e-295	1
chr17-chr17-11609|GM12878_Trac|loop_chr17-chr17-14016|K562_Trac	chr17	7044114	7049565	chr17	7132547	7138197	88532.5	7.04684e+06	7135372	729	1113	447	504	904.111	1407.2	73	81.5311	17	32.75	35.2667	8.5	2.22901	2	0.0564488	0.0161735	1.80331	2.26182	7.14183e-24	1
chr17-chr17-11613|GM12878_Trac	chr17	5225520	5226990	chr17	5242953	5243462	16952.5	5226255	5.24321e+06	782	289	72	67	972.946	343.637	19	19.9592	0	2	1.89632	0.25	9.5	0	0.0824141	0.00533667	inf	inf	4.03431e-24	1
chr17-chr17-11615|GM12878_Trac	chr17	2087642	2087941	chr17	2266142	2267191	178875	2.08779e+06	2.26667e+06	538	751	118	47	658.067	932.657	13	13.4224	0	0	0	0	13	0	0.0827842	0.00783477	inf	inf	1.71048e-295	1
chr17-chr17-11618|GM12878_Trac	chr17	2054367	2055441	chr17	2238706	2239092	183995	2054904	2238899	392	923	105	148	472.623	1157.07	13	13.4224	0	1.25	1.16011	0	10.4	0	0.0764336	0.00723375	inf	inf	1.71048e-295	1
chr17-chr17-11619|GM12878_Trac	chr17	28484187	28484585	chr17	28500225	28501608	16530.5	28484386	2.85009e+07	481	894	71	269	585.355	1119.09	16	16.6768	1	0.5	0.445088	0.75	16	1	0.077117	0.00592997	3.70095	4.05977	3.19477e-09	1
chr17-chr17-11622|GM12878_Trac	chr17	77444742	77445872	chr17	77459710	77460524	14810	77445307	77460117	885	712	385	493	1107.32	882.08	27	28.8204	4	4.5	4.42718	1	6	4	0.119223	0.021731	2.45584	2.84902	8.58172e-10	1
chr17-chr17-11623|GM12878_Trac	chr17	28547782	28548616	chr17	28566709	28568326	19318.5	28548199	2.85675e+07	562	710	229	340	688.791	879.49	16	16.6768	2	2.75	2.64552	0.25	5.81818	2	0.0560365	0.00861793	2.70095	3.05977	8.20976e-05	1
chr17-chr17-11625|GM12878_Trac	chr17	77441133	77442041	chr17	77456694	77457630	15575	77441587	77457162	1139	423	464	128	1441.58	511.769	15	15.5886	2	4	3.91423	0.5	3.75	2	0.0698271	0.0114547	2.60784	2.96242	0.000662166	1
chr17-chr17-11629|GM12878_Trac	chr17	82506674	82506894	chr17	82530468	82531564	24232	82506784	82531016	302	498	57	326	359.815	607.002	13	13.4224	0	0	0	0	13	0	0.0847972	0.00802528	inf	inf	1.71048e-295	1
chr17-chr17-11631|GM12878_Trac	chr17	62065890	62067501	chr17	62093259	62094096	26982	6.20667e+07	6.20937e+07	760	780	734	121	944.346	970.344	28	29.9374	2	4.25	4.17036	0.75	6.58824	2	0.098184	0.00862849	3.50831	3.90388	1.50575e-18	1
chr17-chr17-11632|GM12878_Trac	chr17	32569209	32570324	chr17	32609057	32609870	39697	3.25698e+07	3.26095e+07	1276	324	135	60	1623.35	387.264	14	14.5038	0	3.5	3.40419	0.25	4	0	0.0623326	0.00547784	inf	inf	5.78879e-15	1
chr17-chr17-11634|GM12878_Trac	chr17	12256600	12256830	chr17	12666269	12667826	410332	12256715	1.2667e+07	255	190	69	53	301.487	221.649	14	14.5038	1	0.25	0.215632	0	14	1	0.0672508	0.00591006	3.50831	3.85836	7.73112e-07	1
chr17-chr17-11636|GM12878_Trac	chr17	67647536	67649037	chr17	67679341	67679775	31271.5	6.76483e+07	67679558	979	495	158	71	1230.57	603.179	14	14.5038	1	0.5	0.445088	0	14	1	0.0621071	0.00545802	3.50831	3.85836	7.73112e-07	1
chr17-chr17-11637|GM12878_Trac	chr17	51238150	51239418	chr17	51259562	51260557	21275.5	51238784	5.12601e+07	674	570	161	663	832.92	699.045	18	18.8623	2	5.75	5.72043	2.25	3.13043	0.888889	0.0682782	0.00933387	2.87088	3.23743	6.97039e-06	1
chr17-chr17-11640|GM12878_Trac	chr17	7932282	7933324	chr17	7950488	7952143	18512.5	7932803	7.95132e+06	684	421	660	88	845.845	509.24	27	28.8204	8	5.25	5.20141	1.75	5.14286	4.57143	0.0859363	0.0313275	1.45584	1.84902	0.0050042	1
chr17-chr17-11642|GM12878_Trac	chr17	16408052	16408671	chr17	16438393	16439611	30640.5	1.64084e+07	16439002	589	960	113	812	723.426	1205.61	17	17.7681	1	3.25	3.15039	0.25	5.23077	1	0.079439	0.00574919	3.78842	4.15121	1.87284e-10	1
chr17-chr17-11645|GM12878_Trac|loop_chr17-chr17-14793|K562_Trac	chr17	3913509	3917185	chr17	4072629	4075139	158537	3915347	4073884	812	1359	396	328	1012	1733.91	34	36.6753	11	9.75	9.93584	3.25	3.48718	3.38462	0.0471805	0.0187801	1.32898	1.7373	0.00033633	1
chr17-chr17-11647|GM12878_Trac	chr17	81226866	81229108	chr17	81239009	81239352	11193.5	81227987	8.12392e+07	324	798	241	1113	387.264	993.768	34	36.6753	10	0	0	0.5	34	10	0.112905	0.040856	1.46649	1.87481	2.85086e-05	1
chr17-chr17-11649|GM12878_Trac	chr17	64107273	64108587	chr17	64119887	64121448	12737.5	64107930	6.41207e+07	645	837	229	175	795.488	1044.6	22	23.2654	0	10.5	10.7363	0.5	2.09524	0	0.0656869	0.00367348	inf	inf	4.88565e-25	1
chr17-chr17-11652|GM12878_Trac	chr17	67440228	67441999	chr17	67452849	67453519	12070.5	6.74411e+07	67453184	720	546	292	120	892.445	668.302	21	22.1609	1	2.25	2.14483	0.75	9.33333	1	0.0738491	0.00432662	4.09327	4.46995	5.85228e-17	1
chr17-chr17-11654|GM12878_Trac	chr17	80856488	80857291	chr17	80877015	80877808	20522	8.08569e+07	8.08774e+07	371	625	166	26	446.185	769.718	18	18.8623	0	4.5	4.42718	0	4	0	0.096813	0.00661734	inf	inf	1.71048e-295	1
chr17-chr17-11656|GM12878_Trac	chr17	39794277	39795143	chr17	39843131	39844080	48895.5	39794710	3.98436e+07	1489	512	173	65	1907.69	624.854	13	13.4224	0	3.75	3.65882	0	3.46667	0	0.0614838	0.00581888	inf	inf	1.71048e-295	1
chr17-chr17-11665|GM12878_Trac	chr17	69568794	69569580	chr17	70552514	70553041	983590	69569187	7.05528e+07	233	133	130	80	274.347	152.655	12	12.3449	0	3.5	3.40419	0.5	3.42857	0	0.0784532	0.00804362	inf	inf	5.49868e-08	1
chr17-chr17-11669|GM12878_Trac	chr17	2069974	2071467	chr17	2089012	2091125	19348	2.07072e+06	2.09007e+06	973	1037	83	415	1222.69	1306.89	35	37.8038	1	6.25	6.2415	0.25	5.6	1	0.0833175	0.0029288	4.83024	5.24046	4.69527e-39	1
chr17-chr17-11670|GM12878_Trac	chr17	16969359	16971590	chr17	16987563	16987936	17275	1.69705e+07	1.69877e+07	1513	358	91	66	1939.85	429.852	19	19.9592	0	9.25	9.40375	0	2.05405	0	0.0626335	0.00405579	inf	inf	1.71048e-295	1
chr17-chr17-11672|GM12878_Trac	chr17	17819425	17819854	chr17	17834085	17835202	15004	1.78196e+07	1.78346e+07	285	585	182	327	338.666	718.29	14	14.5038	1	1.5	1.40374	0.25	9.33333	1	0.0777343	0.00683135	3.50831	3.85836	7.73112e-07	1
chr17-chr17-11673|GM12878_Trac	chr17	17712530	17713513	chr17	17723857	17724553	11183.5	1.7713e+07	17724205	567	175	166	22	695.199	203.387	13	13.4224	0	3.25	3.15039	0	4	0	0.066464	0.00629021	inf	inf	1.71048e-295	1
chr17-chr17-11681|GM12878_Trac	chr17	35432363	35434078	chr17	35447828	35449100	15243.5	3.54332e+07	35448464	976	839	93	148	1226.63	1047.21	36	38.9338	2	8.75	8.87297	0.5	4.11429	2	0.103457	0.00707149	3.87088	4.28295	1.28227e-29	1
chr17-chr17-11685|GM12878_Trac	chr17	42332636	42333563	chr17	42388478	42389857	56068	4.23331e+07	4.23892e+07	536	1680	94	1643	655.51	2164.26	26	27.7054	2	6.75	6.76448	1.25	3.85185	1.6	0.096785	0.00915982	3.40139	3.79209	3.07223e-16	1
chr17-chr17-11693|GM12878_Trac	chr17	35312315	35313472	chr17	35341697	35342139	29024.5	3.53129e+07	35341918	702	298	389	21	869.131	354.834	12	12.3449	0	1.75	1.64923	0	6.85714	0	0.0644209	0.00660492	inf	inf	1.71048e-295	1
chr17-chr17-11695|GM12878_Trac	chr17	78708591	78709658	chr17	78729764	78731417	21466	7.87091e+07	7.87306e+07	1081	1175	389	361	1364.92	1489.26	22	23.2654	2	4.75	4.68465	1	4.63158	2	0.0694301	0.00776564	3.16038	3.54012	8.19165e-12	1
chr17-chr17-11696|GM12878_Trac	chr17	67574744	67576023	chr17	67650734	67651050	75508.5	6.75754e+07	67650892	1275	587	307	24	1622.02	720.858	13	13.4224	0	0	0	0	13	0	0.0699643	0.00662149	inf	inf	1.71048e-295	1
chr17-chr17-11697|GM12878_Trac	chr17	35051222	35052631	chr17	35089657	35090485	38144.5	3.50519e+07	35090071	655	468	416	323	808.388	568.825	13	13.4224	1	3.5	3.40419	0.5	3.71429	1	0.0498852	0.00472118	3.40139	3.74657	1.08783e-05	1
chr17-chr17-11698|GM12878_Trac	chr17	57422504	57422936	chr17	57459303	57459994	36928.5	57422720	5.74596e+07	520	525	84	225	635.066	641.452	13	13.4224	0	4.5	4.42718	0	2.88889	0	0.0993705	0.00940451	inf	inf	1.71048e-295	1
chr17-chr17-11699|GM12878_Trac	chr17	75297417	75298694	chr17	75312870	75314639	15699	7.52981e+07	7.53138e+07	786	596	132	170	978.15	732.417	33	35.5482	0	12.75	13.1527	0.5	2.58824	0	0.0929989	0.00346726	inf	inf	2.96319e-46	1
chr17-chr17-11702|GM12878_Trac	chr17	78706213	78706602	chr17	78758894	78760200	53139.5	7.87064e+07	78759547	698	1085	60	766	863.954	1370.21	12	12.3449	1	0.25	0.215632	0	12	1	0.0607723	0.00623084	3.28592	3.62584	0.000142245	1
chr17-chr17-11704|GM12878_Trac	chr17	61757189	61757714	chr17	61782849	61784609	26277.5	6.17575e+07	61783729	338	740	65	162	404.777	918.38	21	22.1609	0	0.5	0.445088	0.25	21	0	0.0788909	0.004622	inf	inf	6.81086e-30	1
chr17-chr17-11706|GM12878_Trac	chr17	40564741	40566115	chr17	40602780	40603611	37767.5	40565428	4.06032e+07	738	780	180	65	915.785	970.344	19	19.9592	0	5.25	5.20141	0	3.61905	0	0.0739672	0.00478969	inf	inf	1.71048e-295	1
chr17-chr17-11707|GM12878_Trac	chr17	43170508	43171481	chr17	43210991	43212163	40582.5	4.3171e+07	43211577	780	562	932	98	970.344	688.791	20	21.0588	2	4.75	4.68465	0	4.21053	2	0.0800381	0.00984734	3.02288	3.39635	1.04477e-09	1
chr17-chr17-11709|GM12878_Trac	chr17	29721783	29724011	chr17	29760890	29762024	38560	29722897	29761457	2110	644	1842	114	2746.55	794.199	38	41.1981	1	12.25	12.6139	1.25	3.10204	0.8	0.0970241	0.00314136	4.94888	5.3645	1.41985e-41	1
chr17-chr17-11715|GM12878_Trac	chr17	65039765	65040484	chr17	65055398	65055869	15509	6.50401e+07	6.50556e+07	840	344	102	273	1048.52	412.292	14	14.5038	0	3.5	3.40419	0	4	0	0.100989	0.00887502	inf	inf	1.71048e-295	1
chr17-chr17-11716|GM12878_Trac	chr17	16267520	16268581	chr17	16287564	16288191	19827	1.62681e+07	1.62879e+07	483	766	169	507	587.9	952.143	15	15.5886	1	3.75	3.65882	0	4	1	0.0762804	0.00625668	3.60784	3.96242	5.13146e-08	1
chr17-chr17-11721|GM12878_Trac	chr17	40582013	40582790	chr17	40602490	40603353	20520	4.05824e+07	4.06029e+07	699	839	42	67	865.248	1047.21	14	14.5038	0	3.75	3.65882	0	3.73333	0	0.0732788	0.0064398	inf	inf	1.71048e-295	1
chr17-chr17-11724|GM12878_Trac	chr17	32491346	32493155	chr17	32523195	32524584	31639	3.24923e+07	3.25239e+07	603	1499	213	127	741.413	1921.09	30	32.1767	0	9.25	9.40375	0.5	3.24324	0	0.0805261	0.00330246	inf	inf	9.32109e-41	1
chr17-chr17-11725|GM12878_Trac	chr17	77440851	77442041	chr17	77464303	77466388	23899.5	77441446	7.74653e+07	1277	736	534	632	1624.68	913.19	25	26.5923	3	8.25	8.34356	1.5	3.0303	2	0.0655274	0.00967444	2.75985	3.14797	6.03508e-11	1
chr17-chr17-11728|GM12878_Trac	chr17	65163822	65164730	chr17	65178799	65180141	15194	65164276	65179470	445	534	123	72	539.63	652.953	12	12.3449	0	1.75	1.64923	0.5	6.85714	0	0.0457818	0.0046939	inf	inf	5.49868e-08	1
chr17-chr17-11730|GM12878_Trac	chr17	80737329	80737934	chr17	80832852	80833616	95602.5	8.07376e+07	80833234	401	653	95	515	483.974	805.807	12	12.3449	0	3	2.89748	0	4	0	0.075244	0.00771459	inf	inf	1.71048e-295	1
chr17-chr17-11732|GM12878_Trac	chr17	40542693	40543080	chr17	40561541	40562556	19162	4.05429e+07	4.0562e+07	372	858	76	202	447.442	1072.02	12	12.3449	0	1.5	1.40374	0	8	0	0.0734729	0.007533	inf	inf	1.71048e-295	1
chr17-chr17-11733|GM12878_Trac	chr17	39769867	39770347	chr17	39866894	39867739	97209.5	39770107	3.98673e+07	1083	1283	225	113	1367.57	1632.66	19	19.9592	0	2.25	2.14483	0	8.44444	0	0.123093	0.00797077	inf	inf	1.71048e-295	1
chr17-chr17-11740|GM12878_Trac	chr17	77325295	77325900	chr17	77441277	77442041	116062	7.73256e+07	77441659	592	1042	107	409	727.279	1313.48	16	16.6768	1	3.5	3.40419	0.5	4.57143	1	0.100325	0.00771459	3.70095	4.05977	3.19477e-09	1
chr17-chr17-11741|GM12878_Trac	chr17	59753170	59754667	chr17	59829310	59829657	75565	5.97539e+07	5.98295e+07	1028	906	978	385	1295.04	1134.8	17	17.7681	2	0.5	0.445088	0	17	2	0.0791374	0.0114547	2.78842	3.15121	9.58904e-06	1
chr17-chr17-11745|GM12878_Trac	chr17	2053810	2055251	chr17	2244538	2245466	190472	2.05453e+06	2245002	619	452	163	122	761.994	548.508	22	23.2654	4	4	3.91423	0.25	5.5	4	0.0797171	0.0178325	2.16038	2.54012	1.02173e-05	1
chr17-chr17-11746|GM12878_Trac	chr17	64055921	64057348	chr17	64130005	64132006	74371	6.40566e+07	6.4131e+07	562	1353	116	730	688.791	1725.91	38	41.1981	0	9.5	9.66964	1.75	4	0	0.0951561	0.00308088	inf	inf	8.54473e-36	1
chr17-chr17-11748|GM12878_Trac	chr17	39757873	39759289	chr17	39800159	39801180	42088.5	39758581	3.98007e+07	1102	792	445	182	1392.66	985.958	17	17.7681	1	2.5	2.39461	0.25	6.8	1	0.0598808	0.00433372	3.78842	4.15121	1.87284e-10	1
chr17-chr17-11750|GM12878_Trac	chr17	67379186	67380025	chr17	67475024	67476122	95967.5	6.73796e+07	67475573	326	703	282	475	389.764	870.426	22	23.2654	4	6	5.98072	1.5	3.66667	2.66667	0.097496	0.0218095	2.16038	2.54012	1.02173e-05	1
chr17-chr17-11751|GM12878_Trac	chr17	40560448	40560941	chr17	40602493	40603399	42251.5	4.05607e+07	40602946	697	868	450	78	862.66	1085.09	14	14.5038	0	4	3.91423	0	3.5	0	0.0859022	0.00754916	inf	inf	1.71048e-295	1
chr17-chr17-11752|GM12878_Trac	chr17	30808715	30809208	chr17	30825843	30827004	17462	3.0809e+07	3.08264e+07	571	411	192	742	700.327	496.6	14	14.5038	0	2.25	2.14483	1.25	6.22222	0	0.0726585	0.00638529	inf	inf	1.39364e-05	1
chr17-chr17-11754|GM12878_Trac	chr17	67546835	67547131	chr17	67569934	67571512	23740	67546983	67570723	439	869	136	138	532.025	1086.39	17	17.7681	0	0.75	0.68007	0	17	0	0.0778706	0.00563568	inf	inf	1.71048e-295	1
chr17-chr17-11755|GM12878_Trac	chr17	8855481	8857126	chr17	8867363	8869316	12036	8.8563e+06	8.86834e+06	1322	1020	44	68	1684.59	1284.5	37	40.0652	0	15.25	15.8604	0.25	2.42623	0	0.0882743	0.00293532	inf	inf	1.3588e-67	1
chr17-chr17-11766|GM12878_Trac	chr17	68262901	68263592	chr17	68288355	68289246	25554	6.82632e+07	6.82888e+07	286	922	176	415	339.909	1155.76	13	13.4224	1	3	2.89748	0.25	4.33333	1	0.0705392	0.0066759	3.40139	3.74657	1.08783e-05	1
chr17-chr17-11772|GM12878_Trac	chr17	12800681	12801879	chr17	12815656	12816170	14633	12801280	12815913	290	751	30	24	344.881	932.657	15	15.5886	0	3.25	3.15039	0	4.61538	0	0.075211	0.00616897	inf	inf	1.71048e-295	1
chr17-chr17-11773|GM12878_Trac	chr17	49195637	49196168	chr17	49215820	49216953	20484	4.91959e+07	4.92164e+07	470	479	86	178	571.366	582.81	14	14.5038	1	2	1.89632	1	7	1	0.0722219	0.00634692	3.50831	3.85836	7.73112e-07	1
chr17-chr17-11775|GM12878_Trac	chr17	77444325	77445872	chr17	77461319	77462865	16993.5	7.74451e+07	77462092	971	1071	448	563	1220.06	1351.73	33	35.5482	5	9.25	9.40375	2	3.56757	2.5	0.0915858	0.0170729	2.42342	2.82978	3.76707e-13	1
chr17-chr17-11778|GM12878_Trac	chr17	39462867	39464487	chr17	39483930	39485043	20809.5	39463677	3.94845e+07	605	499	813	105	743.984	608.276	21	22.1609	0	7.25	7.28922	0.5	2.89655	0	0.0659589	0.00386435	inf	inf	2.24947e-23	1
chr17-chr17-11779|GM12878_Trac	chr17	80877189	80877808	chr17	80901075	80901660	23869	8.08775e+07	8.09014e+07	547	268	19	34	669.582	317.575	15	15.5886	0	4	3.91423	0	3.75	0	0.106945	0.00877182	inf	inf	1.71048e-295	1
chr17-chr17-11781|GM12878_Trac	chr17	49677201	49678599	chr17	49694745	49697026	17985.5	49677900	4.96959e+07	892	800	985	367	1116.47	996.373	28	29.9374	8	12.5	12.8832	3.5	2.24	2.28571	0.0653314	0.0229655	1.50831	1.90388	0.00136387	1
chr17-chr17-11782|GM12878_Trac	chr17	76480576	76482380	chr17	76499309	76500843	18598	76481478	76500076	802	572	123	240	998.977	701.61	37	40.0652	1	18.75	19.6847	1.75	1.97333	0.571429	0.0951501	0.00316395	4.91041	5.32428	2.00403e-34	1
chr17-chr17-11783|GM12878_Trac	chr17	57439928	57441254	chr17	57454699	57455711	14614	57440591	57455205	598	911	354	379	734.987	1141.35	26	27.7054	6	5.5	5.46065	1.25	4.72727	4.8	0.0954603	0.0271033	1.81643	2.20713	5.05962e-05	1
chr17-chr17-11784|GM12878_Trac	chr17	16947276	16948089	chr17	16988531	16990073	41619.5	1.69477e+07	16989302	429	1131	41	137	519.361	1431	24	25.4812	0	3.25	3.15039	0	7.38462	0	0.0874811	0.00448462	inf	inf	1.71048e-295	1
chr17-chr17-11788|GM12878_Trac	chr17	4375071	4376439	chr17	4392185	4394521	17598	4375755	4393353	1035	568	129	105	1304.26	696.481	40	43.4678	2	10.5	10.7363	0.5	3.80952	2	0.0927007	0.00570263	4.02288	4.44187	3.53064e-36	1
chr17-chr17-11790|GM12878_Trac	chr17	49646757	49647123	chr17	49658953	49660502	12787.5	49646940	4.96597e+07	500	268	112	137	609.551	317.575	16	16.6768	0	0	0	0	16	0	0.0717208	0.00551502	inf	inf	1.71048e-295	1
chr17-chr17-11794|GM12878_Trac	chr17	16947383	16948121	chr17	16974710	16976456	27831	16947752	16975583	425	1951	39	160	514.299	2530.54	21	22.1609	0	3.25	3.15039	0.25	6.46154	0	0.0725708	0.00425172	inf	inf	6.81086e-30	1
chr17-chr17-11796|GM12878_Trac	chr17	78152875	78154375	chr17	78173451	78173662	19931.5	78153625	7.81736e+07	919	457	195	89	1151.83	554.854	18	18.8623	0	0	0	0	18	0	0.090306	0.00617257	inf	inf	1.71048e-295	1
chr17-chr17-11801|GM12878_Trac	chr17	78159432	78160191	chr17	78171455	78172642	12237	7.81598e+07	7.8172e+07	702	408	130	158	869.131	492.811	13	13.4224	1	2.75	2.64552	0	4.72727	1	0.0573449	0.00542717	3.40139	3.74657	1.08783e-05	1
chr17-chr17-11804|GM12878_Trac	chr17	12815573	12816373	chr17	12865910	12868015	50989.5	12815973	1.2867e+07	815	1295	28	63	1015.91	1648.63	28	29.9374	1	2.5	2.39461	0.5	11.2	1	0.0827382	0.00363555	4.50831	4.90388	7.36192e-27	1
chr17-chr17-11805|GM12878_Trac	chr17	72422156	72423830	chr17	72465943	72466746	43351.5	72422993	7.24663e+07	1334	341	52	22	1700.58	408.534	19	19.9592	0	4.5	4.42718	0	4.22222	0	0.0658448	0.00426373	inf	inf	1.71048e-295	1
chr17-chr17-11806|GM12878_Trac	chr17	72388941	72394905	chr17	72419160	72424219	29766.5	72391923	7.24217e+07	1288	2630	131	115	1639.32	3457.93	97	109.747	2	37.25	40.3483	0.75	2.60403	2	0.0755381	0.00191622	5.30087	5.77803	1.05984e-139	1
chr17-chr17-11812|GM12878_Trac	chr17	18860372	18861178	chr17	18899828	18901100	39689	18860775	18900464	591	602	107	50	725.994	740.128	18	18.8623	0	5.75	5.72043	0	3.13043	0	0.0743568	0.00508242	inf	inf	1.71048e-295	1
chr17-chr17-11813|GM12878_Trac	chr17	64056543	64057346	chr17	64074226	64074865	17601	6.40569e+07	6.40745e+07	382	612	53	159	460.025	752.987	12	12.3449	1	2.5	2.39461	0	4.8	1	0.0714348	0.00732404	3.28592	3.62584	0.000142245	1
chr17-chr17-11814|GM12878_Trac	chr17	57525879	57527620	chr17	57550900	57552314	24857.5	5.75267e+07	57551607	511	715	218	472	623.578	885.966	20	21.0588	0	8.25	8.34356	0.75	2.42424	0	0.0544157	0.00334747	inf	inf	3.89386e-18	1
chr17-chr17-11818|GM12878_Trac	chr17	72020865	72022153	chr17	72033672	72034815	12734.5	72021509	7.20342e+07	475	822	22	36	577.723	1025.04	14	14.5038	0	7.5	7.55222	0.5	1.86667	0	0.0494353	0.00434441	inf	inf	7.51335e-11	1
chr17-chr17-11820|GM12878_Trac	chr17	48413747	48415399	chr17	48426840	48428433	13063.5	48414573	4.84276e+07	670	852	225	535	827.753	1064.18	26	27.7054	2	11.5	11.8076	3.25	2.26087	0.615385	0.0687785	0.00650926	3.40139	3.79209	4.55888e-11	1
chr17-chr17-11822|GM12878_Trac	chr17	5225697	5226421	chr17	5241807	5242444	16066.5	5226059	5.24213e+06	599	351	53	88	736.272	421.068	14	14.5038	0	3.75	3.65882	0	3.73333	0	0.0883006	0.00775993	inf	inf	1.71048e-295	1
chr17-chr17-11827|GM12878_Trac	chr17	47703351	47704801	chr17	47714479	47715792	11059.5	47704076	4.77151e+07	534	680	193	174	652.953	840.674	27	28.8204	4	10.5	10.7363	1	2.57143	4	0.0838836	0.0152896	2.45584	2.84902	8.58172e-10	1
chr17-chr17-11828|GM12878_Trac	chr17	76207890	76209011	chr17	76264449	76264924	56236	7.62085e+07	7.62647e+07	467	818	131	519	567.554	1019.82	12	12.3449	0	2	1.89632	0	6	0	0.064542	0.00661734	inf	inf	1.71048e-295	1
chr17-chr17-11829|GM12878_Trac	chr17	39777377	39778403	chr17	39799888	39801180	22644	39777890	39800534	1222	830	127	200	1551.59	1035.47	18	18.8623	1	4.5	4.42718	0.25	4	1	0.0666581	0.0045562	3.87088	4.23743	1.03728e-11	1
chr17-chr17-11830|GM12878_Trac	chr17	32488281	32490067	chr17	32515431	32516189	26636	32489174	32515810	485	958	220	51	590.445	1202.99	23	24.3722	0	2.5	2.39461	0	9.2	0	0.0776077	0.00415144	inf	inf	1.71048e-295	1
chr17-chr17-11837|GM12878_Trac	chr17	78715770	78717420	chr17	78730423	78731064	14148.5	78716595	7.87307e+07	1084	709	277	104	1368.89	878.195	16	16.6768	0	1	0.918712	0.5	16	0	0.05995	0.00460989	inf	inf	7.79497e-14	1
chr17-chr17-11838|GM12878_Trac	chr17	69414716	69415517	chr17	69428074	69429730	13785.5	6.94151e+07	69428902	627	586	83	79	772.293	719.574	23	24.3722	1	5.25	5.20141	0	4.38095	1	0.0803557	0.00429844	4.22451	4.60716	1.05637e-19	1
chr17-chr17-11839|GM12878_Trac	chr17	77869304	77870376	chr17	77882512	77882776	12804	77869840	77882644	529	168	194	59	646.562	194.889	13	13.4224	0	0	0	0	13	0	0.0835278	0.00790514	inf	inf	1.71048e-295	1
chr17-chr17-11840|GM12878_Trac	chr17	9388906	9389625	chr17	9432053	9432788	43155	9.38927e+06	9.43242e+06	429	427	24	20	519.361	516.83	13	13.4224	0	3.25	3.15039	0	4	0	0.076749	0.0072636	inf	inf	1.71048e-295	1
chr17-chr17-11841|GM12878_Trac	chr17	2070232	2070969	chr17	2238451	2239878	168564	2.0706e+06	2.23916e+06	748	1433	50	248	928.763	1832.74	21	22.1609	0	2.75	2.64552	0	7.63636	0	0.0833021	0.00488044	inf	inf	1.71048e-295	1
chr17-chr17-11842|GM12878_Trac	chr17	8915688	8916527	chr17	8956160	8956936	40440.5	8.91611e+06	8956548	494	988	25	21	601.905	1242.4	16	16.6768	0	3.5	3.40419	0	4.57143	0	0.0850436	0.00653949	inf	inf	1.71048e-295	1
chr17-chr17-11843|GM12878_Trac	chr17	40563335	40563866	chr17	40581809	40582942	18775	4.05636e+07	4.05824e+07	347	800	38	54	416.052	996.373	15	15.5886	0	5.5	5.46065	0	2.72727	0	0.0773806	0.00634692	inf	inf	1.71048e-295	1
chr17-chr17-11844|GM12878_Trac	chr17	78706213	78707024	chr17	78730195	78731315	24136.5	7.87066e+07	78730755	828	823	96	160	1032.86	1026.34	12	12.3449	0	3.5	3.40419	0.25	3.42857	0	0.0533449	0.00546933	inf	inf	1.69009e-11	1
chr17-chr17-11851|GM12878_Trac	chr17	75978440	75979095	chr17	75992074	75992426	13482.5	7.59788e+07	75992250	327	355	615	62	391.014	426.086	15	15.5886	0	3	2.89748	0	5	0	0.127866	0.0104879	inf	inf	1.71048e-295	1
chr17-chr17-11854|GM12878_Trac	chr17	82859627	82860962	chr17	82870798	82871624	10916.5	8.28603e+07	82871211	445	514	355	90	539.63	627.407	17	17.7681	0	4.75	4.68465	0.5	3.57895	0	0.0675287	0.00488721	inf	inf	2.2888e-15	1
chr17-chr17-11856|GM12878_Trac	chr17	39867191	39867853	chr17	39959031	39959377	91682	39867522	39959204	1050	566	71	599	1324.03	693.917	12	12.3449	0	1.75	1.64923	0	6.85714	0	0.102191	0.0104774	inf	inf	1.71048e-295	1
chr17-chr17-11857|GM12878_Trac	chr17	39866303	39867849	chr17	39939686	39940391	72962.5	39867076	3.994e+07	1569	710	200	734	2014.98	879.49	21	22.1609	0	4.5	4.42718	0.25	4.66667	0	0.0800825	0.00469181	inf	inf	6.81086e-30	1
chr17-chr17-11859|GM12878_Trac	chr17	17750852	17752302	chr17	17765837	17766761	14722	17751577	17766299	987	337	388	64	1241.09	403.525	21	22.1609	2	2.25	2.14483	0.75	9.33333	2	0.0759333	0.00889745	3.09327	3.46995	9.45735e-11	1
chr17-chr17-11864|GM12878_Trac	chr17	7857133	7858112	chr17	7883372	7884354	26240.5	7.85762e+06	7883863	747	348	593	256	927.464	417.306	17	17.7681	1	4.5	4.42718	2	3.77778	0.5	0.0744158	0.00538565	3.78842	4.15121	9.58904e-06	1
chr17-chr17-11867|GM12878_Trac	chr17	2064240	2065339	chr17	2083554	2083931	18953	2.06479e+06	2.08374e+06	600	681	175	163	737.557	841.967	15	15.5886	2	1	0.918712	0	15	2	0.0872366	0.0143107	2.60784	2.96242	0.000662166	1
chr17-chr17-11874|GM12878_Trac	chr17	1820366	1821148	chr17	1834417	1834849	13876	1820757	1834633	190	575	42	53	221.649	705.458	13	13.4224	1	1.25	1.16011	0.25	10.4	1	0.0919218	0.00869956	3.40139	3.74657	1.08783e-05	1
chr17-chr17-11878|GM12878_Trac	chr17	78725428	78726055	chr17	78747630	78748916	22531.5	7.87257e+07	78748273	853	1174	146	543	1065.49	1487.93	18	18.8623	0	2.75	2.64552	0	6.54545	0	0.0807703	0.00552079	inf	inf	1.71048e-295	1
chr17-chr17-11887|GM12878_Trac	chr17	69427677	69429186	chr17	69503436	69504134	75353.5	6.94284e+07	69503785	584	901	74	48	717.006	1128.25	14	14.5038	0	2.5	2.39461	0	5.6	0	0.0544527	0.00478535	inf	inf	1.71048e-295	1
chr17-chr17-11894|GM12878_Trac	chr17	39867050	39867864	chr17	39979770	39980948	112902	39867457	39980359	1353	779	103	1169	1725.91	969.044	13	13.4224	1	3.5	3.40419	0.25	3.71429	1	0.0560206	0.00530184	3.40139	3.74657	1.08783e-05	1
chr17-chr17-11895|GM12878_Trac	chr17	32528908	32529609	chr17	32558449	32560147	30039.5	3.25293e+07	32559298	280	1444	71	546	332.457	1847.46	15	15.5886	1	4.5	4.42718	0.75	3.33333	1	0.0536729	0.00440236	3.60784	3.96242	5.13146e-08	1
chr17-chr17-11899|GM12878_Trac	chr17	62065546	62066592	chr17	62098573	62099731	33083	62066069	62099152	782	793	728	137	972.946	987.259	22	23.2654	1	5.5	5.46065	0.25	4	1	0.085685	0.00479186	4.16038	4.54012	2.53969e-18	1
chr17-chr17-11901|GM12878_Trac	chr17	40565359	40566115	chr17	40582205	40582956	16843.5	40565737	4.05826e+07	487	707	140	43	592.991	875.605	14	14.5038	0	3.75	3.65882	0.25	3.73333	0	0.079746	0.00700814	inf	inf	5.78879e-15	1
chr17-chr17-11910|GM12878_Trac	chr17	29692032	29692516	chr17	29705342	29707027	13910.5	29692274	2.97062e+07	173	1054	71	596	200.958	1329.3	15	15.5886	2	1	0.918712	0.25	15	2	0.0593643	0.00973838	2.60784	2.96242	0.000662166	1
chr17-chr17-11915|GM12878_Trac	chr17	35312575	35314445	chr17	35432368	35432695	119022	35313510	3.54325e+07	834	500	435	28	1040.69	609.551	13	13.4224	0	0.25	0.215632	0	13	0	0.0507934	0.00480713	inf	inf	1.71048e-295	1
chr17-chr17-11918|GM12878_Trac	chr17	75320046	75320434	chr17	75337143	75337760	17211.5	75320240	7.53375e+07	740	515	72	264	918.38	628.683	12	12.3449	1	3	2.89748	0	4	1	0.102497	0.0105087	3.28592	3.62584	0.000142245	1
chr17-chr17-11920|GM12878_Trac	chr17	16964629	16965740	chr17	16988531	16990073	24117.5	1.69652e+07	16989302	555	1131	40	137	679.823	1431	27	28.8204	1	9	9.13819	0	3	1	0.0873616	0.00398088	4.45584	4.84902	2.13749e-25	1
chr17-chr17-11921|GM12878_Trac	chr17	28763280	28763998	chr17	28893258	28894190	130085	28763639	28893724	529	749	318	152	646.562	930.061	15	15.5886	1	3.5	3.40419	0	4.28571	1	0.0780371	0.00640077	3.60784	3.96242	5.13146e-08	1
chr17-chr17-11922|GM12878_Trac	chr17	78696474	78697714	chr17	78708438	78709612	11931	78697094	78709025	690	1066	134	372	853.604	1345.13	24	25.4812	3	9	9.13819	1	2.66667	3	0.085343	0.013125	2.70095	3.0864	5.2553e-10	1
chr17-chr17-11929|GM12878_Trac	chr17	39842916	39843834	chr17	39863375	39864653	20639	39843375	39864014	522	977	67	686	637.62	1227.94	19	19.9592	1	5.75	5.72043	0.25	3.30435	1	0.0742703	0.00480932	3.94888	4.31898	5.44438e-13	1
chr17-chr17-11930|GM12878_Trac	chr17	38926481	38927010	chr17	38942420	38943889	16409	3.89267e+07	3.89432e+07	172	450	505	186	199.743	545.971	15	15.5886	1	1.75	1.64923	0.25	8.57143	1	0.0644451	0.00528592	3.60784	3.96242	5.13146e-08	1
chr17-chr17-11932|GM12878_Trac	chr17	45295354	45297033	chr17	45307324	45307958	11447.5	4.52962e+07	45307641	526	433	267	137	642.729	524.425	20	21.0588	2	3.75	3.65882	1.25	5.33333	1.6	0.0742247	0.0091321	3.02288	3.39635	1.04477e-09	1
chr17-chr17-11934|GM12878_Trac	chr17	72005283	72006423	chr17	72118507	72119887	113344	72005853	72119197	825	670	30	122	1028.95	827.753	19	19.9592	0	5.75	5.72043	0	3.30435	0	0.0647213	0.00419098	inf	inf	1.71048e-295	1
chr17-chr17-11936|GM12878_Trac	chr17	67390176	67391364	chr17	67431461	67432196	41058.5	67390770	6.74318e+07	830	401	269	424	1035.47	483.974	16	16.6768	1	3	2.89748	0.5	5.33333	1	0.0714224	0.00549208	3.70095	4.05977	3.19477e-09	1
chr17-chr17-11938|GM12878_Trac	chr17	7047166	7048129	chr17	7132813	7133872	85695	7.04765e+06	7.13334e+06	216	613	119	223	253.455	754.273	15	15.5886	2	3.75	3.65882	0.75	4	2	0.0636801	0.0104464	2.60784	2.96242	0.000662166	1
chr17-chr17-11940|GM12878_Trac	chr17	78133988	78134370	chr17	78154929	78156157	21364	78134179	78155543	445	1105	256	324	539.63	1396.62	13	13.4224	0	0	0	0	13	0	0.0693125	0.00655979	inf	inf	1.71048e-295	1
chr17-chr17-11941|GM12878_Trac	chr17	8195924	8196282	chr17	8222656	8223272	26861	8196103	8222964	484	564	70	494	589.172	691.354	12	12.3449	0	3.25	3.15039	0	3.69231	0	0.105759	0.0108432	inf	inf	1.71048e-295	1
chr17-chr17-11943|GM12878_Trac	chr17	39094605	39095483	chr17	39118632	39119168	23856	39095044	39118900	353	460	359	85	423.577	558.662	12	12.3449	1	2.5	2.39461	0.5	4.8	1	0.0728494	0.00746907	3.28592	3.62584	0.000142245	1
chr17-chr17-11945|GM12878_Trac	chr17	4073960	4074938	chr17	4098617	4099407	24563	4074449	4099012	1027	200	211	113	1293.72	233.86	13	13.4224	0	3.25	3.15039	0	4	0	0.0631183	0.00597357	inf	inf	1.71048e-295	1
chr17-chr17-11946|GM12878_Trac	chr17	2244496	2245284	chr17	2266142	2266946	21654	2244890	2266544	485	600	124	38	590.445	737.557	12	12.3449	0	3	2.89748	0	4	0	0.0647041	0.00663396	inf	inf	1.71048e-295	1
chr17-chr17-11954|GM12878_Trac	chr17	40096104	40096646	chr17	40153210	40154164	57312	40096375	40153687	643	562	49	192	792.91	688.791	12	12.3449	0	2.25	2.14483	0	5.33333	0	0.0688563	0.00705967	inf	inf	1.71048e-295	1
chr17-chr17-11958|GM12878_Trac	chr17	80891157	80892465	chr17	80909134	80910444	17978	80891811	80909789	672	404	408	64	830.337	487.76	24	25.4812	1	7.25	7.28922	0.75	3.31034	1	0.0786929	0.0040341	4.28592	4.67136	4.21877e-21	1
chr17-chr17-11963|GM12878_Trac	chr17	65154998	65155989	chr17	65178702	65179460	23587.5	6.51555e+07	65179081	561	406	95	51	687.509	490.285	13	13.4224	0	3.25	3.15039	0	4	0	0.0638039	0.00603846	inf	inf	1.71048e-295	1
chr17-chr17-11965|GM12878_Trac	chr17	39091894	39093201	chr17	39118347	39119475	26363.5	3.90925e+07	39118911	552	530	485	113	675.982	647.84	15	15.5886	2	5.5	5.46065	0.5	2.72727	2	0.0528794	0.00867455	2.60784	2.96242	0.000662166	1
chr17-chr17-11966|GM12878_Trac	chr17	16961058	16962220	chr17	16988531	16989532	27392.5	16961639	1.6989e+07	488	800	44	111	594.264	996.373	16	16.6768	0	5	4.94274	0.25	3.2	0	0.0634976	0.00488269	inf	inf	1.50451e-18	1
chr17-chr17-11967|GM12878_Trac	chr17	8868434	8869261	chr17	8885320	8886052	16838.5	8.86885e+06	8885686	572	318	31	81	701.61	379.77	12	12.3449	0	3.5	3.40419	0	3.42857	0	0.0660738	0.00677439	inf	inf	1.71048e-295	1
chr17-chr17-11974|GM12878_Trac	chr17	42332874	42334013	chr17	42378790	42379818	45860.5	4.23334e+07	42379304	581	866	115	364	713.156	1082.47	13	13.4224	1	4	3.91423	0.75	3.25	1	0.0514966	0.00487368	3.40139	3.74657	1.08783e-05	1
chr17-chr17-11975|GM12878_Trac	chr17	27244950	27245801	chr17	27281898	27282284	36715.5	2.72454e+07	27282091	465	442	446	75	565.013	535.827	13	13.4224	0	1.75	1.64923	0	7.42857	0	0.0902127	0.00853781	inf	inf	1.71048e-295	1
chr17-chr17-11976|GM12878_Trac	chr17	40598781	40599669	chr17	40623925	40624636	25055.5	40599225	4.06243e+07	1598	584	58	119	2053.94	717.006	14	14.5038	0	4	3.91423	0.25	3.5	0	0.0751577	0.00660492	inf	inf	5.78879e-15	1
chr17-chr17-11978|GM12878_Trac	chr17	64075649	64076449	chr17	64090630	64091647	15089.5	64076049	6.40911e+07	502	496	87	120	612.1	604.453	14	14.5038	1	3.5	3.40419	0.5	4	1	0.0661404	0.00581248	3.50831	3.85836	7.73112e-07	1
chr17-chr17-11990|GM12878_Trac	chr17	8897664	8901812	chr17	8954329	8961288	58070.5	8899738	8.95781e+06	1772	2475	111	97	2288.32	3245.15	87	97.9463	0	26.25	27.984	0	3.31429	0	0.0672383	0.000950866	inf	inf	1.71048e-295	1
chr17-chr17-11991|GM12878_Trac	chr17	27238924	27239727	chr17	27338399	27340047	99897.5	2.72393e+07	27339223	478	942	86	443	581.538	1181.99	16	16.6768	1	2.25	2.14483	0.25	7.11111	1	0.0560365	0.00430896	3.70095	4.05977	3.19477e-09	1
chr17-chr17-11995|GM12878_Trac	chr17	69414716	69416095	chr17	69502942	69504178	88154.5	6.94154e+07	69503560	845	1147	109	66	1055.04	1452.17	18	18.8623	0	6.75	6.76448	0	2.66667	0	0.0590874	0.00403873	inf	inf	1.71048e-295	1
chr17-chr17-11998|GM12878_Trac	chr17	2137663	2138724	chr17	2215321	2217047	77990.5	2.13819e+06	2216184	727	1090	338	371	901.518	1376.81	15	15.5886	0	6.75	6.76448	0.75	2.22222	0	0.0462007	0.00378948	inf	inf	8.66175e-10	1
chr17-chr17-12002|GM12878_Trac	chr17	51132269	51133426	chr17	51147481	51148337	15061.5	5.11328e+07	51147909	223	276	156	104	262.049	327.493	13	13.4224	0	3.5	3.40419	0.5	3.71429	0	0.0554362	0.00524653	inf	inf	2.1089e-09	1
chr17-chr17-12005|GM12878_Trac	chr17	67452710	67453893	chr17	67467703	67468286	14693	6.74533e+07	6.7468e+07	663	494	185	207	818.713	601.905	15	15.5886	1	3.5	3.40419	1	4.28571	1	0.0729112	0.00598033	3.60784	3.96242	5.13146e-08	1
chr17-chr17-12007|GM12878_Trac	chr17	32569261	32570286	chr17	32596220	32597242	26957.5	3.25698e+07	32596731	1245	218	129	74	1582.14	255.909	15	15.5886	0	4.25	4.17036	0.5	3.52941	0	0.0629024	0.00515939	inf	inf	2.4991e-12	1
chr17-chr17-12008|GM12878_Trac	chr17	18854921	18861520	chr17	18919193	18923986	63369	1.88582e+07	1.89216e+07	1862	1686	1179	277	2409.98	2172.34	96	108.564	2	29	31.0562	1.75	3.31034	1.14286	0.0723378	0.00185416	5.28592	5.7624	5.77712e-138	1
chr17-chr17-12011|GM12878_Trac	chr17	28549583	28551917	chr17	28567253	28567908	16830.5	28550750	2.85676e+07	833	559	509	217	1039.38	684.947	23	24.3722	1	1	0.918712	0.5	23	1	0.0660535	0.00353338	4.22451	4.60716	1.05637e-19	1
chr17-chr17-12014|GM12878_Trac	chr17	42340705	42343895	chr17	42354831	42356508	13369.5	42342300	4.23557e+07	1464	777	523	429	1874.22	966.443	50	54.8894	8	10.75	11.0037	2.5	4.65116	3.2	0.0881866	0.0173598	2.34481	2.77846	1.6996e-21	1
chr17-chr17-12015|GM12878_Trac	chr17	27519539	27520363	chr17	27544267	27545399	24882	27519951	27544833	459	810	327	953	557.393	1009.4	14	14.5038	2	3.5	3.40419	1.25	4	1.6	0.0614403	0.0107988	2.50831	2.85836	0.00501268	1
chr17-chr17-12017|GM12878_Trac	chr17	27544162	27545399	chr17	27578628	27579580	34323.5	2.75448e+07	27579104	870	644	1003	379	1087.7	794.199	15	15.5886	2	4.75	4.68465	1.5	3.15789	1.33333	0.058822	0.0096494	2.60784	2.96242	0.000662166	1
chr17-chr17-12019|GM12878_Trac	chr17	77095737	77097170	chr17	77212586	77213071	116375	7.70965e+07	7.72128e+07	385	350	332	33	463.803	419.814	12	12.3449	0	1.25	1.16011	0	9.6	0	0.0537065	0.0055064	inf	inf	1.71048e-295	1
chr17-chr17-12021|GM12878_Trac	chr17	59753485	59754606	chr17	59832421	59833705	79017.5	5.9754e+07	59833063	914	1077	896	252	1145.28	1359.64	19	19.9592	3	5.25	5.20141	1.75	3.61905	1.71429	0.067816	0.0131741	2.36392	2.73402	9.55878e-05	1
chr17-chr17-12022|GM12878_Trac	chr17	55423262	55424618	chr17	55436176	55437570	12933	55423940	55436873	418	924	133	137	505.446	1158.38	18	18.8623	2	9	9.13819	0.5	2	2	0.0561867	0.00768092	2.87088	3.23743	1.05862e-06	1
chr17-chr17-12026|GM12878_Trac	chr17	42332828	42333982	chr17	42392664	42394029	59941.5	42333405	4.23933e+07	611	922	124	255	751.7	1155.76	17	17.7681	0	6.5	6.50276	0.75	2.61538	0	0.0579315	0.00419264	inf	inf	1.7816e-12	1
chr17-chr17-12027|GM12878_Trac	chr17	42459818	42460298	chr17	42474694	42475956	15267	42460058	42475325	475	269	448	176	577.723	318.814	12	12.3449	0	1.75	1.64923	0.75	6.85714	0	0.0591326	0.00606273	inf	inf	5.66876e-06	1
chr17-chr17-12028|GM12878_Trac	chr17	48335861	48336474	chr17	48592837	48594070	257286	4.83362e+07	4.85935e+07	450	609	361	254	545.971	749.128	12	12.3449	1	1.5	1.40374	0.25	8	1	0.0558012	0.00572116	3.28592	3.62584	0.000142245	1
chr17-chr17-12030|GM12878_Trac	chr17	58679211	58679804	chr17	58701886	58702815	22843	5.86795e+07	5.87024e+07	387	580	402	86	466.322	711.872	14	14.5038	0	4	3.91423	0	3.5	0	0.07896	0.00693907	inf	inf	1.71048e-295	1
chr17-chr17-12034|GM12878_Trac	chr17	75348348	75349465	chr17	75371329	75372628	23072	7.53489e+07	7.5372e+07	719	876	505	341	891.149	1095.54	14	14.5038	2	4	3.91423	1.25	3.5	1.6	0.0497422	0.00874277	2.50831	2.85836	0.00501268	1
chr17-chr17-12036|GM12878_Trac	chr17	62093106	62094311	chr17	62109376	62109882	15920.5	6.20937e+07	62109629	903	522	165	422	1130.87	637.62	14	14.5038	1	0.75	0.68007	0.5	14	1	0.070238	0.00617257	3.50831	3.85836	7.73112e-07	1
chr17-chr17-12039|GM12878_Trac	chr17	55422310	55423097	chr17	55436702	55437531	14413	5.54227e+07	5.54371e+07	284	710	160	81	337.424	879.49	12	12.3449	1	3.75	3.65882	0.75	3.2	1	0.0637432	0.00653544	3.28592	3.62584	0.000142245	1
chr17-chr17-12041|GM12878_Trac	chr17	60355148	60355957	chr17	60391961	60392821	36838.5	6.03556e+07	60392391	472	745	298	1091	573.909	924.868	14	14.5038	2	4	3.91423	1.5	3.5	1.33333	0.0720055	0.0126558	2.50831	2.85836	0.00501268	1
chr17-chr17-12042|GM12878_Trac	chr17	80877015	80877762	chr17	80909723	80910444	32695	8.08774e+07	8.09101e+07	582	304	23	38	714.439	362.307	12	12.3449	0	3	2.89748	0	4	0	0.0701696	0.00719432	inf	inf	1.71048e-295	1
chr17-chr17-12043|GM12878_Trac	chr17	72022438	72023915	chr17	72033815	72034815	11138.5	7.20232e+07	72034315	711	772	55	32	880.785	959.942	16	16.6768	1	5	4.94274	0	3.2	1	0.0554483	0.00426373	3.70095	4.05977	3.19477e-09	1
chr17-chr17-12044|GM12878_Trac	chr17	64966253	64967361	chr17	65022964	65023904	56627	64966807	65023434	313	1381	188	198	373.529	1763.27	16	16.6768	0	5.25	5.20141	0	3.04762	0	0.0670632	0.00515687	inf	inf	1.71048e-295	1
chr17-chr17-12047|GM12878_Trac	chr17	2289786	2290788	chr17	2302763	2303431	12810	2290287	2303097	304	303	62	258	362.307	361.061	14	14.5038	1	4.25	4.17036	0.5	3.29412	1	0.0719624	0.00632411	3.50831	3.85836	7.73112e-07	1
chr17-chr17-12048|GM12878_Trac	chr17	76184509	76185834	chr17	76246570	76247136	61681.5	7.61852e+07	76246853	585	882	172	689	718.29	1103.39	14	14.5038	1	2.75	2.64552	0.5	5.09091	1	0.0635522	0.00558502	3.50831	3.85836	7.73112e-07	1
chr17-chr17-12049|GM12878_Trac	chr17	40563437	40563944	chr17	40602772	40603851	39621	4.05637e+07	4.06033e+07	332	867	43	77	397.267	1083.78	13	13.4224	1	2.75	2.64552	0.25	4.72727	1	0.0703613	0.00665906	3.40139	3.74657	1.08783e-05	1
chr17-chr17-12050|GM12878_Trac	chr17	8195924	8196623	chr17	8209901	8211263	14308.5	8.19627e+06	8210582	542	600	82	639	663.184	737.557	18	18.8623	3	3.25	3.15039	0.75	5.53846	3	0.0749702	0.015373	2.28592	2.65247	0.000610907	1
chr17-chr17-12052|GM12878_Trac	chr17	8900476	8901499	chr17	8939322	8940032	38689.5	8.90099e+06	8939677	640	698	29	21	789.042	863.954	15	15.5886	0	4.75	4.68465	0	3.15789	0	0.0742996	0.00609421	inf	inf	1.71048e-295	1
chr17-chr17-12063|GM12878_Trac	chr17	78718046	78719373	chr17	78734313	78735539	16216.5	7.87187e+07	78734926	620	924	201	520	763.281	1158.38	17	17.7681	3	7.5	7.55222	1.25	2.26667	2.4	0.05716	0.0124104	2.20345	2.56625	0.00370282	1
chr17-chr17-12064|GM12878_Trac	chr17	16947605	16947894	chr17	16964356	16965328	17092.5	1.69477e+07	16964842	331	577	21	42	396.016	708.023	12	12.3449	0	0	0	0	12	0	0.0816883	0.00837531	inf	inf	1.71048e-295	1
chr17-chr17-12068|GM12878_Trac	chr17	4331947	4332547	chr17	4374190	4375630	42663	4332247	4374910	439	1123	233	151	532.025	1420.42	17	17.7681	1	3.25	3.15039	0.5	5.23077	1	0.071534	0.00517709	3.78842	4.15121	1.87284e-10	1
chr17-chr17-12070|GM12878_Trac	chr17	2239864	2240439	chr17	2265956	2267499	26576	2.24015e+06	2.26673e+06	702	930	99	71	869.131	1166.25	16	16.6768	0	4.25	4.17036	0	3.76471	0	0.0648467	0.00498643	inf	inf	1.71048e-295	1
chr17-chr17-12079|GM12878_Trac	chr17	8920692	8922002	chr17	8934306	8935035	13323.5	8921347	8.93467e+06	501	301	21	19	610.826	358.57	15	15.5886	0	4.75	4.68465	0	3.15789	0	0.0631492	0.00517963	inf	inf	1.71048e-295	1
chr17-chr17-12080|GM12878_Trac	chr17	14347307	14348385	chr17	14359076	14360184	11784	14347846	14359630	191	323	69	108	222.868	386.015	18	18.8623	1	4.75	4.68465	0.25	3.78947	1	0.0706832	0.00483132	3.87088	4.23743	1.03728e-11	1
chr17-chr17-12082|GM12878_Trac	chr17	78687716	78688343	chr17	78708635	78709612	21094	7.8688e+07	7.87091e+07	284	960	45	329	337.424	1205.61	13	13.4224	0	2.5	2.39461	0.5	5.2	0	0.0695718	0.00658433	inf	inf	2.1089e-09	1
chr17-chr17-12087|GM12878_Trac	chr17	5209947	5211529	chr17	5225697	5226587	15404	5210738	5226142	504	684	55	53	614.65	845.845	20	21.0588	0	7.25	7.28922	0.25	2.75862	0	0.0694505	0.00427236	inf	inf	5.99655e-28	1
chr17-chr17-12089|GM12878_Trac	chr17	8855334	8860111	chr17	8897669	8901858	42041	8.85772e+06	8.89976e+06	2950	1753	135	111	3898.99	2262.68	73	81.5311	0	23.25	24.6492	0	3.13978	0	0.0698905	0.00117792	inf	inf	1.71048e-295	1
chr17-chr17-12090|GM12878_Trac	chr17	2070270	2071322	chr17	2137423	2138942	67386.5	2070796	2.13818e+06	805	1097	65	587	1002.88	1386.05	21	22.1609	1	4.5	4.42718	0.25	4.66667	1	0.070115	0.00410784	4.09327	4.46995	5.85228e-17	1
chr17-chr17-12092|GM12878_Trac	chr17	4314077	4315242	chr17	4331182	4332822	17342.5	4.31466e+06	4332002	598	783	156	489	734.987	974.247	23	24.3722	3	7.5	7.55222	1.75	3.06667	1.71429	0.0703864	0.0112955	2.63955	3.0222	4.40202e-09	1
chr17-chr17-12093|GM12878_Trac	chr17	57604789	57605714	chr17	57629268	57629700	24232.5	5.76053e+07	57629484	539	336	152	39	659.346	402.273	12	12.3449	0	2.5	2.39461	0	4.8	0	0.0759094	0.00778281	inf	inf	1.71048e-295	1
chr17-chr17-12101|GM12878_Trac	chr17	8806937	8807418	chr17	8858219	8859617	51740.5	8.80718e+06	8858918	462	1288	26	62	561.202	1639.32	17	17.7681	0	1.5	1.40374	0	11.3333	0	0.0776633	0.00562069	inf	inf	1.71048e-295	1
chr17-chr17-12107|GM12878_Trac	chr17	65027265	65027818	chr17	65047879	65049530	21163	6.50275e+07	6.50487e+07	565	890	176	330	692.635	1113.86	17	17.7681	2	0.5	0.445088	0.25	17	2	0.0662112	0.00958373	2.78842	3.15121	9.58904e-06	1
chr17-chr17-12108|GM12878_Trac	chr17	42358084	42358903	chr17	42378174	42379678	20432.5	4.23585e+07	42378926	442	1116	196	543	535.827	1411.16	15	15.5886	0	3	2.89748	0.25	5	0	0.0554289	0.00454639	inf	inf	9.6378e-17	1
chr17-chr17-12110|GM12878_Trac	chr17	17663878	17665066	chr17	17675970	17677024	12025	17664472	17676497	573	296	270	264	702.892	352.345	14	14.5038	2	5	4.94274	1.25	2.8	1.6	0.0536027	0.00942129	2.50831	2.85836	0.00501268	1
chr17-chr17-12111|GM12878_Trac	chr17	78724719	78725984	chr17	78774703	78775488	49744	7.87254e+07	7.87751e+07	996	912	214	159	1252.92	1142.66	12	12.3449	0	3.5	3.40419	0	3.42857	0	0.0502483	0.00515184	inf	inf	1.71048e-295	1
chr17-chr17-12117|GM12878_Trac	chr17	78133615	78134370	chr17	78153106	78154021	19571	7.8134e+07	7.81536e+07	551	729	335	139	674.702	904.111	12	12.3449	1	4.25	4.17036	0.5	2.82353	1	0.061682	0.00632411	3.28592	3.62584	0.000142245	1
chr17-chr17-12124|GM12878_Trac	chr17	9289720	9290389	chr17	9432464	9433369	142862	9.29005e+06	9.43292e+06	521	592	48	20	636.343	727.279	14	14.5038	0	2.25	2.14483	0	6.22222	0	0.0763514	0.00670983	inf	inf	1.71048e-295	1
chr17-chr17-12130|GM12878_Trac	chr17	35447828	35449100	chr17	35460322	35461559	12476.5	35448464	3.54609e+07	839	404	148	86	1047.21	487.76	21	22.1609	1	6.25	6.2415	0.25	3.36	1	0.0718477	0.00420935	4.09327	4.46995	5.85228e-17	1
chr17-chr17-12139|GM12878_Trac	chr17	55436458	55437819	chr17	55458668	55459315	21853	5.54371e+07	5.5459e+07	992	312	148	54	1247.66	372.281	13	13.4224	0	1.5	1.40374	0	8.66667	0	0.0555742	0.0052596	inf	inf	1.71048e-295	1
chr17-chr17-12145|GM12878_Trac	chr17	42340350	42344060	chr17	42376255	42379831	35838	42342205	42378043	1521	1557	546	763	1950.58	1998.87	52	57.187	2	22.5	23.8185	2.25	2.31111	0.888889	0.0612644	0.00289906	4.40139	4.83762	5.49271e-53	1
chr17-chr17-12148|GM12878_Trac	chr17	30920954	30921830	chr17	30968172	30969126	47257	30921392	30968649	407	688	277	546	491.548	851.018	12	12.3449	1	3.25	3.15039	1	3.69231	1	0.0562891	0.00577119	3.28592	3.62584	0.000142245	1
chr17-chr17-12150|GM12878_Trac	chr17	39843093	39843844	chr17	39867050	39867702	23907.5	3.98435e+07	39867376	435	1103	44	86	526.958	1393.98	12	12.3449	0	3	2.89748	0	4	0	0.0734205	0.00752763	inf	inf	1.71048e-295	1
chr17-chr17-12151|GM12878_Trac	chr17	76191537	76192355	chr17	76234362	76235197	42833.5	76191946	7.62348e+07	837	378	233	419	1044.6	454.99	14	14.5038	2	3.75	3.65882	0.75	3.73333	2	0.0727025	0.0127783	2.50831	2.85836	0.00501268	1
chr17-chr17-12154|GM12878_Trac	chr17	64019992	64021094	chr17	64145485	64146528	125464	64020543	6.4146e+07	942	603	159	733	1181.99	741.413	12	12.3449	1	3.75	3.65882	0.25	3.2	1	0.0480228	0.00492367	3.28592	3.62584	0.000142245	1
chr17-chr17-12155|GM12878_Trac	chr17	12865910	12867366	chr17	13017878	13018513	151558	12866638	1.30182e+07	1028	1088	53	899	1295.04	1374.17	13	13.4224	0	1.75	1.64923	0	7.42857	0	0.0533683	0.00505082	inf	inf	1.71048e-295	1
chr17-chr17-12156|GM12878_Trac	chr17	63922146	63923054	chr17	63945575	63946946	23660.5	63922600	6.39463e+07	301	474	67	216	358.57	576.451	16	16.6768	0	4	3.91423	0.5	4	0	0.0602656	0.00463417	inf	inf	7.79497e-14	1
chr17-chr17-12162|GM12878_Trac	chr17	72005005	72006029	chr17	72055925	72057106	50998.5	72005517	7.20565e+07	893	433	36	65	1117.78	524.425	15	15.5886	0	5.5	5.46065	0	2.72727	0	0.0583951	0.00478969	inf	inf	1.71048e-295	1
chr17-chr17-12164|GM12878_Trac	chr17	21033739	21034918	chr17	21098976	21099869	65094	2.10343e+07	2.10994e+07	548	844	128	520	670.861	1053.74	15	15.5886	1	4.25	4.17036	0.5	3.52941	1	0.0621435	0.00509714	3.60784	3.96242	5.13146e-08	1
chr17-chr17-12174|GM12878_Trac	chr17	41996120	41996742	chr17	42015369	42016450	19478.5	41996431	4.20159e+07	388	380	48	355	467.582	457.507	13	13.4224	1	1.75	1.64923	0.5	7.42857	1	0.0655274	0.00620157	3.40139	3.74657	1.08783e-05	1
chr17-chr17-12178|GM12878_Trac	chr17	67574739	67575736	chr17	67589386	67590512	14711.5	6.75752e+07	67589949	1271	418	330	145	1616.7	505.446	12	12.3449	0	4.5	4.42718	0.5	2.66667	0	0.0485205	0.00497469	inf	inf	5.49868e-08	1
chr17-chr17-12182|GM12878_Trac	chr17	59360411	59361151	chr17	59372172	59373418	12014	59360781	59372795	245	672	80	962	289.137	830.337	17	17.7681	2	5.25	5.20141	1	3.2381	2	0.0734791	0.0106357	2.78842	3.15121	9.58904e-06	1
chr17-chr17-12183|GM12878_Trac	chr17	72005283	72006030	chr17	72033890	72034822	28699.5	7.20057e+07	72034356	710	777	26	34	879.49	966.443	16	16.6768	0	5.5	5.46065	0	2.90909	0	0.0818019	0.00629021	inf	inf	1.71048e-295	1
chr17-chr17-12190|GM12878_Trac	chr17	43369485	43370131	chr17	43388317	43389423	19062	43369808	43388870	256	654	66	483	302.723	807.097	17	17.7681	3	5.5	5.46065	1.5	3.09091	2	0.0832931	0.0180844	2.20345	2.56625	0.00370282	1
chr17-chr17-12195|GM12878_Trac	chr17	78133908	78134370	chr17	78159251	78160544	25758.5	78134139	7.81599e+07	487	818	291	163	592.991	1019.82	13	13.4224	0	1	0.918712	0.25	13	0	0.0635858	0.00601782	inf	inf	3.24564e-13	1
chr17-chr17-12201|GM12878_Trac	chr17	76191303	76192136	chr17	76267529	76268877	76483.5	7.61917e+07	76268203	663	738	208	781	818.713	915.785	14	14.5038	2	3.75	3.65882	1.25	3.73333	1.6	0.0551019	0.00968479	2.50831	2.85836	0.00501268	1
chr17-chr17-12205|GM12878_Trac	chr17	48307795	48309119	chr17	48333008	48333440	24767	48308457	48333224	494	342	425	118	601.905	409.787	12	12.3449	1	0	0	0	12	1	0.0586612	0.00601439	3.28592	3.62584	0.000142245	1
chr17-chr17-12217|GM12878_Trac	chr17	47717320	47718334	chr17	47733105	47733462	15456.5	47717827	4.77333e+07	531	291	296	240	649.118	346.124	12	12.3449	1	2.5	2.39461	0.25	4.8	1	0.0751342	0.00770333	3.28592	3.62584	0.000142245	1
chr17-chr17-12221|GM12878_Trac	chr17	8226074	8226919	chr17	8243598	8244367	17486	8.2265e+06	8.24398e+06	724	169	534	87	897.629	196.102	12	12.3449	1	3	2.89748	0.5	4	1	0.0638222	0.00654354	3.28592	3.62584	0.000142245	1
chr17-chr17-12222|GM12878_Trac	chr17	61783956	61785033	chr17	61805659	61806572	21621	6.17845e+07	6.18061e+07	691	559	111	281	854.898	684.947	12	12.3449	1	3.25	3.15039	0.75	3.69231	1	0.0517633	0.00530717	3.28592	3.62584	0.000142245	1
chr17-chr17-12232|GM12878_Trac	chr17	5486470	5487053	chr17	5500932	5501569	14489	5.48676e+06	5.50125e+06	616	171	465	29	758.133	198.529	12	12.3449	1	4	3.91423	0.25	3	1	0.0844336	0.00865678	3.28592	3.62584	0.000142245	1
chr17-chr17-12235|GM12878_Trac	chr17	12866695	12867980	chr17	12881760	12882899	14992	1.28673e+07	1.28823e+07	734	359	40	44	910.596	431.107	14	14.5038	0	7.75	7.81562	0	1.80645	0	0.049578	0.00435696	inf	inf	1.71048e-295	1
chr17-chr17-12238|GM12878_Trac	chr17	17179464	17180496	chr17	17192160	17192903	12551.5	17179980	1.71925e+07	389	321	55	64	468.842	383.516	12	12.3449	0	3.5	3.40419	0.5	3.42857	0	0.0580332	0.00595001	inf	inf	5.49868e-08	1
chr17-chr17-12239|GM12878_Trac	chr17	16947603	16948117	chr17	16961012	16962574	13933	16947860	16961793	366	559	30	54	439.899	684.947	12	12.3449	0	0	0	0	12	0	0.049619	0.00508732	inf	inf	1.71048e-295	1
chr17-chr17-12240|GM12878_Trac	chr17	38867845	38868884	chr17	38898810	38899615	30848	3.88684e+07	3.88992e+07	620	295	612	154	763.281	351.1	13	13.4224	1	3.5	3.40419	0.5	3.71429	1	0.0605169	0.00572737	3.40139	3.74657	1.08783e-05	1
chr17-chr17-12246|GM12878_Trac	chr17	44216289	44217415	chr17	44348409	44349154	131930	44216852	4.43488e+07	568	581	242	86	696.481	713.156	14	14.5038	0	3.25	3.15039	0	4.30769	0	0.0642315	0.00564472	inf	inf	1.71048e-295	1
chr17-chr17-12247|GM12878_Trac	chr17	67577719	67579522	chr17	67612068	67614735	34781	6.75786e+07	6.76134e+07	1450	597	197	127	1855.48	733.702	26	27.7054	0	8	8.0794	0.25	3.25	0	0.0499298	0.0023627	inf	inf	6.85229e-40	1
chr17-chr17-12250|GM12878_Trac	chr17	27217592	27218052	chr17	27338704	27340047	121554	27217822	2.73394e+07	526	832	23	377	642.729	1038.08	12	12.3449	0	2.25	2.14483	0	5.33333	0	0.057132	0.00585761	inf	inf	1.71048e-295	1
chr17-chr17-12257|GM12878_Trac	chr17	2238240	2239994	chr17	2282104	2282522	43196	2239117	2282313	1837	283	298	136	2376.16	336.182	17	17.7681	1	0	0	0	17	1	0.0671867	0.00486246	3.78842	4.15121	1.87284e-10	1
chr17-chr17-12259|GM12878_Trac	chr17	2138385	2138734	chr17	2238706	2239994	100790	2.13856e+06	2239350	407	1579	142	262	491.548	2028.41	14	14.5038	1	0.25	0.215632	0	14	1	0.0734131	0.0064516	3.50831	3.85836	7.73112e-07	1
chr17-chr17-12263|GM12878_Trac	chr17	8806546	8807385	chr17	8855334	8856429	48916	8.80697e+06	8.85588e+06	579	1036	31	34	710.589	1305.58	16	16.6768	0	3.5	3.40419	0	4.57143	0	0.0710162	0.00546084	inf	inf	1.71048e-295	1
chr17-chr17-12265|GM12878_Trac	chr17	16229659	16230052	chr17	16286963	16287886	57569	1.62299e+07	1.62874e+07	273	693	39	427	323.772	857.485	12	12.3449	0	1.5	1.40374	0.5	8	0	0.0782743	0.00802528	inf	inf	5.49868e-08	1
chr17-chr17-12279|GM12878_Trac	chr17	78695200	78696023	chr17	78708438	78709612	13413.5	7.86956e+07	78709025	358	1066	54	372	429.852	1345.13	13	13.4224	0	4.5	4.42718	0	2.88889	0	0.0558804	0.00528857	inf	inf	1.71048e-295	1
chr17-chr17-12283|GM12878_Trac	chr17	32503661	32504339	chr17	32558449	32559522	54985.5	32504000	3.2559e+07	930	1219	70	458	1166.25	1547.61	13	13.4224	0	3.5	3.40419	0	3.71429	0	0.0637311	0.00603156	inf	inf	1.71048e-295	1
chr17-chr17-12300|GM12878_Trac	chr17	75342112	75345959	chr17	75370410	75373720	28029.5	7.5344e+07	75372065	2103	1213	1393	657	2737.02	1539.65	42	45.7426	7	17.5	18.3148	12.25	2.4	0.571429	0.0503747	0.0103296	2.28592	2.70811	8.60264e-08	1
chr17-chr17-12301|GM12878_Trac	chr17	82506674	82508513	chr17	82551395	82552327	44267.5	8.25076e+07	82551861	483	527	164	465	587.9	644.007	13	13.4224	0	1.5	1.40374	0	8.66667	0	0.0402718	0.00381136	inf	inf	1.71048e-295	1
chr17-chr17-12303|GM12878_Trac	chr17	47187956	47189626	chr17	47324563	47325209	136095	47188791	47324886	1332	445	1614	113	1697.91	539.63	13	13.4224	0	1.75	1.64923	0	7.42857	0	0.0481835	0.00456013	inf	inf	1.71048e-295	1
chr17-chr17-12304|GM12878_Trac	chr17	3843920	3846640	chr17	4074147	4075185	229386	3845280	4074666	672	1080	526	254	830.337	1363.6	25	26.5923	4	2	1.89632	1	12.5	4	0.0571054	0.0112414	2.34481	2.73294	4.1026e-08	1
chr17-chr17-12306|GM12878_Trac	chr17	81560778	81561670	chr17	81598367	81599366	37642.5	81561224	8.15989e+07	368	389	47	64	442.413	468.842	12	12.3449	0	3	2.89748	0	4	0	0.0544733	0.00558502	inf	inf	1.71048e-295	1
chr17-chr17-12309|GM12878_Trac	chr17	28040339	28041518	chr17	28057614	28059061	17409	2.80409e+07	2.80583e+07	973	482	1265	211	1222.69	586.627	20	21.0588	2	5	4.94274	1.25	4	1.6	0.0653776	0.00804362	3.02288	3.39635	1.04477e-09	1
chr17-chr17-12310|GM12878_Trac	chr17	67576667	67579579	chr17	67655612	67658902	79134	67578123	67657257	1870	1256	303	441	2420.8	1596.76	23	24.3722	1	9	9.13819	1	2.55556	1	0.0318339	0.00170288	4.22451	4.60716	1.05637e-19	1
chr17-chr17-12312|GM12878_Trac	chr17	67574683	67578450	chr17	67626277	67630206	51675	6.75766e+07	6.76282e+07	2659	1050	628	370	3497.8	1324.03	46	50.307	1	19.25	20.2339	1.25	2.38961	0.8	0.0513082	0.00137231	5.22451	5.65269	1.1573e-55	1
chr17-chr17-12313|GM12878_Trac	chr17	4998705	5000619	chr17	5011149	5012105	11965	4999662	5011627	332	197	156	37	397.267	230.193	13	13.4224	1	4.25	4.17036	0.25	3.05882	1	0.0388826	0.00367988	3.40139	3.74657	1.08783e-05	1
chr17-chr17-12314|GM12878_Trac	chr17	30330748	30334072	chr17	30363700	30364228	31554	30332410	30363964	1044	999	295	401	1316.12	1256.87	18	18.8623	0	0	0	0	18	0	0.0401125	0.00274176	inf	inf	1.71048e-295	1
chr17-chr17-12316|GM12878_Trac	chr17	35431874	35434023	chr17	35460366	35461521	27995	3.54329e+07	3.54609e+07	991	382	91	79	1246.34	460.025	15	15.5886	0	2.5	2.39461	0	6	0	0.0389713	0.00319651	inf	inf	1.71048e-295	1
chr17-chr17-12318|GM12878_Trac	chr17	64106310	64109198	chr17	64128575	64131919	22493	64107754	64130247	1086	1700	446	1035	1371.53	2191.2	38	41.1981	8	14	14.5038	6.25	2.71429	1.28	0.052342	0.0135575	1.94888	2.3645	2.25033e-11	1
chr17-chr17-12320|GM12878_Trac	chr17	59641630	59644168	chr17	59667627	59670939	26384	59642899	59669283	1251	867	690	468	1590.11	1083.78	31	33.2989	1	12.25	12.6139	2.75	2.53061	0.363636	0.0454883	0.00180535	4.65515	5.0574	4.31157e-19	1
chr17-chr17-12324|GM12878_Trac	chr17	77108784	77111531	chr17	77141595	77146427	33853.5	7.71102e+07	77144011	583	1863	570	787	715.723	2411.33	39	42.3322	8	26	27.7054	5.75	1.5	1.3913	0.044172	0.0111479	1.98636	2.40369	4.26343e-12	1
chr17-chr17-12326|GM12878_Trac	chr17	4313318	4315140	chr17	4358158	4359043	44371.5	4314229	4.3586e+06	887	603	235	116	1109.93	741.413	14	14.5038	0	2.75	2.64552	0	5.09091	0	0.044395	0.00390147	inf	inf	1.71048e-295	1
chr17-chr17-12329|GM12878_Trac	chr17	57724055	57724845	chr17	57734810	57736222	11066	57724450	57735516	382	561	64	133	460.025	687.509	13	13.4224	0	3.75	3.65882	0.25	3.46667	0	0.0506781	0.00479622	inf	inf	3.24564e-13	1
chr17-chr17-12330|GM12878_Trac	chr17	32783701	32785433	chr17	32835437	32837092	51697.5	32784567	3.28363e+07	632	973	496	471	778.733	1222.69	14	14.5038	2	4	3.91423	0.75	3.5	2	0.0354819	0.00623636	2.50831	2.85836	0.00501268	1
chr17-chr17-12332|GM12878_Trac	chr17	4333694	4335852	chr17	4366823	4367947	32612	4334773	4367385	758	654	310	522	941.748	807.097	16	16.6768	2	4.75	4.68465	0.75	3.36842	2	0.0418481	0.00643587	2.70095	3.05977	8.20976e-05	1
chr17-chr17-12333|GM12878_Trac	chr17	82506674	82508116	chr17	82539614	82542953	33888.5	82507395	8.25413e+07	459	674	149	323	557.393	832.92	16	16.6768	2	4.75	4.68465	0.75	3.36842	2	0.0287273	0.00441802	2.70095	3.05977	8.20976e-05	1
chr17-chr17-12337|GM12878_Trac	chr17	2054332	2055441	chr17	2069266	2071309	15401	2.05489e+06	2.07029e+06	452	1062	122	102	548.508	1339.85	16	16.6768	0	4.75	4.68465	0.25	3.36842	0	0.043574	0.00335066	inf	inf	1.50451e-18	1
chr17-chr17-12338|GM12878_Trac	chr17	78384212	78387085	chr17	78474415	78475568	89343	7.83856e+07	7.8475e+07	1549	649	461	109	1988.14	800.647	22	23.2654	0	1.75	1.64923	0.5	12.5714	0	0.0469076	0.00262327	inf	inf	4.88565e-25	1
chr17-chr17-12339|GM12878_Trac	chr17	77404010	77407110	chr17	77439310	77442808	35499	77405560	77441059	822	1759	218	757	1025.04	2270.77	28	29.9374	3	10.5	10.7363	1	2.66667	3	0.0364284	0.00480203	2.92335	3.31891	7.34174e-14	1
chr17-chr17-12340|GM12878_Trac	chr17	76190208	76193415	chr17	76269250	76272963	79295	7.61918e+07	7.62711e+07	1198	1350	598	1129	1519.75	1721.91	45	49.1641	4	15	15.5886	7.75	3	0.516129	0.0558214	0.00610478	3.19281	3.61953	5.39356e-18	1
chr17-chr17-12342|GM12878_Trac	chr17	49615798	49617232	chr17	49645849	49647093	29956	49616515	49646471	316	642	203	259	377.273	791.621	13	13.4224	0	3.5	3.40419	0	3.71429	0	0.0416703	0.00394371	inf	inf	1.71048e-295	1
chr17-chr17-12348|GM12878_Trac	chr17	67574744	67576633	chr17	67656292	67657151	81033	6.75757e+07	6.76567e+07	1542	775	375	234	1978.74	963.842	12	12.3449	1	1.25	1.16011	0.75	9.6	1	0.0374851	0.00384326	3.28592	3.62584	0.000142245	1
chr17-chr17-12349|GM12878_Trac	chr17	3761955	3763449	chr17	3795228	3796883	33353.5	3762702	3.79606e+06	405	668	91	88	489.023	825.17	19	19.9592	0	5	4.94274	0	3.8	0	0.0517935	0.00335385	inf	inf	1.71048e-295	1
chr17-chr17-12352|GM12878_Trac	chr17	30938028	30939394	chr17	30960461	30962065	22552	30938711	30961263	342	744	160	202	409.787	923.57	13	13.4224	0	3.75	3.65882	0.25	3.46667	0	0.0375734	0.00355598	inf	inf	3.24564e-13	1
chr17-chr17-12356|GM12878_Trac	chr17	31250087	31251007	chr17	31317201	31319630	67868.5	31250547	3.13184e+07	454	1843	90	1093	551.046	2384.27	18	18.8623	1	1.5	1.40374	0	12	1	0.0461372	0.00315356	3.87088	4.23743	1.03728e-11	1
chr17-chr17-12357|GM12878_Trac	chr17	19513138	19515626	chr17	19644791	19648996	132512	19514382	1.96469e+07	482	1060	201	279	586.627	1337.21	32	34.4228	2	6.75	6.76448	1.5	4.74074	1.33333	0.0410415	0.00315591	3.70095	4.10529	1.42855e-24	1
chr17-chr17-12362|GM12878_Trac	chr17	32503072	32504648	chr17	32563353	32565725	60679	32503860	32564539	1060	887	110	253	1337.21	1109.93	15	15.5886	0	6.25	6.2415	0.5	2.4	0	0.0326143	0.00267509	inf	inf	2.4991e-12	1
chr17-chr17-12364|GM12878_Trac	chr17	77105584	77108671	chr17	77141557	77146655	36978.5	7.71071e+07	77144106	938	1909	632	844	1176.74	2473.61	64	71.0524	4	28	29.9374	4.75	2.28571	0.842105	0.0671205	0.00516128	3.70095	4.15081	2.06734e-51	1
chr17-chr17-12367|GM12878_Trac	chr17	40619394	40621218	chr17	40644496	40648033	25958.5	40620306	4.06463e+07	629	773	262	765	774.869	961.242	22	23.2654	4	3.25	3.15039	2.75	6.76923	1.45455	0.0352266	0.00788007	2.16038	2.54012	1.02173e-05	1
chr17-chr17-12369|GM12878_Trac	chr17	72020166	72036988	chr17	72113055	72122367	89134	72028577	72117711	4775	2090	365	234	6450.96	2719.34	152	175.527	1	42.25	46.0273	1	3.59763	1	0.0499266	0.00040412	6.94888	7.45555	1.71048e-295	1
chr17-chr17-12372|GM12878_Trac	chr17	27215830	27221253	chr17	27239024	27242360	22150.5	2.72185e+07	27240692	1488	937	243	247	1906.35	1175.43	47	51.4509	1	22.5	23.8185	1	2.08889	1	0.0460614	0.00120576	5.25554	5.68513	4.13627e-62	1
chr17-chr17-12373|GM12878_Trac	chr17	78158630	78160590	chr17	78186582	78188222	27792	78159610	78187402	957	785	250	1120	1201.67	976.849	15	15.5886	2	3	2.89748	1	5	2	0.035767	0.00586737	2.60784	2.96242	0.000662166	1
chr17-chr17-12378|GM12878_Trac	chr17	64398225	64400689	chr17	64411478	64414177	13370.5	64399457	6.44128e+07	509	765	174	213	621.027	950.843	20	21.0588	2	7	7.02664	1.75	2.85714	1.14286	0.0332523	0.00409114	3.02288	3.39635	1.04477e-09	1
chr17-chr17-12379|GM12878_Trac	chr17	30779063	30781177	chr17	30822378	30825044	43591	30780120	30823711	474	1016	189	1216	576.451	1279.24	20	21.0588	1	6.75	6.76448	1.25	2.96296	0.8	0.0359167	0.00220947	4.02288	4.39635	1.10244e-13	1
chr17-chr17-12382|GM12878_Trac	chr17	64056343	64058051	chr17	64090593	64092246	34222.5	64057197	6.40914e+07	570	703	121	202	699.045	870.426	13	13.4224	0	3.25	3.15039	0	4	0	0.0332023	0.0031423	inf	inf	1.71048e-295	1
chr17-chr17-12385|GM12878_Trac	chr17	7093962	7098090	chr17	7130885	7133542	36187.5	7096026	7.13221e+06	529	985	154	328	646.562	1238.46	29	31.0562	2	9.75	9.93584	1	2.97436	2	0.0366895	0.00311312	3.55893	3.95681	6.44774e-21	1
chr17-chr17-12386|GM12878_Trac	chr17	21142487	21144216	chr17	21157309	21159514	15060	2.11434e+07	2.11584e+07	636	345	53	82	783.887	413.546	19	19.9592	1	5.5	5.46065	0.25	3.45455	1	0.0414585	0.00268461	3.94888	4.31898	5.44438e-13	1
chr17-chr17-12389|GM12878_Trac	chr17	21061004	21062420	chr17	21099072	21100270	37959	21061712	21099671	388	831	46	520	467.582	1036.77	12	12.3449	0	3	2.89748	0.25	4	0	0.0394067	0.00404027	inf	inf	1.69009e-11	1
chr17-chr17-12394|GM12878_Trac	chr17	4373942	4376439	chr17	4402039	4405794	28726	4.37519e+06	4.40392e+06	1428	589	190	183	1826.06	723.426	32	34.4228	0	9.25	9.40375	0	3.45946	0	0.0439364	0.00168926	inf	inf	1.71048e-295	1
chr17-chr17-12398|GM12878_Trac	chr17	16438393	16440342	chr17	16535284	16536352	96450.5	1.64394e+07	16535818	1251	333	1074	17	1590.11	398.519	13	13.4224	0	1.25	1.16011	0	10.4	0	0.0369881	0.00350059	inf	inf	1.71048e-295	1
chr17-chr17-12399|GM12878_Trac	chr17	4214480	4215851	chr17	4292391	4295575	78817.5	4.21517e+06	4293983	552	683	336	176	675.982	844.552	14	14.5038	0	2	1.89632	0.25	7	0	0.0263836	0.00231861	inf	inf	5.78879e-15	1
chr17-chr17-12407|GM12878_Trac	chr17	58959892	58960891	chr17	59000760	59002821	41399	5.89604e+07	5.90018e+07	217	901	86	189	254.682	1128.25	12	12.3449	0	2	1.89632	0.5	6	0	0.0336631	0.00345139	inf	inf	5.49868e-08	1
chr17-chr17-12408|GM12878_Trac	chr17	67574945	67578404	chr17	67717432	67717952	141018	6.75767e+07	67717692	2428	793	508	898	3180.75	987.259	18	18.8623	0	0.75	0.68007	0	18	0	0.0388322	0.00265425	inf	inf	1.71048e-295	1
chr17-chr17-12410|GM12878_Trac	chr17	28854550	28855128	chr17	28893591	28894190	39051.5	28854839	2.88939e+07	500	572	722	72	609.551	701.61	12	12.3449	1	3	2.89748	0.75	4	1	0.0875183	0.00897304	3.28592	3.62584	0.000142245	1
chr17-chr17-12411|GM12878_Trac	chr17	3711012	3712878	chr17	3737166	3738911	26093.5	3711945	3.73804e+06	1158	655	274	397	1466.74	808.388	17	17.7681	0	4.5	4.42718	1	3.77778	0	0.0404125	0.00292475	inf	inf	1.87284e-10	1
chr17-chr17-12412|GM12878_Trac	chr17	57902452	57903763	chr17	57988087	57989978	85925	5.79031e+07	5.7989e+07	1379	484	252	598	1760.6	589.172	18	18.8623	3	5.25	5.20141	1	3.42857	3	0.0482553	0.00989501	2.28592	2.65247	0.000610907	1
chr17-chr17-12414|GM12878_Trac	chr17	42576621	42579464	chr17	42704654	42705456	127012	4.2578e+07	42705055	947	1037	1076	81	1188.55	1306.89	22	23.2654	1	0.5	0.445088	0.25	22	1	0.0518107	0.00289747	4.16038	4.54012	2.53969e-18	1
chr17-chr17-12415|GM12878_Trac	chr17	28492762	28497443	chr17	28547828	28550134	53878.5	2.84951e+07	28548981	821	917	426	429	1023.73	1149.21	30	32.1767	4	10.5	10.7363	2.5	2.85714	1.6	0.0368574	0.00604624	2.60784	3.00794	2.49784e-13	1
chr17-chr17-12421|GM12878_Trac	chr17	59810578	59812540	chr17	59823665	59827293	13920	59811559	59825479	434	1156	398	435	525.692	1464.09	27	28.8204	6	7.5	7.55222	6	3.6	1	0.0414616	0.0113359	1.87088	2.26406	1.0744e-05	1
chr17-chr17-12423|GM12878_Trac	chr17	8932972	8936343	chr17	8955619	8957153	21728.5	8.93466e+06	8956386	824	1278	89	30	1027.65	1626.01	23	24.3722	0	4.75	4.68465	0.5	4.84211	0	0.0402516	0.00215316	inf	inf	1.01698e-26	1
chr17-chr17-12426|GM12878_Trac	chr17	72296893	72299532	chr17	72317459	72318529	19781.5	7.22982e+07	72317994	525	685	77	35	641.452	847.138	19	19.9592	1	0.5	0.445088	0	19	1	0.0439735	0.00284747	3.94888	4.31898	5.44438e-13	1
chr17-chr17-12427|GM12878_Trac	chr17	68180901	68183818	chr17	68204505	68207562	23674	6.81824e+07	6.8206e+07	1047	614	276	630	1320.07	755.56	30	32.1767	5	11	11.2714	3.75	2.72727	1.33333	0.0431072	0.00883936	2.28592	2.68602	1.2008e-10	1
chr17-chr17-12429|GM12878_Trac	chr17	40443759	40448864	chr17	40531256	40533696	86164.5	4.04463e+07	40532476	863	951	695	594	1078.55	1193.8	31	33.2989	8	5	4.94274	2.5	6.2	3.2	0.0352693	0.0111982	1.65515	2.0574	5.46288e-06	1
chr17-chr17-12430|GM12878_Trac	chr17	31660472	31663019	chr17	31679723	31680949	18590.5	3.16617e+07	31680336	317	305	89	72	378.521	363.553	18	18.8623	1	1.25	1.16011	0.25	14.4	1	0.0409524	0.00279917	3.87088	4.23743	1.03728e-11	1
chr17-chr17-12432|GM12878_Trac	chr17	57355656	57357957	chr17	57462335	57464308	106515	5.73568e+07	5.74633e+07	1165	1507	342	287	1476.01	1931.81	16	16.6768	1	4.25	4.17036	0.25	3.76471	1	0.0321351	0.00247105	3.70095	4.05977	3.19477e-09	1
chr17-chr17-12434|GM12878_Trac	chr17	78154943	78155693	chr17	78184337	78188222	30961.5	78155318	7.81863e+07	986	957	281	1294	1239.77	1201.67	19	19.9592	3	1	0.918712	1	19	3	0.0351883	0.00683577	2.36392	2.73402	9.55878e-05	1
chr17-chr17-12435|GM12878_Trac	chr17	30111843	30114520	chr17	30331732	30334118	219744	3.01132e+07	30332925	1001	958	352	249	1259.5	1202.99	19	19.9592	2	6.5	6.50276	1	2.92308	2	0.0322136	0.00417194	2.94888	3.31898	1.10793e-07	1
chr17-chr17-12437|GM12878_Trac	chr17	20059529	20061019	chr17	20071932	20075476	13430	20060274	20073704	441	1102	97	117	534.56	1392.66	26	27.7054	1	5.5	5.46065	0.75	4.72727	1	0.0443358	0.00209799	4.40139	4.79209	5.99259e-24	1
chr17-chr17-12439|GM12878_Trac	chr17	8898356	8899701	chr17	8920608	8923618	23084.5	8.89903e+06	8922113	954	864	50	59	1197.73	1079.86	19	19.9592	0	5.25	5.20141	0.25	3.61905	0	0.0374507	0.00242509	inf	inf	4.03431e-24	1
chr17-chr17-12442|GM12878_Trac	chr17	63919206	63919351	chr17	64015153	64017069	96832.5	6.39193e+07	64016111	175	919	147	304	203.387	1151.83	12	12.3449	1	0	0	0	12	1	0.0499801	0.00512434	3.28592	3.62584	0.000142245	1
chr17-chr17-12443|GM12878_Trac	chr17	31248746	31252879	chr17	31307399	31311109	58441.5	3.12508e+07	31309254	1060	2610	421	1712	1337.21	3430.44	32	34.4228	5	12.5	12.8832	2.5	2.56	2	0.0350237	0.00673293	2.37902	2.78336	2.64898e-12	1
chr17-chr17-12444|GM12878_Trac	chr17	3737612	3739024	chr17	3762543	3763449	24678	3738318	3762996	643	340	394	55	792.91	407.281	14	14.5038	1	3.75	3.65882	0.25	3.73333	1	0.0518452	0.0045562	3.50831	3.85836	7.73112e-07	1
chr17-chr17-12445|GM12878_Trac	chr17	32522837	32524527	chr17	32608523	32609470	85314.5	32523682	3.2609e+07	1534	305	133	53	1968.01	363.553	12	12.3449	0	2.25	2.14483	0	5.33333	0	0.039063	0.00400503	inf	inf	1.71048e-295	1
chr17-chr17-12446|GM12878_Trac	chr17	77404138	77406929	chr17	77424316	77430038	21643.5	7.74055e+07	77427177	789	1401	200	1718	982.053	1789.98	44	48.0224	12	7.25	7.28922	6.25	6.06897	1.92	0.0443674	0.0148873	1.57542	2.00067	7.07103e-10	1
chr17-chr17-12453|GM12878_Trac	chr17	27216965	27219702	chr17	27235450	27237963	18373	2.72183e+07	2.72367e+07	1227	488	147	396	1558.23	594.264	30	32.1767	2	10.75	11.0037	0.75	2.7907	2	0.0490519	0.00402334	3.60784	4.00794	4.02176e-22	1
chr17-chr17-12454|GM12878_Trac	chr17	77325008	77326207	chr17	77404551	77406129	79732.5	7.73256e+07	77405340	730	657	163	154	905.408	810.969	12	12.3449	0	2.75	2.64552	0	4.36364	0	0.0370936	0.00380312	inf	inf	1.71048e-295	1
chr17-chr17-12455|GM12878_Trac	chr17	69456569	69459359	chr17	69502873	69504178	45561.5	69457964	6.95035e+07	425	1163	87	69	514.299	1473.36	16	16.6768	0	2.5	2.39461	0	6.4	0	0.0335398	0.00257906	inf	inf	1.71048e-295	1
chr17-chr17-12460|GM12878_Trac	chr17	35021833	35023550	chr17	35062779	35064572	40984	3.50227e+07	3.50637e+07	281	1266	133	846	333.698	1610.05	14	14.5038	0	3.75	3.65882	1	3.73333	0	0.0342385	0.00300891	inf	inf	7.73112e-07	1
chr17-chr17-12461|GM12878_Trac	chr17	57866639	57870160	chr17	57901967	57905861	35514.5	5.78684e+07	57903914	685	1914	464	452	847.138	2480.39	32	34.4228	2	10.5	10.7363	2	3.04762	1	0.0370453	0.00284862	3.70095	4.10529	1.42855e-24	1
chr17-chr17-12463|GM12878_Trac	chr17	8867221	8869316	chr17	8890934	8893658	24027.5	8.86827e+06	8892296	1069	855	74	124	1349.09	1068.1	24	25.4812	0	8.75	8.87297	0.25	2.74286	0	0.0427512	0.00219159	inf	inf	7.70182e-36	1
chr17-chr17-12464|GM12878_Trac	chr17	72029105	72034480	chr17	72055265	72058089	24884.5	7.20318e+07	72056677	2434	700	142	101	3188.96	866.543	40	43.4678	0	14.5	15.0458	1	2.75862	0	0.0418787	0.00128812	inf	inf	1.06575e-48	1
chr17-chr17-12467|GM12878_Trac	chr17	67628455	67631189	chr17	67655603	67656987	26473	67629822	67656295	900	936	319	326	1126.95	1174.12	18	18.8623	2	3	2.89748	1	6	2	0.0375215	0.00512932	2.87088	3.23743	1.05862e-06	1
chr17-chr17-12468|GM12878_Trac	chr17	78708647	78710098	chr17	78777421	78778940	68808	7.87094e+07	7.87782e+07	1089	763	423	238	1375.49	948.244	13	13.4224	0	3.75	3.65882	0.25	3.46667	0	0.0375734	0.00355598	inf	inf	3.24564e-13	1
chr17-chr17-12471|GM12878_Trac	chr17	82449050	82450048	chr17	82552974	82555242	104559	82449549	82554108	285	536	104	619	338.666	655.51	12	12.3449	0	1.25	1.16011	0	9.6	0	0.0315398	0.0032337	inf	inf	1.71048e-295	1
chr17-chr17-12475|GM12878_Trac	chr17	71472794	71474976	chr17	72116655	72121153	645019	71473885	72118904	278	1519	206	164	329.974	1947.9	22	23.2654	0	4.25	4.17036	0	5.17647	0	0.0282709	0.00158103	inf	inf	1.71048e-295	1
chr17-chr17-12476|GM12878_Trac	chr17	80218549	80219679	chr17	80263371	80266058	45600.5	80219114	8.02647e+07	325	927	332	370	388.514	1162.32	20	21.0588	4	4.75	4.68465	2.25	4.21053	1.77778	0.0449782	0.0110676	2.02288	2.39635	0.000328935	1
chr17-chr17-12478|GM12878_Trac	chr17	30172915	30175295	chr17	30211063	30213831	38342	30174105	30212447	637	916	240	199	785.176	1147.9	21	22.1609	0	6	5.98072	0	3.5	0	0.0350167	0.00205153	inf	inf	1.71048e-295	1
chr17-chr17-12482|GM12878_Trac	chr17	63623955	63626545	chr17	63644579	63648548	21313.5	63625250	6.36466e+07	682	917	926	349	843.26	1149.21	27	28.8204	6	12	12.3449	3.5	2.25	1.71429	0.0353362	0.00966117	1.87088	2.26406	1.0744e-05	1
chr17-chr17-12483|GM12878_Trac	chr17	58576949	58578609	chr17	58594576	58595817	17417.5	58577779	5.85952e+07	646	344	354	179	796.778	412.292	12	12.3449	0	3	2.89748	0	4	0	0.0355081	0.00364056	inf	inf	1.71048e-295	1
chr17-chr17-12493|GM12878_Trac	chr17	58630971	58632378	chr17	59003682	59005066	372700	5.86317e+07	59004374	1086	516	910	320	1371.53	629.959	14	14.5038	1	3.75	3.65882	1.25	3.73333	0.8	0.0430588	0.00378404	3.50831	3.85836	1.39364e-05	1
chr17-chr17-12494|GM12878_Trac	chr17	64985934	64986668	chr17	65181368	65182611	195688	64986301	6.5182e+07	745	851	456	85	924.868	1062.88	12	12.3449	0	3	2.89748	0	4	0	0.0521037	0.00534207	inf	inf	1.71048e-295	1
chr17-chr17-12495|GM12878_Trac	chr17	17833742	17837429	chr17	17853391	17854121	18170.5	1.78356e+07	17853756	1132	310	984	151	1432.32	369.787	17	17.7681	3	2	1.89632	1	8.5	3	0.0330381	0.00717315	2.20345	2.56625	0.00370282	1
chr17-chr17-12498|GM12878_Trac	chr17	42322810	42323993	chr17	42335172	42337831	13100	4.23234e+07	4.23365e+07	352	1031	375	209	422.322	1298.99	16	16.6768	1	1.5	1.40374	1	10.6667	1	0.0357484	0.0027489	3.70095	4.05977	3.19477e-09	1
chr17-chr17-12501|GM12878_Trac	chr17	77106663	77109176	chr17	77187842	77189541	80772	7.71079e+07	7.71887e+07	891	808	438	277	1115.17	1006.79	22	23.2654	0	5.25	5.20141	1.5	4.19048	0	0.0448361	0.00250742	inf	inf	1.76699e-14	1
chr17-chr17-12502|GM12878_Trac	chr17	82493594	82494892	chr17	82540225	82541811	46775	82494243	82541018	492	482	537	160	599.358	586.627	13	13.4224	1	3.5	3.40419	0.25	3.71429	1	0.0386939	0.00366202	3.40139	3.74657	1.08783e-05	1
chr17-chr17-12503|GM12878_Trac	chr17	30779312	30781494	chr17	30808172	30809874	28620	30780403	30809023	494	851	206	368	601.905	1062.88	15	15.5886	0	3.25	3.15039	0.25	4.61538	0	0.0331517	0.00271917	inf	inf	9.6378e-17	1
chr17-chr17-12504|GM12878_Trac	chr17	31311168	31315078	chr17	31372276	31374733	60381.5	31313123	3.13735e+07	1886	674	997	375	2442.46	832.92	24	25.4812	5	8	8.0794	1	3	5	0.0323572	0.00829376	1.96399	2.34943	2.73606e-05	1
chr17-chr17-12506|GM12878_Trac	chr17	40547176	40548508	chr17	40560167	40562906	13694.5	40547842	4.05615e+07	455	1778	216	757	552.315	2296.42	21	22.1609	4	3.75	3.65882	3	5.6	1.33333	0.0442805	0.0103771	2.09327	2.46995	5.92508e-05	1
chr17-chr17-12507|GM12878_Trac	chr17	67452745	67456596	chr17	67474234	67479012	21952.5	6.74547e+07	67476623	1338	1536	465	923	1705.91	1970.69	37	40.0652	7	16	16.6768	4.5	2.3125	1.55556	0.0368074	0.00856749	2.10305	2.51692	1.46625e-12	1
chr17-chr17-12519|GM12878_Trac	chr17	67574684	67579522	chr17	67607588	67610235	31808.5	67577103	6.76089e+07	3162	639	696	167	4192.41	787.753	41	44.6046	2	9.5	9.66964	1.75	4.31579	1.14286	0.0470204	0.00282198	4.0585	4.47912	1.60315e-37	1
chr17-chr17-12521|GM12878_Trac	chr17	2083683	2084320	chr17	2136371	2139750	54059	2.084e+06	2.13806e+06	645	1297	123	714	795.488	1651.29	14	14.5038	2	1	0.918712	0.75	14	2	0.0299246	0.0052596	2.50831	2.85836	0.00501268	1
chr17-chr17-12522|GM12878_Trac	chr17	65099737	65101338	chr17	65181173	65182743	81420.5	6.51005e+07	65181958	937	1079	533	104	1175.43	1362.28	18	18.8623	0	4.75	4.68465	0	3.78947	0	0.0487271	0.00333058	inf	inf	1.71048e-295	1
chr17-chr17-12523|GM12878_Trac	chr17	3739765	3741780	chr17	3761268	3763449	21586	3.74077e+06	3.76236e+06	346	422	141	101	414.799	510.504	15	15.5886	0	5	4.94274	0.5	3	0	0.0306867	0.00251698	inf	inf	2.4991e-12	1
chr17-chr17-12524|GM12878_Trac|loop_chr17-chr17-11714|K562_Trac	chr17	75294931	75298764	chr17	75343606	75348690	49300.5	7.52968e+07	75346148	1799	2907	767	2276	2324.79	3839.59	57	62.9483	18	26	27.7054	6.75	2.19231	2.66667	0.0548719	0.0213191	1.36392	1.80617	7.76051e-11	1
chr17-chr17-12530|GM12878_Trac	chr17	2263907	2267590	chr17	2280488	2283379	16185	2.26575e+06	2.28193e+06	1361	527	187	253	1736.58	644.007	32	34.4228	2	10	10.2024	1.75	3.2	1.14286	0.0417844	0.00321304	3.70095	4.10529	1.42855e-24	1
chr17-chr17-12534|GM12878_Trac	chr17	70137305	70138541	chr17	70167378	70169572	30552	70137923	70168475	844	448	50	221	1053.74	543.434	13	13.4224	0	5.25	5.20141	0.25	2.47619	0	0.0325344	0.00307909	inf	inf	3.24564e-13	1
chr17-chr17-12536|GM12878_Trac	chr17	31138675	31142490	chr17	31157858	31160514	18603.5	3.11406e+07	31159186	833	523	423	287	1039.38	638.897	29	31.0562	3	8.25	8.34356	1.75	3.51515	1.71429	0.0384699	0.00489628	2.97397	3.37184	7.05642e-16	1
chr17-chr17-12537|GM12878_Trac	chr17	64075695	64077647	chr17	64095431	64096973	19531	64076671	64096202	641	355	163	196	790.331	426.086	12	12.3449	1	3.75	3.65882	0.5	3.2	1	0.0294817	0.00302269	3.28592	3.62584	0.000142245	1
chr17-chr17-12539|GM12878_Trac	chr17	51029573	51030742	chr17	51052124	51054961	23385	5.10302e+07	5.10535e+07	520	681	220	362	635.066	841.967	13	13.4224	1	1.5	1.40374	0.5	8.66667	1	0.0278565	0.00263636	3.40139	3.74657	1.08783e-05	1
chr17-chr17-12540|GM12878_Trac	chr17	67376549	67378205	chr17	67389199	67391768	13106.5	67377377	6.73905e+07	706	1086	824	391	874.31	1371.53	15	15.5886	1	5.75	5.72043	1.75	2.6087	0.571429	0.030476	0.00249971	3.60784	3.96242	0.000112747	1
chr17-chr17-12542|GM12878_Trac	chr17	65136456	65138776	chr17	65181168	65182772	44354	65137616	65181970	549	1091	437	108	672.141	1378.13	14	14.5038	1	3	2.89748	0.25	4.66667	1	0.0306262	0.00269145	3.50831	3.85836	7.73112e-07	1
chr17-chr17-12544|GM12878_Trac	chr17	75371329	75374138	chr17	75400003	75405068	29802	7.53727e+07	7.54025e+07	1174	1912	557	1258	1487.93	2477.68	38	41.1981	5	14.25	14.7747	5.75	2.66667	0.869565	0.0414269	0.00670642	2.62695	3.04258	2.63978e-16	1
chr17-chr17-12547|GM12878_Trac	chr17	77143730	77146301	chr17	77182121	77183654	37872	7.7145e+07	7.71829e+07	1252	464	357	396	1591.44	563.742	16	16.6768	2	3.5	3.40419	1	4.57143	2	0.0334662	0.00514682	2.70095	3.05977	8.20976e-05	1
chr17-chr17-12551|GM12878_Trac	chr17	28982167	28983230	chr17	29042672	29044651	60963	2.89827e+07	2.90437e+07	364	391	161	231	437.387	471.363	12	12.3449	0	2.75	2.64552	0	4.36364	0	0.0338623	0.00347182	inf	inf	1.71048e-295	1
chr17-chr17-12555|GM12878_Trac	chr17	43371183	43373639	chr17	43483586	43484079	111422	43372411	4.34838e+07	624	396	173	433	768.43	477.667	12	12.3449	1	0.25	0.215632	0	12	1	0.0349301	0.00358131	3.28592	3.62584	0.000142245	1
chr17-chr17-12557|GM12878_Trac	chr17	40079940	40082296	chr17	40095457	40096646	14933.5	40081118	4.00961e+07	241	761	298	79	284.203	945.646	15	15.5886	0	1.75	1.64923	0.25	8.57143	0	0.0363219	0.0029792	inf	inf	9.6378e-17	1
chr17-chr17-12562|GM12878_Trac	chr17	35312754	35313391	chr17	35487511	35490715	176040	3.53131e+07	35489113	586	628	343	82	719.574	773.581	14	14.5038	0	0	0	0	14	0	0.031288	0.00274961	inf	inf	1.71048e-295	1
chr17-chr17-12564|GM12878_Trac	chr17	63444685	63446552	chr17	63460743	63462144	15825	6.34456e+07	6.34614e+07	245	464	421	271	289.137	563.742	14	14.5038	2	5.25	5.20141	1.25	2.66667	1.6	0.0367739	0.00646344	2.50831	2.85836	0.00501268	1
chr17-chr17-12565|GM12878_Trac	chr17	61783146	61786470	chr17	61799158	61801235	15388.5	61784808	6.18002e+07	1149	697	312	249	1454.82	862.66	32	34.4228	1	5.25	5.20141	1.5	6.09524	0.666667	0.0508592	0.00195543	4.70095	5.10529	1.31103e-28	1
chr17-chr17-12570|GM12878_Trac	chr17	29369246	29370345	chr17	29558267	29561468	190072	2.93698e+07	2.95599e+07	433	753	295	424	524.425	935.254	16	16.6768	0	1.25	1.16011	0.25	12.8	0	0.0319408	0.00245611	inf	inf	1.50451e-18	1
chr17-chr17-12577|GM12878_Trac	chr17	78705607	78707403	chr17	78771250	78772749	65494.5	78706505	7.8772e+07	1064	754	230	169	1342.49	936.553	12	12.3449	0	3	2.89748	0	4	0	0.0312622	0.00320524	inf	inf	1.71048e-295	1
chr17-chr17-12584|GM12878_Trac	chr17	39797923	39801917	chr17	39866894	39868126	67590	39799920	39867510	1362	1553	469	145	1737.91	1993.5	23	24.3722	0	1	0.918712	0.25	23	0	0.0377792	0.00202091	inf	inf	7.70481e-34	1
chr17-chr17-12588|GM12878_Trac	chr17	69450446	69452586	chr17	69503337	69504180	52242.5	69451516	6.95038e+07	391	1041	67	57	471.363	1312.16	12	12.3449	0	1.5	1.40374	0	8	0	0.034532	0.00354049	inf	inf	1.71048e-295	1
chr17-chr17-12591|GM12878_Trac	chr17	39817692	39822459	chr17	39863604	39868126	45789.5	3.98201e+07	39865865	1578	3478	484	1284	2027.07	4631.43	54	59.4886	6	20.75	21.8852	2.75	2.60241	2.18182	0.0499021	0.00682179	2.87088	3.30958	2.76644e-32	1
chr17-chr17-12593|GM12878_Trac	chr17	76145582	76146522	chr17	76178179	76180494	33284.5	76146052	7.61793e+07	275	522	94	354	326.252	637.62	12	12.3449	0	0.75	0.68007	0	12	0	0.0316464	0.00324463	inf	inf	1.71048e-295	1
chr17-chr17-12594|GM12878_Trac	chr17	71921788	71923116	chr17	72004479	72006814	83194.5	71922452	7.20056e+07	408	1191	43	54	492.811	1510.46	12	12.3449	0	3.25	3.15039	0	3.69231	0	0.0281215	0.00288323	inf	inf	1.71048e-295	1
chr17-chr17-12597|GM12878_Trac	chr17	74511202	74515517	chr17	74527857	74528971	15054.5	7.45134e+07	74528414	441	415	103	61	534.56	501.654	18	18.8623	0	1	0.918712	0	18	0	0.0284608	0.00194534	inf	inf	1.71048e-295	1
chr17-chr17-12601|GM12878_Trac	chr17	78728972	78731331	chr17	78771805	78775488	43495	7.87302e+07	7.87736e+07	1325	1967	427	431	1688.58	2552.24	29	31.0562	1	10.25	10.4692	0.5	2.82927	1	0.0412013	0.00174798	4.55893	4.95681	7.89908e-30	1
chr17-chr17-12604|GM12878_Trac	chr17	39799371	39801190	chr17	39863926	39865665	64515	3.98003e+07	3.98648e+07	971	1826	260	1019	1220.06	2361.28	19	19.9592	2	5.75	5.72043	0.75	3.30435	2	0.0458397	0.00593663	2.94888	3.31898	1.10793e-07	1
chr17-chr17-12605|GM12878_Trac	chr17	44186056	44188317	chr17	44347440	44348974	161020	4.41872e+07	44348207	481	997	739	178	585.355	1254.24	14	14.5038	1	4.5	4.42718	0	3.11111	1	0.0316672	0.00278294	3.50831	3.85836	7.73112e-07	1
chr17-chr17-12606|GM12878_Trac	chr17	17178112	17180129	chr17	17205575	17206613	26973.5	1.71791e+07	17206094	399	651	60	403	481.451	803.227	13	13.4224	1	2.75	2.64552	0.5	4.72727	1	0.036528	0.00345704	3.40139	3.74657	1.08783e-05	1
chr17-chr17-12607|GM12878_Trac	chr17	78728865	78731363	chr17	78777467	78780382	48810.5	78730114	7.87789e+07	1388	1300	443	434	1772.62	1655.29	25	26.5923	0	11.5	11.8076	1	2.17391	0	0.0396457	0.00195109	inf	inf	1.62021e-22	1
chr17-chr17-12608|GM12878_Trac	chr17	75315675	75316720	chr17	75410456	75412945	95503	7.53162e+07	7.54117e+07	864	775	255	471	1079.86	963.842	13	13.4224	1	1.5	1.40374	0.75	8.66667	1	0.031577	0.00298847	3.40139	3.74657	1.08783e-05	1
chr17-chr17-12610|GM12878_Trac	chr17	42585821	42587567	chr17	42654809	42656409	68915	42586694	42655609	743	816	135	302	922.273	1017.22	14	14.5038	0	4.5	4.42718	0	3.11111	0	0.0359167	0.00315639	inf	inf	1.71048e-295	1
chr17-chr17-12615|GM12878_Trac	chr17	67602752	67603618	chr17	67626277	67630029	24968	67603185	67628153	497	956	149	353	605.728	1200.36	12	12.3449	1	1.75	1.64923	0.5	6.85714	1	0.022306	0.00228698	3.28592	3.62584	0.000142245	1
chr17-chr17-12616|GM12878_Trac	chr17	9370496	9373991	chr17	9389101	9389794	17204	9.37224e+06	9.38945e+06	647	430	112	22	798.068	520.627	17	17.7681	1	0.5	0.445088	0	17	1	0.0348447	0.00252179	3.78842	4.15121	1.87284e-10	1
chr17-chr17-12620|GM12878_Trac	chr17	64384672	64385604	chr17	64403090	64405011	18912.5	64385138	6.44041e+07	386	612	211	106	465.063	752.987	14	14.5038	1	2.75	2.64552	0.25	5.09091	1	0.0421231	0.00370181	3.50831	3.85836	7.73112e-07	1
chr17-chr17-12622|GM12878_Trac	chr17	75364138	75366203	chr17	75400806	75403274	36869.5	7.53652e+07	75402040	1034	1064	618	464	1302.94	1342.49	20	21.0588	1	6.75	6.76448	2.25	2.96296	0.444444	0.0378737	0.00232986	4.02288	4.39635	9.77372e-09	1
chr17-chr17-12623|GM12878_Trac	chr17	39817138	39823913	chr17	39842322	39844566	22918.5	3.98205e+07	39843444	1728	892	589	189	2228.95	1116.47	37	40.0652	1	6	5.98072	1.5	6.16667	0.666667	0.0352158	0.001171	4.91041	5.32428	5.36851e-37	1
chr17-chr17-12624|GM12878_Trac	chr17	32482777	32484492	chr17	32568474	32570927	86066	3.24836e+07	3.25697e+07	552	1538	434	231	675.982	1973.38	17	17.7681	0	4.5	4.42718	0	3.77778	0	0.0350119	0.00253389	inf	inf	1.71048e-295	1
chr17-chr17-12625|GM12878_Trac	chr17	8855855	8859260	chr17	8938712	8940032	81814.5	8.85756e+06	8939372	2254	840	97	34	2942.82	1048.52	23	24.3722	0	2.75	2.64552	0	8.36364	0	0.041785	0.00223519	inf	inf	1.71048e-295	1
chr17-chr17-12626|GM12878_Trac	chr17	32482385	32485347	chr17	32608287	32609821	125188	32483866	32609054	747	387	530	92	927.464	466.322	19	19.9592	2	3.5	3.40419	0.75	5.42857	2	0.0362762	0.00469807	2.94888	3.31898	1.10793e-07	1
chr17-chr17-12629|GM12878_Trac	chr17	59761663	59764087	chr17	59827293	59829691	65617	59762875	59828492	658	1615	465	780	812.259	2076.79	16	16.6768	2	8	8.0794	0.75	2	2	0.0284831	0.00438045	2.70095	3.05977	8.20976e-05	1
chr17-chr17-12632|GM12878_Trac	chr17	40561535	40563437	chr17	40622102	40624994	61062	40562486	40623548	1276	1149	294	322	1623.35	1454.82	19	19.9592	1	7.25	7.28922	0.75	2.62069	1	0.0340212	0.00220302	3.94888	4.31898	5.44438e-13	1
chr17-chr17-12633|GM12878_Trac	chr17	64090414	64092326	chr17	64128018	64132815	39046.5	64091370	6.41304e+07	753	1958	238	1145	935.254	2540.03	32	34.4228	4	5.75	5.72043	1.5	5.56522	2.66667	0.0409436	0.00629678	2.70095	3.10529	3.53446e-15	1
chr17-chr17-12634|GM12878_Trac	chr17	67529310	67532368	chr17	67574097	67576679	44549	67530839	67575388	760	1970	317	562	944.346	2556.31	20	21.0588	3	6.75	6.76448	1	2.96296	3	0.03044	0.0056177	2.43792	2.81139	2.01673e-06	1
chr17-chr17-12635|GM12878_Trac	chr17	71933022	71933780	chr17	72004316	72006672	72093	71933401	72005494	327	1229	21	53	391.014	1560.89	12	12.3449	0	0	0	0	12	0	0.0330793	0.00339154	inf	inf	1.71048e-295	1
chr17-chr17-12647|GM12878_Trac	chr17	61904274	61905116	chr17	61926367	61929226	23101.5	61904695	6.19278e+07	490	395	103	461	596.811	476.406	16	16.6768	0	0	0	0	16	0	0.0371103	0.00285363	inf	inf	1.71048e-295	1
chr17-chr17-12649|GM12878_Trac	chr17	8855901	8859142	chr17	8984263	8986465	127842	8.85752e+06	8985364	2138	831	91	60	2784.67	1036.77	19	19.9592	0	3.75	3.65882	0	5.06667	0	0.0299647	0.00194034	inf	inf	1.71048e-295	1
chr17-chr17-12650|GM12878_Trac	chr17	28499762	28501884	chr17	28547782	28551917	49026.5	28500823	2.85498e+07	1001	1434	349	767	1259.5	1834.08	27	28.8204	5	3.5	3.40419	1	7.71429	5	0.0370418	0.00843956	2.13391	2.52709	1.69919e-07	1
chr17-chr17-12652|GM12878_Trac	chr17	67613340	67615072	chr17	67649280	67651548	36208	67614206	67650414	479	1197	131	141	582.81	1518.42	12	12.3449	1	3.25	3.15039	1	3.69231	1	0.0257523	0.00264032	3.28592	3.62584	0.000142245	1
chr17-chr17-12659|GM12878_Trac	chr17	42577858	42580608	chr17	42603406	42605518	25229	42579233	42604462	1027	544	1050	456	1293.72	665.743	25	26.5923	7	8.25	8.34356	3.5	3.0303	2	0.0441386	0.0152054	1.53745	1.92558	0.00488115	1
chr17-chr17-12660|GM12878_Trac	chr17	77330833	77333205	chr17	77439716	77441860	108769	77332019	77440788	790	1324	309	507	983.355	1687.25	17	17.7681	0	6.5	6.50276	0.25	2.61538	0	0.0323139	0.00233863	inf	inf	2.21068e-20	1
chr17-chr17-12661|GM12878_Trac	chr17	78694889	78697714	chr17	78725306	78726055	29379	7.86963e+07	7.87257e+07	1119	912	226	172	1415.13	1142.66	12	12.3449	0	0.75	0.68007	0	12	0	0.0288218	0.00295503	inf	inf	1.71048e-295	1
chr17-chr17-12666|GM12878_Trac	chr17	4732935	4734268	chr17	4786671	4789857	54662.5	4.7336e+06	4788264	471	494	119	402	572.637	601.905	18	18.8623	2	1.5	1.40374	2.75	12	0.727273	0.034192	0.00467416	2.87088	3.23743	0.000161345	1
chr17-chr17-12671|GM12878_Trac	chr17	2086330	2087941	chr17	2214960	2216310	128500	2.08714e+06	2215635	1127	1087	237	409	1425.71	1372.85	14	14.5038	0	2.75	2.64552	0.25	5.09091	0	0.0405867	0.00356679	inf	inf	5.78879e-15	1
chr17-chr17-12672|GM12878_Trac	chr17	61783402	61785801	chr17	61815212	61817501	31755	6.17846e+07	6.18164e+07	953	842	221	262	1196.42	1051.13	17	17.7681	0	6.5	6.50276	0	2.61538	0	0.0311283	0.00225283	inf	inf	1.71048e-295	1
chr17-chr17-12674|GM12878_Trac	chr17	55561661	55563921	chr17	55576381	55577277	14038	55562791	55576829	213	573	81	113	249.776	702.892	14	14.5038	0	1.75	1.64923	0.25	8	0	0.038079	0.00334641	inf	inf	5.78879e-15	1
chr17-chr17-12677|GM12878_Trac	chr17	60600392	60602656	chr17	60652261	60653324	51268.5	60601524	6.06528e+07	902	335	1236	210	1129.56	401.021	15	15.5886	1	2	1.89632	1	7.5	1	0.0387019	0.00317441	3.60784	3.96242	5.13146e-08	1
chr17-chr17-12678|GM12878_Trac	chr17	68180901	68183137	chr17	68197328	68197925	15607.5	68182019	6.81976e+07	978	119	245	49	1229.26	135.896	12	12.3449	1	0	0	0	12	1	0.0363604	0.00372795	3.28592	3.62584	0.000142245	1
chr17-chr17-12680|GM12878_Trac	chr17	82847180	82847800	chr17	82863484	82865235	16869.5	82847490	8.28644e+07	96	648	27	621	108.564	799.357	12	12.3449	0	0.75	0.68007	0.75	12	0	0.0434454	0.00445435	inf	inf	5.66876e-06	1
chr17-chr17-12683|GM12878_Trac	chr17	5209672	5211491	chr17	5236702	5239116	27327.5	5.21058e+06	5237909	537	718	69	210	656.789	889.853	18	18.8623	2	6.75	6.76448	0.75	2.66667	2	0.0365021	0.00498997	2.87088	3.23743	1.05862e-06	1
chr17-chr17-12689|GM12878_Trac	chr17	67386639	67395806	chr17	67569945	67580746	184123	6.73912e+07	6.75753e+07	2184	4512	1196	1025	2847.34	6079.95	67	74.5383	8	25.25	26.8704	7.25	2.65347	1.10345	0.0288028	0.00423128	2.76704	3.21991	1.30851e-39	1
chr17-chr17-12699|GM12878_Trac	chr17	48411711	48414263	chr17	48441278	48441797	28550.5	48412987	4.84415e+07	919	611	327	97	1151.83	751.7	14	14.5038	0	0.5	0.445088	0.75	14	0	0.0391329	0.00343903	inf	inf	1.738e-08	1
chr17-chr17-12701|GM12878_Trac	chr17	77187926	77190495	chr17	77210636	77212873	22544	7.71892e+07	7.72118e+07	891	588	346	114	1115.17	722.142	17	17.7681	0	6.25	6.2415	0	2.72	0	0.030364	0.00219752	inf	inf	1.71048e-295	1
chr17-chr17-12707|GM12878_Trac	chr17	67509690	67510953	chr17	67529804	67532368	20764.5	6.75103e+07	67531086	462	710	187	293	561.202	879.49	14	14.5038	2	2.5	2.39461	1.25	5.6	1.6	0.0314024	0.00551935	2.50831	2.85836	0.00501268	1
chr17-chr17-12708|GM12878_Trac	chr17	35046744	35047313	chr17	35078550	35082886	33689.5	3.5047e+07	35080718	702	1095	600	391	869.131	1383.41	17	17.7681	3	0.75	0.68007	0	17	3	0.0297512	0.00645949	2.20345	2.56625	0.00370282	1
chr17-chr17-12709|GM12878_Trac	chr17	39117569	39119411	chr17	39152929	39154150	35049.5	39118490	3.91535e+07	562	573	138	746	688.791	702.892	12	12.3449	1	3.5	3.40419	0	3.42857	1	0.0336301	0.00344801	3.28592	3.62584	0.000142245	1
chr17-chr17-12710|GM12878_Trac	chr17	72021499	72023607	chr17	72056002	72057965	34430.5	72022553	7.2057e+07	966	559	58	77	1213.49	684.947	13	13.4224	0	4.25	4.17036	0	3.05882	0	0.0274117	0.00259427	inf	inf	1.71048e-295	1
chr17-chr17-12711|GM12878_Trac	chr17	39866710	39868080	chr17	39885520	39887101	18915.5	39867395	3.98863e+07	1566	172	152	193	2010.95	199.743	13	13.4224	0	4	3.91423	0	3.25	0	0.0378153	0.00357888	inf	inf	1.71048e-295	1
chr17-chr17-12712|GM12878_Trac	chr17	78289232	78290372	chr17	78337540	78339288	48612	78289802	78338414	221	985	403	168	259.592	1238.46	12	12.3449	1	1.75	1.64923	0.75	6.85714	1	0.0356679	0.00365695	3.28592	3.62584	0.000142245	1
chr17-chr17-12719|GM12878_Trac	chr17	35415692	35417913	chr17	35432409	35433734	16269	3.54168e+07	3.54331e+07	370	859	102	63	444.927	1073.33	16	16.6768	2	5.5	5.46065	0.75	2.90909	2	0.0387325	0.00595672	2.70095	3.05977	8.20976e-05	1
chr17-chr17-12720|GM12878_Trac	chr17	65038650	65041560	chr17	65099781	65101184	60377.5	65040105	6.51005e+07	1538	880	309	486	1973.38	1100.78	16	16.6768	0	2.5	2.39461	0	6.4	0	0.0318445	0.00244871	inf	inf	1.71048e-295	1
chr17-chr17-12722|GM12878_Trac	chr17	32482115	32484807	chr17	32515481	32517689	33124	32483461	32516585	745	1565	526	173	924.868	2009.61	23	24.3722	0	8	8.0794	0	2.875	0	0.0402926	0.00215536	inf	inf	1.71048e-295	1
chr17-chr17-12725|GM12878_Trac	chr17	27281589	27283251	chr17	27298002	27301715	17438.5	27282420	2.72999e+07	665	616	213	661	821.296	758.133	18	18.8623	1	4	3.91423	0.25	4.5	1	0.0287467	0.00196489	3.87088	4.23743	1.03728e-11	1
chr17-chr17-12728|GM12878_Trac	chr17	78084416	78085862	chr17	78251172	78253012	166953	78085139	78252092	279	649	511	575	331.216	800.647	13	13.4224	1	2.5	2.39461	0.25	5.2	1	0.0339602	0.00321402	3.40139	3.74657	1.08783e-05	1
chr17-chr17-12734|GM12878_Trac	chr17	77331621	77332803	chr17	77399933	77400796	68152.5	77332212	7.74004e+07	626	240	228	131	771.005	282.97	12	12.3449	1	3.25	3.15039	1.25	3.69231	0.8	0.0503712	0.00516443	3.28592	3.62584	0.00164588	1
chr17-chr17-12738|GM12878_Trac	chr17	35448046	35449051	chr17	35487511	35488628	39521	3.54485e+07	3.54881e+07	676	435	116	44	835.505	526.958	13	13.4224	0	2.75	2.64552	0	4.72727	0	0.0525886	0.00497704	inf	inf	1.71048e-295	1
chr17-chr17-12740|GM12878_Trac	chr17	21061385	21063014	chr17	21089362	21091536	28249.5	2.10622e+07	21090449	472	634	50	170	573.909	781.31	16	16.6768	1	2.75	2.64552	0.5	5.81818	1	0.036115	0.00277709	3.70095	4.05977	3.19477e-09	1
chr17-chr17-12747|GM12878_Trac	chr17	17185932	17187587	chr17	17205166	17206659	19153	1.71868e+07	1.72059e+07	350	782	99	504	419.814	972.946	14	14.5038	2	3.25	3.15039	1	4.30769	2	0.0381757	0.00670983	2.50831	2.85836	0.00501268	1
chr17-chr17-12748|GM12878_Trac	chr17	48427101	48429814	chr17	48455536	48457571	28096	4.84285e+07	4.84566e+07	1086	542	506	513	1371.53	663.184	22	23.2654	2	5	4.94274	1.75	4.4	1.14286	0.0397746	0.00444872	3.16038	3.54012	8.19165e-12	1
chr17-chr17-12750|GM12878_Trac	chr17	47204149	47206492	chr17	47286110	47288021	81745	4.72053e+07	4.72871e+07	1557	791	1148	521	1998.87	984.656	14	14.5038	1	3	2.89748	1	4.66667	1	0.0282504	0.00248267	3.50831	3.85836	7.73112e-07	1
chr17-chr17-12752|GM12878_Trac	chr17	39776124	39778779	chr17	39808485	39810097	31839.5	3.97775e+07	39809291	1703	412	232	383	2195.25	497.863	13	13.4224	1	2.5	2.39461	1	5.2	1	0.0261526	0.0024751	3.40139	3.74657	1.08783e-05	1
chr17-chr17-12753|GM12878_Trac	chr17	42577863	42579955	chr17	42656011	42656308	77250.5	42578909	4.26562e+07	781	525	773	101	971.645	641.452	18	18.8623	1	0	0	0.5	18	1	0.0646771	0.00442079	3.87088	4.23743	1.03728e-11	1
chr17-chr17-12759|GM12878_Trac	chr17	50866946	50868529	chr17	50915231	50917671	48713.5	5.08677e+07	50916451	751	471	863	360	932.657	572.637	17	17.7681	3	3	2.89748	0.75	5.66667	3	0.0362738	0.00787567	2.20345	2.56625	0.00370282	1
chr17-chr17-12760|GM12878_Trac	chr17	27493940	27496918	chr17	27519091	27520067	24150	27495429	27519579	818	544	964	450	1019.82	665.743	15	15.5886	2	0.25	0.215632	0.75	15	2	0.0325648	0.00534207	2.60784	2.96242	0.000662166	1
chr17-chr17-12761|GM12878_Trac	chr17	64090821	64093415	chr17	64118296	64122563	28311.5	64092118	6.41204e+07	900	1321	295	679	1126.95	1683.25	30	32.1767	3	10.25	10.4692	3.5	2.92683	0.857143	0.0375343	0.00461796	3.02288	3.42298	5.64427e-15	1
chr17-chr17-12762|GM12878_Trac	chr17	45059705	45063243	chr17	45087442	45089318	26906	45061474	45088380	1499	317	1770	122	1921.09	378.521	21	22.1609	3	9.5	9.66964	4	2.21053	0.75	0.0332962	0.0058522	2.50831	2.88498	5.92508e-05	1
chr17-chr17-12768|GM12878_Trac	chr17	8949285	8951143	chr17	8983607	8986472	34825.5	8950214	8.98504e+06	656	967	26	73	809.678	1214.8	19	19.9592	0	6.25	6.2415	0	3.04	0	0.0345326	0.00223614	inf	inf	1.71048e-295	1
chr17-chr17-12769|GM12878_Trac	chr17	82275393	82276545	chr17	82291426	82292940	16214	82275969	82292183	160	553	174	1111	185.197	677.262	12	12.3449	1	3	2.89748	0.75	4	1	0.038638	0.00396147	3.28592	3.62584	0.000142245	1
chr17-chr17-12770|GM12878_Trac	chr17	77329990	77332759	chr17	77492063	77495339	162326	7.73314e+07	77493701	740	551	306	298	918.38	674.702	24	25.4812	5	7.75	7.81562	2.25	3.09677	2.22222	0.0340807	0.00873554	1.96399	2.34943	2.73606e-05	1
chr17-chr17-12771|GM12878_Trac	chr17	80760525	80762927	chr17	80788920	80790389	27928.5	80761726	8.07897e+07	462	705	178	146	561.202	873.015	17	17.7681	3	4.25	4.17036	0.5	4	3	0.0376981	0.00818492	2.20345	2.56625	0.00370282	1
chr17-chr17-12772|GM12878_Trac	chr17	48299804	48301323	chr17	48333013	48336138	34012	4.83006e+07	4.83346e+07	899	1258	156	713	1125.64	1599.42	18	18.8623	0	4.75	4.68465	0.75	3.78947	0	0.0332716	0.00227417	inf	inf	7.4065e-14	1
chr17-chr17-12774|GM12878_Trac	chr17	28925232	28926366	chr17	28951895	28953909	27103	28925799	28952902	352	1166	196	1342	422.322	1477.33	14	14.5038	0	3	2.89748	0.25	4.66667	0	0.0381757	0.00335491	inf	inf	5.78879e-15	1
chr17-chr17-12782|GM12878_Trac	chr17	57354799	57358325	chr17	57421395	57423991	66131	57356562	57422693	1626	1034	514	355	2091.58	1302.94	25	26.5923	1	8.25	8.34356	1.5	3.0303	0.666667	0.0350542	0.00172513	4.34481	4.73294	3.7949e-18	1
chr17-chr17-12783|GM12878_Trac	chr17	78705899	78707299	chr17	78737193	78740852	32423.5	78706599	7.8739e+07	984	1435	185	718	1237.14	1835.42	24	25.4812	6	2	1.89632	3	12	2	0.0407231	0.0125257	1.70095	2.0864	0.00100705	1
chr17-chr17-12786|GM12878_Trac	chr17	8892347	8895012	chr17	8956160	8959109	63955	8.89368e+06	8.95763e+06	1144	1544	155	53	1448.2	1981.43	25	26.5923	0	8.25	8.34356	0	3.0303	0	0.0382262	0.00188124	inf	inf	1.71048e-295	1
chr17-chr17-12790|GM12878_Trac	chr17	30331732	30333051	chr17	30376588	30379015	45410	3.03324e+07	3.03778e+07	819	1233	148	1141	1021.13	1566.2	13	13.4224	1	1	0.918712	1.25	13	0.8	0.0297899	0.00281935	3.40139	3.74657	0.000157089	1
chr17-chr17-12791|GM12878_Trac	chr17	17147987	17151750	chr17	17179464	17180129	29928	1.71499e+07	1.71798e+07	753	311	172	40	935.254	371.034	15	15.5886	0	0	0	0.75	15	0	0.0290789	0.00238511	inf	inf	8.66175e-10	1
chr17-chr17-12792|GM12878_Trac	chr17	74465157	74467832	chr17	74493006	74493599	26808	7.44665e+07	7.44933e+07	800	246	367	276	996.373	290.371	16	16.6768	2	0.25	0.215632	0	16	2	0.0420273	0.00646344	2.70095	3.05977	8.20976e-05	1
chr17-chr17-12793|GM12878_Trac	chr17	65021851	65023396	chr17	65122049	65123966	100384	6.50226e+07	6.5123e+07	1304	606	249	510	1660.61	745.27	13	13.4224	0	3.75	3.65882	0	3.46667	0	0.0322337	0.00305063	inf	inf	1.71048e-295	1
chr17-chr17-12805|GM12878_Trac	chr17	47204162	47206112	chr17	47278686	47280306	74359	47205137	47279496	1469	736	1046	390	1880.91	913.19	12	12.3449	1	3.75	3.65882	0.25	3.2	1	0.0288541	0.00295834	3.28592	3.62584	0.000142245	1
chr17-chr17-12807|GM12878_Trac	chr17	78113869	78116645	chr17	78131692	78134370	17774	78115257	78133031	416	1093	206	531	502.918	1380.77	25	26.5923	6	9.75	9.93584	5.75	2.5641	1.04348	0.0393477	0.0116186	1.75985	2.14797	0.000229931	1
chr17-chr17-12810|GM12878_Trac	chr17	5233066	5235515	chr17	5283180	5284185	49392	5.23429e+06	5.28368e+06	1147	277	105	251	1452.17	328.734	12	12.3449	0	1.5	1.40374	1	8	0	0.0298231	0.00305769	inf	inf	0.000142245	1
chr17-chr17-12813|GM12878_Trac	chr17	42547215	42549294	chr17	42576453	42579963	29953.5	4.25483e+07	42578208	576	1085	149	1173	706.74	1370.21	27	28.8204	2	4	3.91423	1	6.75	2	0.041469	0.00377931	3.45584	3.84902	2.18869e-17	1
chr17-chr17-12817|GM12878_Trac	chr17	75293867	75297132	chr17	75336639	75339975	42807.5	7.52955e+07	75338307	1275	1064	784	1003	1622.02	1342.49	23	24.3722	5	9	9.13819	2	2.55556	2.5	0.0299097	0.00799975	1.90259	2.28524	0.000138079	1
chr17-chr17-12819|GM12878_Trac	chr17	4262833	4265100	chr17	4293020	4294631	29859	4.26397e+06	4.29383e+06	597	531	527	89	733.702	649.118	14	14.5038	1	3.5	3.40419	1.25	4	0.8	0.0309895	0.00272338	3.50831	3.85836	1.39364e-05	1
chr17-chr17-12826|GM12878_Trac	chr17	8939085	8940032	chr17	8979464	8982780	41563.5	8.93956e+06	8981122	761	929	25	72	945.646	1164.94	20	21.0588	0	0	0	0	20	0	0.0402725	0.00247743	inf	inf	1.71048e-295	1
chr17-chr17-12827|GM12878_Trac	chr17	77143228	77146301	chr17	77205432	77206609	61256	7.71448e+07	7.7206e+07	1480	546	487	675	1895.64	668.302	19	19.9592	4	2.75	2.64552	3.75	6.90909	1.06667	0.0383759	0.00994002	1.94888	2.31898	0.008824	1
chr17-chr17-12829|GM12878_Trac	chr17	16569186	16570346	chr17	16587748	16590135	19175.5	16569766	1.65889e+07	332	416	58	227	397.267	502.918	12	12.3449	1	2.5	2.39461	0.25	4.8	1	0.0290412	0.00297752	3.28592	3.62584	0.000142245	1
chr17-chr17-12836|GM12878_Trac	chr17	2244534	2247215	chr17	2258173	2260506	13465	2.24587e+06	2.25934e+06	657	880	174	145	810.969	1100.78	26	27.7054	0	8.25	8.34356	2	3.15152	0	0.0445126	0.00210636	inf	inf	3.07223e-16	1
chr17-chr17-12837|GM12878_Trac	chr17	77146023	77148296	chr17	77211227	77212960	64934	7.71472e+07	7.72121e+07	754	580	341	95	936.553	711.872	14	14.5038	1	4.5	4.42718	0.25	3.11111	1	0.0299993	0.00263636	3.50831	3.85836	7.73112e-07	1
chr17-chr17-12841|GM12878_Trac	chr17	35448243	35449057	chr17	35532464	35535799	85481.5	35448650	3.55341e+07	655	737	96	338	808.388	914.487	14	14.5038	0	0.75	0.68007	0.5	14	0	0.0289653	0.0025455	inf	inf	7.51335e-11	1
chr17-chr17-12844|GM12878_Trac	chr17	29578819	29581607	chr17	29613721	29619675	36485	29580213	29616698	479	1423	287	1285	582.81	1819.38	40	43.4678	10	3	2.89748	1.75	13.3333	5.71429	0.0392774	0.0120811	1.70095	2.11995	1.66031e-09	1
chr17-chr17-12845|GM12878_Trac	chr17	78474271	78475568	chr17	78708438	78710072	234336	7.84749e+07	78709255	667	1225	126	479	823.878	1555.58	12	12.3449	0	2.75	2.64552	0.25	4.36364	0	0.0351447	0.0036033	inf	inf	1.69009e-11	1
chr17-chr17-12847|GM12878_Trac	chr17	8923530	8924762	chr17	8955620	8956786	32057	8924146	8956203	456	1073	28	22	553.584	1354.37	13	13.4224	0	3.25	3.15039	0	4	0	0.0465359	0.0044042	inf	inf	1.71048e-295	1
chr17-chr17-12850|GM12878_Trac	chr17	8856017	8859411	chr17	8993826	8995435	136916	8857714	8.99463e+06	2234	660	95	105	2915.53	814.841	17	17.7681	0	1.25	1.16011	0	13.6	0	0.0291684	0.00211099	inf	inf	1.71048e-295	1
chr17-chr17-12852|GM12878_Trac	chr17	48491850	48494933	chr17	48510242	48511757	17608	4.84934e+07	4.8511e+07	560	638	962	204	686.228	786.465	15	15.5886	1	2	1.89632	0	7.5	1	0.0280038	0.00229693	3.60784	3.96242	5.13146e-08	1
chr17-chr17-12853|GM12878_Trac	chr17	4304327	4304894	chr17	4373903	4376916	70799	4.30461e+06	4.37541e+06	444	1515	219	205	538.362	1942.53	13	13.4224	0	0.25	0.215632	0	13	0	0.0311713	0.00295008	inf	inf	1.71048e-295	1
chr17-chr17-12855|GM12878_Trac	chr17	4339113	4342720	chr17	4375075	4376439	34840.5	4.34092e+06	4375757	1058	1017	563	127	1334.58	1280.55	19	19.9592	1	7	7.02664	0	2.71429	1	0.0328098	0.00212458	3.94888	4.31898	5.44438e-13	1
chr17-chr17-12858|GM12878_Trac	chr17	39915195	39916775	chr17	39939531	39940430	23995.5	39915985	3.994e+07	403	774	145	789	486.498	962.542	12	12.3449	0	3	2.89748	0	4	0	0.0415526	0.00426029	inf	inf	1.71048e-295	1
chr17-chr17-12861|GM12878_Trac	chr17	80737105	80739519	chr17	80758183	80762027	21793	80738312	80760105	827	686	181	341	1031.56	848.431	25	26.5923	3	7.25	7.28922	0.5	3.44828	3	0.0342924	0.00506293	2.75985	3.14797	6.03508e-11	1
chr17-chr17-12862|GM12878_Trac	chr17	78714379	78717420	chr17	78773954	78777060	59607.5	7.87159e+07	78775507	1747	1570	505	355	2254.58	2016.32	26	27.7054	2	10.75	11.0037	0.5	2.4186	2	0.0363081	0.00343624	3.40139	3.79209	3.07223e-16	1
chr17-chr17-12865|GM12878_Trac	chr17	8948531	8950365	chr17	8964297	8965928	15664.5	8949448	8.96511e+06	744	472	24	39	923.57	573.909	12	12.3449	0	3.5	3.40419	0.25	3.42857	0	0.0297284	0.00304799	inf	inf	1.69009e-11	1
chr17-chr17-12874|GM12878_Trac	chr17	27216528	27218264	chr17	27281207	27282523	64469	27217396	27281865	923	643	96	217	1157.07	792.91	14	14.5038	0	3	2.89748	0	4.66667	0	0.0393765	0.00346044	inf	inf	1.71048e-295	1
chr17-chr17-12875|GM12878_Trac	chr17	72029638	72031553	chr17	72044676	72046774	15129.5	7.20306e+07	72045725	1327	455	63	49	1691.25	552.315	14	14.5038	1	5.5	5.46065	0.25	2.54545	1	0.029947	0.00263176	3.50831	3.85836	7.73112e-07	1
chr17-chr17-12878|GM12878_Trac	chr17	64442236	64443877	chr17	64455410	64457962	13629.5	6.44431e+07	64456686	375	605	220	277	451.215	743.984	15	15.5886	2	5.25	5.20141	1.5	2.85714	1.33333	0.0307086	0.00503757	2.60784	2.96242	0.000662166	1
chr17-chr17-12879|GM12878_Trac	chr17	55419014	55422310	chr17	55512008	55514452	92568	55420662	55513230	1148	513	437	258	1453.5	626.13	19	19.9592	1	8	8.0794	0.75	2.375	1	0.0284142	0.00183994	3.94888	4.31898	5.44438e-13	1
chr17-chr17-12880|GM12878_Trac	chr17	2053654	2055251	chr17	2351373	2354104	298286	2.05445e+06	2.35274e+06	653	396	187	218	805.807	477.667	16	16.6768	1	3	2.89748	0.25	5.33333	1	0.0317341	0.00244022	3.70095	4.05977	3.19477e-09	1
chr17-chr17-12883|GM12878_Trac	chr17	61750507	61751306	chr17	61782529	61786211	33463.5	6.17509e+07	61784370	424	1173	68	313	513.034	1486.61	16	16.6768	0	1.25	1.16011	0	12.8	0	0.0306506	0.0023569	inf	inf	1.71048e-295	1
chr17-chr17-12884|GM12878_Trac	chr17	48097043	48098561	chr17	48112682	48115838	16458	48097802	48114260	443	647	365	159	537.095	798.068	15	15.5886	1	3.25	3.15039	0.25	4.61538	1	0.0275484	0.00225958	3.60784	3.96242	5.13146e-08	1
chr17-chr17-12885|GM12878_Trac	chr17	57440117	57443244	chr17	57460698	57463018	20177.5	5.74417e+07	57461858	961	1118	591	264	1206.92	1413.81	26	27.7054	1	16	16.6768	3.5	1.625	0.285714	0.0409741	0.00193891	4.40139	4.79209	2.65237e-10	1
chr17-chr17-12892|GM12878_Trac	chr17	39775241	39778401	chr17	39841435	39844486	66139.5	39776821	3.9843e+07	2112	933	277	210	2749.27	1170.18	26	27.7054	1	9.25	9.40375	0.25	2.81081	1	0.035934	0.00170041	4.40139	4.79209	5.99259e-24	1
chr17-chr17-12899|GM12878_Trac	chr17	17681697	17683222	chr17	17712255	17714085	30710.5	1.76825e+07	17713170	522	727	348	240	637.62	901.518	16	16.6768	1	4.5	4.42718	0.5	3.55556	1	0.0409375	0.00314792	3.70095	4.05977	3.19477e-09	1
chr17-chr17-12901|GM12878_Trac	chr17	69115175	69117156	chr17	69140546	69143830	26022.5	6.91162e+07	69142188	1343	367	186	265	1712.57	441.156	18	18.8623	1	4.25	4.17036	0.75	4.23529	1	0.0293473	0.00200594	3.87088	4.23743	1.03728e-11	1
chr17-chr17-12903|GM12878_Trac	chr17	57902109	57903517	chr17	58005827	58007651	103926	57902813	58006739	1532	672	251	799	1965.33	830.337	16	16.6768	0	3.75	3.65882	0.5	4.26667	0	0.0424955	0.00326772	inf	inf	7.79497e-14	1
chr17-chr17-12911|GM12878_Trac	chr17	66713708	66716319	chr17	67081591	67082856	367210	6.6715e+07	6.70822e+07	625	462	369	128	769.718	561.202	12	12.3449	0	3	2.89748	0	4	0	0.0265761	0.00272479	inf	inf	1.71048e-295	1
chr17-chr17-12916|GM12878_Trac	chr17	43517364	43517872	chr17	43544432	43547437	28316.5	43517618	4.35459e+07	478	422	62	995	581.538	510.504	14	14.5038	1	0	0	0	14	1	0.0342093	0.00300634	3.50831	3.85836	7.73112e-07	1
chr17-chr17-12919|GM12878_Trac	chr17	67514902	67516503	chr17	67574652	67576667	59957	6.75157e+07	6.75757e+07	725	1723	277	470	898.925	2222.21	15	15.5886	1	5.25	5.20141	0.75	2.85714	1	0.0356088	0.0029207	3.60784	3.96242	5.13146e-08	1
chr17-chr17-12921|GM12878_Trac	chr17	67645998	67648431	chr17	67688718	67689842	42065.5	6.76472e+07	67689280	1147	551	192	325	1452.17	674.702	13	13.4224	1	4	3.91423	0.25	3.25	1	0.0313728	0.00296915	3.40139	3.74657	1.08783e-05	1
chr17-chr17-12922|GM12878_Trac	chr17	28465272	28469388	chr17	28483669	28485696	17352.5	28467330	2.84847e+07	529	834	421	230	646.562	1040.69	21	22.1609	4	6	5.98072	3.25	3.5	1.23077	0.0293449	0.00687695	2.09327	2.46995	5.92508e-05	1
chr17-chr17-12927|GM12878_Trac	chr17	21040172	21041643	chr17	21052181	21055153	12759.5	2.10409e+07	21053667	521	679	362	125	636.343	839.382	20	21.0588	1	5.75	5.72043	0.75	3.47826	1	0.0386409	0.00237706	4.02288	4.39635	1.29015e-15	1
chr17-chr17-12932|GM12878_Trac	chr17	4349582	4352778	chr17	4373686	4375676	23501	4351180	4374681	839	1466	239	206	1047.21	1876.89	23	24.3722	0	7.75	7.81562	0.25	2.96774	0	0.0380706	0.0020365	inf	inf	7.70481e-34	1
chr17-chr17-12933|GM12878_Trac	chr17	59760977	59764448	chr17	59848006	59849156	85868.5	5.97627e+07	59848581	813	656	561	255	1013.31	809.678	17	17.7681	0	1.75	1.64923	1	9.71429	0	0.0315796	0.00228549	inf	inf	1.87284e-10	1
chr17-chr17-12939|GM12878_Trac	chr17	39777047	39778815	chr17	39847057	39849868	70531.5	39777931	3.98485e+07	1387	888	164	465	1771.28	1111.24	18	18.8623	1	4.25	4.17036	0.75	4.23529	1	0.0337439	0.00230646	3.87088	4.23743	1.03728e-11	1
chr17-chr17-12943|GM12878_Trac	chr17	68457989	68462026	chr17	68497574	68498953	38256	6.846e+07	6.84983e+07	2238	761	1421	261	2920.99	945.646	22	23.2654	0	3	2.89748	0	7.33333	0	0.0348689	0.00195001	inf	inf	1.71048e-295	1
chr17-chr17-12947|GM12878_Trac	chr17	8960264	8964074	chr17	8984790	8986094	23273	8962169	8985442	844	679	63	35	1053.74	839.382	17	17.7681	0	3.25	3.15039	0	5.23077	0	0.0285353	0.00206517	inf	inf	1.71048e-295	1
chr17-chr17-12954|GM12878_Trac	chr17	4966576	4967793	chr17	5030361	5031939	63965.5	4.96718e+06	5031150	1029	217	1033	121	1296.35	254.682	12	12.3449	1	3.25	3.15039	1.25	3.69231	0.8	0.0368547	0.00377863	3.28592	3.62584	0.00164588	1
chr17-chr17-12955|GM12878_Trac	chr17	35447558	35449086	chr17	35536358	35539829	89771.5	35448322	3.55381e+07	819	1334	155	734	1021.13	1700.58	22	23.2654	1	3.75	3.65882	0.75	5.86667	1	0.0377775	0.00211268	4.16038	4.54012	2.53969e-18	1
chr17-chr17-12959|GM12878_Trac	chr17	80736493	80738673	chr17	80877175	80877808	139908	80737583	8.08775e+07	753	594	208	23	935.254	729.848	12	12.3449	0	0	0	0	12	0	0.0366189	0.00375445	inf	inf	1.71048e-295	1
chr17-chr17-12960|GM12878_Trac	chr17	2259013	2261420	chr17	2281925	2283664	22578	2.26022e+06	2.28279e+06	851	468	143	219	1062.88	568.825	16	16.6768	2	5.75	5.72043	1.5	2.78261	1.33333	0.0331272	0.00509468	2.70095	3.05977	8.20976e-05	1
chr17-chr17-12965|GM12878_Trac	chr17	68181673	68184588	chr17	68288447	68290101	106144	6.81831e+07	68289274	935	1125	255	542	1172.81	1423.06	13	13.4224	0	4	3.91423	1.25	3.25	0	0.024424	0.00231151	inf	inf	0.000157089	1
chr17-chr17-12967|GM12878_Trac	chr17	75336639	75339534	chr17	75371434	75372461	33861	7.53381e+07	7.53719e+07	1010	810	920	288	1271.34	1009.4	16	16.6768	0	1.25	1.16011	0.75	12.8	0	0.0350192	0.00269283	inf	inf	4.04858e-11	1
chr17-chr17-12968|GM12878_Trac	chr17	21050960	21054144	chr17	21098907	21100472	47137.5	21052552	2.10997e+07	717	928	144	602	888.557	1163.63	18	18.8623	2	3.25	3.15039	0.5	5.53846	2	0.032536	0.00444779	2.87088	3.23743	1.05862e-06	1
chr17-chr17-12969|GM12878_Trac	chr17	67485163	67494032	chr17	67567679	67579403	83943.5	6.74896e+07	67573541	1703	4627	839	1049	2195.25	6242.06	71	79.1971	5	28.75	30.7763	3.5	2.46957	1.42857	0.029596	0.00256429	3.52877	3.98545	2.27323e-59	1
chr17-chr17-12970|GM12878_Trac	chr17	8900171	8901766	chr17	8978930	8981794	79393.5	8.90097e+06	8980362	772	803	51	61	959.942	1000.28	13	13.4224	0	6.25	6.2415	0	2.08	0	0.0250265	0.00236853	inf	inf	1.71048e-295	1
chr17-chr17-12976|GM12878_Trac	chr17	67573752	67576633	chr17	67611898	67614735	38124	6.75752e+07	6.76133e+07	1938	628	560	138	2512.91	773.581	19	19.9592	0	7.5	7.55222	0.5	2.53333	0	0.0285235	0.00184702	inf	inf	1.66835e-18	1
chr17-chr17-12977|GM12878_Trac	chr17	48373000	48374813	chr17	48390600	48391961	17374	4.83739e+07	4.83913e+07	322	262	401	199	384.765	310.145	13	13.4224	1	4	3.91423	1.25	3.25	0.8	0.0351585	0.00332743	3.40139	3.74657	0.000157089	1
chr17-chr17-12979|GM12878_Trac	chr17	48841213	48842298	chr17	48877117	48879141	36373.5	4.88418e+07	48878129	747	588	421	576	927.464	722.142	17	17.7681	3	2.25	2.14483	1.5	7.55556	2	0.0469377	0.010191	2.20345	2.56625	0.00370282	1
chr17-chr17-12982|GM12878_Trac	chr17	5209958	5214314	chr17	5232605	5235881	22107	5212136	5234243	877	1432	144	133	1096.85	1831.41	40	43.4678	4	17.25	18.0413	2.25	2.31884	1.77778	0.04499	0.00553526	3.02288	3.44187	4.41235e-24	1
chr17-chr17-12984|GM12878_Trac	chr17	42529115	42532652	chr17	42548259	42549248	17870	4.25309e+07	4.25488e+07	768	419	1312	71	954.742	506.711	13	13.4224	1	0.5	0.445088	1.25	13	0.8	0.024656	0.00233347	3.40139	3.74657	0.000157089	1
chr17-chr17-12999|GM12878_Trac	chr17	20041982	20043841	chr17	20063226	20065944	21673.5	2.00429e+07	20064585	232	881	45	71	273.116	1102.08	13	13.4224	0	4.25	4.17036	0.25	3.05882	0	0.0243813	0.00230747	inf	inf	3.24564e-13	1
chr17-chr17-13009|GM12878_Trac	chr17	40622107	40624994	chr17	40644355	40648033	22643.5	4.06236e+07	40646194	1131	791	309	784	1431	984.656	28	29.9374	5	12.25	12.6139	3.5	2.28571	1.42857	0.0366115	0.00804362	2.18638	2.58195	2.90986e-08	1
chr17-chr17-13010|GM12878_Trac	chr17	60089724	60093225	chr17	60106397	60107669	15558.5	6.00915e+07	60107033	1131	205	425	84	1431	239.976	17	17.7681	0	4.75	4.68465	0.75	3.57895	0	0.0305739	0.00221271	inf	inf	1.7816e-12	1
chr17-chr17-13013|GM12878_Trac	chr17	65890959	65895337	chr17	65914277	65916095	22038	65893148	65915186	576	469	159	60	706.74	570.095	19	19.9592	0	1.75	1.64923	0.25	10.8571	0	0.026323	0.00170453	inf	inf	4.03431e-24	1
chr17-chr17-13014|GM12878_Trac	chr17	17679712	17682057	chr17	17859754	17861293	179639	1.76809e+07	1.78605e+07	337	380	264	236	403.525	457.507	12	12.3449	1	2.75	2.64552	0.5	4.36364	1	0.0265214	0.00271917	3.28592	3.62584	0.000142245	1
chr17-chr17-13018|GM12878_Trac	chr17	77389207	77390390	chr17	77403396	77406129	14964	7.73898e+07	7.74048e+07	211	785	448	221	247.324	976.849	15	15.5886	2	3.25	3.15039	0.5	4.61538	2	0.0328808	0.00539391	2.60784	2.96242	0.000662166	1
chr17-chr17-13019|GM12878_Trac	chr17	48016220	48018760	chr17	48047390	48049341	30875.5	48017490	4.80484e+07	650	1503	371	1628	801.937	1926.45	18	18.8623	3	6.25	6.2415	2.5	2.88	1.2	0.0344051	0.00705496	2.28592	2.65247	0.000610907	1
chr17-chr17-13036|GM12878_Trac	chr17	4215010	4217215	chr17	4395333	4397592	180350	4.21611e+06	4.39646e+06	684	938	398	69	845.845	1176.74	16	16.6768	0	4.5	4.42718	0.25	3.55556	0	0.0307673	0.00236588	inf	inf	1.50451e-18	1
chr17-chr17-13042|GM12878_Trac	chr17	39770052	39770310	chr17	39818685	39821220	49771.5	39770181	3.982e+07	663	1021	129	323	818.713	1285.82	13	13.4224	0	0.25	0.215632	0.25	13	0	0.0399546	0.00378134	inf	inf	3.24564e-13	1
chr17-chr17-13049|GM12878_Trac	chr17	31307780	31309806	chr17	31373264	31375361	65519.5	31308793	3.13743e+07	1811	661	1250	323	2341.01	816.131	18	18.8623	1	4.5	4.42718	0.5	4	1	0.037476	0.00256155	3.87088	4.23743	1.03728e-11	1
chr17-chr17-13051|GM12878_Trac	chr17	48483774	48486005	chr17	48510604	48511693	26259	4.84849e+07	4.85111e+07	498	543	658	141	607.002	664.463	12	12.3449	0	1.5	1.40374	0	8	0	0.0310268	0.00318111	inf	inf	1.71048e-295	1
chr17-chr17-13052|GM12878_Trac	chr17	75343219	75345949	chr17	75378108	75381052	34996	75344584	75379580	1640	795	969	471	2110.41	989.863	25	26.5923	3	11.25	11.5394	3.75	2.22222	0.8	0.037822	0.00558403	2.75985	3.14797	9.73317e-09	1
chr17-chr17-13055|GM12878_Trac	chr17	17681088	17683222	chr17	17748636	17752302	68314	17682155	17750469	567	1476	389	513	695.199	1890.28	26	27.7054	3	8.75	8.87297	1.25	2.97143	2.4	0.0384804	0.00546273	2.81643	3.20713	6.67624e-12	1
chr17-chr17-13057|GM12878_Trac	chr17	30904518	30910726	chr17	30966474	30973222	62226	30907622	30969848	720	1755	805	874	892.445	2265.38	52	57.187	13	16.5	17.222	6.75	3.15152	1.92593	0.0344529	0.0105971	1.70095	2.13718	3.83647e-14	1
chr17-chr17-13060|GM12878_Trac	chr17	4732792	4734885	chr17	4747494	4748403	14110	4.73384e+06	4.74795e+06	545	249	166	73	667.022	294.074	13	13.4224	0	1.5	1.40374	0.25	8.66667	0	0.0371729	0.00351808	inf	inf	3.24564e-13	1
chr17-chr17-13061|GM12878_Trac	chr17	49179673	49181875	chr17	49223061	49224858	43185.5	49180774	4.9224e+07	361	595	364	520	433.618	731.132	14	14.5038	2	5	4.94274	0.5	2.8	2	0.0300518	0.00528195	2.50831	2.85836	0.00501268	1
chr17-chr17-13062|GM12878_Trac	chr17	2086718	2088405	chr17	2121382	2124790	35524.5	2.08756e+06	2123086	1039	848	254	367	1309.53	1058.96	15	15.5886	2	3.5	3.40419	1.25	4.28571	1.6	0.0252721	0.00414574	2.60784	2.96242	0.000662166	1
chr17-chr17-13064|GM12878_Trac	chr17	64061145	64062313	chr17	64089907	64092725	29587	64061729	64091316	666	901	106	325	822.587	1128.25	14	14.5038	1	4	3.91423	0.5	3.5	1	0.0301498	0.00264959	3.50831	3.85836	7.73112e-07	1
chr17-chr17-13065|GM12878_Trac	chr17	72004719	72006666	chr17	72421345	72423830	416895	7.20057e+07	7.24226e+07	1083	1715	41	68	1367.57	2211.42	16	16.6768	0	4.75	4.68465	0	3.36842	0	0.0309895	0.00238296	inf	inf	1.71048e-295	1
chr17-chr17-13066|GM12878_Trac	chr17	8914741	8916972	chr17	8933481	8935670	18719	8.91586e+06	8.93458e+06	673	694	51	60	831.629	858.779	13	13.4224	0	3.75	3.65882	0	3.46667	0	0.0252473	0.00238943	inf	inf	1.71048e-295	1
chr17-chr17-13068|GM12878_Trac	chr17	77330622	77333315	chr17	77459710	77463398	129586	7.7332e+07	77461554	846	1711	326	1076	1056.35	2206.03	25	26.5923	2	6	5.98072	1.25	4.16667	1.6	0.0336314	0.00331022	3.34481	3.73294	4.15925e-15	1
chr17-chr17-13070|GM12878_Trac	chr17	78696474	78698001	chr17	78774463	78776149	78068.5	7.86972e+07	78775306	779	1246	156	241	969.044	1583.47	12	12.3449	0	3.25	3.15039	0.25	3.69231	0	0.0320601	0.00328704	inf	inf	1.69009e-11	1
chr17-chr17-13071|GM12878_Trac	chr17	48815035	48817925	chr17	48834177	48835597	18407	48816480	48834887	632	532	1067	210	778.733	650.396	14	14.5038	2	2.25	2.14483	1.25	6.22222	1.6	0.0278833	0.00490082	2.50831	2.85836	0.00501268	1
chr17-chr17-13073|GM12878_Trac	chr17	5195911	5201134	chr17	5242039	5244545	44769.5	5.19852e+06	5243292	1169	638	256	180	1481.31	786.465	38	41.1981	3	7	7.02664	0.25	5.42857	3	0.0422041	0.00409934	3.36392	3.77954	9.99775e-27	1
chr17-chr17-13082|GM12878_Trac	chr17	28372010	28374354	chr17	28383689	28384928	11126.5	28373182	2.83843e+07	343	212	264	76	411.039	248.55	14	14.5038	1	4	3.91423	0.75	3.5	1	0.0335409	0.0029476	3.50831	3.85836	7.73112e-07	1
chr17-chr17-13087|GM12878_Trac	chr17	21052135	21055204	chr17	21088605	21090613	35939.5	2.10537e+07	21089609	752	638	148	135	933.956	786.465	19	19.9592	0	5	4.94274	0	3.8	0	0.0321248	0.00208022	inf	inf	1.71048e-295	1
chr17-chr17-13088|GM12878_Trac	chr17	77428494	77431441	chr17	77491110	77492970	62072.5	7.743e+07	77492040	723	409	809	129	896.333	494.074	21	22.1609	5	2.75	2.64552	2.75	7.63636	1.81818	0.0375007	0.0109853	1.77134	2.14802	0.00311419	1
chr17-chr17-13098|GM12878_Trac	chr17	69414716	69416662	chr17	69516181	69517911	101357	69415689	69517046	1068	587	133	39	1347.77	720.858	13	13.4224	0	3	2.89748	0	4.33333	0	0.0303572	0.00287303	inf	inf	1.71048e-295	1
chr17-chr17-13100|GM12878_Trac	chr17	18920969	18922335	chr17	18960625	18962249	39785	18921652	18961437	1126	222	148	137	1424.39	260.82	12	12.3449	1	2.75	2.64552	0.5	4.36364	1	0.0344512	0.0035322	3.28592	3.62584	0.000142245	1
chr17-chr17-13105|GM12878_Trac	chr17	8938585	8940032	chr17	8964567	8966315	26132.5	8.93931e+06	8965441	873	523	36	44	1091.62	638.897	13	13.4224	0	3.25	3.15039	0	4	0	0.0349274	0.00330556	inf	inf	1.71048e-295	1
chr17-chr17-13109|GM12878_Trac	chr17	20072230	20075249	chr17	20089501	20091387	16704.5	2.00737e+07	20090444	1037	330	111	57	1306.89	394.766	15	15.5886	0	2.75	2.64552	0.25	5.45455	0	0.026251	0.00215316	inf	inf	9.6378e-17	1
chr17-chr17-13110|GM12878_Trac	chr17	10046187	10048686	chr17	10058280	10060938	12172.5	1.00474e+07	10059609	300	411	34	51	357.324	496.6	13	13.4224	1	4	3.91423	0.25	3.25	1	0.0216391	0.00204795	3.40139	3.74657	1.08783e-05	1
chr17-chr17-13113|GM12878_Trac	chr17	67420905	67422683	chr17	67473954	67475867	53116.5	67421794	6.74749e+07	499	840	148	624	608.276	1048.52	12	12.3449	0	3	2.89748	0	4	0	0.0279082	0.00286136	inf	inf	1.71048e-295	1
chr17-chr17-13115|GM12878_Trac	chr17	83174440	83177154	chr17	83198365	83200889	23830	83175797	83199627	348	414	253	141	417.306	500.39	20	21.0588	0	6.75	6.76448	0.5	2.96296	0	0.0327762	0.00201628	inf	inf	9.90766e-22	1
chr17-chr17-13118|GM12878_Trac	chr17	80759967	80762095	chr17	80779782	80781789	19754.5	80761031	8.07808e+07	479	661	172	573	582.81	816.131	14	14.5038	2	4.75	4.68465	1.75	2.94737	1.14286	0.0290634	0.00510823	2.50831	2.85836	0.00501268	1
chr17-chr17-13120|GM12878_Trac	chr17	48426840	48430582	chr17	48450268	48454406	23626	48428711	48452337	1218	984	633	609	1546.28	1237.14	28	29.9374	5	9.75	9.93584	3.75	2.87179	1.33333	0.0305018	0.00670131	2.18638	2.58195	2.90986e-08	1
chr17-chr17-13121|GM12878_Trac	chr17	78718000	78720308	chr17	78774983	78776220	56447.5	78719154	7.87756e+07	1049	1092	387	205	1322.71	1379.45	15	15.5886	0	4.5	4.42718	0	3.33333	0	0.0363219	0.0029792	inf	inf	1.71048e-295	1
chr17-chr17-13122|GM12878_Trac	chr17	75249612	75250965	chr17	75269956	75272009	20694	7.52503e+07	7.5271e+07	786	449	232	460	978.15	544.703	12	12.3449	0	2.5	2.39461	0.5	4.8	0	0.0302434	0.00310078	inf	inf	5.49868e-08	1
chr17-chr17-13125|GM12878_Trac	chr17	49615869	49617405	chr17	49629365	49630778	13434.5	49616637	4.96301e+07	361	392	203	303	433.618	472.623	12	12.3449	1	3.25	3.15039	0.75	3.69231	1	0.0349301	0.00358131	3.28592	3.62584	0.000142245	1
chr17-chr17-13140|GM12878_Trac	chr17	67519958	67521581	chr17	67569794	67571960	50107.5	6.75208e+07	67570877	775	1040	160	167	963.842	1310.85	12	12.3449	0	3.75	3.65882	0.25	3.2	0	0.0271863	0.00278735	inf	inf	1.69009e-11	1
chr17-chr17-13141|GM12878_Trac	chr17	30351454	30353324	chr17	30378622	30381568	27706	30352389	30380095	479	1683	180	1419	582.81	2168.3	19	19.9592	4	5.5	5.46065	1.75	3.45455	2.28571	0.0338658	0.00877182	1.94888	2.31898	0.008824	1
chr17-chr17-13142|GM12878_Trac	chr17	67385026	67392248	chr17	67435170	67444102	50999	67388637	67439636	1943	1775	1117	1157	2519.69	2292.37	54	59.4886	16	25	26.5923	14.25	2.16	1.12281	0.0286951	0.0104606	1.45584	1.89454	2.08567e-11	1
chr17-chr17-13151|GM12878_Trac	chr17	43483620	43484839	chr17	43516230	43518337	33054	4.34842e+07	4.35173e+07	472	676	530	156	573.909	835.505	15	15.5886	0	3.5	3.40419	0	4.28571	0	0.0387135	0.00317537	inf	inf	1.71048e-295	1
chr17-chr17-13154|GM12878_Trac|loop_chr17-chr17-14525|K562_Trac	chr17	21117374	21130559	chr17	21277757	21290419	160122	2.1124e+07	21284088	1911	2224	1099	1382	2476.32	2901.88	96	108.564	26	40.25	43.7518	15.5	2.38509	1.67742	0.0318827	0.0106238	1.58548	2.06196	5.68134e-28	1
chr17-chr17-13155|GM12878_Trac	chr17	67390171	67390976	chr17	67467357	67469776	77993	6.73906e+07	6.74686e+07	628	819	202	644	773.581	1021.13	14	14.5038	1	0.25	0.215632	1.25	14	0.8	0.0372758	0.00327583	3.50831	3.85836	1.39364e-05	1
chr17-chr17-13165|GM12878_Trac	chr17	32783557	32785279	chr17	32828620	32829779	44781.5	32784418	3.28292e+07	651	883	538	468	803.227	1104.7	12	12.3449	1	3.5	3.40419	1	3.42857	1	0.0357546	0.00366583	3.28592	3.62584	0.000142245	1
chr17-chr17-13166|GM12878_Trac	chr17	68179048	68186779	chr17	68454584	68467433	278095	6.81829e+07	6.8461e+07	1882	3504	559	2643	2437.05	4667.63	77	86.2076	16	22.75	24.0953	9.5	3.38462	1.68421	0.0321173	0.0082109	1.96774	2.42974	3.48688e-29	1
chr17-chr17-13167|GM12878_Trac	chr17	78732757	78733690	chr17	78777596	78780664	45906.5	7.87332e+07	78779130	524	1265	179	447	640.174	1608.72	12	12.3449	1	2.75	2.64552	1	4.36364	1	0.0257458	0.00263966	3.28592	3.62584	0.000142245	1
chr17-chr17-13171|GM12878_Trac	chr17	78337583	78339484	chr17	78360813	78361574	22660	7.83385e+07	7.83612e+07	992	368	177	588	1247.66	442.413	12	12.3449	1	2.5	2.39461	0.25	4.8	1	0.0386961	0.00396742	3.28592	3.62584	0.000142245	1
chr17-chr17-13174|GM12878_Trac	chr17	40531694	40535444	chr17	40615123	40615614	81799.5	40533569	4.06154e+07	1116	956	847	90	1411.16	1200.36	15	15.5886	0	0.5	0.445088	0	15	0	0.0303611	0.00249028	inf	inf	1.71048e-295	1
chr17-chr17-13185|GM12878_Trac	chr17	8964968	8966315	chr17	8985003	8986876	20298	8.96564e+06	8.98594e+06	471	785	43	60	572.637	976.849	13	13.4224	0	3.75	3.65882	0	3.46667	0	0.0346562	0.0032799	inf	inf	1.71048e-295	1
chr17-chr17-13189|GM12878_Trac	chr17	42618451	42619420	chr17	42658064	42660671	40432	4.26189e+07	4.26594e+07	558	623	627	255	683.666	767.143	15	15.5886	2	2.25	2.14483	2	6.66667	1	0.0360071	0.00590675	2.60784	2.96242	0.000662166	1
chr17-chr17-13192|GM12878_Trac	chr17	4073924	4075737	chr17	4086963	4088707	13004.5	4.07483e+06	4087835	1221	188	302	93	1550.27	219.21	13	13.4224	1	4.25	4.17036	0.5	3.05882	1	0.0313728	0.00296915	3.40139	3.74657	1.08783e-05	1
chr17-chr17-13194|GM12878_Trac	chr17	27197164	27199488	chr17	27216919	27219732	19999.5	27198326	2.72183e+07	259	1242	100	150	306.433	1578.15	17	17.7681	0	7	7.02664	1	2.42857	0	0.0284075	0.00205592	inf	inf	1.87284e-10	1
chr17-chr17-13205|GM12878_Trac	chr17	18883923	18886547	chr17	18899653	18901100	15141.5	18885235	1.89004e+07	218	643	70	56	255.909	792.91	13	13.4224	0	5.75	5.72043	0	2.26087	0	0.0274117	0.00259427	inf	inf	1.71048e-295	1
chr17-chr17-13207|GM12878_Trac	chr17	8918833	8921956	chr17	8949019	8950163	29196.5	8.92039e+06	8949591	941	616	72	17	1180.68	758.133	15	15.5886	0	1.5	1.40374	0	10	0	0.0301761	0.0024751	inf	inf	1.71048e-295	1
chr17-chr17-13210|GM12878_Trac	chr17	72463430	72470054	chr17	72515054	72521396	51483	72466742	72518225	1161	1574	167	200	1470.71	2021.7	44	48.0224	1	17.25	18.0413	0.75	2.55072	1	0.02913	0.000814536	5.16038	5.58564	5.17447e-57	1
chr17-chr17-13218|GM12878_Trac	chr17	39776124	39778266	chr17	39820265	39822459	44167	39777195	39821362	1416	726	212	287	1810.02	900.222	16	16.6768	1	6.5	6.50276	0.5	2.46154	1	0.0316756	0.00243572	3.70095	4.05977	3.19477e-09	1
chr17-chr17-13221|GM12878_Trac	chr17	78693881	78695746	chr17	78747632	78749505	53755	7.86948e+07	7.87486e+07	506	1512	116	768	617.201	1938.51	12	12.3449	1	3.25	3.15039	0.5	3.69231	1	0.0275573	0.00282538	3.28592	3.62584	0.000142245	1
chr17-chr17-13222|GM12878_Trac	chr17	68237343	68240292	chr17	68457989	68460744	220549	6.82388e+07	6.84594e+07	1187	1548	654	1145	1505.16	1986.79	21	22.1609	3	7.25	7.28922	1.5	2.89655	2	0.0316034	0.00555466	2.50831	2.88498	2.73172e-07	1
chr17-chr17-13223|GM12878_Trac	chr17	75663542	75664453	chr17	75747942	75749859	84903	7.5664e+07	7.57489e+07	679	346	110	399	839.382	414.799	13	13.4224	0	0.75	0.68007	0	13	0	0.0394601	0.00373454	inf	inf	1.71048e-295	1
chr17-chr17-13227|GM12878_Trac	chr17	8964521	8967006	chr17	8994388	8996996	29928.5	8.96576e+06	8995692	564	863	50	135	691.354	1078.55	17	17.7681	1	7.75	7.81562	0.25	2.19355	1	0.0286529	0.00207368	3.78842	4.15121	1.87284e-10	1
chr17-chr17-13229|GM12878_Trac	chr17	27216919	27219695	chr17	27293870	27295645	76450.5	27218307	2.72948e+07	1235	992	146	1256	1568.86	1247.66	18	18.8623	0	4.25	4.17036	0	4.23529	0	0.0339516	0.00232065	inf	inf	1.71048e-295	1
chr17-chr17-13244|GM12878_Trac	chr17	8791982	8794083	chr17	8806104	8807372	13705.5	8.79303e+06	8806738	288	652	73	35	342.394	804.517	12	12.3449	0	3.25	3.15039	0	3.69231	0	0.0305755	0.00313484	inf	inf	1.71048e-295	1
chr17-chr17-13250|GM12878_Trac	chr17	16228735	16231433	chr17	16243701	16244719	14126	16230084	16244210	624	196	212	271	768.43	228.972	13	13.4224	1	2	1.89632	0.25	6.5	1	0.0300304	0.00284211	3.40139	3.74657	1.08783e-05	1
chr17-chr17-13253|GM12878_Trac	chr17	35487511	35488546	chr17	35536701	35539899	50271.5	3.5488e+07	35538300	398	1287	42	734	480.189	1637.99	15	15.5886	0	0.75	0.68007	0	15	0	0.0304184	0.00249498	inf	inf	1.71048e-295	1
chr17-chr17-13258|GM12878_Trac	chr17	78696738	78698671	chr17	78747543	78749253	50693.5	7.86977e+07	78748398	836	1505	170	763	1043.3	1929.13	13	13.4224	0	4	3.91423	0.25	3.25	0	0.0306322	0.00289906	inf	inf	3.24564e-13	1
chr17-chr17-13263|GM12878_Trac	chr17	55435995	55437733	chr17	55465223	55468006	29750.5	55436864	5.54666e+07	1040	359	164	130	1310.85	431.107	14	14.5038	0	4.25	4.17036	0	3.29412	0	0.026582	0.00233605	inf	inf	1.71048e-295	1
chr17-chr17-13265|GM12878_Trac	chr17	8866942	8869215	chr17	8898269	8900596	31354	8.86808e+06	8.89943e+06	1109	1126	79	69	1401.91	1424.39	17	17.7681	0	5.75	5.72043	0	2.95652	0	0.0317238	0.00229593	inf	inf	1.71048e-295	1
chr17-chr17-13270|GM12878_Trac	chr17	5191438	5192344	chr17	5225921	5228156	35147.5	5191891	5.22704e+06	292	1130	126	107	347.368	1429.68	12	12.3449	0	1.5	1.40374	0	8	0	0.032795	0.00336239	inf	inf	1.71048e-295	1
chr17-chr17-13274|GM12878_Trac	chr17	75361521	75363525	chr17	75377780	75379967	16350.5	75362523	7.53789e+07	821	626	562	360	1023.73	771.005	14	14.5038	1	6	5.98072	1	2.33333	1	0.0286751	0.00251999	3.50831	3.85836	7.73112e-07	1
chr17-chr17-13278|GM12878_Trac	chr17	72421345	72423830	chr17	72451361	72453283	29734.5	7.24226e+07	72452322	1715	306	68	55	2211.42	364.799	18	18.8623	0	7.25	7.28922	0	2.48276	0	0.0350609	0.00239648	inf	inf	1.71048e-295	1
chr17-chr17-13281|GM12878_Trac	chr17	57524883	57527920	chr17	57540664	57542361	15111	5.75264e+07	5.75415e+07	821	381	343	250	1023.73	458.766	17	17.7681	1	8.25	8.34356	1.25	2.06061	0.8	0.0308258	0.00223094	3.78842	4.15121	6.57331e-09	1
chr17-chr17-13290|GM12878_Trac	chr17	67431512	67433556	chr17	67452745	67454124	20900.5	67432534	6.74534e+07	545	703	546	199	667.022	870.426	12	12.3449	0	4	3.91423	0.75	3	0	0.0300932	0.00308538	inf	inf	5.66876e-06	1
chr17-chr17-13297|GM12878_Trac	chr17	39866801	39868080	chr17	39920729	39922396	54122	3.98674e+07	3.99216e+07	1555	467	147	161	1996.19	567.554	12	12.3449	0	3.25	3.15039	0	3.69231	0	0.0349657	0.00358495	inf	inf	1.71048e-295	1
chr17-chr17-13304|GM12878_Trac	chr17	44416715	44418039	chr17	44437253	44439286	20892.5	44417377	4.44383e+07	661	326	157	417	816.131	389.764	13	13.4224	1	3.25	3.15039	1.25	4	0.8	0.0332419	0.00314604	3.40139	3.74657	0.000157089	1
chr17-chr17-13306|GM12878_Trac	chr17	57284080	57285934	chr17	57355161	57357655	71401	57285007	57356408	476	1226	727	388	578.995	1556.9	16	16.6768	1	3	2.89748	0	5.33333	1	0.0315882	0.00242899	3.70095	4.05977	3.19477e-09	1
chr17-chr17-13310|GM12878_Trac	chr17	8855481	8859467	chr17	8948577	8951710	92669.5	8857474	8.95014e+06	2584	903	110	40	3394.72	1130.87	20	21.0588	0	4.25	4.17036	0	4.70588	0	0.024116	0.00148353	inf	inf	1.71048e-295	1
chr17-chr17-13329|GM12878_Trac	chr17	78696350	78698548	chr17	78778940	78781194	82618	78697449	78780067	959	956	202	378	1204.3	1200.36	15	15.5886	0	5.5	5.46065	1	2.72727	0	0.0289221	0.00237225	inf	inf	5.13146e-08	1
chr17-chr17-13341|GM12878_Trac	chr17	57875990	57879012	chr17	57902253	57904235	25743	57877501	57903244	436	1554	275	299	528.225	1994.85	17	17.7681	1	5.25	5.20141	1	3.2381	1	0.0291626	0.00211057	3.78842	4.15121	1.87284e-10	1
chr17-chr17-13349|GM12878_Trac	chr17	68180985	68183137	chr17	68237172	68239358	56204	68182061	68238265	896	911	232	379	1121.71	1141.35	15	15.5886	0	4.75	4.68465	0.25	3.15789	0	0.0296822	0.00243459	inf	inf	9.6378e-17	1
chr17-chr17-13371|GM12878_Trac	chr17	41975186	41977178	chr17	41995382	41996480	19749	41976182	41995931	401	438	131	87	483.974	530.758	12	12.3449	0	1.5	1.40374	0.75	8	0	0.0333362	0.00341789	inf	inf	5.66876e-06	1
chr17-chr17-13385|GM12878_Trac	chr17	55444818	55447397	chr17	55459071	55459889	13372.5	5.54461e+07	55459480	537	323	292	63	656.789	386.015	13	13.4224	1	0	0	0	13	1	0.0328505	0.003109	3.40139	3.74657	1.08783e-05	1
chr17-chr17-13392|GM12878_Trac	chr17	35426901	35436641	chr17	35529841	35541025	103662	35431771	35535433	1721	2603	307	1334	2219.51	3420.82	71	79.1971	4	25.75	27.4269	2	2.75728	2	0.0291278	0.00201898	3.8507	4.30738	1.3468e-66	1
chr17-chr17-13403|GM12878_Trac	chr17	3795487	3796825	chr17	3816575	3818977	21620	3796156	3817776	573	383	66	107	702.892	461.284	14	14.5038	0	4.5	4.42718	0	3.11111	0	0.0321329	0.00282387	inf	inf	1.71048e-295	1
chr17-chr17-13412|GM12878_Trac	chr17	63685160	63686413	chr17	63696636	63698195	11629	6.36858e+07	6.36974e+07	210	569	122	381	246.099	697.763	12	12.3449	1	3.25	3.15039	1	3.69231	1	0.0366319	0.00375579	3.28592	3.62584	0.000142245	1
chr17-chr17-13415|GM12878_Trac	chr17	27479781	27481602	chr17	27505355	27507031	25501.5	2.74807e+07	27506193	650	515	474	520	801.937	628.683	13	13.4224	1	4	3.91423	1	3.25	1	0.0319111	0.00302009	3.40139	3.74657	1.08783e-05	1
chr17-chr17-13419|GM12878_Trac	chr17	55436714	55437819	chr17	55462694	55464727	26444	5.54373e+07	5.54637e+07	867	445	102	149	1083.78	539.63	13	13.4224	0	2.75	2.64552	0	4.72727	0	0.0355619	0.00336561	inf	inf	1.71048e-295	1
chr17-chr17-13438|GM12878_Trac	chr17	31489406	31494780	chr17	31532611	31538719	43572	31492093	31535665	1971	1253	1446	737	2557.67	1592.77	35	37.8038	11	15.75	16.4045	3.75	2.22222	2.93333	0.0261664	0.0101179	1.3708	1.78103	9.89304e-05	1
chr17-chr17-13445|GM12878_Trac	chr17	27179930	27182745	chr17	27216493	27220470	37144	2.71813e+07	2.72185e+07	283	1364	57	188	336.182	1740.58	21	22.1609	0	5.5	5.46065	0	3.81818	0	0.0265409	0.00155496	inf	inf	1.71048e-295	1
chr17-chr17-13449|GM12878_Trac	chr17	9389205	9392090	chr17	9412960	9415261	23463	9.39065e+06	9.41411e+06	494	298	52	22	601.905	354.834	12	12.3449	0	3.25	3.15039	0	3.69231	0	0.0198629	0.0020365	inf	inf	1.71048e-295	1
chr17-chr17-13453|GM12878_Trac	chr17	63964975	63968627	chr17	64018865	64022414	53838.5	63966801	6.40206e+07	461	1453	335	404	559.932	1859.5	17	17.7681	0	5.25	5.20141	0.25	3.2381	0	0.0202652	0.00146664	inf	inf	2.21068e-20	1
chr17-chr17-13454|GM12878_Trac	chr17	35366499	35371867	chr17	35443381	35452354	78684.5	35369183	3.54479e+07	765	1416	207	407	950.843	1810.02	25	26.5923	2	13	13.4224	1	1.92308	2	0.0149642	0.00147288	3.34481	3.73294	4.15925e-15	1
chr17-chr17-13459|GM12878_Trac	chr17	12813036	12818440	chr17	12873509	12883155	62594	12815738	12878332	1568	1522	131	214	2013.64	1951.92	37	40.0652	1	9.5	9.66964	1.25	3.89474	0.8	0.0211037	0.000701745	4.91041	5.32428	4.6606e-40	1
chr17-chr17-13461|GM12878_Trac	chr17	1514662	1518552	chr17	1529457	1531132	13687.5	1516607	1.53029e+06	476	157	602	64	578.995	181.568	14	14.5038	1	1.25	1.16011	2	11.2	0.5	0.0215952	0.0018978	3.50831	3.85836	0.00501268	1
chr17-chr17-13464|GM12878_Trac	chr17	62722545	62730290	chr17	62740815	62741613	14796.5	6.27264e+07	62741214	736	161	628	63	913.19	186.407	18	18.8623	2	0.5	0.445088	0.5	18	2	0.0180866	0.0024725	2.87088	3.23743	1.05862e-06	1
chr17-chr17-13475|GM12878_Trac	chr17	42585441	42587735	chr17	42701148	42707384	117678	42586588	42704266	836	1656	170	460	1043.3	2131.94	17	17.7681	1	2	1.89632	1	8.5	1	0.0171078	0.00123813	3.78842	4.15121	1.87284e-10	1
chr17-chr17-13476|GM12878_Trac	chr17	80737162	80742831	chr17	80779440	80785135	42291	8.074e+07	8.07823e+07	1039	1022	302	1057	1309.53	1287.14	31	33.2989	2	9.75	9.93584	2.25	3.17949	0.888889	0.0234166	0.00185872	3.65515	4.0574	9.31035e-22	1
chr17-chr17-13477|GM12878_Trac	chr17	29663484	29668434	chr17	29703660	29710410	41076	29665959	29707035	858	1952	594	1403	1072.02	2531.9	27	28.8204	3	9.5	9.66964	5.5	2.84211	0.545455	0.0198094	0.00270802	2.87088	3.26406	1.51732e-06	1
chr17-chr17-13481|GM12878_Trac	chr17	74459641	74471090	chr17	74525823	74536070	65581	7.44654e+07	7.45309e+07	1908	1168	1617	421	2472.26	1479.98	64	71.0524	5	26.5	28.2627	3.25	2.41509	1.53846	0.0253218	0.00243392	3.37902	3.82888	6.16705e-50	1
chr17-chr17-13483|GM12878_Trac	chr17	19377656	19378283	chr17	19463115	19467398	87287	1.9378e+07	1.94653e+07	737	619	632	199	914.487	761.994	12	12.3449	1	0	0	0	12	1	0.0209794	0.00215097	3.28592	3.62584	0.000142245	1
chr17-chr17-13485|GM12878_Trac	chr17	15847736	15849302	chr17	15998214	15999826	150501	15848519	15999020	67	700	25	599	74.5383	866.543	15	15.5886	0	3.75	3.65882	0	4	0	0.0405164	0.00332324	inf	inf	1.71048e-295	1
chr17-chr17-13487|GM12878_Trac	chr17	16533372	16537962	chr17	16567781	16570346	33396.5	16535667	1.65691e+07	690	403	136	85	853.604	486.498	18	18.8623	1	3.25	3.15039	0.25	5.53846	1	0.0215952	0.00147607	3.87088	4.23743	1.03728e-11	1
chr17-chr17-13488|GM12878_Trac	chr17	47945231	47950183	chr17	48000083	48006360	55514.5	47947707	4.80032e+07	1316	1193	1228	1215	1676.59	1513.12	26	27.7054	7	8.5	8.60809	4.75	3.05882	1.47368	0.0198759	0.00658375	1.59404	1.98474	0.00125048	1
chr17-chr17-13494|GM12878_Trac	chr17	77318895	77327559	chr17	77457031	77467649	139113	77323227	77462340	2401	2906	1392	1967	3143.77	3838.21	68	75.7018	12	36	38.9338	11.5	1.88889	1.04348	0.0302727	0.00657272	2.20345	2.65729	4.36519e-29	1
chr17-chr17-13495|GM12878_Trac	chr17	57242115	57244913	chr17	57739787	57742099	497429	57243514	57740943	636	478	566	285	783.887	581.538	13	13.4224	1	3.75	3.65882	0.25	3.46667	1	0.0218382	0.00206678	3.40139	3.74657	1.08783e-05	1
chr17-chr17-13496|GM12878_Trac	chr17	57008692	57011437	chr17	57077144	57082717	69866	5.70101e+07	5.70799e+07	616	1075	409	532	758.133	1357.01	16	16.6768	2	2	1.89632	1.25	8	1.6	0.0165118	0.00253938	2.70095	3.05977	8.20976e-05	1
chr17-chr17-13497|GM12878_Trac	chr17	19377046	19378283	chr17	19754905	19760301	379938	1.93777e+07	19757603	973	859	825	117	1222.69	1073.33	12	12.3449	1	0	0	0	12	1	0.0155298	0.00159223	3.28592	3.62584	0.000142245	1
chr17-chr17-13500|GM12878_Trac	chr17	58615276	58617631	chr17	58677209	58680922	62612	5.86165e+07	5.86791e+07	1010	764	321	736	1271.34	949.544	12	12.3449	0	2.75	2.64552	0	4.36364	0	0.0169758	0.00174049	inf	inf	1.71048e-295	1
chr17-chr17-13502|GM12878_Trac	chr17	9402714	9407695	chr17	9431751	9434956	28149	9.4052e+06	9.43335e+06	372	888	153	77	447.442	1111.24	19	19.9592	1	6.5	6.50276	0.25	2.92308	1	0.019924	0.00129016	3.94888	4.31898	5.44438e-13	1
chr17-chr17-13503|GM12878_Trac	chr17	44778807	44781959	chr17	45131512	45135612	353179	44780383	45133562	280	1168	460	1336	332.457	1479.98	17	17.7681	1	5	4.94274	0	3.4	1	0.0201226	0.00145632	3.78842	4.15121	1.87284e-10	1
chr17-chr17-13506|GM12878_Trac	chr17	4291948	4300618	chr17	4355371	4362532	62668.5	4296283	4.35895e+06	1363	1675	585	735	1739.25	2157.52	40	43.4678	5	20.75	21.8852	5	1.92771	1	0.0216893	0.00333563	2.70095	3.11995	2.44591e-20	1
chr17-chr17-13508|GM12878_Trac	chr17	32558245	32559643	chr17	32593166	32597235	36256.5	32558944	3.25952e+07	1446	573	557	272	1850.13	702.892	16	16.6768	2	1.5	1.40374	0.25	10.6667	2	0.0251226	0.00386364	2.70095	3.05977	8.20976e-05	1
chr17-chr17-13509|GM12878_Trac	chr17	72725556	72730264	chr17	73226383	73236883	503723	72727910	73231633	1034	2148	695	2726	1302.94	2798.29	34	36.6753	11	9.5	9.66964	6.5	3.57895	1.69231	0.0191911	0.007639	1.32898	1.7373	0.00033633	1
chr17-chr17-13512|GM12878_Trac	chr17	10040689	10044351	chr17	10058550	10060646	17078	10042520	10059598	483	361	57	36	587.9	433.618	13	13.4224	1	2.25	2.14483	0.5	5.77778	1	0.0193805	0.00183419	3.40139	3.74657	1.08783e-05	1
chr17-chr17-13519|GM12878_Trac	chr17	16285412	16292518	chr17	16348682	16354617	62684.5	16288965	1.63516e+07	1665	831	1391	409	2144.06	1036.77	32	34.4228	9	10	10.2024	6	3.2	1.5	0.0210636	0.00728866	1.53103	1.93537	2.66845e-05	1
chr17-chr17-13520|GM12878_Trac	chr17	31490736	31494780	chr17	31900989	31905523	410498	31492758	31903256	1791	1196	1029	1040	2313.98	1517.1	19	19.9592	1	5.25	5.20141	0.75	3.61905	1	0.0190135	0.0012312	3.94888	4.31898	5.44438e-13	1
chr17-chr17-13522|GM12878_Trac	chr17	12429053	12433500	chr17	13017511	13018699	586828	1.24313e+07	13018105	1016	1283	111	1053	1279.24	1632.66	12	12.3449	0	0	0	0	12	0	0.0182802	0.00187423	inf	inf	1.71048e-295	1
chr17-chr17-13523|GM12878_Trac	chr17	6443670	6446044	chr17	6639229	6646126	197820	6444857	6.64268e+06	650	1088	451	846	801.937	1374.17	18	18.8623	2	3	2.89748	0.25	6	2	0.0166663	0.00227835	2.87088	3.23743	1.05862e-06	1
chr17-chr17-13528|GM12878_Trac	chr17	72116736	72129761	chr17	72419009	72428454	300483	7.21232e+07	7.24237e+07	2414	3273	304	194	3161.57	4346.41	75	83.8679	0	22.75	24.0953	0	3.2967	0	0.0286518	0.000470016	inf	inf	1.71048e-295	1
chr17-chr17-13529|GM12878_Trac	chr17	4393263	4394461	chr17	4405154	4408637	13033.5	4393862	4.4069e+06	389	566	64	205	468.842	693.917	12	12.3449	0	1.5	1.40374	0.75	8	0	0.0220058	0.0022562	inf	inf	5.66876e-06	1
chr17-chr17-13532|GM12878_Trac	chr17	3734895	3742397	chr17	3801395	3805305	64704	3738646	3803350	1162	656	685	160	1472.03	809.678	25	26.5923	3	9.25	9.40375	3	2.7027	1	0.018805	0.00277636	2.75985	3.14797	6.03508e-11	1
chr17-chr17-13535|GM12878_Trac	chr17	48409866	48415664	chr17	48453750	48459624	43922	48412765	48456687	1402	1276	592	844	1791.31	1623.35	29	31.0562	1	15.5	16.1323	3	1.87097	0.333333	0.0213278	0.000904838	4.55893	4.95681	7.05642e-16	1
chr17-chr17-13538|GM12878_Trac	chr17	75295534	75299601	chr17	75376086	75381052	81001.5	7.52976e+07	75378569	1596	1127	482	642	2051.25	1425.71	21	22.1609	2	6.5	6.50276	1.25	3.23077	1.6	0.0199564	0.00233837	3.09327	3.46995	9.45735e-11	1
chr17-chr17-13539|GM12878_Trac	chr17	67473749	67484426	chr17	67569249	67578300	94687	6.74791e+07	6.75738e+07	2496	3960	1384	938	3273.94	5304.52	61	67.574	6	32.5	34.9853	5.5	1.87692	1.09091	0.0265424	0.00321206	3.04673	3.49343	1.74419e-40	1
chr17-chr17-13542|GM12878_Trac	chr17	8896947	8902398	chr17	8964061	8967740	66228	8.89967e+06	8.9659e+06	1936	758	132	68	2510.2	941.748	23	24.3722	0	6.5	6.50276	0	3.53846	0	0.0216247	0.00115677	inf	inf	1.71048e-295	1
chr17-chr17-13543|GM12878_Trac	chr17	65022470	65023820	chr17	65135522	65139905	114568	65023145	6.51377e+07	1477	771	248	527	1891.62	958.641	12	12.3449	1	0	0	0	12	1	0.0179677	0.00184219	3.28592	3.62584	0.000142245	1
chr17-chr17-13553|GM12878_Trac	chr17	2068366	2075989	chr17	2258967	2261577	188094	2.07218e+06	2260272	1815	879	279	150	2346.41	1099.47	19	19.9592	0	3.5	3.40419	0.75	5.42857	0	0.0159384	0.00103208	inf	inf	2.91766e-15	1
chr17-chr17-13554|GM12878_Trac	chr17	67009274	67012340	chr17	67034325	67036949	24830	67010807	67035637	329	584	139	111	393.515	717.006	12	12.3449	1	3.25	3.15039	0.25	3.69231	1	0.0181035	0.00185611	3.28592	3.62584	0.000142245	1
chr17-chr17-13557|GM12878_Trac	chr17	17147514	17152298	chr17	17191595	17193511	42647	17149906	17192553	832	459	204	125	1038.08	557.393	13	13.4224	0	2	1.89632	0.5	6.5	0	0.0166557	0.00157631	inf	inf	2.1089e-09	1
chr17-chr17-13561|GM12878_Trac	chr17	68288484	68292917	chr17	68354911	68356960	65235	6.82907e+07	6.83559e+07	1908	327	1278	117	2472.26	391.014	19	19.9592	3	5.25	5.20141	1.25	3.61905	2.4	0.0251616	0.00488797	2.36392	2.73402	9.55878e-05	1
chr17-chr17-13570|GM12878_Trac	chr17	31308859	31315782	chr17	31491276	31495548	181092	3.13123e+07	31493412	3491	1730	1986	1001	4649.53	2231.65	22	23.2654	1	7	7.02664	1	3.14286	1	0.0168691	0.000943392	4.16038	4.54012	2.53969e-18	1
chr17-chr17-13573|GM12878_Trac	chr17	57721295	57726000	chr17	57743745	57745697	21073.5	5.77236e+07	57744721	733	541	355	174	909.299	661.905	13	13.4224	1	2.5	2.39461	1.25	5.2	0.8	0.0167633	0.00158649	3.40139	3.74657	0.000157089	1
chr17-chr17-13577|GM12878_Trac	chr17	2928678	2932898	chr17	3002523	3005074	73010.5	2930788	3.0038e+06	299	572	165	90	356.079	701.61	15	15.5886	0	3.5	3.40419	0	4.28571	0	0.0190166	0.00155978	inf	inf	1.71048e-295	1
chr17-chr17-13579|GM12878_Trac	chr17	35032682	35034162	chr17	35087391	35090485	55516	35033422	35088938	272	1192	116	815	322.532	1511.79	14	14.5038	1	2.75	2.64552	0.5	5.09091	1	0.026274	0.00230898	3.50831	3.85836	7.73112e-07	1
chr17-chr17-13589|GM12878_Trac	chr17	77400718	77407863	chr17	77459800	77466063	58641	7.74043e+07	7.74629e+07	1208	2247	495	1560	1533.01	2933.27	37	40.0652	1	14.25	14.7747	1.25	2.59649	0.8	0.0236882	0.000787684	4.91041	5.32428	4.6606e-40	1
chr17-chr17-13590|GM12878_Trac	chr17	17749884	17754584	chr17	17835202	17841478	86106	17752234	17838340	1381	1497	537	1957	1763.27	1918.41	22	23.2654	5	6.25	6.2415	2.75	3.52	1.81818	0.0172057	0.00481107	1.83846	2.21819	0.000669528	1
chr17-chr17-13603|GM12878_Trac	chr17	72052801	72058892	chr17	72115502	72121153	62481	7.20558e+07	7.21183e+07	1139	1646	173	181	1441.58	2118.48	31	33.2989	0	10.5	10.7363	0	2.95238	0	0.0226628	0.000899444	inf	inf	1.71048e-295	1
chr17-chr17-13606|GM12878_Trac	chr17	50296114	50299687	chr17	50314417	50317943	18279.5	5.02979e+07	50316180	469	550	456	341	570.095	673.421	17	17.7681	3	5	4.94274	2.25	3.4	1.33333	0.0205563	0.00446314	2.20345	2.56625	0.00370282	1
chr17-chr17-13608|GM12878_Trac	chr17	35242357	35244956	chr17	35533064	35535380	290566	3.52437e+07	35534222	701	627	347	281	867.837	772.293	13	13.4224	1	3	2.89748	0.5	4.33333	1	0.0227046	0.00214878	3.40139	3.74657	1.08783e-05	1
chr17-chr17-13611|GM12878_Trac	chr17	58657596	58664079	chr17	58701793	58707635	43876.5	5.86608e+07	58704714	1202	1492	1085	570	1525.05	1911.71	33	35.5482	8	11.75	12.0761	3.5	2.80851	2.28571	0.0229838	0.00685518	1.74535	2.15171	2.89e-07	1
chr17-chr17-13612|GM12878_Trac	chr17	69578218	69583034	chr17	70137005	70138707	557230	69580626	70137856	718	885	150	64	889.853	1107.32	15	15.5886	0	1	0.918712	0	15	0	0.0197547	0.00162032	inf	inf	1.71048e-295	1
chr17-chr17-13613|GM12878_Trac	chr17	30112757	30122346	chr17	30232976	30239984	118928	3.01176e+07	30236480	2238	1094	1461	621	2920.99	1382.09	41	44.6046	5	16.75	17.495	4.75	2.44776	1.05263	0.0212055	0.00318168	2.73658	3.15719	2.77162e-21	1
chr17-chr17-13616|GM12878_Trac	chr17	72118968	72122307	chr17	72514444	72522886	398028	7.21206e+07	72518665	1104	1687	99	232	1395.3	2173.69	29	31.0562	0	6	5.98072	0	4.83333	0	0.0211305	0.000896466	inf	inf	1.71048e-295	1
chr17-chr17-13619|GM12878_Trac	chr17	49674252	49681194	chr17	49745298	49750295	70073.5	49677723	4.97478e+07	1725	2682	1642	1559	2224.9	3529.44	24	25.4812	2	9.5	9.66964	4.5	2.52632	0.444444	0.0172559	0.0017692	3.28592	3.67136	3.16456e-06	1
chr17-chr17-13620|GM12878_Trac	chr17	20153110	20160190	chr17	20200325	20207506	47265.5	20156650	2.02039e+07	1133	1244	345	210	1433.65	1580.81	32	34.4228	2	15.25	15.8604	1.25	2.09836	1.6	0.0192617	0.00148114	3.70095	4.10529	1.42855e-24	1
chr17-chr17-13621|GM12878_Trac	chr17	31111414	31116409	chr17	31158327	31160044	45274	3.11139e+07	3.11592e+07	748	436	634	215	928.763	528.225	14	14.5038	1	2.25	2.14483	1	6.22222	1	0.0179048	0.00157349	3.50831	3.85836	7.73112e-07	1
chr17-chr17-13622|GM12878_Trac	chr17	2053810	2058399	chr17	2257488	2260869	203074	2.0561e+06	2.25918e+06	849	1006	191	183	1060.27	1266.08	17	17.7681	1	3.75	3.65882	1.5	4.53333	0.666667	0.0183098	0.00132513	3.78842	4.15121	1.15282e-07	1
chr17-chr17-13625|GM12878_Trac	chr17	29583189	29588449	chr17	29777947	29779684	192996	29585819	2.97788e+07	773	705	603	574	961.242	873.015	14	14.5038	1	0	0	0	14	1	0.0171755	0.0015094	3.50831	3.85836	7.73112e-07	1
chr17-chr17-13626|GM12878_Trac	chr17	4419596	4421654	chr17	4622091	4626447	203644	4420625	4624269	337	309	187	298	403.525	368.539	12	12.3449	1	1.25	1.16011	0.75	9.6	1	0.01606	0.0016466	3.28592	3.62584	0.000142245	1
chr17-chr17-13628|GM12878_Trac	chr17	67034058	67037428	chr17	67079191	67082448	45076.5	67035743	6.70808e+07	661	661	144	324	816.131	816.131	14	14.5038	0	4.25	4.17036	0.5	3.29412	0	0.0181345	0.00159367	inf	inf	7.51335e-11	1
chr17-chr17-13629|GM12878_Trac	chr17	81512903	81520296	chr17	81597810	81601899	83255	8.15166e+07	8.15999e+07	721	801	455	447	893.741	997.675	30	32.1767	3	10	10.2024	1	3	3	0.0224284	0.00275943	3.02288	3.42298	6.59492e-17	1
chr17-chr17-13631|GM12878_Trac	chr17	16911553	16916577	chr17	16988531	16994679	77540	16914065	16991605	424	1650	164	292	513.034	2123.87	24	25.4812	2	8.25	8.34356	0.5	2.90909	2	0.0184406	0.00189067	3.28592	3.67136	5.42357e-14	1
chr17-chr17-13633|GM12878_Trac	chr17	35365958	35376942	chr17	35431271	35433734	61052.5	35371450	3.54325e+07	1430	1004	374	89	1828.73	1263.44	35	37.8038	1	2	1.89632	0	17.5	1	0.0223427	0.0007854	4.83024	5.24046	4.69527e-39	1
chr17-chr17-13634|GM12878_Trac	chr17	65019114	65034116	chr17	65180491	65183877	155569	65026615	65182184	5043	1311	1582	187	6829.98	1669.93	36	38.9338	1	6.5	6.50276	0.75	5.53846	1	0.0168059	0.000574357	4.87088	5.28295	1.23474e-40	1
chr17-chr17-13635|GM12878_Trac	chr17	35311775	35314944	chr17	35373754	35378092	62563.5	3.53134e+07	35375923	977	667	517	180	1227.94	823.878	16	16.6768	0	3.75	3.65882	0	4.26667	0	0.0182956	0.00140686	inf	inf	1.71048e-295	1
chr17-chr17-13648|GM12878_Trac	chr17	8938414	8942457	chr17	8991285	8998806	54610	8.94044e+06	8.99505e+06	1222	1588	59	298	1551.59	2040.5	34	36.6753	0	10.25	10.4692	0	3.31707	0	0.0252386	0.000913289	inf	inf	1.71048e-295	1
chr17-chr17-13650|GM12878_Trac	chr17	58231631	58234570	chr17	58326419	58329980	95099	5.82331e+07	5.83282e+07	1228	1951	303	2068	1559.56	2530.54	15	15.5886	1	3.75	3.65882	0	4	1	0.0198094	0.00162481	3.60784	3.96242	5.13146e-08	1
chr17-chr17-13656|GM12878_Trac	chr17	4263259	4266539	chr17	4375107	4377651	111480	4264899	4376379	662	1212	541	141	817.422	1538.32	12	12.3449	0	3.75	3.65882	0.5	3.2	0	0.017687	0.0018134	inf	inf	5.49868e-08	1
chr17-chr17-13657|GM12878_Trac	chr17	68286793	68297551	chr17	68344549	68352256	56230.5	68292172	6.83484e+07	2724	886	1755	340	3587.25	1108.62	52	57.187	5	27.25	29.0995	6	1.90826	0.833333	0.024174	0.00285981	3.07946	3.51569	2.63971e-30	1
chr17-chr17-13659|GM12878_Trac	chr17	20649204	20652009	chr17	20674040	20678712	25769.5	2.06506e+07	20676376	311	200	14	27	371.034	233.86	15	15.5886	0	4.25	4.17036	0	3.52941	0	0.017221	0.0014125	inf	inf	1.71048e-295	1
chr17-chr17-13668|GM12878_Trac	chr17	68794665	68796023	chr17	68908000	68913393	115352	68795344	6.89107e+07	221	873	80	382	259.592	1091.62	14	14.5038	0	0.5	0.445088	0	14	0	0.0178014	0.0015644	inf	inf	1.71048e-295	1
chr17-chr17-13670|GM12878_Trac	chr17	78125111	78132365	chr17	78241195	78243291	113505	78128738	78242243	1810	675	1563	428	2339.65	834.213	17	17.7681	1	0.5	0.445088	1.25	17	0.8	0.0156074	0.00112955	3.78842	4.15121	6.57331e-09	1
chr17-chr17-13673|GM12878_Trac	chr17	45220897	45226290	chr17	45259709	45265068	38795	4.52236e+07	4.52624e+07	1450	495	1058	273	1855.48	603.179	21	22.1609	4	10.5	10.7363	4	2	1	0.0167658	0.00392904	2.09327	2.46995	5.92508e-05	1
chr17-chr17-13680|GM12878_Trac	chr17	58517386	58521458	chr17	58701030	58702815	182500	58519422	5.87019e+07	1538	646	1448	130	1973.38	796.778	12	12.3449	0	2	1.89632	1	6	0	0.0175873	0.00180319	inf	inf	0.000142245	1
chr17-chr17-13681|GM12878_Trac	chr17	56590417	56596834	chr17	56652011	56654210	59485	5.65936e+07	5.66531e+07	449	305	269	119	544.703	363.553	17	17.7681	0	2.25	2.14483	0	7.55556	0	0.016937	0.00122577	inf	inf	1.71048e-295	1
chr17-chr17-13682|GM12878_Trac	chr17	2167567	2171366	chr17	2242547	2245193	74403.5	2.16947e+06	2243870	363	742	252	199	436.13	920.975	12	12.3449	0	3.5	3.40419	0.5	3.42857	0	0.0159828	0.00163868	inf	inf	5.49868e-08	1
chr17-chr17-13684|GM12878_Trac	chr17	7093201	7100541	chr17	7120004	7122768	24515	7096871	7121386	742	419	268	109	920.975	506.711	24	25.4812	2	4	3.91423	0.25	6	2	0.0203897	0.00209051	3.28592	3.67136	5.42357e-14	1
chr17-chr17-13685|GM12878_Trac	chr17	68176777	68182920	chr17	68246422	68250726	68725.5	6.81798e+07	68248574	1079	1148	478	1011	1362.28	1453.5	20	21.0588	3	7.5	7.55222	1.25	2.66667	2.4	0.0164336	0.00303281	2.43792	2.81139	2.01673e-06	1
chr17-chr17-13686|GM12878_Trac	chr17	35416324	35419781	chr17	35447555	35450307	30878.5	3.54181e+07	35448931	505	900	172	181	615.925	1126.95	15	15.5886	1	2.75	2.64552	0.25	5.45455	1	0.0207378	0.00170096	3.60784	3.96242	5.13146e-08	1
chr17-chr17-13687|GM12878_Trac	chr17	30110515	30114520	chr17	30363435	30366420	252410	3.01125e+07	3.03649e+07	1097	1296	431	602	1386.05	1649.96	12	12.3449	0	3.25	3.15039	0.5	3.69231	0	0.0147366	0.00151091	inf	inf	5.49868e-08	1
chr17-chr17-13689|GM12878_Trac	chr17	47315850	47320136	chr17	47614347	47616270	297316	47317993	4.76153e+07	745	298	563	305	924.868	354.834	18	18.8623	3	4	3.91423	1	4.5	3	0.0248854	0.00510288	2.28592	2.65247	0.000610907	1
chr17-chr17-13690|GM12878_Trac	chr17	55416067	55425239	chr17	55491608	55499354	74828	55420653	55495481	2211	729	808	363	2884.15	904.111	40	43.4678	4	17.5	18.3148	4.5	2.28571	0.888889	0.0202957	0.00249705	3.02288	3.44187	4.29058e-22	1
chr17-chr17-13691|GM12878_Trac	chr17	75331304	75333361	chr17	75376413	75381052	46400	7.53323e+07	7.53787e+07	509	1096	395	620	621.027	1384.73	14	14.5038	2	2	1.89632	1.25	7	1.6	0.0179476	0.0031545	2.50831	2.85836	0.00501268	1
chr17-chr17-13693|GM12878_Trac	chr17	67386680	67393300	chr17	67447361	67458023	62702	67389990	67452692	1975	2154	1050	1060	2563.1	2806.46	56	61.7941	19	16.5	17.222	7.5	3.39394	2.53333	0.0278156	0.0116112	1.26038	1.70147	2.73911e-09	1
chr17-chr17-13696|GM12878_Trac	chr17	80852813	80858859	chr17	80891581	80895170	37539.5	80855836	8.08934e+07	702	850	396	560	869.131	1061.57	18	18.8623	2	4.75	4.68465	1.25	3.78947	1.6	0.0160367	0.00219227	2.87088	3.23743	1.05862e-06	1
chr17-chr17-13697|GM12878_Trac	chr17	48239184	48241938	chr17	48330817	48336933	93314	48240561	48333875	988	1633	769	1076	1242.4	2100.99	15	15.5886	0	2.5	2.39461	0.75	6	0	0.0145165	0.00119067	inf	inf	8.66175e-10	1
chr17-chr17-13700|GM12878_Trac	chr17	48457571	48461817	chr17	48514158	48518227	56498.5	48459694	4.85162e+07	903	1011	600	709	1130.87	1272.66	13	13.4224	1	5.5	5.46065	0.75	2.36364	1	0.0134207	0.00127015	3.40139	3.74657	1.08783e-05	1
chr17-chr17-13703|GM12878_Trac	chr17	77371364	77376688	chr17	77438775	77442644	66683.5	77374026	7.74407e+07	816	1853	1186	809	1017.22	2397.8	23	24.3722	6	6.5	6.50276	3.75	3.53846	1.6	0.0214766	0.00689303	1.63955	2.0222	0.00424504	1
chr17-chr17-13704|GM12878_Trac	chr17	21096856	21102300	chr17	21140475	21144567	42943	21099578	21142521	1175	1169	745	99	1489.26	1481.31	19	19.9592	2	7	7.02664	2	2.71429	1	0.0171034	0.00221503	2.94888	3.31898	1.10793e-07	1
chr17-chr17-13706|GM12878_Trac	chr17	42378529	42379934	chr17	42403200	42406115	25426	4.23792e+07	4.24047e+07	1034	485	486	684	1302.94	590.445	13	13.4224	0	1	0.918712	0.5	13	0	0.0258317	0.00244474	inf	inf	2.1089e-09	1
chr17-chr17-13708|GM12878_Trac	chr17	17689834	17698977	chr17	17748259	17754039	56743.5	1.76944e+07	17751149	1414	1666	741	602	1807.35	2145.4	40	43.4678	8	13	13.4224	4	3.07692	2	0.023009	0.00566174	2.02288	2.44187	7.89166e-13	1
chr17-chr17-13710|GM12878_Trac	chr17	78113874	78116290	chr17	78250445	78254854	137568	78115082	7.82526e+07	353	1086	162	1155	423.577	1371.53	12	12.3449	0	3.75	3.65882	0.75	3.2	0	0.0150929	0.00154744	inf	inf	5.66876e-06	1
chr17-chr17-13713|GM12878_Trac	chr17	27338704	27342211	chr17	27578777	27581983	239922	2.73405e+07	27580380	1205	915	1050	971	1529.03	1146.59	14	14.5038	1	4.5	4.42718	1	3.11111	1	0.0179022	0.00157326	3.50831	3.85836	7.73112e-07	1
chr17-chr17-13716|GM12878_Trac	chr17	31842751	31847096	chr17	31900444	31903147	56872	3.18449e+07	3.19018e+07	362	1088	330	989	434.874	1374.17	12	12.3449	0	1.75	1.64923	0.75	6.85714	0	0.0146154	0.00149848	inf	inf	5.66876e-06	1
chr17-chr17-13721|GM12878_Trac	chr17	4965384	4969016	chr17	5058795	5063268	93831.5	4967200	5.06103e+06	1617	472	1602	280	2079.48	573.909	19	19.9592	2	5	4.94274	1.5	3.8	1.33333	0.0201231	0.00260611	2.94888	3.31898	1.10793e-07	1
chr17-chr17-13722|GM12878_Trac	chr17	68184818	68187372	chr17	68246376	68250935	62560.5	68186095	6.82487e+07	879	1184	243	1046	1099.47	1501.18	16	16.6768	1	3	2.89748	0.75	5.33333	1	0.0193091	0.00148478	3.70095	4.05977	3.19477e-09	1
chr17-chr17-13724|GM12878_Trac	chr17	65119575	65124526	chr17	65178225	65184528	59326	6.51221e+07	6.51814e+07	964	1867	716	316	1210.86	2416.74	26	27.7054	3	7.25	7.28922	1	3.58621	3	0.0198317	0.00281534	2.81643	3.20713	6.67624e-12	1
chr17-chr17-13731|GM12878_Trac	chr17	16228735	16232444	chr17	16263276	16268382	35239.5	1.62306e+07	16265829	702	712	289	315	869.131	882.08	19	19.9592	2	5.75	5.72043	1.75	3.30435	1.14286	0.0185023	0.0023962	2.94888	3.31898	1.10793e-07	1
chr17-chr17-13745|GM12878_Trac	chr17	2068766	2072626	chr17	2221094	2225526	152614	2070696	2223310	1316	1390	155	470	1676.59	1775.29	16	16.6768	2	3.5	3.40419	1.25	4.57143	1.6	0.0165636	0.00254734	2.70095	3.05977	8.20976e-05	1
chr17-chr17-13746|GM12878_Trac	chr17	67373448	67379186	chr17	67653526	67657105	278998	67376317	6.76553e+07	1576	1224	2646	477	2024.38	1554.25	20	21.0588	4	6	5.98072	2.5	3.33333	1.6	0.0184267	0.00453419	2.02288	2.39635	0.000328935	1
chr17-chr17-13747|GM12878_Trac	chr17	62452070	62455469	chr17	62483080	62486690	31115.5	6.24538e+07	62484885	447	253	86	273	542.166	299.015	13	13.4224	0	4	3.91423	1	3.25	0	0.0159214	0.00150682	inf	inf	1.08783e-05	1
chr17-chr17-13748|GM12878_Trac	chr17	2221640	2224979	chr17	2265002	2266992	42687.5	2.22331e+06	2265997	1233	949	374	95	1566.2	1191.17	13	13.4224	0	3.25	3.15039	0.5	4	0	0.0209407	0.00198185	inf	inf	2.1089e-09	1
chr17-chr17-13752|GM12878_Trac	chr17	40094412	40097092	chr17	40120537	40124690	26861.5	40095752	4.01226e+07	907	914	173	1339	1136.11	1145.28	14	14.5038	2	4	3.91423	0.25	3.5	2	0.0175878	0.00309125	2.50831	2.85836	0.00501268	1
chr17-chr17-13757|GM12878_Trac	chr17	2846664	2851756	chr17	3002274	3004618	154236	2849210	3003446	433	580	160	85	524.425	711.872	16	16.6768	2	3.5	3.40419	0	4.57143	2	0.0184703	0.00284058	2.70095	3.05977	8.20976e-05	1
chr17-chr17-13760|GM12878_Trac	chr17	64452878	64459328	chr17	64490648	64498593	38517.5	64456103	6.44946e+07	882	2032	490	2042	1103.39	2640.49	34	36.6753	10	12.25	12.6139	9.5	2.77551	1.05263	0.020275	0.00733676	1.46649	1.87481	2.85086e-05	1
chr17-chr17-13768|GM12878_Trac	chr17	32550976	32553473	chr17	32607770	32611062	57191.5	3.25522e+07	32609416	1139	533	189	274	1441.58	651.675	14	14.5038	0	4.75	4.68465	0.5	2.94737	0	0.0207596	0.00182437	inf	inf	7.51335e-11	1
chr17-chr17-13770|GM12878_Trac	chr17	69115083	69118233	chr17	69244211	69247432	129164	69116658	6.92458e+07	1781	858	275	450	2300.48	1072.02	14	14.5038	0	4	3.91423	0	3.5	0	0.0188632	0.00165771	inf	inf	1.71048e-295	1
chr17-chr17-13772|GM12878_Trac	chr17	69523228	69527249	chr17	69546192	69550209	22962	6.95252e+07	6.95482e+07	715	903	206	109	885.966	1130.87	20	21.0588	0	6	5.98072	0.5	3.33333	0	0.0213588	0.00131392	inf	inf	9.90766e-22	1
chr17-chr17-13774|GM12878_Trac	chr17	72331435	72336143	chr17	72419925	72423791	88069	72333789	72421858	625	2321	109	94	769.718	3034.34	21	22.1609	0	7.75	7.81562	0	2.70968	0	0.0210247	0.00123178	inf	inf	1.71048e-295	1
chr17-chr17-13776|GM12878_Trac	chr17	20030024	20035848	chr17	20057680	20060317	26062.5	20032936	2.0059e+07	755	449	147	110	937.852	544.703	14	14.5038	0	5	4.94274	0	2.8	0	0.0142037	0.00124823	inf	inf	1.71048e-295	1
chr17-chr17-13778|GM12878_Trac	chr17	9922504	9926617	chr17	10614213	10618546	691819	9.92456e+06	1.06164e+07	235	608	95	418	276.81	747.842	20	21.0588	2	5	4.94274	0.5	4	2	0.020327	0.00250089	3.02288	3.39635	1.04477e-09	1
chr17-chr17-13779|GM12878_Trac	chr17	83170160	83171701	chr17	83199869	83202343	30175.5	8.31709e+07	83201106	172	377	171	148	199.743	453.732	12	12.3449	1	2.25	2.14483	0.5	5.33333	1	0.025656	0.00263045	3.28592	3.62584	0.000142245	1
chr17-chr17-13788|GM12878_Trac	chr17	28719611	28722992	chr17	28762341	28763922	41830	2.87213e+07	2.87631e+07	1504	592	1793	321	1927.79	727.279	12	12.3449	0	2	1.89632	0.75	6	0	0.0207596	0.00212843	inf	inf	5.66876e-06	1
chr17-chr17-13793|GM12878_Trac	chr17	39078350	39089399	chr17	39117333	39120553	35068.5	3.90839e+07	39118943	1000	662	1138	211	1258.18	817.422	29	31.0562	4	4.5	4.42718	3.75	6.44444	1.06667	0.0174461	0.00296062	2.55893	2.95681	2.00681e-12	1
chr17-chr17-13795|GM12878_Trac	chr17	8896179	8901336	chr17	9001463	9002656	103302	8.89876e+06	9.00206e+06	1840	233	118	30	2380.21	274.347	12	12.3449	0	0	0	0	12	0	0.0162219	0.00166319	inf	inf	1.71048e-295	1
chr17-chr17-13798|GM12878_Trac	chr17	3863164	3867632	chr17	3910704	3916235	48071.5	3865398	3.91347e+06	432	1195	272	432	523.159	1515.77	23	24.3722	4	5.75	5.72043	2.5	4	1.6	0.0197454	0.00422493	2.22451	2.60716	1.68969e-06	1
chr17-chr17-13800|GM12878_Trac	chr17	1833150	1836025	chr17	1868253	1874807	36942.5	1.83459e+06	1871530	863	451	153	303	1078.55	547.24	18	18.8623	0	1.5	1.40374	2	12	0	0.0163871	0.00112008	inf	inf	1.05862e-06	1
chr17-chr17-13802|GM12878_Trac	chr17	75289014	75291427	chr17	75513863	75518634	226028	7.52902e+07	7.55162e+07	878	735	534	1008	1098.16	911.893	15	15.5886	2	1.5	1.40374	0.75	10	2	0.0179233	0.00294022	2.60784	2.96242	0.000662166	1
chr17-chr17-13803|GM12878_Trac	chr17	43337397	43340421	chr17	43357569	43361991	20871	43338909	43359780	311	642	131	237	371.034	791.621	14	14.5038	1	5.25	5.20141	0.75	2.66667	1	0.0161398	0.00141838	3.50831	3.85836	7.73112e-07	1
chr17-chr17-13808|GM12878_Trac	chr17	5587392	5593290	chr17	6411662	6414122	822551	5590341	6412892	637	310	303	176	785.176	369.787	19	19.9592	1	2	1.89632	0	9.5	1	0.0195139	0.00126361	3.94888	4.31898	5.44438e-13	1
chr17-chr17-13810|GM12878_Trac	chr17	72044286	72046461	chr17	72116655	72122307	74107.5	7.20454e+07	72119481	476	1727	55	183	578.995	2227.6	14	14.5038	1	1.25	1.16011	0.25	11.2	1	0.0153542	0.00134934	3.50831	3.85836	7.73112e-07	1
chr17-chr17-13812|GM12878_Trac	chr17	80604170	80608022	chr17	80832951	80833510	227134	80606096	8.08332e+07	841	519	341	446	1049.82	633.789	12	12.3449	0	0	0	0	12	0	0.0233528	0.0023943	inf	inf	1.71048e-295	1
chr17-chr17-13817|GM12878_Trac	chr17	2053168	2055251	chr17	2262883	2267398	210931	2.05421e+06	2.26514e+06	723	1503	231	243	896.333	1926.45	17	17.7681	3	1.5	1.40374	0.75	11.3333	3	0.0221172	0.00480203	2.20345	2.56625	0.00370282	1
chr17-chr17-13821|GM12878_Trac	chr17	63644512	63647481	chr17	63698031	63702883	54460.5	6.3646e+07	63700457	837	1011	266	883	1044.6	1272.66	14	14.5038	2	3	2.89748	0.75	4.66667	2	0.015366	0.00270075	2.50831	2.85836	0.00501268	1
chr17-chr17-13822|GM12878_Trac	chr17	77404693	77409775	chr17	77449757	77454580	44934.5	77407234	7.74522e+07	967	1656	351	2187	1214.8	2131.94	17	17.7681	2	7.25	7.28922	1.25	2.34483	1.6	0.0147329	0.00213251	2.78842	3.15121	9.58904e-06	1
chr17-chr17-13824|GM12878_Trac	chr17	17749646	17753382	chr17	17822191	17824152	71657.5	17751514	1.78232e+07	1330	571	507	660	1695.25	700.327	14	14.5038	1	2.75	2.64552	0.25	5.09091	1	0.0210948	0.00185383	3.50831	3.85836	7.73112e-07	1
chr17-chr17-13825|GM12878_Trac	chr17	58968652	58971477	chr17	58999231	59002871	30986.5	5.89701e+07	59001051	488	1083	232	261	594.264	1367.57	14	14.5038	1	4.25	4.17036	0.75	3.29412	1	0.0185889	0.00163361	3.50831	3.85836	7.73112e-07	1
chr17-chr17-13831|GM12878_Trac	chr17	17662565	17667459	chr17	17747516	17752255	84873.5	17665012	1.77499e+07	1077	1509	668	473	1359.64	1934.49	21	22.1609	1	6	5.98072	0.75	3.5	1	0.0187134	0.00109636	4.09327	4.46995	5.85228e-17	1
chr17-chr17-13833|GM12878_Trac	chr17	35487511	35490004	chr17	35530860	35534457	43901	3.54888e+07	3.55327e+07	582	757	77	335	714.439	940.449	15	15.5886	2	5	4.94274	0.75	3	2	0.0211431	0.0034684	2.60784	2.96242	0.000662166	1
chr17-chr17-13842|GM12878_Trac	chr17	44345060	44348896	chr17	44416145	44417983	70086	44346978	44417064	1971	720	1075	201	2557.67	892.445	13	13.4224	0	2.5	2.39461	0	5.2	0	0.0196674	0.00186134	inf	inf	1.71048e-295	1
chr17-chr17-13847|GM12878_Trac	chr17	77370395	77377821	chr17	77403772	77408435	31995.5	77374108	7.74061e+07	1028	977	1428	332	1295.04	1227.94	23	24.3722	5	8.25	8.34356	6.25	2.78788	0.8	0.0163317	0.00436813	1.90259	2.28524	0.00892023	1
chr17-chr17-13849|GM12878_Trac	chr17	64504211	64507865	chr17	64633950	64637350	129612	64506038	64635650	1132	937	1335	612	1432.32	1175.43	15	15.5886	1	3	2.89748	1.75	5	0.571429	0.0182537	0.0014972	3.60784	3.96242	0.000112747	1
chr17-chr17-13851|GM12878_Trac	chr17	3693470	3696428	chr17	3762751	3765721	69287	3694949	3764236	1139	548	520	116	1441.58	670.861	14	14.5038	0	4	3.91423	0.25	3.5	0	0.0202728	0.00178159	inf	inf	5.78879e-15	1
chr17-chr17-13852|GM12878_Trac	chr17	78155264	78163801	chr17	78240820	78244446	83100.5	7.81595e+07	78242633	2081	787	898	539	2707.1	979.451	21	22.1609	0	2.25	2.14483	0.75	9.33333	0	0.0148208	0.000868311	inf	inf	1.32543e-19	1
chr17-chr17-13853|GM12878_Trac	chr17	72462953	72470618	chr17	72510524	72512903	44928	7.24668e+07	7.25117e+07	1283	385	185	104	1632.66	463.803	19	19.9592	0	2.75	2.64552	0.25	6.90909	0	0.0162383	0.0010515	inf	inf	4.03431e-24	1
chr17-chr17-13855|GM12878_Trac	chr17	28483623	28487870	chr17	28546651	28551917	63537.5	2.84857e+07	28549284	1079	1480	386	818	1362.28	1895.64	25	26.5923	3	8.25	8.34356	2.5	3.0303	1.2	0.0225588	0.00333058	2.75985	3.14797	6.03508e-11	1
chr17-chr17-13856|GM12878_Trac	chr17	61755397	61759905	chr17	61798815	61800458	41985.5	61757651	6.17996e+07	848	541	341	197	1058.96	661.905	13	13.4224	0	1.25	1.16011	1	10.4	0	0.0181423	0.001717	inf	inf	1.08783e-05	1
chr17-chr17-13863|GM12878_Trac	chr17	20029801	20037197	chr17	20062690	20068282	31987	20033499	20065486	834	1171	167	154	1040.69	1483.96	31	33.2989	0	17.25	18.0413	0.75	1.7971	0	0.0204887	0.000813156	inf	inf	7.16827e-37	1
chr17-chr17-13867|GM12878_Trac	chr17	28044326	28048770	chr17	28116599	28124118	73810.5	28046548	2.81204e+07	1511	1068	922	1219	1937.17	1347.77	21	22.1609	4	10.25	10.4692	4	2.04878	1	0.0150686	0.00353131	2.09327	2.46995	5.92508e-05	1
chr17-chr17-13869|GM12878_Trac	chr17	80737283	80739838	chr17	80771397	80777383	35829.5	8.07386e+07	80774390	840	780	194	391	1048.52	970.344	18	18.8623	2	2.5	2.39461	0.5	7.2	2	0.0180908	0.00247308	2.87088	3.23743	1.05862e-06	1
chr17-chr17-13870|GM12878_Trac	chr17	19644135	19649649	chr17	19752721	19756914	107926	19646892	1.97548e+07	1171	958	313	132	1483.96	1202.99	24	25.4812	0	5.5	5.46065	0	4.36364	0	0.0212237	0.00108801	inf	inf	1.71048e-295	1
chr17-chr17-13874|GM12878_Trac	chr17	74656325	74662051	chr17	74686173	74690826	29311.5	74659188	7.46885e+07	583	811	342	236	715.723	1010.7	22	23.2654	2	7.25	7.28922	2.5	3.03448	0.8	0.0181954	0.00203512	3.16038	3.54012	8.61093e-10	1
chr17-chr17-13878|GM12878_Trac	chr17	48391219	48396654	chr17	48426372	48429814	34156.5	4.83939e+07	48428093	619	1205	575	684	761.994	1529.03	18	18.8623	3	3.5	3.40419	2.5	5.14286	1.2	0.0174061	0.0035692	2.28592	2.65247	0.000610907	1
chr17-chr17-13879|GM12878_Trac	chr17	2783727	2786617	chr17	2814564	2816880	30550	2785172	2815722	305	407	351	107	363.553	491.548	13	13.4224	1	3.5	3.40419	1.25	3.71429	0.8	0.0214355	0.00202867	3.40139	3.74657	0.000157089	1
chr17-chr17-13882|GM12878_Trac	chr17	34199833	34204166	chr17	34376709	34379585	176148	3.4202e+07	34378147	428	658	232	153	518.096	812.259	12	12.3449	0	3.75	3.65882	0.25	3.2	0	0.0142889	0.00146501	inf	inf	1.69009e-11	1
chr17-chr17-13883|GM12878_Trac	chr17	42333217	42337837	chr17	42402263	42404569	67889	42335527	42403416	1510	329	371	431	1935.83	393.515	17	17.7681	2	2.75	2.64552	2	6.18182	1	0.0210698	0.00304975	2.78842	3.15121	9.58904e-06	1
chr17-chr17-13884|GM12878_Trac	chr17	12785733	12796635	chr17	12864180	12870192	76002	12791184	12867186	1414	1743	241	149	1807.35	2249.18	47	51.4509	0	8.75	8.87297	0	5.37143	0	0.0238531	0.00062441	inf	inf	1.71048e-295	1
chr17-chr17-13885|GM12878_Trac	chr17	65036792	65042314	chr17	65179121	65183520	141768	65039553	6.51813e+07	2379	1631	665	221	3113.66	2098.3	19	19.9592	1	5.25	5.20141	0.25	3.61905	1	0.0164396	0.00106454	3.94888	4.31898	5.44438e-13	1
chr17-chr17-13887|GM12878_Trac	chr17	70105497	70109670	chr17	70136385	70139037	30127.5	7.01076e+07	70137711	321	995	115	89	383.516	1251.6	15	15.5886	0	3	2.89748	0.25	5	0	0.0188661	0.00154744	inf	inf	9.6378e-17	1
chr17-chr17-13893|GM12878_Trac	chr17	51050516	51053552	chr17	51146204	51149060	95598	51052034	51147632	877	502	353	253	1096.85	612.1	12	12.3449	0	3.25	3.15039	0.25	3.69231	0	0.0174829	0.00179248	inf	inf	1.69009e-11	1
chr17-chr17-13894|GM12878_Trac	chr17	78151597	78156157	chr17	78354668	78356585	201750	78153877	7.83556e+07	2107	1000	669	745	2742.47	1258.18	14	14.5038	0	2	1.89632	0	7	0	0.0185545	0.00163058	inf	inf	1.71048e-295	1
chr17-chr17-13895|GM12878_Trac	chr17	66667454	66670418	chr17	66711600	66715909	44818.5	66668936	6.67138e+07	372	945	249	594	447.442	1185.92	15	15.5886	1	4.75	4.68465	0.75	3.15789	1	0.017704	0.00145212	3.60784	3.96242	5.13146e-08	1
chr17-chr17-13898|GM12878_Trac	chr17	50006175	50009404	chr17	50089123	50096381	84962.5	5.00078e+07	50092752	566	1095	216	1104	693.917	1383.41	18	18.8623	1	3.5	3.40419	1	5.14286	1	0.0147338	0.00100708	3.87088	4.23743	1.03728e-11	1
chr17-chr17-13899|GM12878_Trac	chr17	35312134	35316430	chr17	35365684	35369438	53279	35314282	35367561	1095	670	588	172	1383.41	827.753	15	15.5886	0	4.75	4.68465	0.75	3.15789	0	0.0159952	0.00131196	inf	inf	8.66175e-10	1
chr17-chr17-13904|GM12878_Trac	chr17	41960892	41969400	chr17	41995133	41996742	30791.5	41965146	4.19959e+07	1022	542	1169	129	1287.14	663.184	20	21.0588	3	0.5	0.445088	2.5	20	1.2	0.0169696	0.00313174	2.43792	2.81139	2.01673e-06	1
chr17-chr17-13906|GM12878_Trac	chr17	35184278	35188314	chr17	35240653	35244615	56338	35186296	35242634	488	837	165	401	594.264	1044.6	15	15.5886	2	4.75	4.68465	0.5	3.15789	2	0.0160992	0.00264098	2.60784	2.96242	0.000662166	1
chr17-chr17-13911|GM12878_Trac	chr17	28053882	28059229	chr17	28091418	28098511	38409	2.80566e+07	2.8095e+07	1440	1228	916	707	1842.11	1559.56	32	34.4228	5	12.25	12.6139	6.75	2.61224	0.740741	0.0220812	0.00424488	2.37902	2.78336	1.31879e-08	1
chr17-chr17-13913|GM12878_Trac	chr17	72019460	72035652	chr17	72419812	72425346	395023	72027556	72422579	4727	2685	346	119	6383.18	3533.57	60	66.4163	0	3	2.89748	0	20	0	0.0237064	0.000486112	inf	inf	1.71048e-295	1
chr17-chr17-13914|GM12878_Trac	chr17	69115619	69119950	chr17	69175626	69181593	60825	6.91178e+07	6.91786e+07	2046	762	357	460	2659.51	946.945	23	24.3722	0	8.5	8.60809	0.75	2.70588	0	0.0191721	0.00102557	inf	inf	1.34702e-22	1
chr17-chr17-13918|GM12878_Trac	chr17	20005400	20011408	chr17	20063226	20066037	56227.5	20008404	2.00646e+07	583	919	325	80	715.723	1151.83	14	14.5038	1	3.25	3.15039	0.5	4.30769	1	0.0136271	0.00119756	3.50831	3.85836	7.73112e-07	1
chr17-chr17-13919|GM12878_Trac	chr17	27280006	27283251	chr17	27337653	27344019	59207.5	2.72816e+07	27340836	803	1513	386	1398	1000.28	1939.85	17	17.7681	1	2.25	2.14483	2.75	7.55556	0.363636	0.0151836	0.00109887	3.78842	4.15121	0.00106582	1
chr17-chr17-13920|GM12878_Trac	chr17	67388797	67392634	chr17	67647787	67651577	258966	6.73907e+07	67649682	1455	1742	523	258	1862.17	2247.83	14	14.5038	0	4.25	4.17036	0.25	3.29412	0	0.0157568	0.00138472	inf	inf	5.78879e-15	1
chr17-chr17-13924|GM12878_Trac	chr17	2215577	2219071	chr17	2257706	2262289	42673.5	2217324	2.26e+06	1478	1186	484	231	1892.96	1503.84	20	21.0588	2	5	4.94274	1.25	4	1.6	0.0212556	0.00261515	3.02288	3.39635	1.04477e-09	1
chr17-chr17-13925|GM12878_Trac	chr17	44345060	44348659	chr17	44407017	44410810	62054	4.43469e+07	4.44089e+07	1875	935	1062	466	2427.57	1172.81	13	13.4224	1	3.75	3.65882	0.75	3.46667	1	0.0150965	0.00142874	3.40139	3.74657	1.08783e-05	1
chr17-chr17-13929|GM12878_Trac	chr17	57365695	57373865	chr17	57417237	57426114	51895.5	57369780	5.74217e+07	1549	2392	1307	1472	1988.14	3131.45	50	54.8894	11	16.75	17.495	7.5	2.98507	1.46667	0.0251777	0.00681492	1.88538	2.31902	2.65583e-15	1
chr17-chr17-13931|GM12878_Trac	chr17	56817229	56822018	chr17	56907557	56908959	88634.5	5.68196e+07	56908258	818	838	631	214	1019.82	1045.91	15	15.5886	0	0	0	0.75	15	0	0.0207981	0.00170591	inf	inf	8.66175e-10	1
chr17-chr17-13937|GM12878_Trac	chr17	5304069	5308175	chr17	5325642	5330354	21876	5306122	5327998	866	663	361	277	1082.47	818.713	24	25.4812	5	7.5	7.55222	2.75	3.2	1.81818	0.0233633	0.00598847	1.96399	2.34943	2.73606e-05	1
chr17-chr17-13942|GM12878_Trac	chr17	3991625	4001615	chr17	4073914	4076947	78810.5	3996620	4.07543e+06	997	1262	454	309	1254.24	1604.73	24	25.4812	0	1.75	1.64923	0.75	13.7143	0	0.0158196	0.00081097	inf	inf	4.03628e-24	1
chr17-chr17-13951|GM12878_Trac	chr17	42340746	42344592	chr17	42456647	42460057	115683	42342669	42458352	1484	1612	551	2280	1901	2072.75	16	16.6768	2	4.75	4.68465	2	3.36842	1	0.0189285	0.00291104	2.70095	3.05977	8.20976e-05	1
chr17-chr17-13953|GM12878_Trac	chr17	72263231	72267648	chr17	72294197	72300813	32065.5	7.22654e+07	72297505	659	819	99	143	813.55	1021.13	18	18.8623	3	5.5	5.46065	1	3.27273	3	0.0140047	0.00287173	2.28592	2.65247	0.000610907	1
chr17-chr17-13957|GM12878_Trac	chr17	64019498	64021219	chr17	64118457	64123590	100665	6.40204e+07	6.4121e+07	1139	1559	224	766	1441.58	2001.56	15	15.5886	0	1.25	1.16011	0	12	0	0.0187863	0.00154089	inf	inf	1.71048e-295	1
chr17-chr17-13959|GM12878_Trac	chr17	3960973	3968115	chr17	4072764	4074938	109307	3964544	4073851	922	1239	794	270	1155.76	1574.17	20	21.0588	1	0.25	0.215632	0.75	20	1	0.0184287	0.00113367	4.02288	4.39635	1.29015e-15	1
chr17-chr17-13960|GM12878_Trac	chr17	45246833	45248937	chr17	45298738	45303542	53255	45247885	45301140	299	1558	175	619	356.079	2000.21	14	14.5038	1	1.5	1.40374	1	9.33333	1	0.0173968	0.00152885	3.50831	3.85836	7.73112e-07	1
chr17-chr17-13962|GM12878_Trac	chr17	3911267	3915588	chr17	3991631	3996715	80745.5	3.91343e+06	3994173	972	770	376	250	1221.37	957.342	20	21.0588	0	8.25	8.34356	0.5	2.42424	0	0.0182543	0.00112294	inf	inf	9.90766e-22	1
chr17-chr17-13963|GM12878_Trac	chr17	69064628	69070870	chr17	69114950	69117368	48410	69067749	69116159	519	1464	716	220	633.789	1874.22	15	15.5886	1	4	3.91423	1	3.75	1	0.0148685	0.00121955	3.60784	3.96242	5.13146e-08	1
chr17-chr17-13965|GM12878_Trac	chr17	30112598	30119098	chr17	30209941	30214144	96194.5	30115848	3.0212e+07	1785	1086	1108	292	2305.88	1371.53	24	25.4812	0	8.25	8.34356	1	2.90909	0	0.0192486	0.000986758	inf	inf	4.21877e-21	1
chr17-chr17-13969|GM12878_Trac	chr17	64963711	64970631	chr17	65180870	65182963	214746	64967171	6.51819e+07	1201	1166	903	132	1523.73	1477.33	19	19.9592	1	1	0.918712	0.25	19	1	0.0180958	0.00117178	3.94888	4.31898	5.44438e-13	1
chr17-chr17-13972|GM12878_Trac	chr17	45223412	45229637	chr17	45295950	45304868	73884.5	4.52265e+07	45300409	1845	2107	1440	909	2386.98	2742.47	48	52.596	4	17.25	18.0413	6	2.78261	0.666667	0.0272097	0.00278974	3.28592	3.71688	1.72431e-25	1
chr17-chr17-13973|GM12878_Trac	chr17	2353241	2354824	chr17	2398072	2403917	46962	2.35403e+06	2.40099e+06	274	1104	146	1171	325.012	1395.3	16	16.6768	1	0	0	0.25	16	1	0.0184902	0.00142182	3.70095	4.05977	3.19477e-09	1
chr17-chr17-13974|GM12878_Trac	chr17	28841344	28843766	chr17	28891419	28894553	50431	28842555	28892986	548	1143	921	346	670.861	1446.88	14	14.5038	1	3.5	3.40419	0.75	4	1	0.0216302	0.00190088	3.50831	3.85836	7.73112e-07	1
chr17-chr17-13976|GM12878_Trac	chr17	69603094	69607456	chr17	70136766	70137632	531924	69605275	70137199	507	612	152	38	618.476	752.987	12	12.3449	0	0	0	0	12	0	0.0197033	0.00202014	inf	inf	1.71048e-295	1
chr17-chr17-13982|GM12878_Trac	chr17	12815695	12820220	chr17	13016212	13018403	199350	1.2818e+07	1.30173e+07	1170	1293	100	1067	1482.63	1645.97	13	13.4224	1	3	2.89748	0.25	4.33333	1	0.016616	0.00157255	3.40139	3.74657	1.08783e-05	1
chr17-chr17-13983|GM12878_Trac	chr17	72420137	72423830	chr17	72539335	72542256	118812	7.2422e+07	7.25408e+07	2291	248	92	118	2993.35	292.839	16	16.6768	1	4.5	4.42718	0.25	3.55556	1	0.0207659	0.00159681	3.70095	4.05977	3.19477e-09	1
chr17-chr17-13986|GM12878_Trac	chr17	67376784	67379186	chr17	67486283	67489661	109987	67377985	67487972	724	958	834	386	897.629	1202.99	13	13.4224	1	4	3.91423	1.25	3.25	0.8	0.0193068	0.00182721	3.40139	3.74657	0.000157089	1
chr17-chr17-13989|GM12878_Trac	chr17	71933022	71935236	chr17	72020335	72025765	88921	71934129	72023050	518	1736	52	141	632.512	2239.74	13	13.4224	0	1.5	1.40374	0	8.66667	0	0.0145988	0.00138164	inf	inf	1.71048e-295	1
chr17-chr17-13992|GM12878_Trac	chr17	35429688	35434078	chr17	35486578	35489371	56091.5	35431883	3.5488e+07	1232	525	156	60	1564.87	641.452	13	13.4224	0	3.5	3.40419	0	3.71429	0	0.0155357	0.00147031	inf	inf	1.71048e-295	1
chr17-chr17-13993|GM12878_Trac	chr17	46940999	46942820	chr17	46987070	46993605	48428	4.69419e+07	4.69903e+07	450	567	550	295	545.971	695.199	16	16.6768	1	0	0	1.25	16	0.8	0.0164367	0.00126391	3.70095	4.05977	8.97862e-08	1
chr17-chr17-13996|GM12878_Trac	chr17	61750382	61755386	chr17	61815370	61818741	64171.5	61752884	6.18171e+07	998	1008	392	317	1255.55	1268.71	18	18.8623	0	4.5	4.42718	0.25	4	0	0.0184494	0.00126105	inf	inf	3.06812e-22	1
chr17-chr17-14000|GM12878_Trac	chr17	4293487	4296486	chr17	4394295	4400239	102280	4.29499e+06	4397267	668	1433	145	183	825.17	1832.74	15	15.5886	1	6.25	6.2415	0.75	2.4	1	0.014398	0.00118095	3.60784	3.96242	5.13146e-08	1
chr17-chr17-14004|GM12878_Trac	chr17	62091985	62096339	chr17	62117022	62120350	24524	62094162	62118686	1375	521	415	231	1755.26	636.343	14	14.5038	2	5	4.94274	1	2.8	2	0.015644	0.00274961	2.50831	2.85836	0.00501268	1
chr17-chr17-14007|GM12878_Trac	chr17	57355304	57360140	chr17	57440586	57446042	85592	57357722	57443314	1817	1335	599	865	2349.12	1701.91	18	18.8623	2	6.5	6.50276	2.5	2.76923	0.8	0.015013	0.00205233	2.87088	3.23743	3.67068e-05	1
chr17-chr17-14008|GM12878_Trac	chr17	16921087	16924299	chr17	16969051	16974453	49059	16922693	16971752	340	3125	139	183	407.281	4141.14	17	17.7681	0	5.25	5.20141	0.75	3.2381	0	0.016941	0.00122606	inf	inf	1.7816e-12	1
chr17-chr17-14012|GM12878_Trac	chr17	31317271	31322475	chr17	31490860	31496148	173631	31319873	31493504	2845	1871	1689	1101	3754.01	2422.16	16	16.6768	1	5.25	5.20141	0.75	3.04762	1	0.0130905	0.0010066	3.70095	4.05977	3.19477e-09	1
chr17-chr17-14017|GM12878_Trac	chr17	58577000	58579237	chr17	58699000	58704572	123668	5.85781e+07	58701786	670	1129	378	383	827.753	1428.35	12	12.3449	0	3.5	3.40419	0.25	3.42857	0	0.0131911	0.00135245	inf	inf	1.69009e-11	1
chr17-chr17-14021|GM12878_Trac	chr17	2399908	2404516	chr17	2487659	2492409	87822	2402212	2490034	1012	802	972	296	1273.97	998.977	14	14.5038	1	3.75	3.65882	0.75	3.73333	1	0.0128422	0.00112858	3.50831	3.85836	7.73112e-07	1
chr17-chr17-14026|GM12878_Trac	chr17	72264400	72268097	chr17	72419959	72425751	156606	7.22662e+07	72422855	697	2749	98	117	862.66	3621.68	18	18.8623	0	7.25	7.28922	0	2.48276	0	0.0162834	0.001113	inf	inf	1.71048e-295	1
chr17-chr17-14028|GM12878_Trac	chr17	20028568	20036954	chr17	20071008	20079290	42388	20032761	20075149	901	1736	186	222	1128.25	2239.74	40	43.4678	0	19.25	20.2339	1	2.07792	0	0.0206002	0.000633625	inf	inf	1.06575e-48	1
chr17-chr17-14033|GM12878_Trac	chr17	75685203	75690732	chr17	75743930	75748373	58184	7.5688e+07	7.57462e+07	1373	442	336	472	1752.59	535.827	21	22.1609	3	9	9.13819	2.25	2.33333	1.33333	0.0180772	0.00317728	2.50831	2.88498	2.73172e-07	1
chr17-chr17-14036|GM12878_Trac	chr17	67430006	67434322	chr17	67573208	67578855	143868	67432164	6.7576e+07	805	3098	788	775	1002.88	4103.74	15	15.5886	2	4.25	4.17036	1.5	3.52941	1.33333	0.0129239	0.0021201	2.60784	2.96242	0.000662166	1
chr17-chr17-14041|GM12878_Trac	chr17	29681467	29684304	chr17	29757828	29763011	77534	2.96829e+07	2.97604e+07	739	1743	586	461	917.082	2249.18	21	22.1609	4	6	5.98072	1	3.5	4	0.022477	0.00526747	2.09327	2.46995	5.92508e-05	1
chr17-chr17-14047|GM12878_Trac	chr17	71986866	71989360	chr17	72022913	72027864	37275.5	71988113	7.20254e+07	624	1556	77	139	768.43	1997.53	13	13.4224	1	4.25	4.17036	0.25	3.05882	1	0.014989	0.00141857	3.40139	3.74657	1.08783e-05	1
chr17-chr17-14049|GM12878_Trac	chr17	29660770	29669297	chr17	29751746	29755486	88582.5	2.9665e+07	29753616	1140	1249	917	346	1442.91	1587.45	19	19.9592	3	7.5	7.55222	2.25	2.53333	1.33333	0.0132956	0.00258285	2.36392	2.73402	9.55878e-05	1
chr17-chr17-14052|GM12878_Trac	chr17	69501771	69510335	chr17	69546123	69550566	42291.5	69506053	6.95483e+07	2528	957	284	124	3317.84	1201.67	21	22.1609	0	5.25	5.20141	1	4	0	0.0138591	0.000811968	inf	inf	5.85228e-17	1
chr17-chr17-14054|GM12878_Trac	chr17	31533232	31538248	chr17	31831805	31836867	298596	31535740	31834336	1162	436	680	234	1472.03	528.225	17	17.7681	2	6.5	6.50276	1.25	2.61538	1.6	0.01448	0.00209591	2.78842	3.15121	9.58904e-06	1
chr17-chr17-14055|GM12878_Trac	chr17	17493604	17498491	chr17	17640289	17643498	145846	1.7496e+07	1.76419e+07	381	387	219	286	458.766	466.322	15	15.5886	1	2	1.89632	0.25	7.5	1	0.0159043	0.0013045	3.60784	3.96242	5.13146e-08	1
chr17-chr17-14056|GM12878_Trac	chr17	78251172	78254251	chr17	78337227	78339484	85644	7.82527e+07	7.83384e+07	796	1077	800	202	991.165	1359.64	14	14.5038	0	3.75	3.65882	0.25	3.73333	0	0.022522	0.00197925	inf	inf	5.78879e-15	1
chr17-chr17-14058|GM12878_Trac	chr17	65155321	65158629	chr17	65195907	65199363	40660	65156975	65197635	594	520	191	318	729.848	635.066	12	12.3449	0	3.5	3.40419	1.25	3.42857	0	0.015229	0.00156139	inf	inf	0.00164588	1
chr17-chr17-14059|GM12878_Trac	chr17	78694362	78699586	chr17	78757994	78760698	62372	78696974	78759346	1560	1371	359	1013	2002.9	1749.92	15	15.5886	2	3.75	3.65882	0.5	4	2	0.0162413	0.0026643	2.60784	2.96242	0.000662166	1
chr17-chr17-14063|GM12878_Trac	chr17	30101388	30107198	chr17	30233524	30242014	133476	30104293	30237769	1112	1190	1132	680	1405.88	1509.14	28	29.9374	1	8	8.0794	1	3.5	1	0.016808	0.00073855	4.50831	4.90388	7.36192e-27	1
chr17-chr17-14064|GM12878_Trac	chr17	77094911	77102431	chr17	77184839	77189506	88501.5	77098671	7.71872e+07	1149	1419	811	931	1454.82	1814.03	30	32.1767	7	11.75	12.0761	3	2.55319	2.33333	0.0211309	0.00606621	1.80049	2.20059	8.29217e-07	1
chr17-chr17-14072|GM12878_Trac	chr17	27181339	27181973	chr17	27237096	27242185	57984.5	27181656	2.72396e+07	222	1164	15	420	260.82	1474.68	12	12.3449	0	0	0	0	12	0	0.0179991	0.00184541	inf	inf	1.71048e-295	1
chr17-chr17-14073|GM12878_Trac	chr17	67472692	67477948	chr17	67602085	67604576	128010	67475320	6.76033e+07	1476	810	940	257	1890.28	1009.4	15	15.5886	2	3	2.89748	1.25	5	1.6	0.0166208	0.00272654	2.60784	2.96242	0.000662166	1
chr17-chr17-14077|GM12878_Trac	chr17	35339673	35343006	chr17	35530804	35533579	190852	3.53413e+07	3.55322e+07	562	572	114	276	688.791	701.61	12	12.3449	0	3.25	3.15039	0	3.69231	0	0.0168646	0.00172909	inf	inf	1.71048e-295	1
chr17-chr17-14078|GM12878_Trac	chr17	72117741	72121639	chr17	72389013	72393510	271572	72119690	7.23913e+07	1380	1086	149	102	1761.93	1371.53	12	12.3449	0	3	2.89748	0	4	0	0.0122703	0.00125804	inf	inf	1.71048e-295	1
chr17-chr17-14081|GM12878_Trac	chr17	48299804	48303593	chr17	48589996	48594694	290646	4.83017e+07	48592345	1256	1111	346	631	1596.76	1404.55	17	17.7681	2	6.5	6.50276	1	2.61538	2	0.0171945	0.00248881	2.78842	3.15121	9.58904e-06	1
chr17-chr17-14086|GM12878_Trac	chr17	57547788	57552900	chr17	57602691	57606253	54128	57550344	57604472	1337	997	1268	334	1704.58	1254.24	18	18.8623	3	5	4.94274	3	3.6	1	0.0178134	0.00365273	2.28592	2.65247	0.000610907	1
chr17-chr17-14091|GM12878_Trac	chr17	69114762	69119950	chr17	69221211	69236859	111679	69117356	69229035	2199	2034	411	1345	2867.79	2643.2	53	58.3373	5	7.25	7.28922	3	7.31034	1.66667	0.0218351	0.00253438	3.10695	3.54442	1.85836e-35	1
chr17-chr17-14092|GM12878_Trac	chr17	57253194	57260506	chr17	57461377	57466299	206988	57256850	57463838	1602	2260	1248	469	2059.31	2951.01	27	28.8204	3	7.5	7.55222	1.75	3.6	1.71429	0.0189448	0.00258982	2.87088	3.26406	7.124e-13	1
chr17-chr17-14096|GM12878_Trac	chr17	9432291	9436652	chr17	9469851	9472337	36622.5	9.43447e+06	9471094	928	325	93	130	1163.63	388.514	16	16.6768	0	4.25	4.17036	0.25	3.76471	0	0.0200592	0.00154247	inf	inf	1.50451e-18	1
chr17-chr17-14097|GM12878_Trac	chr17	34200255	34203418	chr17	34240212	34244876	40707.5	3.42018e+07	34242544	332	739	157	145	397.267	917.082	13	13.4224	0	3	2.89748	0.5	4.33333	0	0.0142575	0.00134934	inf	inf	2.1089e-09	1
chr17-chr17-14105|GM12878_Trac	chr17	58615803	58619462	chr17	59001429	59004844	385504	5.86176e+07	5.90031e+07	1519	1115	517	389	1947.9	1409.84	13	13.4224	1	4.75	4.68465	0.75	2.73684	1	0.0157751	0.00149297	3.40139	3.74657	1.08783e-05	1
chr17-chr17-14109|GM12878_Trac	chr17	57461464	57467451	chr17	57603545	57607206	140918	5.74645e+07	5.76054e+07	2303	1051	493	329	3009.74	1325.35	18	18.8623	0	5.75	5.72043	0.5	3.13043	0	0.0160151	0.00109466	inf	inf	6.34828e-17	1
chr17-chr17-14112|GM12878_Trac	chr17	61781427	61787619	chr17	61821015	61823653	37811	61784523	61822334	1344	521	464	163	1713.91	636.343	19	19.9592	1	3.25	3.15039	0.5	5.84615	1	0.0184708	0.00119607	3.94888	4.31898	5.44438e-13	1
chr17-chr17-14113|GM12878_Trac	chr17	69565810	69572233	chr17	70136868	70139580	569202	6.9569e+07	70138224	747	977	364	98	927.464	1227.94	14	14.5038	0	3	2.89748	0	4.66667	0	0.0131557	0.00115613	inf	inf	1.71048e-295	1
chr17-chr17-14116|GM12878_Trac	chr17	67452849	67457904	chr17	67575140	67579265	121826	6.74554e+07	6.75772e+07	1373	2669	498	489	1752.59	3511.56	18	18.8623	0	6.5	6.50276	0.75	2.76923	0	0.0168315	0.00115046	inf	inf	7.4065e-14	1
chr17-chr17-14119|GM12878_Trac	chr17	5297074	5302179	chr17	5328538	5332150	30717.5	5.29963e+06	5330344	871	609	403	244	1089.01	749.128	20	21.0588	0	4	3.91423	1.25	5	0	0.019695	0.00121157	inf	inf	1.10244e-13	1
chr17-chr17-14120|GM12878_Trac	chr17	39772710	39778779	chr17	39927848	39930072	153216	3.97757e+07	39928960	3312	688	563	946	4400.57	851.018	14	14.5038	1	2.75	2.64552	1.5	5.09091	0.666667	0.0144914	0.00127352	3.50831	3.85836	0.000141898	1
chr17-chr17-14123|GM12878_Trac	chr17	67387180	67393196	chr17	67624409	67630863	237448	67390188	67627636	1836	1375	901	536	2374.8	1755.26	25	26.5923	5	8	8.0794	3.25	3.125	1.53846	0.0172095	0.00423467	2.02288	2.41101	5.21691e-06	1
chr17-chr17-14132|GM12878_Trac	chr17	9252992	9259048	chr17	9289263	9290403	33813	9256020	9289833	379	589	127	65	456.249	723.426	14	14.5038	1	0	0	0	14	1	0.0167006	0.00146766	3.50831	3.85836	7.73112e-07	1
chr17-chr17-14137|GM12878_Trac	chr17	2067149	2072680	chr17	2120792	2126278	53620.5	2.06991e+06	2123535	1498	1024	215	469	1919.75	1289.77	19	19.9592	2	8.5	8.60809	1.25	2.23529	1.6	0.0148042	0.00191727	2.94888	3.31898	1.10793e-07	1
chr17-chr17-14151|GM12878_Trac	chr17	35370714	35376490	chr17	35533246	35538951	162496	35373602	3.55361e+07	781	1500	189	738	971.645	1922.43	21	22.1609	1	13.25	13.6924	0.5	1.58491	1	0.0157012	0.000919891	4.09327	4.46995	5.85228e-17	1
chr17-chr17-14153|GM12878_Trac	chr17	57875088	57877291	chr17	57985688	57990890	112100	5.78762e+07	57988289	478	983	332	1179	581.538	1235.83	14	14.5038	2	1.25	1.16011	1	11.2	2	0.0162292	0.00285247	2.50831	2.85836	0.00501268	1
chr17-chr17-14158|GM12878_Trac	chr17	17895590	17898758	chr17	18037719	18040209	141790	17897174	18038964	675	757	241	642	834.213	940.449	14	14.5038	1	3.5	3.40419	0.25	4	1	0.0212402	0.00186661	3.50831	3.85836	7.73112e-07	1
chr17-chr17-14162|GM12878_Trac	chr17	71847176	71851258	chr17	72002815	72006919	155650	71849217	72004867	649	1444	84	94	800.647	1847.46	15	15.5886	0	4	3.91423	0	3.75	0	0.0157294	0.00129016	inf	inf	1.71048e-295	1
chr17-chr17-14165|GM12878_Trac	chr17	55089818	55093418	chr17	55168656	55174457	79938.5	55091618	5.51716e+07	497	1425	239	255	605.728	1822.05	21	22.1609	0	7	7.02664	0	3	0	0.0191752	0.00112342	inf	inf	1.71048e-295	1
chr17-chr17-14171|GM12878_Trac	chr17	39774100	39778268	chr17	39914376	39918230	140119	39776184	39916303	2543	565	405	285	3338.42	692.635	14	14.5038	1	3.75	3.65882	0.25	3.73333	1	0.0149809	0.00131654	3.50831	3.85836	7.73112e-07	1
chr17-chr17-14172|GM12878_Trac	chr17	6545230	6551520	chr17	6572077	6577293	26310	6548375	6574685	672	551	208	347	830.337	674.702	16	16.6768	0	8.25	8.34356	2.25	1.93939	0	0.0119368	0.000917892	inf	inf	0.000427928	1
chr17-chr17-14176|GM12878_Trac	chr17	18815675	18818355	chr17	18919716	18925813	105750	18817015	1.89228e+07	179	1819	220	293	208.25	2351.82	15	15.5886	2	2	1.89632	0.25	7.5	2	0.0146703	0.00240658	2.60784	2.96242	0.000662166	1
chr17-chr17-14177|GM12878_Trac	chr17	48427823	48432256	chr17	48505138	48507645	76352	4.843e+07	4.85064e+07	1112	926	505	533	1405.88	1161.01	12	12.3449	0	1.5	1.40374	0.25	8	0	0.0148428	0.0015218	inf	inf	1.69009e-11	1
chr17-chr17-14187|GM12878_Trac	chr17	44986372	44990755	chr17	45015485	45020323	29340.5	4.49886e+07	45017904	465	618	255	626	565.013	760.707	19	19.9592	3	6.25	6.2415	4	3.04	0.75	0.0176876	0.00343605	2.36392	2.73402	0.008824	1
chr17-chr17-14197|GM12878_Trac	chr17	63945527	63947457	chr17	64017740	64020799	72777.5	63946492	6.40193e+07	593	1555	315	321	728.563	1996.19	15	15.5886	0	2.75	2.64552	0.25	5.45455	0	0.025809	0.00211691	inf	inf	9.6378e-17	1
chr17-chr17-14199|GM12878_Trac	chr17	57257295	57261940	chr17	57352222	57359574	96280.5	5.72596e+07	57355898	1203	2212	937	843	1526.38	2885.52	29	31.0562	2	10.5	10.7363	1.75	2.7619	1.14286	0.0207501	0.00176065	3.55893	3.95681	6.44774e-21	1
chr17-chr17-14200|GM12878_Trac	chr17	57420689	57426891	chr17	57524012	57527393	101912	57423790	5.75257e+07	1784	940	1348	383	2304.53	1179.36	18	18.8623	3	6.25	6.2415	1	2.88	3	0.0161237	0.00330625	2.28592	2.65247	0.000610907	1
chr17-chr17-14204|GM12878_Trac	chr17	12792054	12797212	chr17	13016162	13019264	223080	12794633	13017713	975	1520	139	1264	1225.31	1949.24	14	14.5038	2	1.5	1.40374	0.25	9.33333	2	0.0145493	0.00255721	2.50831	2.85836	0.00501268	1
chr17-chr17-14205|GM12878_Trac	chr17	2845869	2850352	chr17	3011293	3014334	164703	2.84811e+06	3.01281e+06	367	264	132	136	441.156	312.621	14	14.5038	2	3.25	3.15039	0	4.30769	2	0.0159725	0.00280735	2.50831	2.85836	0.00501268	1
chr17-chr17-14206|GM12878_Trac	chr17	67372767	67379989	chr17	67513248	67524537	142514	67376378	6.75189e+07	1864	2552	2927	907	2412.68	3350.78	42	45.7426	9	17	17.7681	6.25	2.47059	1.44	0.0194766	0.00513486	1.92335	2.34554	1.91245e-12	1
chr17-chr17-14213|GM12878_Trac	chr17	60303013	60305715	chr17	60354007	60359533	52406	60304364	60356770	637	1070	421	1155	785.176	1350.41	18	18.8623	2	5.5	5.46065	2.5	3.27273	0.8	0.018779	0.00256715	2.87088	3.23743	3.67068e-05	1
chr17-chr17-14214|GM12878_Trac	chr17	44408851	44409614	chr17	44463177	44469897	57304.5	4.44092e+07	44466537	606	759	192	882	745.27	943.047	15	15.5886	0	1.25	1.16011	1.75	12	0	0.0172072	0.00141137	inf	inf	0.000112747	1
chr17-chr17-14216|GM12878_Trac	chr17	74462676	74468881	chr17	74511638	74514729	47405	7.44658e+07	7.45132e+07	1481	336	1223	79	1896.98	402.273	18	18.8623	0	5.75	5.72043	0	3.13043	0	0.0166215	0.00113611	inf	inf	1.71048e-295	1
chr17-chr17-14217|GM12878_Trac	chr17	69333521	69337250	chr17	69519399	69525021	186824	6.93354e+07	69522210	468	905	193	210	568.825	1133.49	15	15.5886	1	4	3.91423	0	3.75	1	0.0137698	0.00112943	3.60784	3.96242	5.13146e-08	1
chr17-chr17-14218|GM12878_Trac	chr17	57132806	57136383	chr17	57172696	57176746	40126.5	5.71346e+07	57174721	515	934	242	330	628.683	1171.49	12	12.3449	1	3.5	3.40419	0.5	3.42857	1	0.0135058	0.00138472	3.28592	3.62584	0.000142245	1
chr17-chr17-14225|GM12878_Trac	chr17	68769547	68774719	chr17	69114819	69118143	344348	68772133	69116481	865	1697	243	276	1081.17	2187.16	17	17.7681	0	4.25	4.17036	0.25	4	0	0.0171763	0.00124309	inf	inf	2.21068e-20	1
chr17-chr17-14231|GM12878_Trac	chr17	12865910	12870879	chr17	12901381	12911507	38049.5	1.28684e+07	12906444	1638	873	136	190	2107.72	1091.62	29	31.0562	0	8.5	8.60809	0.25	3.41176	0	0.0164914	0.000699653	inf	inf	3.54053e-48	1
chr17-chr17-14242|GM12878_Trac	chr17	35341171	35346312	chr17	35371732	35377897	31073	3.53437e+07	3.53748e+07	746	836	153	213	926.166	1043.3	24	25.4812	2	10	10.2024	0.75	2.4	2	0.018222	0.00186826	3.28592	3.67136	5.42357e-14	1
chr17-chr17-14245|GM12878_Trac	chr17	61782942	61786431	chr17	61829382	61838981	49495	6.17847e+07	6.18342e+07	1194	1182	324	981	1514.44	1498.53	28	29.9374	1	4	3.91423	2.25	7	0.444444	0.0183645	0.000806943	4.50831	4.90388	3.60144e-17	1
chr17-chr17-14247|GM12878_Trac	chr17	46922650	46925910	chr17	46988759	46994624	67411.5	46924280	4.69917e+07	731	524	731	259	906.705	640.174	18	18.8623	3	2.5	2.39461	0.5	7.2	3	0.016933	0.0034722	2.28592	2.65247	0.000610907	1
chr17-chr17-14254|GM12878_Trac	chr17	28408992	28418240	chr17	28482957	28486799	71262	28413616	28484878	1090	1091	841	370	1376.81	1378.13	23	24.3722	3	2.75	2.64552	3	8.36364	1	0.0150828	0.00242046	2.63955	3.0222	4.40202e-09	1
chr17-chr17-14260|GM12878_Trac	chr17	64964827	64974627	chr17	65120277	65124803	152813	64969727	65122540	1630	948	1137	716	2096.96	1189.86	24	25.4812	3	5.5	5.46065	2	4.36364	1.5	0.0143807	0.00221163	2.70095	3.0864	5.2553e-10	1
chr17-chr17-14261|GM12878_Trac	chr17	72365046	72368390	chr17	72419971	72424736	55635.5	72366718	7.24224e+07	265	2493	78	107	313.859	3269.83	15	15.5886	0	5	4.94274	0	3	0	0.0158788	0.00130241	inf	inf	1.71048e-295	1
chr17-chr17-14262|GM12878_Trac	chr17	64374908	64381379	chr17	64402892	64406427	26516	6.43781e+07	6.44047e+07	617	776	337	183	759.42	965.142	22	23.2654	0	6.5	6.50276	1.25	3.38462	0	0.0188737	0.00105549	inf	inf	3.38738e-16	1
chr17-chr17-14264|GM12878_Trac	chr17	58231749	58234721	chr17	58335326	58344901	106878	58233235	5.83401e+07	1230	4192	307	4051	1562.22	5629.86	21	22.1609	1	1	0.918712	0.75	21	1	0.0143672	0.000841737	4.09327	4.46995	5.85228e-17	1
chr17-chr17-14268|GM12878_Trac	chr17	1896218	1897833	chr17	2025936	2034413	133149	1.89703e+06	2.03017e+06	471	896	95	889	572.637	1121.71	20	21.0588	3	0.25	0.215632	1	20	3	0.0170117	0.0031395	2.43792	2.81139	2.01673e-06	1
chr17-chr17-14269|GM12878_Trac	chr17	72557078	72564264	chr17	72725395	72730304	167178	72560671	7.27278e+07	588	1077	358	760	722.142	1359.64	25	26.5923	5	10	10.2024	2.25	2.5	2.22222	0.017743	0.00436596	2.02288	2.41101	5.21691e-06	1
chr17-chr17-14271|GM12878_Trac	chr17	5306117	5309722	chr17	5340001	5347604	35883	5.30792e+06	5.3438e+06	716	715	271	324	887.262	885.966	19	19.9592	2	5	4.94274	2	3.8	1	0.0145519	0.00188459	2.94888	3.31898	1.10793e-07	1
chr17-chr17-14272|GM12878_Trac	chr17	49694881	49697125	chr17	49739740	49742200	44967	49696003	49740970	811	992	384	1629	1010.7	1247.66	12	12.3449	1	2.75	2.64552	1	4.36364	1	0.0218982	0.00224517	3.28592	3.62584	0.000142245	1
chr17-chr17-14278|GM12878_Trac	chr17	74779534	74782553	chr17	74831652	74835191	52378	7.4781e+07	7.48334e+07	777	340	409	300	966.443	407.281	12	12.3449	1	2.75	2.64552	0.5	4.36364	1	0.0157074	0.00161044	3.28592	3.62584	0.000142245	1
chr17-chr17-14284|GM12878_Trac	chr17	71883189	71888121	chr17	71919065	71923921	35838	71885655	71921493	665	702	116	125	821.296	869.131	17	17.7681	1	7.75	7.81562	0.25	2.19355	1	0.014909	0.001079	3.78842	4.15121	1.87284e-10	1
chr17-chr17-14285|GM12878_Trac	chr17	27936283	27941169	chr17	27975302	27977942	37896	27938726	27976622	598	616	357	488	734.987	758.133	13	13.4224	0	2.25	2.14483	0	5.77778	0	0.0148277	0.0014033	inf	inf	1.71048e-295	1
chr17-chr17-14288|GM12878_Trac	chr17	48142564	48145692	chr17	48584409	48587472	441812	48144128	4.85859e+07	770	793	362	823	957.342	987.259	12	12.3449	0	3	2.89748	0	4	0	0.0166385	0.00170591	inf	inf	1.71048e-295	1
chr17-chr17-14291|GM12878_Trac	chr17	59642089	59644318	chr17	59693056	59698615	52632	5.96432e+07	5.96958e+07	1207	895	627	1101	1531.69	1120.4	18	18.8623	3	2.75	2.64552	2.5	6.54545	1.2	0.0198399	0.00406829	2.28592	2.65247	0.000610907	1
chr17-chr17-14295|GM12878_Trac	chr17	55524724	55528943	chr17	55579200	55586917	56225	5.55268e+07	5.55831e+07	553	1156	382	289	677.262	1464.09	19	19.9592	0	6.75	6.76448	0.75	2.81481	0	0.0136643	0.000884825	inf	inf	2.91766e-15	1
chr17-chr17-14297|GM12878_Trac	chr17	27237053	27239452	chr17	27471590	27477336	236210	2.72383e+07	27474463	678	2104	261	2022	838.089	2738.38	13	13.4224	0	3.25	3.15039	0.75	4	0	0.0137008	0.00129666	inf	inf	3.25637e-07	1
chr17-chr17-14299|GM12878_Trac	chr17	69323629	69329676	chr17	69521742	69526267	197352	6.93267e+07	6.9524e+07	917	805	364	229	1149.21	1002.88	18	18.8623	0	7.25	7.28922	0.5	2.48276	0	0.0146154	0.000998985	inf	inf	6.34828e-17	1
chr17-chr17-14304|GM12878_Trac	chr17	16987602	16990307	chr17	17039684	17046446	54110.5	1.6989e+07	17043065	1439	1326	188	1396	1840.77	1689.92	22	23.2654	3	2.5	2.39461	0	8.8	3	0.0199482	0.00334676	2.57542	2.95515	3.5414e-08	1
chr17-chr17-14308|GM12878_Trac	chr17	68771992	68776306	chr17	68905095	68909437	133117	68774149	68907266	1008	804	293	404	1268.71	1001.58	17	17.7681	2	6.5	6.50276	2.25	2.61538	0.888889	0.0168588	0.00244022	2.78842	3.15121	5.61732e-05	1
chr17-chr17-14313|GM12878_Trac	chr17	78153527	78155504	chr17	78381556	78386552	229538	7.81545e+07	78384054	1658	2191	437	1133	2134.63	2856.88	12	12.3449	0	3.5	3.40419	0	3.42857	0	0.0147726	0.00151459	inf	inf	1.71048e-295	1
chr17-chr17-14315|GM12878_Trac	chr17	5231711	5235631	chr17	5304642	5308539	72919.5	5233671	5.30659e+06	1515	857	164	329	1942.53	1070.71	14	14.5038	0	4.5	4.42718	0.5	3.11111	0	0.0153738	0.00135106	inf	inf	7.51335e-11	1
chr17-chr17-14319|GM12878_Trac	chr17	67593556	67598463	chr17	67625643	67629983	31803.5	6.7596e+07	67627813	1082	949	302	366	1366.25	1191.17	15	15.5886	1	5.5	5.46065	1.25	2.72727	0.8	0.0139247	0.00114213	3.60784	3.96242	1.15491e-06	1
chr17-chr17-14322|GM12878_Trac	chr17	57130823	57140608	chr17	57743458	57750050	611038	5.71357e+07	57746754	887	1126	580	613	1109.93	1424.39	27	28.8204	6	13.75	14.2331	6.25	1.96364	0.96	0.0141522	0.00386931	1.87088	2.26406	2.65243e-05	1
chr17-chr17-14323|GM12878_Trac	chr17	16987569	16991559	chr17	17302837	17306583	315146	16989564	17304710	1644	897	236	978	2115.79	1123.02	15	15.5886	0	4	3.91423	0.5	3.75	0	0.0166444	0.00136521	inf	inf	2.4991e-12	1
chr17-chr17-14337|GM12878_Trac	chr17	8854885	8864097	chr17	8975839	8982242	119550	8859491	8.97904e+06	3829	1558	225	124	5121.2	2000.21	50	54.8894	0	27.5	29.3787	0.25	1.81818	0	0.0274867	0.000676354	inf	inf	1.78634e-99	1
chr17-chr17-14339|GM12878_Trac	chr17	5549221	5552495	chr17	5583553	5587628	34732.5	5550858	5.58559e+06	362	923	91	152	434.874	1157.07	12	12.3449	1	3.5	3.40419	0.25	3.42857	1	0.0140167	0.0014371	3.28592	3.62584	0.000142245	1
chr17-chr17-14345|GM12878_Trac	chr17	78313840	78317340	chr17	78381481	78386803	68552	78315590	78384142	561	2380	684	1198	687.509	3115.03	21	22.1609	3	5.75	5.72043	2.5	3.65217	1.2	0.0204337	0.00359145	2.50831	2.88498	2.73172e-07	1
chr17-chr17-14347|GM12878_Trac	chr17	32218248	32222571	chr17	32327131	32333239	109776	3.22204e+07	32330185	1080	593	419	699	1363.6	728.563	16	16.6768	2	4	3.91423	0.75	4	2	0.013167	0.00202498	2.70095	3.05977	8.20976e-05	1
chr17-chr17-14351|GM12878_Trac	chr17	77084739	77090477	chr17	77319771	77326826	235690	77087608	7.73233e+07	1000	2141	1485	1164	1258.18	2788.75	24	25.4812	6	7	7.02664	2.75	3.42857	2.18182	0.016104	0.0049533	1.70095	2.0864	0.00100705	1
chr17-chr17-14355|GM12878_Trac	chr17	39054961	39060392	chr17	39118678	39121955	62640	3.90577e+07	3.91203e+07	647	647	818	199	798.068	798.068	16	16.6768	1	4.75	4.68465	1.25	3.36842	0.8	0.0157723	0.00121282	3.70095	4.05977	8.97862e-08	1
chr17-chr17-14363|GM12878_Trac	chr17	67473666	67480421	chr17	67628521	67631740	153087	6.7477e+07	6.76301e+07	1939	912	1118	331	2514.27	1142.66	19	19.9592	3	5.75	5.72043	1.25	3.30435	2.4	0.0163523	0.00317664	2.36392	2.73402	9.55878e-05	1
chr17-chr17-14364|GM12878_Trac	chr17	56868381	56871019	chr17	56896204	56900954	28879	56869700	56898579	618	622	221	239	760.707	765.855	13	13.4224	0	4.75	4.68465	0.75	2.73684	0	0.0151046	0.00142952	inf	inf	3.25637e-07	1
chr17-chr17-14365|GM12878_Trac	chr17	75249577	75250556	chr17	75401121	75408712	154850	7.52501e+07	7.54049e+07	726	2634	204	1931	900.222	3463.43	13	13.4224	1	1	0.918712	0.25	13	1	0.0130214	0.00123235	3.40139	3.74657	1.08783e-05	1
chr17-chr17-14370|GM12878_Trac	chr17	8915612	8916598	chr17	8981031	8985831	67326	8916105	8983431	532	1275	30	107	650.396	1622.02	12	12.3449	0	0	0	0	12	0	0.0178031	0.00182531	inf	inf	1.71048e-295	1
chr17-chr17-14379|GM12878_Trac	chr17	16912639	16918598	chr17	16973049	16980694	61253	1.69156e+07	1.69769e+07	489	4317	185	353	595.537	5805.5	26	27.7054	0	14.25	14.7747	1	1.82456	0	0.0164059	0.000776336	inf	inf	5.99259e-24	1
chr17-chr17-14390|GM12878_Trac	chr17	71850051	71854573	chr17	72116255	72121639	266635	71852312	72118947	673	1671	99	175	831.629	2152.14	21	22.1609	0	7	7.02664	0	3	0	0.0181976	0.00106615	inf	inf	1.71048e-295	1
chr17-chr17-14400|GM12878_Trac	chr17	16966772	16976941	chr17	17041546	17046493	72163	1.69719e+07	1.7044e+07	5572	1155	386	1068	7580.78	1462.76	33	35.5482	3	9.75	9.93584	0.25	3.38462	3	0.0187401	0.00209604	3.16038	3.56674	4.49716e-20	1
chr17-chr17-14406|GM12878_Trac	chr17	80196126	80199144	chr17	80263417	80268804	68475.5	80197635	8.02661e+07	256	1022	233	469	302.723	1287.14	14	14.5038	2	5.5	5.46065	1.75	2.54545	1.14286	0.0142983	0.00251309	2.50831	2.85836	0.00501268	1
chr17-chr17-14411|GM12878_Trac	chr17	63924926	63928573	chr17	64128954	64133768	204612	6.39267e+07	64131361	713	1969	221	1155	883.375	2554.96	13	13.4224	0	5.25	5.20141	1.25	2.47619	0	0.0131891	0.00124823	inf	inf	0.000157089	1
chr17-chr17-14429|GM12878_Trac	chr17	8914840	8925562	chr17	8994421	8999280	76649.5	8920201	8.99685e+06	2214	1256	197	197	2888.24	1596.76	37	40.0652	1	14.25	14.7747	1	2.59649	1	0.0203845	0.00067783	4.91041	5.32428	7.90489e-44	1
chr17-chr17-14435|GM12878_Trac	chr17	74688748	74691313	chr17	74740673	74746883	53747.5	7.469e+07	74743778	609	900	162	775	749.128	1126.95	14	14.5038	0	5	4.94274	0.75	2.8	0	0.0136954	0.00120356	inf	inf	1.738e-08	1
chr17-chr17-14436|GM12878_Trac	chr17	64016973	64022825	chr17	64071103	64077170	54237.5	64019899	6.40741e+07	2257	1566	683	475	2946.92	2010.95	22	23.2654	3	9.25	9.40375	1.75	2.37838	1.71429	0.0158444	0.00265826	2.57542	2.95515	3.5414e-08	1
chr17-chr17-14440|GM12878_Trac	chr17	35339806	35344640	chr17	35535619	35542050	196612	35342223	3.55388e+07	663	2086	143	1159	818.713	2713.9	17	17.7681	1	7.75	7.81562	0.75	2.19355	1	0.0129542	0.000937529	3.78842	4.15121	1.87284e-10	1
chr17-chr17-14445|GM12878_Trac	chr17	72317684	72319848	chr17	72385034	72394641	71071.5	72318766	7.23898e+07	753	1590	63	206	935.254	2043.19	18	18.8623	0	2.5	2.39461	0.25	7.2	0	0.0131266	0.000897228	inf	inf	3.06812e-22	1
chr17-chr17-14458|GM12878_Trac	chr17	29614297	29618267	chr17	29757166	29761829	143216	29616282	2.97595e+07	1071	1676	1019	410	1351.73	2158.87	16	16.6768	1	5	4.94274	1.5	3.2	0.666667	0.0159093	0.00122336	3.70095	4.05977	1.31345e-06	1
chr17-chr17-14461|GM12878_Trac	chr17	35166682	35173420	chr17	35537003	35541840	369370	35170051	3.55394e+07	424	1826	242	1046	513.034	2361.28	19	19.9592	0	6.5	6.50276	0.25	2.92308	0	0.0140905	0.000912421	inf	inf	4.03431e-24	1
chr17-chr17-14462|GM12878_Trac	chr17	40597984	40603046	chr17	40641868	40646508	43673	40600515	40644188	2731	625	228	613	3596.89	769.718	16	16.6768	1	6	5.98072	1	2.66667	1	0.0141564	0.00108857	3.70095	4.05977	3.19477e-09	1
chr17-chr17-14469|GM12878_Trac	chr17	41976481	41977127	chr17	42015922	42020061	41187.5	41976804	4.2018e+07	290	1171	57	1712	344.881	1483.96	13	13.4224	0	0.25	0.215632	0.5	13	0	0.0233214	0.00220716	inf	inf	2.1089e-09	1
chr17-chr17-14470|GM12878_Trac	chr17	35242045	35244566	chr17	35285326	35289677	44196	3.52433e+07	3.52875e+07	721	515	322	158	893.741	628.683	16	16.6768	2	5.25	5.20141	0.5	3.04762	2	0.0199862	0.00307371	2.70095	3.05977	8.20976e-05	1
chr17-chr17-14477|GM12878_Trac	chr17	8855041	8861620	chr17	8933157	8936774	76635	8.85833e+06	8.93497e+06	3332	826	175	86	4428.36	1030.25	15	15.5886	0	5.5	5.46065	0.25	2.72727	0	0.0126286	0.00103582	inf	inf	9.6378e-17	1
chr17-chr17-14479|GM12878_Trac	chr17	10632793	10636023	chr17	10696745	10702835	65382	10634408	10699790	611	1126	91	774	751.7	1424.39	14	14.5038	1	2.25	2.14483	1.25	6.22222	0.8	0.0128945	0.00113318	3.50831	3.85836	1.39364e-05	1
chr17-chr17-14494|GM12878_Trac	chr17	50050398	50053582	chr17	50094143	50096381	43272	50051990	50095262	432	797	479	765	523.159	992.466	13	13.4224	1	2	1.89632	0.75	6.5	1	0.0205815	0.00194785	3.40139	3.74657	1.08783e-05	1
chr17-chr17-14496|GM12878_Trac	chr17	58614506	58620241	chr17	58699309	58704354	84458	5.86174e+07	5.87018e+07	1923	1081	740	360	2492.58	1364.92	17	17.7681	0	6	5.98072	1	2.83333	0	0.0135371	0.00097971	inf	inf	1.87284e-10	1
chr17-chr17-14498|GM12878_Trac	chr17	43324392	43327780	chr17	43360143	43361042	34506.5	43326086	4.33606e+07	437	392	68	156	529.491	472.623	12	12.3449	0	0	0	0	12	0	0.0240282	0.00246356	inf	inf	1.71048e-295	1
chr17-chr17-14503|GM12878_Trac	chr17	71849959	71852466	chr17	71919111	71923967	70326.5	7.18512e+07	71921539	541	697	51	128	661.905	862.66	13	13.4224	0	3.25	3.15039	0	4	0	0.0151559	0.00143437	inf	inf	1.71048e-295	1
chr17-chr17-14512|GM12878_Trac	chr17	63910419	63914123	chr17	64015724	64020591	105886	63912271	6.40182e+07	317	2089	224	561	378.521	2717.98	16	16.6768	1	8.5	8.60809	0.5	1.88235	1	0.0160244	0.00123221	3.70095	4.05977	3.19477e-09	1
chr17-chr17-14515|GM12878_Trac	chr17	71958664	71964480	chr17	72027127	72031999	67991	71961572	72029563	614	1912	140	130	755.56	2477.68	17	17.7681	0	7.5	7.55222	0	2.26667	0	0.0136536	0.000988143	inf	inf	1.71048e-295	1
chr17-chr17-14518|GM12878_Trac	chr17	69323629	69329640	chr17	69356751	69359592	31537	6.93266e+07	6.93582e+07	912	407	362	100	1142.66	491.548	13	13.4224	1	2.25	2.14483	0.5	5.77778	1	0.0126065	0.00119309	3.40139	3.74657	1.08783e-05	1
chr17-chr17-14520|GM12878_Trac	chr17	57257295	57262102	chr17	57365001	57368899	107252	5.72597e+07	57366950	1226	840	951	780	1556.9	1048.52	14	14.5038	2	5	4.94274	1.75	2.8	1.14286	0.0138055	0.00242648	2.50831	2.85836	0.00501268	1
chr17-chr17-14531|GM12878_Trac	chr17	68904664	68909391	chr17	69114939	69120852	210868	6.8907e+07	6.91179e+07	822	2241	421	471	1025.04	2925.08	18	18.8623	0	5.25	5.20141	0	3.42857	0	0.0145219	0.0009926	inf	inf	1.71048e-295	1
chr17-chr17-14545|GM12878_Trac	chr17	21140316	21144384	chr17	21213870	21220754	74962	21142350	21217312	1177	596	98	532	1491.91	732.417	18	18.8623	1	5.75	5.72043	0.5	3.13043	1	0.0141082	0.000964323	3.87088	4.23743	1.03728e-11	1
chr17-chr17-14548|GM12878_Trac	chr17	31058785	31062476	chr17	31135210	31140578	77263.5	3.10606e+07	31137894	732	995	477	459	908.002	1251.6	14	14.5038	0	4	3.91423	0	3.5	0	0.0132661	0.00116583	inf	inf	1.71048e-295	1
chr17-chr17-14569|GM12878_Trac	chr17	80865677	80869450	chr17	80910006	80914084	44481.5	8.08676e+07	80912045	490	645	461	121	596.811	795.488	15	15.5886	2	4	3.91423	0.75	3.75	2	0.0164006	0.00269043	2.60784	2.96242	0.000662166	1
chr17-chr17-14573|GM12878_Trac	chr17	74608825	74613326	chr17	74637524	74642948	29160.5	7.46111e+07	74640236	517	923	182	212	631.236	1157.07	20	21.0588	0	9.5	9.66964	0.25	2.10526	0	0.0172979	0.00106411	inf	inf	5.99655e-28	1
chr17-chr17-14576|GM12878_Trac	chr17	40620153	40625563	chr17	40726721	40728216	104610	40622858	4.07275e+07	1766	372	607	100	2280.22	447.442	14	14.5038	0	0	0	0	14	0	0.0174044	0.00152951	inf	inf	1.71048e-295	1
chr17-chr17-14594|GM12878_Trac	chr17	58231890	58233886	chr17	58270715	58274167	39553	58232888	58272441	1090	526	244	248	1376.81	642.729	13	13.4224	1	3.5	3.40419	0.5	3.71429	1	0.0204833	0.00193856	3.40139	3.74657	1.08783e-05	1
chr17-chr17-14596|GM12878_Trac	chr17	12428932	12432419	chr17	12484206	12490886	56870.5	1.24307e+07	12487546	909	552	95	141	1138.73	675.982	13	13.4224	0	4.5	4.42718	0	2.88889	0	0.010976	0.00103878	inf	inf	1.71048e-295	1
chr17-chr17-14600|GM12878_Trac	chr17	57402323	57405715	chr17	57459633	57466133	58864	57404019	57462883	404	2721	538	583	487.76	3583.12	16	16.6768	1	5.5	5.46065	2.25	2.90909	0.444444	0.0138845	0.00106766	3.70095	4.05977	0.000427928	1
chr17-chr17-14606|GM12878_Trac	chr17	35485985	35490004	chr17	35519426	35522441	32939	3.5488e+07	3.55209e+07	666	424	96	169	822.587	513.034	12	12.3449	1	3.5	3.40419	0	3.42857	1	0.0146444	0.00150146	3.28592	3.62584	0.000142245	1
chr17-chr17-14650|GM12878_Trac	chr17	66395142	66400465	chr17	66440734	66444096	44611.5	6.63978e+07	66442415	450	594	405	254	545.971	729.848	12	12.3449	1	3	2.89748	0.75	4	1	0.0118606	0.00121604	3.28592	3.62584	0.000142245	1
chr17-chr17-14655|GM12878_Trac	chr17	16915741	16917870	chr17	16969698	16972227	54157	1.69168e+07	1.6971e+07	247	1638	77	92	291.605	2107.72	12	12.3449	0	3.25	3.15039	0.25	3.69231	0	0.0221144	0.00226734	inf	inf	1.69009e-11	1
chr17-chr17-14678|GM12878_Trac	chr17	68180985	68185179	chr17	68211510	68213694	29520	68183082	68212602	1379	363	363	579	1760.6	436.13	12	12.3449	1	4	3.91423	1.25	3	0.8	0.0161507	0.00165589	3.28592	3.62584	0.00164588	1
chr17-chr17-14681|GM12878_Trac	chr17	16027624	16030768	chr17	16214135	16217401	186572	16029196	16215768	650	1210	318	1005	801.937	1535.67	13	13.4224	0	3.5	3.40419	1	3.71429	0	0.0174092	0.00164762	inf	inf	1.08783e-05	1
chr17-chr17-14689|GM12878_Trac	chr17	69355195	69359823	chr17	69522938	69526443	167182	69357509	6.95247e+07	502	705	143	197	612.1	873.015	12	12.3449	0	5	4.94274	0	2.4	0	0.0126656	0.00129857	inf	inf	1.71048e-295	1
chr17-chr17-14701|GM12878_Trac	chr17	75113924	75117750	chr17	75187332	75192261	73959.5	75115837	7.51898e+07	1068	573	832	489	1347.77	702.892	14	14.5038	1	5	4.94274	1.5	2.8	0.666667	0.0137267	0.00120631	3.50831	3.85836	0.000141898	1
chr17-chr17-14710|GM12878_Trac	chr17	42483868	42485363	chr17	42499086	42503872	16863.5	4.24846e+07	42501479	299	534	127	379	356.079	652.953	12	12.3449	1	0.5	0.445088	1.25	12	0.8	0.0164001	0.00168146	3.28592	3.62584	0.00164588	1
chr17-chr17-14743|GM12878_Trac	chr17	39866480	39868080	chr17	40096044	40099755	230620	39867280	4.00979e+07	1623	1281	182	808	2087.54	1630	12	12.3449	0	1.75	1.64923	0	6.85714	0	0.0193954	0.00198856	inf	inf	1.71048e-295	1
chr17-chr17-14748|GM12878_Trac	chr17	57622894	57624761	chr17	57743828	57747698	121936	5.76238e+07	57745763	946	807	221	337	1187.24	1005.49	12	12.3449	0	3	2.89748	0	4	0	0.0179552	0.0018409	inf	inf	1.71048e-295	1
chr17-chr17-14750|GM12878_Trac	chr17	75249214	75252269	chr17	75295234	75298375	46063	7.52507e+07	7.52968e+07	1064	1691	392	701	1342.49	2179.08	12	12.3449	1	3.5	3.40419	0.25	3.42857	1	0.0166251	0.00170453	3.28592	3.62584	0.000142245	1
chr17-chr17-14755|GM12878_Trac	chr17	5200006	5201876	chr17	5221312	5224149	21789.5	5200941	5.22273e+06	631	737	76	120	777.445	914.487	23	24.3722	0	5.5	5.46065	0.25	4.18182	0	0.0419447	0.00224374	inf	inf	7.70481e-34	1
chr17-chr17-14761|GM12878_Trac	chr17	48333110	48337550	chr17	48573964	48580607	241956	48335330	4.85773e+07	1428	1050	915	2381	1826.06	1324.03	29	31.0562	9	8.25	8.34356	5	3.51515	1.8	0.0224613	0.00857633	1.38901	1.78688	0.00135668	1
chr17-chr17-14765|GM12878_Trac|loop_chr17-chr17-12923|K562_Trac	chr17	59786427	59787522	chr17	59844983	59846572	58803	5.9787e+07	5.98458e+07	1535	1618	1492	555	1969.35	2080.82	45	49.1641	12	14.5	15.0458	2.25	3.10345	5.33333	0.143921	0.0472188	1.60784	2.03457	1.72076e-10	1
loop_chr17-chr17-11767|K562_Trac	chr17	16408209	16408759	chr17	16414772	16415464	6634	16408484	16415118	566	398	115	324	693.917	480.189	37	40.0652	11	8.25	8.34356	2.75	4.48485	4	0.255726	0.0935378	1.45097	1.86485	2.15908e-06	1
loop_chr17-chr17-13205|K562_Trac	chr17	49191198	49193068	chr17	49215774	49217156	24332	49192133	49216465	2051	539	1689	244	2666.31	659.346	36	38.9338	11	20.75	21.8852	3.5	1.73494	3.14286	0.0950268	0.0357238	1.41145	1.82352	2.83521e-05	1
chr5-chr5-66412|GM12878_Trac	chr5	6480626	6480951	chr5	6496090	6496511	15512	6.48079e+06	6.4963e+06	523	751	50	45	638.897	932.657	33	35.5482	0	6.25	6.2415	0	5.28	0	0.379725	0.0141572	inf	inf	1.71048e-295	1
chr5-chr5-66414|GM12878_Trac	chr5	154367036	154367277	chr5	154384474	154384807	17484	1.54367e+08	1.54385e+08	178	675	37	184	207.034	834.213	21	22.1609	0	4.75	4.68465	0.25	4.42105	0	0.314052	0.0183994	inf	inf	6.81086e-30	1
chr5-chr5-66415|GM12878_Trac	chr5	98929697	98929872	chr5	99027514	99027790	97867.5	9.89298e+07	99027652	586	1119	498	89	719.574	1415.13	31	33.2989	2	9.5	9.66964	0.5	3.26316	2	0.590037	0.0468349	3.65515	4.0574	2.43284e-23	1
chr5-chr5-66418|GM12878_Trac	chr5	6484082	6484404	chr5	6496152	6496549	12107.5	6484243	6.49635e+06	414	760	9	40	500.39	944.346	25	26.5923	0	6	5.98072	0	4.16667	0	0.298473	0.0146888	inf	inf	1.71048e-295	1
chr5-chr5-66419|GM12878_Trac	chr5	99004765	99005409	chr5	99027514	99027785	22562.5	99005087	9.90276e+07	615	1107	60	88	756.846	1399.27	31	33.2989	0	5	4.94274	0	6.2	0	0.290827	0.0115424	inf	inf	1.71048e-295	1
chr5-chr5-66422|GM12878_Trac	chr5	151255974	151256262	chr5	151270576	151270917	14628.5	151256118	1.51271e+08	1003	524	234	42	1262.13	640.174	23	24.3722	0	4.5	4.42718	0.25	5.11111	0	0.313885	0.0167906	inf	inf	7.70481e-34	1
chr5-chr5-66424|GM12878_Trac	chr5	56670073	56670409	chr5	56686162	56686727	16203.5	56670241	5.66864e+07	827	412	46	120	1031.56	497.863	36	38.9338	0	6.25	6.2415	0	5.76	0	0.342982	0.0117217	inf	inf	1.71048e-295	1
chr5-chr5-66425|GM12878_Trac	chr5	154384416	154384958	chr5	154395553	154395957	11068	154384687	154395755	800	300	230	102	996.373	357.324	30	32.1767	0	10.25	10.4692	0	2.92683	0	0.272223	0.0111641	inf	inf	1.71048e-295	1
chr5-chr5-66426|GM12878_Trac	chr5	68434276	68434903	chr5	68446454	68446676	11975.5	6.84346e+07	68446565	1566	357	320	30	2010.95	428.596	39	42.3322	0	8	8.0794	0	4.875	0	0.394322	0.0124397	inf	inf	1.71048e-295	1
chr5-chr5-66428|GM12878_Trac	chr5	154487469	154487859	chr5	154503399	154503781	15926	154487664	154503590	923	774	309	59	1157.07	962.542	27	28.8204	1	6.25	6.2415	0.25	4.32	1	0.300221	0.0136804	4.45584	4.84902	2.13749e-25	1
chr5-chr5-66429|GM12878_Trac|loop_chr5-chr5-72418|K562_Trac	chr5	67153394	67161418	chr5	67206851	67209709	50874	67157406	67208280	924	1939	579	822	1158.38	2514.27	91	102.659	28	13.25	13.6924	2	6.86792	14	0.0717838	0.0271747	1.40139	1.87437	6.87496e-22	1
chr5-chr5-66430|GM12878_Trac	chr5	72366506	72366830	chr5	72523796	72524222	157341	72366668	72524009	271	321	159	90	321.293	383.516	17	17.7681	1	4.25	4.17036	0.25	4	1	0.194573	0.0140817	3.78842	4.15121	1.87284e-10	1
chr5-chr5-66432|GM12878_Trac	chr5	172224147	172224794	chr5	172234834	172235467	10680	1.72224e+08	1.72235e+08	800	594	86	127	996.373	729.848	46	50.307	1	15	15.5886	0.75	3.06667	1	0.308491	0.00825099	5.22451	5.65269	2.11031e-60	1
chr5-chr5-66433|GM12878_Trac	chr5	143214297	143214475	chr5	143229885	143230403	15758	143214386	143230144	296	1177	16	31	352.345	1491.91	18	18.8623	0	4.25	4.17036	0	4.23529	0	0.222002	0.0151742	inf	inf	1.71048e-295	1
chr5-chr5-66435|GM12878_Trac	chr5	124902246	124902725	chr5	124920650	124921388	18533.5	1.24902e+08	124921019	736	1166	150	88	913.19	1477.33	38	41.1981	1	9.25	9.40375	0.75	4.10811	1	0.268032	0.00867812	4.94888	5.3645	1.92688e-45	1
chr5-chr5-66436|GM12878_Trac	chr5	89302243	89303783	chr5	89313635	89313978	10793.5	89303013	8.93138e+07	1420	1173	111	140	1815.37	1486.61	56	61.7941	2	6.75	6.76448	0.25	8.2963	2	0.255289	0.0112175	4.50831	4.9494	1.08664e-61	1
chr5-chr5-66437|GM12878_Trac	chr5	119340649	119340998	chr5	119353866	119353931	13075	1.19341e+08	1.19354e+08	900	354	317	58	1126.95	424.831	13	13.4224	0	0	0	0	13	0	0.269549	0.0255103	inf	inf	1.71048e-295	1
chr5-chr5-66439|GM12878_Trac	chr5	151662119	151662670	chr5	151721043	151721674	58964	1.51662e+08	1.51721e+08	663	1301	67	126	818.713	1656.62	40	43.4678	0	10.5	10.7363	0	3.80952	0	0.290494	0.00893508	inf	inf	1.71048e-295	1
chr5-chr5-66441|GM12878_Trac	chr5	124908916	124909549	chr5	124920962	124921388	11942.5	1.24909e+08	124921175	651	1049	73	79	803.227	1322.71	28	29.9374	0	9.25	9.40375	0	3.02703	0	0.226963	0.00997287	inf	inf	1.71048e-295	1
chr5-chr5-66444|GM12878_Trac	chr5	154487440	154487859	chr5	154502644	154503114	15229.5	1.54488e+08	154502879	937	605	319	72	1175.43	743.984	21	22.1609	0	6.25	6.2415	0	3.36	0	0.202774	0.0118799	inf	inf	1.71048e-295	1
chr5-chr5-66446|GM12878_Trac	chr5	88734231	88734651	chr5	88746442	88747162	12361	88734441	88746802	1280	712	650	74	1628.67	882.08	29	31.0562	0	6.25	6.2415	0.5	4.64	0	0.218367	0.00926427	inf	inf	5.96836e-39	1
chr5-chr5-66447|GM12878_Trac	chr5	154345285	154345597	chr5	154384539	154384837	39247	154345441	154384688	290	673	35	176	344.881	831.629	15	15.5886	0	4	3.91423	0	3.75	0	0.211084	0.0173136	inf	inf	1.71048e-295	1
chr5-chr5-66451|GM12878_Trac	chr5	124704896	124705446	chr5	124724533	124724802	19496.5	124705171	1.24725e+08	1083	310	242	172	1367.57	369.787	17	17.7681	0	3.25	3.15039	0	5.23077	0	0.17818	0.0128953	inf	inf	1.71048e-295	1
chr5-chr5-66455|GM12878_Trac	chr5	110738672	110739033	chr5	110752114	110752660	13534.5	1.10739e+08	110752387	620	931	320	49	763.281	1167.56	32	34.4228	1	14.25	14.7747	0.75	2.24561	1	0.302856	0.0116442	4.70095	5.10529	2.19401e-34	1
chr5-chr5-66457|GM12878_Trac	chr5	151253039	151253085	chr5	151270619	151271125	17810	151253062	151270872	774	560	737	45	962.542	686.228	15	15.5886	2	0	0	0	15	2	0.233263	0.0382655	2.60784	2.96242	0.000662166	1
chr5-chr5-66458|GM12878_Trac	chr5	124902445	124902710	chr5	124935234	124935377	32728	1.24903e+08	1.24935e+08	522	423	90	79	637.62	511.769	12	12.3449	0	2	1.89632	0	6	0	0.252473	0.0258855	inf	inf	1.71048e-295	1
chr5-chr5-66460|GM12878_Trac	chr5	173036184	173036297	chr5	173057232	173057320	21035.5	1.73036e+08	173057276	287	510	30	710	341.151	622.303	12	12.3449	0	2.75	2.64552	0	4.36364	0	0.512483	0.0525436	inf	inf	1.71048e-295	1
chr5-chr5-66461|GM12878_Trac	chr5	6483721	6483845	chr5	6496261	6496517	12606	6483783	6496389	206	668	11	29	241.2	825.17	16	16.6768	0	4.25	4.17036	0	3.76471	0	0.361435	0.0277928	inf	inf	1.71048e-295	1
chr5-chr5-66462|GM12878_Trac	chr5	72465603	72466401	chr5	72508324	72508750	42535	72466002	72508537	1080	569	56	31	1363.6	697.763	25	26.5923	0	4	3.91423	0	6.25	0	0.175329	0.00862849	inf	inf	1.71048e-295	1
chr5-chr5-66464|GM12878_Trac	chr5	123423724	123424042	chr5	123448023	123448202	24229.5	123423883	1.23448e+08	520	416	384	31	635.066	502.918	13	13.4224	0	4.5	4.42718	0	2.88889	0	0.224533	0.02125	inf	inf	1.71048e-295	1
chr5-chr5-66466|GM12878_Trac	chr5	89313635	89313978	chr5	89342036	89342990	28706.5	8.93138e+07	89342513	1173	1252	140	92	1486.61	1591.44	37	40.0652	0	6.75	6.76448	0	5.48148	0	0.244881	0.00814284	inf	inf	1.71048e-295	1
chr5-chr5-66471|GM12878_Trac	chr5	14145202	14145446	chr5	14168029	14168300	22840.5	14145324	1.41682e+07	782	458	308	57	972.946	556.123	14	14.5038	1	3.75	3.65882	0.25	3.73333	1	0.233354	0.0205073	3.50831	3.85836	7.73112e-07	1
chr5-chr5-66472|GM12878_Trac	chr5	89308694	89309074	chr5	89342151	89342913	33648	89308884	89342532	1152	1186	83	84	1458.79	1503.84	26	27.7054	0	6.25	6.2415	0	4.16	0	0.195434	0.00924805	inf	inf	1.71048e-295	1
chr5-chr5-66475|GM12878_Trac	chr5	151087189	151087375	chr5	151098258	151098662	11178	151087282	151098460	558	766	63	180	683.666	952.143	17	17.7681	0	3.25	3.15039	0	5.23077	0	0.247338	0.0179005	inf	inf	1.71048e-295	1
chr5-chr5-66476|GM12878_Trac	chr5	17257805	17258287	chr5	17316999	17317379	59143	17258046	17317189	1004	637	36	18	1263.44	785.176	15	15.5886	0	3.75	3.65882	0	4	0	0.149375	0.0122521	inf	inf	1.71048e-295	1
chr5-chr5-66478|GM12878_Trac	chr5	131212604	131212825	chr5	131224715	131225172	12229	1.31213e+08	1.31225e+08	842	796	50	72	1051.13	991.165	26	27.7054	0	6	5.98072	0	4.33333	0	0.329183	0.0155771	inf	inf	1.71048e-295	1
chr5-chr5-66479|GM12878_Trac	chr5	132639674	132640455	chr5	132663424	132663470	23382.5	1.3264e+08	132663447	970	266	82	172	1218.74	315.097	14	14.5038	0	0	0	0	14	0	0.145317	0.0127706	inf	inf	1.71048e-295	1
chr5-chr5-66484|GM12878_Trac	chr5	17216240	17216376	chr5	18305239	18305592	1.08911e+06	17216308	1.83054e+07	182	103	25	84	211.901	116.854	13	13.4224	0	3	2.89748	0	4.33333	0	0.228207	0.0215977	inf	inf	1.71048e-295	1
chr5-chr5-66485|GM12878_Trac|loop_chr5-chr5-74423|K562_Trac	chr5	134068392	134073202	chr5	134096309	134101313	28014	134070797	134098811	1693	1933	490	541	2181.77	2506.14	120	137.091	15	51.25	56.3249	7.5	2.34146	2	0.104961	0.0161421	2.70095	3.1921	1.55971e-75	1
chr5-chr5-66490|GM12878_Trac	chr5	60522651	60523051	chr5	60541357	60541862	18758.5	60522851	6.05416e+07	764	899	23	34	949.544	1125.64	29	31.0562	0	10.25	10.4692	0	2.82927	0	0.27507	0.0116699	inf	inf	1.71048e-295	1
chr5-chr5-66492|GM12878_Trac	chr5	143229923	143230442	chr5	143262568	143263079	32641	1.4323e+08	1.43263e+08	1253	317	35	28	1592.77	378.521	18	18.8623	0	5	4.94274	0	3.6	0	0.150013	0.0102537	inf	inf	1.71048e-295	1
chr5-chr5-66496|GM12878_Trac	chr5	17282414	17282661	chr5	17316963	17317379	34633.5	1.72825e+07	17317171	608	681	13	19	747.842	841.967	22	23.2654	0	4.25	4.17036	0	5.17647	0	0.284841	0.0159295	inf	inf	1.71048e-295	1
chr5-chr5-66497|GM12878_Trac	chr5	119340649	119340964	chr5	119354191	119354535	13556.5	1.19341e+08	119354363	811	804	221	104	1010.7	1001.58	16	16.6768	2	4	3.91423	0.5	4	2	0.208415	0.0320524	2.70095	3.05977	8.20976e-05	1
chr5-chr5-66498|GM12878_Trac	chr5	98928728	98928899	chr5	99027514	99027779	98833	9.89288e+07	9.90276e+07	396	1092	442	88	477.667	1379.45	16	16.6768	1	4.75	4.68465	0.5	3.36842	1	0.315012	0.0242231	3.70095	4.05977	3.19477e-09	1
chr5-chr5-66500|GM12878_Trac	chr5	131635235	131635344	chr5	131646922	131647348	11845.5	1.31635e+08	131647135	651	507	637	89	803.227	618.476	15	15.5886	0	0	0	0	15	0	0.240675	0.0197407	inf	inf	1.71048e-295	1
chr5-chr5-66501|GM12878_Trac	chr5	14415176	14415555	chr5	14450108	14450384	34880.5	1.44154e+07	14450246	632	287	39	36	778.733	341.151	13	13.4224	0	4	3.91423	0	3.25	0	0.170371	0.0161241	inf	inf	1.71048e-295	1
chr5-chr5-66502|GM12878_Trac	chr5	131381723	131382076	chr5	131396058	131396177	14218	1.31382e+08	1.31396e+08	593	440	164	28	728.563	533.292	12	12.3449	0	1.75	1.64923	0	6.85714	0	0.218239	0.0223756	inf	inf	1.71048e-295	1
chr5-chr5-66504|GM12878_Trac	chr5	124921111	124921347	chr5	124935194	124935462	14099	124921229	124935328	763	549	46	102	948.244	672.141	15	15.5886	0	4	3.91423	0	3.75	0	0.255479	0.0209549	inf	inf	1.71048e-295	1
chr5-chr5-66507|GM12878_Trac|loop_chr5-chr5-72875|K562_Trac	chr5	157252926	157253926	chr5	157309235	157313800	58091.5	157253426	1.57312e+08	878	710	216	337	1098.16	879.49	53	58.3373	14	2.25	2.14483	0	23.5556	14	0.0817532	0.0265692	1.62152	2.05899	2.36704e-13	1
chr5-chr5-66508|GM12878_Trac|loop_chr5-chr5-73411|K562_Trac	chr5	98905467	98908499	chr5	99059709	99062296	154020	98906983	9.9061e+07	964	965	583	316	1210.86	1212.18	47	51.4509	15	16	16.6768	3.75	2.9375	4	0.0718014	0.0281935	1.34865	1.77823	4.52077e-08	1
chr5-chr5-66509|GM12878_Trac	chr5	170278744	170278790	chr5	170331360	170331528	52677	170278767	170331444	351	812	423	141	421.068	1012	13	13.4224	0	0	0	0	13	0	0.521463	0.0493517	inf	inf	1.71048e-295	1
chr5-chr5-66513|GM12878_Trac	chr5	96896944	96897211	chr5	96919677	96920025	22773.5	9.68971e+07	96919851	468	675	131	47	568.825	834.213	16	16.6768	0	5	4.94274	0.25	3.2	0	0.223326	0.0171728	inf	inf	1.50451e-18	1
chr5-chr5-66514|GM12878_Trac	chr5	98927204	98927692	chr5	99027514	99027738	100178	98927448	99027626	535	1031	415	79	654.231	1298.99	23	24.3722	2	4.5	4.42718	0.75	5.11111	2	0.277295	0.0296665	3.22451	3.60716	6.80191e-13	1
chr5-chr5-66516|GM12878_Trac	chr5	148791532	148791793	chr5	148805624	148806374	14336.5	1.48792e+08	148805999	361	755	20	64	433.618	937.852	21	22.1609	0	4	3.91423	0	5.25	0	0.178304	0.0104464	inf	inf	1.71048e-295	1
chr5-chr5-66517|GM12878_Trac	chr5	32542660	32542975	chr5	32583930	32584018	41156.5	3.25428e+07	32583974	691	313	73	23	854.898	373.529	12	12.3449	0	0	0	0	12	0	0.255605	0.0262066	inf	inf	1.71048e-295	1
chr5-chr5-66519|GM12878_Trac|loop_chr5-chr5-71142|K562_Trac	chr5	132664113	132664541	chr5	132674581	132676212	11069.5	132664327	1.32675e+08	572	824	224	411	701.61	1027.65	47	51.4509	13	0.25	0.215632	0.25	47	13	0.195946	0.0666812	1.5551	1.98469	2.14689e-10	1
chr5-chr5-66521|GM12878_Trac	chr5	141592086	141592849	chr5	141605500	141605721	13143	1.41592e+08	1.41606e+08	568	552	337	158	696.481	675.982	21	22.1609	1	0	0	0	21	1	0.183197	0.010733	4.09327	4.46995	5.85228e-17	1
chr5-chr5-66522|GM12878_Trac	chr5	139565416	139565823	chr5	139576787	139577603	11575.5	1.39566e+08	139577195	670	658	454	171	827.753	812.259	29	31.0562	2	4.75	4.68465	0.5	6.10526	2	0.203547	0.0172711	3.55893	3.95681	6.44774e-21	1
chr5-chr5-66523|GM12878_Trac	chr5	170312728	170312934	chr5	170331360	170331493	18595.5	170312831	1.70331e+08	350	721	133	135	419.814	893.741	14	14.5038	2	3.25	3.15039	0.75	4.30769	2	0.354505	0.0623084	2.50831	2.85836	0.00501268	1
chr5-chr5-66524|GM12878_Trac	chr5	124649889	124650203	chr5	124704896	124705329	55066.5	124650046	1.24705e+08	817	972	526	163	1018.52	1221.37	18	18.8623	0	5.75	5.72043	0	3.13043	0	0.206845	0.0141382	inf	inf	1.71048e-295	1
chr5-chr5-66526|GM12878_Trac	chr5	151141664	151141902	chr5	151153651	151154027	12056	151141783	151153839	511	465	19	158	623.578	565.013	15	15.5886	0	2.75	2.64552	0	5.45455	0	0.209709	0.0172008	inf	inf	1.71048e-295	1
chr5-chr5-66527|GM12878_Trac	chr5	68434241	68434567	chr5	68456349	68456771	22156	68434404	68456560	1278	211	238	37	1626.01	247.324	14	14.5038	1	4.5	4.42718	0	3.11111	1	0.160665	0.0141193	3.50831	3.85836	7.73112e-07	1
chr5-chr5-66528|GM12878_Trac	chr5	17257841	17258366	chr5	17282034	17282584	24205.5	1.72581e+07	17282309	954	735	32	33	1197.73	911.893	22	23.2654	0	5.25	5.20141	0	4.19048	0	0.175674	0.00982444	inf	inf	1.71048e-295	1
chr5-chr5-66529|GM12878_Trac	chr5	151214401	151214587	chr5	151255657	151256261	41465	151214494	151255959	711	1141	673	300	880.785	1444.23	17	17.7681	1	0	0	0	17	1	0.184721	0.0133687	3.78842	4.15121	1.87284e-10	1
chr5-chr5-66532|GM12878_Trac	chr5	124631806	124632174	chr5	124649889	124650203	18056	124631990	124650046	218	817	44	526	255.909	1018.52	13	13.4224	0	3.25	3.15039	0	4	0	0.163626	0.0154857	inf	inf	1.71048e-295	1
chr5-chr5-66533|GM12878_Trac	chr5	132639779	132640194	chr5	132664113	132664582	24361	1.3264e+08	1.32664e+08	736	583	51	229	913.19	715.723	19	19.9592	0	4.75	4.68465	0	4	0	0.1845	0.0119471	inf	inf	1.71048e-295	1
chr5-chr5-66534|GM12878_Trac	chr5	169779100	169779429	chr5	169805867	169806171	26754.5	1.69779e+08	169806019	520	641	215	133	635.066	790.331	20	21.0588	1	5.75	5.72043	0.25	3.47826	1	0.271219	0.0166845	4.02288	4.39635	1.29015e-15	1
chr5-chr5-66536|GM12878_Trac	chr5	139636356	139636999	chr5	139652545	139653357	16273.5	1.39637e+08	139652951	1234	987	537	512	1567.53	1241.09	50	54.8894	3	17.75	18.5884	1.75	2.8169	1.71429	0.294986	0.0217758	3.75985	4.19349	2.26881e-42	1
chr5-chr5-66538|GM12878_Trac	chr5	17223547	17223664	chr5	17257759	17258295	34421.5	1.72236e+07	17258027	453	1068	16	44	549.777	1347.77	13	13.4224	0	0	0	0	13	0	0.170893	0.0161735	inf	inf	1.71048e-295	1
chr5-chr5-66541|GM12878_Trac	chr5	157540946	157541441	chr5	157596354	157596921	55444	1.57541e+08	1.57597e+08	1025	1118	366	142	1291.09	1413.81	20	21.0588	1	6.5	6.50276	0.25	3.07692	1	0.161659	0.0099447	4.02288	4.39635	1.29015e-15	1
chr5-chr5-66543|GM12878_Trac	chr5	177412511	177413029	chr5	177426386	177426465	13655.5	177412770	1.77426e+08	350	627	92	799	419.814	772.293	22	23.2654	5	0	0	0	22	5	0.316331	0.0884528	1.83846	2.21819	0.000669528	1
chr5-chr5-66544|GM12878_Trac	chr5	89308577	89309042	chr5	89343654	89343869	34952	8.93088e+07	8.93438e+07	1314	561	98	57	1673.93	687.509	15	15.5886	0	3.75	3.65882	0	4	0	0.189355	0.0155313	inf	inf	1.71048e-295	1
chr5-chr5-66545|GM12878_Trac|loop_chr5-chr5-73550|K562_Trac	chr5	134098891	134106270	chr5	134137691	134142171	37350.5	1.34103e+08	134139931	2895	1301	805	798	3823.02	1656.62	154	177.942	30	46	50.307	11.25	3.34783	2.66667	0.111472	0.0267171	2.06085	2.56837	1.55017e-69	1
chr5-chr5-66546|GM12878_Trac	chr5	173035331	173035867	chr5	173057232	173057320	21677	173035599	173057276	520	510	53	710	635.066	622.303	13	13.4224	0	0	0	0	13	0	0.178835	0.0169251	inf	inf	1.71048e-295	1
chr5-chr5-66547|GM12878_Trac	chr5	112929502	112929778	chr5	112963833	112964236	34394.5	112929640	1.12964e+08	363	846	104	278	436.13	1056.35	12	12.3449	0	4.5	4.42718	0	2.66667	0	0.151707	0.0155542	inf	inf	1.71048e-295	1
chr5-chr5-66549|GM12878_Trac	chr5	99027514	99027749	chr5	99059709	99060095	32270.5	9.90276e+07	99059902	1034	368	80	44	1302.94	442.413	14	14.5038	0	2	1.89632	0	7	0	0.193522	0.0170069	inf	inf	1.71048e-295	1
chr5-chr5-66552|GM12878_Trac	chr5	68434173	68434729	chr5	68446937	68447393	12714	68434451	68447165	1647	249	316	36	2119.83	294.074	21	22.1609	0	6	5.98072	0	3.5	0	0.178128	0.010436	inf	inf	1.71048e-295	1
chr5-chr5-66553|GM12878_Trac	chr5	151703399	151703587	chr5	151720963	151721369	17673	151703493	151721166	263	924	31	70	311.383	1158.38	18	18.8623	0	3.5	3.40419	0	5.14286	0	0.260124	0.0177799	inf	inf	1.71048e-295	1
chr5-chr5-66556|GM12878_Trac	chr5	131209382	131209784	chr5	131224715	131225212	15380.5	131209583	1.31225e+08	1216	906	357	86	1543.63	1134.8	18	18.8623	2	6.25	6.2415	0.5	2.88	2	0.171873	0.0234956	2.87088	3.23743	1.05862e-06	1
chr5-chr5-66558|GM12878_Trac	chr5	138038007	138038370	chr5	138054301	138054638	16281	1.38038e+08	1.38054e+08	375	225	65	96	451.215	264.506	14	14.5038	0	3.5	3.40419	0	4	0	0.171682	0.0150875	inf	inf	1.71048e-295	1
chr5-chr5-66559|GM12878_Trac	chr5	141412801	141413324	chr5	141564226	141564502	151302	1.41413e+08	141564364	501	532	192	263	610.826	650.396	20	21.0588	0	4	3.91423	0	5	0	0.214871	0.0132181	inf	inf	1.71048e-295	1
chr5-chr5-66561|GM12878_Trac	chr5	100827897	100828289	chr5	100853306	100853539	25329.5	100828093	1.00853e+08	738	603	44	31	915.785	741.413	14	14.5038	0	3.75	3.65882	0	3.73333	0	0.192283	0.016898	inf	inf	1.71048e-295	1
chr5-chr5-66563|GM12878_Trac	chr5	143435355	143435567	chr5	143509965	143510383	74713	143435461	143510174	744	534	19	12	923.57	652.953	15	15.5886	0	6.5	6.50276	0	2.30769	0	0.204383	0.0167639	inf	inf	1.71048e-295	1
chr5-chr5-66564|GM12878_Trac	chr5	115626244	115626631	chr5	115638033	115638330	11744	1.15626e+08	1.15638e+08	793	834	607	36	987.259	1040.69	23	24.3722	2	6	5.98072	1	3.83333	2	0.288646	0.0308809	3.22451	3.60716	6.80191e-13	1
chr5-chr5-66565|GM12878_Trac	chr5	74490883	74491246	chr5	74631652	74631952	140738	7.44911e+07	74631802	825	755	16	28	1028.95	937.852	19	19.9592	0	5	4.94274	0	3.8	0	0.245999	0.0159295	inf	inf	1.71048e-295	1
chr5-chr5-66568|GM12878_Trac	chr5	34499079	34499307	chr5	34534102	34534483	35099.5	34499193	3.45343e+07	460	315	41	42	558.662	376.025	14	14.5038	0	3.75	3.65882	0	3.73333	0	0.197335	0.017342	inf	inf	1.71048e-295	1
chr5-chr5-66570|GM12878_Trac	chr5	143206565	143206946	chr5	143229923	143230566	23489	1.43207e+08	1.4323e+08	740	1354	30	39	918.38	1727.24	18	18.8623	0	6	5.98072	0	3	0	0.150892	0.0103137	inf	inf	1.71048e-295	1
chr5-chr5-66571|GM12878_Trac	chr5	151098218	151098478	chr5	151111126	151111549	12989.5	151098348	1.51111e+08	757	305	183	47	940.449	363.553	16	16.6768	0	1	0.918712	0	16	0	0.201091	0.0154631	inf	inf	1.71048e-295	1
chr5-chr5-66572|GM12878_Trac	chr5	89313635	89313978	chr5	89343441	89343869	29848.5	8.93138e+07	89343655	1173	711	140	88	1486.61	880.785	21	22.1609	0	4.75	4.68465	0	4.42105	0	0.233808	0.0136981	inf	inf	1.71048e-295	1
chr5-chr5-66574|GM12878_Trac	chr5	96869123	96869369	chr5	96885930	96886304	16871	96869246	96886117	603	652	237	124	741.413	804.517	12	12.3449	1	3.5	3.40419	0.5	3.42857	1	0.166144	0.0170343	3.28592	3.62584	0.000142245	1
chr5-chr5-66575|GM12878_Trac|loop_chr5-chr5-73636|K562_Trac	chr5	41707277	41710494	chr5	41843246	41844369	134922	4.17089e+07	4.18438e+07	453	429	252	253	549.777	519.361	32	34.4228	10	8.25	8.34356	0.25	3.87879	10	0.0632928	0.0243347	1.37902	1.78336	0.000366693	1
chr5-chr5-66576|GM12878_Trac	chr5	17229220	17229485	chr5	17257759	17258144	28599	1.72294e+07	1.7258e+07	439	968	19	39	532.025	1216.12	19	19.9592	0	4.5	4.42718	0	4.22222	0	0.250919	0.0162481	inf	inf	1.71048e-295	1
chr5-chr5-66580|GM12878_Trac	chr5	109410216	109410454	chr5	109455885	109456199	45707	109410335	109456042	1129	401	1149	27	1428.35	483.974	14	14.5038	0	3.5	3.40419	0.5	4	0	0.217712	0.0191327	inf	inf	7.51335e-11	1
chr5-chr5-66581|GM12878_Trac	chr5	9361689	9362216	chr5	9498876	9499223	137097	9.36195e+06	9.49905e+06	540	106	147	61	660.625	120.415	13	13.4224	1	3.75	3.65882	0.5	3.46667	1	0.127681	0.0120838	3.40139	3.74657	1.08783e-05	1
chr5-chr5-66582|GM12878_Trac	chr5	143418233	143418498	chr5	143435211	143435585	17032.5	1.43418e+08	143435398	286	989	15	30	339.909	1243.72	12	12.3449	0	4.75	4.68465	0	2.52632	0	0.161203	0.0165278	inf	inf	1.71048e-295	1
chr5-chr5-66583|GM12878_Trac	chr5	112929920	112930129	chr5	112963880	112964138	33984.5	1.1293e+08	112964009	419	677	101	207	506.711	836.797	12	12.3449	1	3.25	3.15039	0.25	3.69231	1	0.220576	0.0226151	3.28592	3.62584	0.000142245	1
chr5-chr5-66584|GM12878_Trac	chr5	98929251	98929297	chr5	99027514	99027898	98432	98929274	99027706	259	1168	314	97	306.433	1479.98	15	15.5886	1	0	0	0	15	1	0.299445	0.0245611	3.60784	3.96242	5.13146e-08	1
chr5-chr5-66588|GM12878_Trac	chr5	139652545	139653232	chr5	139670548	139670812	17791.5	1.39653e+08	139670680	951	691	483	608	1193.8	854.898	23	24.3722	6	2	1.89632	1.5	11.5	4	0.207607	0.0666326	1.63955	2.0222	0.00424504	1
chr5-chr5-66590|GM12878_Trac	chr5	160439163	160439315	chr5	160460767	160460924	21606.5	160439239	1.60461e+08	742	154	429	32	920.975	177.942	12	12.3449	0	3	2.89748	0.25	4	0	0.333362	0.0341789	inf	inf	1.69009e-11	1
chr5-chr5-66591|GM12878_Trac	chr5	143414424	143414787	chr5	143426681	143426970	12220	1.43415e+08	1.43427e+08	431	337	33	25	521.893	403.525	14	14.5038	0	3.5	3.40419	0	4	0	0.184321	0.0161983	inf	inf	1.71048e-295	1
chr5-chr5-66594|GM12878_Trac	chr5	14155115	14155558	chr5	14167635	14168300	12631	1.41553e+07	1.4168e+07	675	833	219	130	834.213	1039.38	24	25.4812	2	5	4.94274	0.5	4.8	2	0.185937	0.0190637	3.28592	3.67136	5.42357e-14	1
chr5-chr5-66595|GM12878_Trac	chr5	76721144	76721625	chr5	76737085	76737411	15863.5	7.67214e+07	76737248	493	491	128	132	600.632	598.084	16	16.6768	1	4.5	4.42718	0.75	3.55556	1	0.170192	0.0130871	3.70095	4.05977	3.19477e-09	1
chr5-chr5-66596|GM12878_Trac	chr5	65048083	65048888	chr5	65061498	65061809	13168	6.50485e+07	6.50617e+07	830	594	54	24	1035.47	729.848	21	22.1609	0	3.25	3.15039	0	6.46154	0	0.161528	0.0094635	inf	inf	1.71048e-295	1
chr5-chr5-66597|GM12878_Trac	chr5	17224833	17225558	chr5	17257805	17258287	32850.5	1.72252e+07	17258046	795	1004	34	36	989.863	1263.44	31	33.2989	0	7.75	7.81562	0	4	0	0.220469	0.00875002	inf	inf	1.71048e-295	1
chr5-chr5-66599|GM12878_Trac	chr5	151196836	151197002	chr5	151211021	151211247	14215	151196919	151211134	312	480	30	524	372.281	584.083	13	13.4224	1	3.25	3.15039	0.25	4	1	0.284676	0.026942	3.40139	3.74657	1.08783e-05	1
chr5-chr5-66600|GM12878_Trac	chr5	157582596	157583123	chr5	157596500	157596809	13795	1.57583e+08	1.57597e+08	529	952	60	114	646.562	1195.11	17	17.7681	1	4.75	4.68465	0.25	3.57895	1	0.174557	0.0126331	3.78842	4.15121	1.87284e-10	1
chr5-chr5-66601|GM12878_Trac	chr5	119341346	119342098	chr5	119354191	119354581	12664	119341722	119354386	1750	878	328	129	2258.63	1098.16	30	32.1767	1	15.5	16.1323	1	1.93548	1	0.225501	0.00924805	4.60784	5.00794	2.46606e-31	1
chr5-chr5-66602|GM12878_Trac	chr5	112951247	112951618	chr5	112963799	112964236	12585	1.12951e+08	1.12964e+08	258	938	30	289	305.196	1176.74	15	15.5886	0	4.75	4.68465	0	3.15789	0	0.159358	0.0130709	inf	inf	1.71048e-295	1
chr5-chr5-66606|GM12878_Trac	chr5	78483729	78483964	chr5	78497718	78497953	13989	7.84838e+07	7.84978e+07	408	297	455	84	492.811	353.589	12	12.3449	0	3	2.89748	0	4	0	0.219168	0.0224708	inf	inf	1.71048e-295	1
chr5-chr5-66607|GM12878_Trac	chr5	100841097	100841832	chr5	100852905	100853036	11506	1.00841e+08	1.00853e+08	750	442	32	22	931.359	535.827	19	19.9592	0	0.75	0.68007	0	19	0	0.188334	0.0121955	inf	inf	1.71048e-295	1
chr5-chr5-66610|GM12878_Trac	chr5	151078328	151079018	chr5	151094217	151094473	15672	151078673	151094345	698	597	88	142	863.954	733.702	14	14.5038	0	1.75	1.64923	0	8	0	0.127037	0.0111641	inf	inf	1.71048e-295	1
chr5-chr5-66615|GM12878_Trac	chr5	89232105	89232607	chr5	89308648	89308975	76455.5	89232356	8.93088e+07	745	1140	43	90	924.868	1442.91	18	18.8623	0	4.75	4.68465	0	3.78947	0	0.186385	0.0127398	inf	inf	1.71048e-295	1
chr5-chr5-66617|GM12878_Trac	chr5	60521143	60521648	chr5	60541326	60541684	20109.5	6.05214e+07	60541505	633	830	20	26	780.022	1035.47	19	19.9592	0	7.25	7.28922	0	2.62069	0	0.188989	0.0122379	inf	inf	1.71048e-295	1
chr5-chr5-66621|GM12878_Trac	chr5	74578703	74579199	chr5	74631660	74631990	52874	74578951	74631825	638	767	56	31	786.465	953.442	19	19.9592	0	6.75	6.76448	0.25	2.81481	0	0.197455	0.012786	inf	inf	4.03431e-24	1
chr5-chr5-66624|GM12878_Trac	chr5	151111084	151111623	chr5	151124167	151124614	13037	1.51111e+08	1.51124e+08	349	677	54	44	418.56	836.797	17	17.7681	0	4	3.91423	0	4.25	0	0.148001	0.0107112	inf	inf	1.71048e-295	1
chr5-chr5-66625|GM12878_Trac	chr5	14156690	14157041	chr5	14167970	14168300	11269.5	1.41569e+07	14168135	597	504	400	68	733.702	614.65	13	13.4224	1	2.25	2.14483	0	5.77778	1	0.163867	0.0155085	3.40139	3.74657	1.08783e-05	1
chr5-chr5-66626|GM12878_Trac	chr5	157571197	157571537	chr5	157596500	157596809	25287.5	157571367	1.57597e+08	740	952	404	114	918.38	1195.11	13	13.4224	0	4	3.91423	0	3.25	0	0.171946	0.0162731	inf	inf	1.71048e-295	1
chr5-chr5-66627|GM12878_Trac	chr5	80125945	80126423	chr5	80142628	80142960	16610	80126184	80142794	575	337	60	26	705.458	403.525	15	15.5886	0	4.5	4.42718	0	3.33333	0	0.158965	0.0130386	inf	inf	1.71048e-295	1
chr5-chr5-66629|GM12878_Trac|loop_chr5-chr5-73706|K562_Trac	chr5	34957369	34959570	chr5	35000832	35006272	45082.5	3.49585e+07	35003552	785	578	498	476	976.849	709.306	45	49.1641	15	9.25	9.40375	0.75	4.86486	15	0.0505541	0.0207328	1.28592	1.71264	5.20555e-07	1
chr5-chr5-66632|GM12878_Trac	chr5	68343727	68343949	chr5	68434241	68434683	90624	68343838	68434462	229	1443	22	276	269.425	1846.12	14	14.5038	0	4.5	4.42718	0	3.11111	0	0.18099	0.0159055	inf	inf	1.71048e-295	1
chr5-chr5-66633|GM12878_Trac	chr5	124748296	124748727	chr5	124935836	124936356	187584	1.24749e+08	124936096	966	760	352	133	1213.49	944.346	17	17.7681	0	3.5	3.40419	0	4.85714	0	0.153448	0.0111054	inf	inf	1.71048e-295	1
chr5-chr5-66636|GM12878_Trac	chr5	14155054	14155377	chr5	14168515	14168977	13530.5	1.41552e+07	14168746	606	721	191	113	745.27	893.741	15	15.5886	0	3.25	3.15039	0	4.61538	0	0.164027	0.0134538	inf	inf	1.71048e-295	1
chr5-chr5-66637|GM12878_Trac	chr5	158820122	158820595	chr5	158848598	158848807	28344	1.5882e+08	1.58849e+08	887	441	27	13	1109.93	534.56	13	13.4224	0	2.5	2.39461	0	5.2	0	0.163626	0.0154857	inf	inf	1.71048e-295	1
chr5-chr5-66638|GM12878_Trac	chr5	94702586	94703040	chr5	94746293	94746470	43568.5	94702813	9.47464e+07	517	340	59	17	631.236	407.281	12	12.3449	0	2.75	2.64552	0	4.36364	0	0.163247	0.0167374	inf	inf	1.71048e-295	1
chr5-chr5-66639|GM12878_Trac	chr5	37722774	37723352	chr5	37738118	37738257	15124.5	37723063	3.77382e+07	505	228	110	53	615.925	268.195	15	15.5886	1	0	0	0	15	1	0.179583	0.0147298	3.60784	3.96242	5.13146e-08	1
chr5-chr5-66643|GM12878_Trac	chr5	143435182	143435590	chr5	143825233	143825432	389946	143435386	1.43825e+08	1031	373	34	62	1298.99	448.7	12	12.3449	0	1.5	1.40374	0	8	0	0.169702	0.0173991	inf	inf	1.71048e-295	1
chr5-chr5-66645|GM12878_Trac	chr5	110739389	110739669	chr5	110751897	110752562	12700.5	110739529	1.10752e+08	411	1045	319	59	496.6	1317.44	25	26.5923	0	2.75	2.64552	0	9.09091	0	0.227092	0.0111759	inf	inf	1.71048e-295	1
chr5-chr5-66646|GM12878_Trac	chr5	140011620	140012073	chr5	140039598	140039809	27857	1.40012e+08	1.4004e+08	461	313	30	35	559.932	373.529	12	12.3449	0	3.25	3.15039	0	3.69231	0	0.155134	0.0159055	inf	inf	1.71048e-295	1
chr5-chr5-66648|GM12878_Trac	chr5	76547575	76547797	chr5	76582270	76582787	34842.5	76547686	7.65825e+07	481	521	232	248	585.355	636.343	18	18.8623	0	4.25	4.17036	0	4.23529	0	0.209085	0.0142913	inf	inf	1.71048e-295	1
chr5-chr5-66649|GM12878_Trac|loop_chr5-chr5-72519|K562_Trac	chr5	134038925	134042414	chr5	134099515	134102875	60525.5	1.34041e+08	134101195	1190	1821	714	401	1509.14	2354.52	72	80.3637	16	27.75	29.658	4	2.59459	4	0.09024	0.0246723	1.87088	2.32847	7.15372e-25	1
chr5-chr5-66651|GM12878_Trac	chr5	17224924	17225219	chr5	17317069	17317379	92152.5	1.72251e+07	17317224	465	538	11	14	565.013	658.067	12	12.3449	0	3	2.89748	0	4	0	0.170263	0.0174566	inf	inf	1.71048e-295	1
chr5-chr5-66653|GM12878_Trac	chr5	157075053	157075463	chr5	157109183	157109550	34108.5	157075258	1.57109e+08	451	650	21	31	547.24	801.937	13	13.4224	0	3.75	3.65882	0	3.46667	0	0.14362	0.0135924	inf	inf	1.71048e-295	1
chr5-chr5-66657|GM12878_Trac	chr5	98933582	98934018	chr5	99027514	99027775	93844.5	98933800	9.90276e+07	415	1065	134	85	501.654	1343.81	17	17.7681	0	3.5	3.40419	0	4.85714	0	0.209368	0.0151525	inf	inf	1.71048e-295	1
chr5-chr5-66660|GM12878_Trac	chr5	68434219	68434729	chr5	68459863	68460415	25665	68434474	68460139	1589	396	308	123	2041.84	477.667	22	23.2654	1	6.5	6.50276	0.25	3.38462	1	0.177825	0.0099447	4.16038	4.54012	2.53969e-18	1
chr5-chr5-66661|GM12878_Trac	chr5	169779055	169779383	chr5	169805294	169805585	26220.5	169779219	1.69805e+08	513	364	227	105	626.13	437.387	12	12.3449	0	3	2.89748	0	4	0	0.166412	0.0170618	inf	inf	1.71048e-295	1
chr5-chr5-66662|GM12878_Trac	chr5	89301487	89302070	chr5	89313635	89313978	12028	8.93018e+07	8.93138e+07	842	1173	38	140	1051.13	1486.61	17	17.7681	0	4	3.91423	0	4.25	0	0.157591	0.0114053	inf	inf	1.71048e-295	1
chr5-chr5-66663|GM12878_Trac	chr5	124748320	124748727	chr5	124920962	124921308	172612	1.24749e+08	124921135	940	839	344	57	1179.36	1047.21	21	22.1609	1	5	4.94274	0.5	4.2	1	0.239397	0.0140256	4.09327	4.46995	5.85228e-17	1
chr5-chr5-66666|GM12878_Trac	chr5	78727803	78727915	chr5	78758129	78758651	30531	78727859	78758390	528	841	64	45	645.284	1049.82	15	15.5886	0	0	0	0	15	0	0.203093	0.0166582	inf	inf	1.71048e-295	1
chr5-chr5-66667|GM12878_Trac|loop_chr5-chr5-72714|K562_Trac	chr5	160437364	160439737	chr5	160464852	160471282	29516.5	1.60439e+08	160468067	2179	2965	933	486	2840.52	3919.72	169	196.102	23	46	50.307	1	3.67391	23	0.164797	0.0275939	2.57827	3.0919	3.09746e-104	1
chr5-chr5-66669|GM12878_Trac	chr5	160439163	160439582	chr5	160458852	160459360	19733.5	1.60439e+08	160459106	1139	629	572	28	1441.58	774.869	14	14.5038	1	3.25	3.15039	0	4.30769	1	0.129641	0.011393	3.50831	3.85836	7.73112e-07	1
chr5-chr5-66670|GM12878_Trac	chr5	151211530	151212071	chr5	151255974	151256145	44259	1.51212e+08	1.51256e+08	741	687	490	147	919.677	849.724	12	12.3449	1	0	0	0	12	1	0.144676	0.0148332	3.28592	3.62584	0.000142245	1
chr5-chr5-66676|GM12878_Trac	chr5	143213827	143214067	chr5	143230063	143230480	16324.5	143213947	1.4323e+08	528	1130	31	32	645.284	1429.68	17	17.7681	0	5.25	5.20141	0	3.2381	0	0.222115	0.016075	inf	inf	1.71048e-295	1
chr5-chr5-66679|GM12878_Trac|loop_chr5-chr5-74642|K562_Trac	chr5	14141933	14145446	chr5	14206571	14210254	64723	1.41437e+07	1.42084e+07	1471	2171	824	692	1883.59	2829.62	46	50.307	10	22.75	24.0953	3.75	2.02198	2.66667	0.0548732	0.0146766	1.90259	2.33076	3.17247e-14	1
chr5-chr5-66687|GM12878_Trac	chr5	95809054	95809207	chr5	95823022	95823450	14105.5	9.58091e+07	95823236	377	479	68	288	453.732	582.81	13	13.4224	0	3.5	3.40419	0.25	3.71429	0	0.192071	0.0181777	inf	inf	3.24564e-13	1
chr5-chr5-66690|GM12878_Trac	chr5	151141664	151141911	chr5	151155011	151155367	13401.5	1.51142e+08	151155189	531	361	21	234	649.118	433.618	13	13.4224	0	3.5	3.40419	0	3.71429	0	0.185063	0.0175145	inf	inf	1.71048e-295	1
chr5-chr5-66693|GM12878_Trac	chr5	169702916	169703499	chr5	169805867	169806171	102812	1.69703e+08	169806019	978	641	126	133	1229.26	790.331	17	17.7681	0	4.25	4.17036	0	4	0	0.16452	0.0119067	inf	inf	1.71048e-295	1
chr5-chr5-66694|GM12878_Trac	chr5	126761187	126763824	chr5	126775472	126777486	13973.5	1.26763e+08	126776479	1270	1174	202	1235	1615.37	1487.93	78	87.3785	11	28	29.9374	6.5	2.78571	1.69231	0.14396	0.0249783	2.52692	2.98977	6.1818e-42	1
chr5-chr5-66695|GM12878_Trac	chr5	14145202	14145446	chr5	14212707	14213069	67564	14145324	14212888	782	1014	308	118	972.946	1276.6	15	15.5886	0	4	3.91423	0.25	3.75	0	0.212477	0.0174278	inf	inf	9.6378e-17	1
chr5-chr5-66696|GM12878_Trac	chr5	157271720	157272034	chr5	157283482	157283671	11699.5	157271877	1.57284e+08	647	470	20	36	798.068	571.366	13	13.4224	0	4	3.91423	0	3.25	0	0.221855	0.0209966	inf	inf	1.71048e-295	1
chr5-chr5-66698|GM12878_Trac	chr5	52693427	52693783	chr5	52915507	52915779	222038	52693605	52915643	114	323	38	199	129.932	386.015	14	14.5038	2	2.5	2.39461	0.25	5.6	2	0.191365	0.0336346	2.50831	2.85836	0.00501268	1
chr5-chr5-66699|GM12878_Trac	chr5	87081494	87081827	chr5	87103717	87104158	22277	8.70817e+07	8.71039e+07	458	391	260	46	556.123	471.363	16	16.6768	0	3.75	3.65882	0.25	4.26667	0	0.177449	0.013645	inf	inf	1.50451e-18	1
chr5-chr5-66700|GM12878_Trac	chr5	14438238	14438628	chr5	14450100	14450353	11793.5	14438433	1.44502e+07	337	298	32	34	403.525	354.834	12	12.3449	0	4.5	4.42718	0	2.66667	0	0.160201	0.016425	inf	inf	1.71048e-295	1
chr5-chr5-66702|GM12878_Trac	chr5	124704929	124705283	chr5	124748127	124748727	43321	124705106	124748427	816	1095	112	419	1017.22	1383.41	14	14.5038	1	3	2.89748	0.5	4.66667	1	0.125972	0.0110705	3.50831	3.85836	7.73112e-07	1
chr5-chr5-66703|GM12878_Trac	chr5	78887797	78888073	chr5	78905024	78905844	17499	78887935	78905434	654	643	43	219	807.097	792.91	22	23.2654	0	3.5	3.40419	0	6.28571	0	0.172308	0.00963619	inf	inf	1.71048e-295	1
chr5-chr5-66706|GM12878_Trac	chr5	143009058	143009687	chr5	143020205	143020444	10952	1.43009e+08	1.4302e+08	579	817	23	18	710.589	1018.52	17	17.7681	0	2.75	2.64552	0	6.18182	0	0.168121	0.0121674	inf	inf	1.71048e-295	1
chr5-chr5-66711|GM12878_Trac	chr5	78728228	78728559	chr5	78758129	78758902	30122	7.87284e+07	7.87585e+07	555	1040	85	58	679.823	1310.85	24	25.4812	0	4.5	4.42718	0	5.33333	0	0.186611	0.00956637	inf	inf	1.71048e-295	1
chr5-chr5-66713|GM12878_Trac	chr5	18698324	18698772	chr5	18746031	18746361	47648	18698548	18746196	643	533	277	267	792.91	651.675	14	14.5038	1	3.25	3.15039	0.5	4.30769	1	0.154469	0.0135749	3.50831	3.85836	7.73112e-07	1
chr5-chr5-66719|GM12878_Trac	chr5	14414596	14416746	chr5	14436244	14438941	21921.5	14415671	1.44376e+07	1440	831	144	128	1842.11	1036.77	77	86.2076	1	26	27.7054	0.5	2.96154	1	0.136368	0.00217893	5.96774	6.42974	2.6275e-126	1
chr5-chr5-66722|GM12878_Trac	chr5	160419090	160419599	chr5	160434159	160434401	14935.5	1.60419e+08	160434280	710	569	539	51	879.49	697.763	12	12.3449	0	4.5	4.42718	0	2.66667	0	0.137162	0.0140629	inf	inf	1.71048e-295	1
chr5-chr5-66730|GM12878_Trac	chr5	151214401	151214587	chr5	151233595	151233933	19270	151214494	151233764	711	551	673	71	880.785	674.702	13	13.4224	0	4	3.91423	0	3.25	0	0.212964	0.0201551	inf	inf	1.71048e-295	1
chr5-chr5-66732|GM12878_Trac	chr5	134100376	134100781	chr5	134111689	134111864	11198	1.34101e+08	1.34112e+08	1104	256	85	52	1395.3	302.723	14	14.5038	0	2.75	2.64552	0	5.09091	0	0.207202	0.0182091	inf	inf	1.71048e-295	1
chr5-chr5-66733|GM12878_Trac	chr5	73902677	73902881	chr5	74641877	74642350	739334	73902779	7.46421e+07	215	455	120	21	252.228	552.315	13	13.4224	0	1	0.918712	0	13	0	0.164835	0.0156001	inf	inf	1.71048e-295	1
chr5-chr5-66735|GM12878_Trac	chr5	80127014	80127390	chr5	80142456	80142754	15403	80127202	80142605	338	388	60	26	404.777	467.582	12	12.3449	0	2.75	2.64552	0	4.36364	0	0.152832	0.0156695	inf	inf	1.71048e-295	1
chr5-chr5-66739|GM12878_Trac	chr5	131212526	131212757	chr5	131252663	131253072	40226	1.31213e+08	1.31253e+08	908	746	54	158	1137.42	926.166	12	12.3449	0	2	1.89632	0	6	0	0.160952	0.016502	inf	inf	1.71048e-295	1
chr5-chr5-66750|GM12878_Trac	chr5	111232091	111235183	chr5	111251804	111254986	19758	111233637	111253395	1907	2392	184	110	2470.9	3131.45	93	105.02	2	51.75	56.8996	1.75	1.7971	1.14286	0.127243	0.00336668	5.24011	5.71451	8.85043e-133	1
chr5-chr5-66755|GM12878_Trac	chr5	151662119	151662670	chr5	151745409	151745712	83166	1.51662e+08	1.51746e+08	663	421	67	37	818.713	509.24	12	12.3449	0	3.5	3.40419	0	3.42857	0	0.120619	0.0123668	inf	inf	1.71048e-295	1
chr5-chr5-66757|GM12878_Trac	chr5	169702780	169703138	chr5	169719829	169720109	17010	169702959	169719969	657	294	129	14	810.969	349.856	13	13.4224	0	3.25	3.15039	0	4	0	0.174911	0.0165537	inf	inf	1.71048e-295	1
chr5-chr5-66760|GM12878_Trac	chr5	169657330	169657515	chr5	169670662	169671129	13473	1.69657e+08	1.69671e+08	220	549	23	57	258.364	672.141	12	12.3449	0	3.5	3.40419	0	3.42857	0	0.157989	0.0161983	inf	inf	1.71048e-295	1
chr5-chr5-66761|GM12878_Trac	chr5	131224715	131225212	chr5	131252886	131253093	28026	1.31225e+08	1.31253e+08	906	577	86	105	1134.8	708.023	12	12.3449	0	2.25	2.14483	0	5.33333	0	0.14632	0.0150018	inf	inf	1.71048e-295	1
chr5-chr5-66777|GM12878_Trac	chr5	149605671	149607552	chr5	149616584	149618131	10746	1.49607e+08	1.49617e+08	743	1168	452	252	922.273	1479.98	61	67.574	5	23.5	24.9264	4.5	2.59574	1.11111	0.152751	0.0154044	3.30976	3.75647	2.31108e-45	1
chr5-chr5-66778|GM12878_Trac	chr5	144170813	144171697	chr5	144186685	144189031	16603	144171255	144187858	674	1035	356	119	832.92	1304.26	29	31.0562	1	13.5	13.9626	0.5	2.14815	1	0.0770707	0.00326974	4.55893	4.95681	7.89908e-30	1
chr5-chr5-66779|GM12878_Trac	chr5	140011552	140011861	chr5	140041203	140041673	29731.5	1.40012e+08	140041438	646	577	36	74	796.778	708.023	14	14.5038	0	3.75	3.65882	0	3.73333	0	0.154271	0.0135575	inf	inf	1.71048e-295	1
chr5-chr5-66780|GM12878_Trac	chr5	134100376	134101486	chr5	134138375	134139812	38162.5	134100931	1.34139e+08	1346	585	151	167	1716.57	718.29	35	37.8038	0	11.5	11.8076	0.75	3.04348	0	0.11796	0.00414655	inf	inf	1.42751e-43	1
chr5-chr5-66781|GM12878_Trac	chr5	134070463	134072476	chr5	134099850	134101306	29108.5	1.34071e+08	134100578	843	1331	252	163	1052.43	1696.58	47	51.4509	3	14.75	15.3171	2.75	3.18644	1.09091	0.116302	0.00913341	3.67058	4.10016	1.25473e-38	1
chr5-chr5-66782|GM12878_Trac	chr5	119340203	119342623	chr5	119366771	119368970	26457.5	119341413	1.19368e+08	3364	2116	1023	426	4472.83	2754.72	73	81.5311	4	25.25	26.8704	4	2.89109	1	0.135665	0.00914594	3.89078	4.34928	3.32118e-69	1
chr5-chr5-66784|GM12878_Trac	chr5	111229406	111231773	chr5	111252730	111255092	23321.5	1.11231e+08	111253911	1986	1954	125	84	2578.02	2534.61	86	96.7696	0	37.75	40.9147	0.5	2.27815	0	0.156107	0.0022333	inf	inf	1.32729e-174	1
chr5-chr5-66785|GM12878_Trac	chr5	141512990	141515019	chr5	141524301	141525596	10944	1.41514e+08	1.41525e+08	1019	732	123	177	1283.19	908.002	42	45.7426	0	9.25	9.40375	0	4.54054	0	0.108463	0.00317728	inf	inf	1.71048e-295	1
chr5-chr5-66786|GM12878_Trac	chr5	143038176	143039340	chr5	143053508	143055659	15825.5	143038758	1.43055e+08	713	1363	58	80	883.375	1739.25	24	25.4812	0	10.5	10.7363	0	2.28571	0	0.0621472	0.0031859	inf	inf	1.71048e-295	1
chr5-chr5-66787|GM12878_Trac	chr5	124748032	124749082	chr5	124901870	124903143	153950	124748557	1.24903e+08	1336	1047	543	262	1703.24	1320.07	34	36.6753	1	9.75	9.93584	1	3.48718	1	0.125639	0.00454639	4.78842	5.19674	1.73852e-37	1
chr5-chr5-66789|GM12878_Trac	chr5	124649464	124650994	chr5	124747775	124749128	98222.5	124650229	1.24748e+08	1344	1531	813	687	1713.91	1963.99	29	31.0562	2	10	10.2024	2.25	2.9	0.888889	0.086347	0.00732658	3.55893	3.95681	1.95065e-19	1
chr5-chr5-66790|GM12878_Trac	chr5	32531201	32533192	chr5	32572721	32574751	41539.5	3.25322e+07	32573736	1352	1294	188	188	1724.58	1647.3	50	54.8894	1	16.5	17.222	0.25	3.0303	1	0.106741	0.00262653	5.34481	5.77846	2.77633e-67	1
chr5-chr5-66792|GM12878_Trac	chr5	65076014	65076836	chr5	65480807	65482299	405128	65076425	65481553	588	1230	217	914	722.142	1562.22	21	22.1609	4	1.75	1.64923	0.75	12	4	0.0779022	0.0182563	2.09327	2.46995	5.92508e-05	1
chr5-chr5-66793|GM12878_Trac	chr5	68369109	68369861	chr5	68434242	68434729	65000.5	68369485	6.84345e+07	532	1508	52	290	650.396	1933.15	16	16.6768	1	3.5	3.40419	0.5	4.57143	1	0.110852	0.00852403	3.70095	4.05977	3.19477e-09	1
chr5-chr5-66794|GM12878_Trac	chr5	131381836	131382646	chr5	131393898	131394556	11986	131382241	131394227	948	635	561	86	1189.86	782.598	15	15.5886	1	4.5	4.42718	0.5	3.33333	1	0.087712	0.00719432	3.60784	3.96242	5.13146e-08	1
chr5-chr5-66799|GM12878_Trac	chr5	65049759	65051463	chr5	65060632	65062367	10888.5	65050611	6.50615e+07	640	1491	103	104	789.042	1910.37	40	43.4678	1	14.5	15.0458	0.5	2.75862	1	0.099844	0.00307103	5.02288	5.44187	1.06575e-48	1
chr5-chr5-66802|GM12878_Trac	chr5	157147989	157149293	chr5	157252681	157253860	104630	157148641	1.57253e+08	350	1014	378	214	419.814	1276.6	25	26.5923	2	6.5	6.50276	1	3.84615	2	0.0864286	0.00850686	3.34481	3.73294	4.15925e-15	1
chr5-chr5-66803|GM12878_Trac	chr5	43233375	43234540	chr5	43244383	43246024	11246	4.3234e+07	4.32452e+07	408	995	174	181	492.811	1251.6	31	33.2989	2	10	10.2024	0.75	3.1	2	0.0948349	0.00752763	3.65515	4.0574	2.43284e-23	1
chr5-chr5-66804|GM12878_Trac	chr5	110726141	110727870	chr5	110737573	110739669	11615.5	1.10727e+08	110738621	733	1238	128	732	909.299	1572.84	45	49.1641	5	15.25	15.8604	2.75	2.95082	1.81818	0.100989	0.0138056	2.87088	3.29761	3.73873e-26	1
chr5-chr5-66805|GM12878_Trac	chr5	174272701	174274105	chr5	174284379	174285340	11456.5	174273403	1.74285e+08	808	399	53	27	1006.79	481.451	22	23.2654	0	5.25	5.20141	0	4.19048	0	0.0798519	0.00446565	inf	inf	1.71048e-295	1
chr5-chr5-66806|GM12878_Trac	chr5	154311285	154311734	chr5	154384654	154385080	73357.5	1.54312e+08	154384867	201	653	45	190	235.082	805.807	12	12.3449	0	3	2.89748	0	4	0	0.117725	0.01207	inf	inf	1.71048e-295	1
chr5-chr5-66807|GM12878_Trac	chr5	143206104	143207254	chr5	143220890	143223540	15536	143206679	143222215	1473	2340	55	204	1886.27	3060.32	40	43.4678	1	12	12.3449	0.5	3.33333	1	0.0903588	0.00277928	5.02288	5.44187	1.06575e-48	1
chr5-chr5-66808|GM12878_Trac	chr5	74490372	74491828	chr5	74578700	74579921	88210.5	74491100	7.45793e+07	1201	794	53	85	1523.73	988.561	29	31.0562	0	11	11.2714	0	2.63636	0	0.0929916	0.00394519	inf	inf	1.71048e-295	1
chr5-chr5-66810|GM12878_Trac	chr5	157088449	157089233	chr5	157108785	157110159	20631	157088841	157109472	344	1299	34	83	412.292	1653.96	22	23.2654	0	4.25	4.17036	0.25	5.17647	0	0.0875115	0.00489401	inf	inf	7.39973e-32	1
chr5-chr5-66812|GM12878_Trac|loop_chr5-chr5-73889|K562_Trac	chr5	131206903	131213073	chr5	131258386	131270549	54479.5	131209988	1.31264e+08	3878	4064	946	2404	5189.74	5450.26	147	169.495	36	65	72.2136	12	2.26154	3	0.06883	0.0207389	1.7307	2.23517	1.2203e-52	1
chr5-chr5-66814|GM12878_Trac	chr5	160438335	160439737	chr5	160506179	160509577	68842	160439036	160507878	1925	957	850	340	2495.29	1201.67	53	58.3373	5	6.5	6.50276	0.75	8.15385	5	0.0947826	0.0110013	3.10695	3.54442	1.85836e-35	1
chr5-chr5-66815|GM12878_Trac	chr5	89302656	89303722	chr5	89342036	89343080	39369	89303189	89342558	1227	1286	84	98	1558.23	1636.65	23	24.3722	0	7.25	7.28922	0.25	3.17241	0	0.0935706	0.00500534	inf	inf	7.70481e-34	1
chr5-chr5-66816|GM12878_Trac	chr5	143023471	143024241	chr5	143053495	143055100	30441.5	143023856	1.43054e+08	906	1160	25	70	1134.8	1469.38	24	25.4812	0	6.25	6.2415	0	3.84	0	0.0867444	0.00444685	inf	inf	1.71048e-295	1
chr5-chr5-66819|GM12878_Trac	chr5	74578703	74579586	chr5	74638279	74639840	59915	7.45791e+07	7.46391e+07	739	983	77	64	917.082	1235.83	35	37.8038	0	7.5	7.55222	0	4.66667	0	0.122931	0.0043213	inf	inf	1.71048e-295	1
chr5-chr5-66822|GM12878_Trac	chr5	124935026	124936890	chr5	124951764	124952887	16367.5	124935958	1.24952e+08	1686	818	276	85	2172.34	1019.82	43	46.8819	0	10.25	10.4692	0	4.19512	0	0.123574	0.00353574	inf	inf	1.71048e-295	1
chr5-chr5-66823|GM12878_Trac	chr5	95927987	95928572	chr5	95949878	95950555	21937	9.59283e+07	9.59502e+07	972	376	322	119	1221.37	452.473	19	19.9592	0	4	3.91423	0	4.75	0	0.129237	0.00836868	inf	inf	1.71048e-295	1
chr5-chr5-66824|GM12878_Trac	chr5	160454961	160456196	chr5	160467302	160468024	12084.5	1.60456e+08	160467663	587	773	66	126	720.858	961.242	19	19.9592	1	3	2.89748	0.5	6.33333	1	0.0833406	0.00539666	3.94888	4.31898	5.44438e-13	1
chr5-chr5-66825|GM12878_Trac	chr5	78911649	78912659	chr5	78922700	78923969	11180.5	78912154	7.89233e+07	557	465	201	112	682.385	565.013	20	21.0588	1	5	4.94274	1	4	1	0.075332	0.00463417	4.02288	4.39635	1.29015e-15	1
chr5-chr5-66826|GM12878_Trac	chr5	72293521	72296050	chr5	72307623	72309151	13601.5	7.22948e+07	72308387	1039	1543	327	1307	1309.53	1980.09	54	59.4886	10	10.5	10.7363	3.25	5.14286	3.07692	0.114257	0.0260322	2.13391	2.57261	6.71506e-21	1
chr5-chr5-66827|GM12878_Trac	chr5	159426626	159428170	chr5	159456285	159457277	29383	159427398	159456781	957	1132	64	56	1201.67	1432.32	25	26.5923	0	5.25	5.20141	0	4.7619	0	0.0846223	0.00416454	inf	inf	1.71048e-295	1
chr5-chr5-66828|GM12878_Trac	chr5	150398644	150400722	chr5	150435303	150436547	36242	150399683	150435925	904	304	201	342	1132.18	362.307	36	38.9338	6	4.75	4.68465	0.75	7.57895	6	0.0930244	0.0190751	2.28592	2.69799	3.55449e-13	1
chr5-chr5-66829|GM12878_Trac	chr5	154767348	154768344	chr5	154783621	154784701	16315	154767846	154784161	550	661	323	595	673.421	816.131	21	22.1609	5	7.25	7.28922	2.75	2.89655	1.81818	0.0868332	0.0254366	1.77134	2.14802	0.00311419	1
chr5-chr5-66833|GM12878_Trac	chr5	157487232	157488257	chr5	157502203	157503025	14869.5	1.57488e+08	157502614	352	980	76	169	422.322	1231.88	18	18.8623	1	5	4.94274	0.5	3.6	1	0.0836565	0.00571807	3.87088	4.23743	1.03728e-11	1
chr5-chr5-66834|GM12878_Trac	chr5	124704710	124706305	chr5	124729549	124730561	24547.5	1.24706e+08	124730055	1525	717	600	331	1955.94	888.557	26	27.7054	1	8.5	8.60809	1.5	3.05882	0.666667	0.0856103	0.00405112	4.40139	4.79209	2.10389e-19	1
chr5-chr5-66835|GM12878_Trac	chr5	134874122	134878792	chr5	134901852	134903078	26008	134876457	134902465	1492	710	1556	304	1911.71	879.49	50	54.8894	12	7.5	7.55222	6	6.66667	2	0.0727958	0.0214951	1.75985	2.19349	1.09738e-13	1
chr5-chr5-66836|GM12878_Trac	chr5	149564436	149565615	chr5	149618614	149619250	53906.5	1.49565e+08	149618932	320	500	309	415	382.267	609.551	15	15.5886	2	2.75	2.64552	0.25	5.45455	2	0.0709428	0.0116378	2.60784	2.96242	0.000662166	1
chr5-chr5-66838|GM12878_Trac	chr5	122192546	122193577	chr5	122415002	122416549	222714	1.22193e+08	1.22416e+08	349	452	287	115	418.56	548.508	22	23.2654	4	3	2.89748	0	7.33333	4	0.0732544	0.0163868	2.16038	2.54012	1.02173e-05	1
chr5-chr5-66839|GM12878_Trac	chr5	33440117	33441646	chr5	33973118	33973561	532458	3.34409e+07	3.39733e+07	979	288	1295	31	1230.57	342.394	13	13.4224	0	0	0	0	13	0	0.0565888	0.00535561	inf	inf	1.71048e-295	1
chr5-chr5-66842|GM12878_Trac|loop_chr5-chr5-73990|K562_Trac	chr5	131209309	131213444	chr5	131378438	131383135	169410	1.31211e+08	1.31381e+08	3497	2908	708	1956	4657.88	3840.97	83	93.243	14	30.25	32.4571	5.25	2.7438	2.66667	0.0806702	0.0167411	2.26864	2.73557	5.61764e-39	1
chr5-chr5-66844|GM12878_Trac	chr5	89313775	89314637	chr5	89349834	89351124	36273	89314206	89350479	1500	520	185	88	1922.43	635.066	15	15.5886	0	4.5	4.42718	0	3.33333	0	0.0598333	0.00490765	inf	inf	1.71048e-295	1
chr5-chr5-66848|GM12878_Trac	chr5	111236900	111238373	chr5	111252738	111255384	16424.5	1.11238e+08	111254061	824	2016	85	96	1027.65	2618.75	45	49.1641	1	13.25	13.6924	0.5	3.39623	1	0.093781	0.00256404	5.19281	5.61953	1.05557e-58	1
chr5-chr5-66849|GM12878_Trac	chr5	14159685	14161218	chr5	14171124	14172831	11526	1.41605e+07	1.4172e+07	778	1800	224	674	967.743	2326.14	37	40.0652	6	14.75	15.3171	4.25	2.50847	1.41176	0.0980281	0.0195579	2.32544	2.73932	8.13155e-15	1
chr5-chr5-66850|GM12878_Trac	chr5	119373313	119374073	chr5	119384691	119385926	11615.5	119373693	1.19385e+08	585	850	116	356	718.29	1061.57	19	19.9592	2	3.75	3.65882	1	5.06667	2	0.0817532	0.0105877	2.94888	3.31898	1.10793e-07	1
chr5-chr5-66851|GM12878_Trac	chr5	170293161	170294656	chr5	170330743	170331604	37265	1.70294e+08	1.70331e+08	813	1166	209	251	1013.31	1477.33	24	25.4812	1	6.5	6.50276	0	3.69231	1	0.087444	0.00448271	4.28592	4.67136	4.21877e-21	1
chr5-chr5-66853|GM12878_Trac	chr5	65047526	65048888	chr5	65068342	65069161	20544.5	65048207	6.50688e+07	962	687	86	50	1208.24	849.724	19	19.9592	0	3.5	3.40419	0	5.42857	0	0.0747811	0.0048424	inf	inf	1.71048e-295	1
chr5-chr5-66856|GM12878_Trac	chr5	100837169	100838893	chr5	100852445	100854105	15244	100838031	100853275	1021	1353	92	100	1285.82	1725.91	31	33.2989	0	11.75	12.0761	0.25	2.6383	0	0.0786367	0.00312094	inf	inf	2.09451e-52	1
chr5-chr5-66858|GM12878_Trac	chr5	65172556	65173038	chr5	65190003	65190739	17574	65172797	65190371	318	363	22	41	379.77	436.13	13	13.4224	0	2.5	2.39461	0	5.2	0	0.0916199	0.00867099	inf	inf	1.71048e-295	1
chr5-chr5-66859|GM12878_Trac	chr5	160092995	160094511	chr5	160105411	160106330	12117.5	160093753	1.60106e+08	563	704	119	264	690.072	871.72	20	21.0588	2	3.25	3.15039	0.25	6.15385	2	0.0705058	0.00867455	3.02288	3.39635	1.04477e-09	1
chr5-chr5-66860|GM12878_Trac	chr5	110726340	110727208	chr5	110751810	110753397	25829.5	110726774	1.10753e+08	644	1544	100	135	794.199	1981.43	22	23.2654	0	3.25	3.15039	0	6.76923	0	0.0769246	0.00430194	inf	inf	1.71048e-295	1
chr5-chr5-66861|GM12878_Trac	chr5	73654466	73654970	chr5	73667186	73669551	13650.5	73654718	7.36684e+07	364	938	26	136	437.387	1176.74	23	24.3722	1	1	0.918712	1	23	1	0.0688163	0.00368117	4.22451	4.60716	1.05637e-19	1
chr5-chr5-66862|GM12878_Trac	chr5	180820056	180821893	chr5	180831390	180833352	11396.5	1.80821e+08	180832371	785	1006	277	675	976.849	1266.08	47	51.4509	9	13.75	14.2331	4.75	3.41818	1.89474	0.1062	0.0250201	2.08562	2.5152	7.62733e-17	1
chr5-chr5-66864|GM12878_Trac	chr5	96868828	96869382	chr5	97163299	97163716	294402	96869105	9.71635e+07	853	279	364	187	1065.49	331.216	12	12.3449	1	4.25	4.17036	0.25	2.82353	1	0.106085	0.0108767	3.28592	3.62584	0.000142245	1
chr5-chr5-66868|GM12878_Trac	chr5	36881681	36882838	chr5	36943908	36945062	62225.5	3.68823e+07	36944485	1332	549	561	637	1697.91	672.141	20	21.0588	3	5.5	5.46065	1.75	3.63636	1.71429	0.0742889	0.01371	2.43792	2.81139	2.01673e-06	1
chr5-chr5-66869|GM12878_Trac	chr5	124935032	124937262	chr5	125005969	125006771	70223	124936147	125006370	1747	682	293	52	2254.58	843.26	31	33.2989	0	3.5	3.40419	0.25	8.85714	0	0.087766	0.00348327	inf	inf	2.09451e-52	1
chr5-chr5-66870|GM12878_Trac	chr5	157252843	157253833	chr5	157271249	157272440	18506.5	157253338	1.57272e+08	924	873	200	41	1158.38	1091.62	19	19.9592	0	7.5	7.55222	0.5	2.53333	0	0.0747811	0.0048424	inf	inf	1.66835e-18	1
chr5-chr5-66871|GM12878_Trac	chr5	32531201	32533726	chr5	32542660	32543236	10484.5	3.25325e+07	32542948	1399	719	212	85	1787.31	891.149	30	32.1767	3	2.25	2.14483	0	13.3333	3	0.083045	0.0102173	3.02288	3.42298	6.59492e-17	1
chr5-chr5-66874|GM12878_Trac	chr5	32531050	32532485	chr5	32586394	32586699	54779	3.25318e+07	3.25865e+07	1221	364	161	226	1550.27	437.387	20	21.0588	1	0	0	0	20	1	0.0986676	0.00606969	4.02288	4.39635	1.29015e-15	1
chr5-chr5-66875|GM12878_Trac	chr5	50653763	50654365	chr5	50665396	50667146	12207	50654064	50666271	277	660	29	50	328.734	814.841	20	21.0588	0	1.25	1.16011	0.25	16	0	0.0729939	0.00449034	inf	inf	5.99655e-28	1
chr5-chr5-66877|GM12878_Trac	chr5	131211740	131212819	chr5	131257022	131258488	45475.5	1.31212e+08	131257755	1393	1070	129	341	1779.29	1350.41	20	21.0588	0	6.75	6.76448	0	2.96296	0	0.0674584	0.00414981	inf	inf	1.71048e-295	1
chr5-chr5-66878|GM12878_Trac|loop_chr5-chr5-73738|K562_Trac	chr5	170296171	170300826	chr5	170330466	170335543	34506	1.70298e+08	1.70333e+08	1784	2177	1049	846	2304.53	2837.8	89	100.302	18	42.75	46.597	10	2.08187	1.8	0.0785022	0.0195338	2.00676	2.47828	1.14317e-35	1
chr5-chr5-66879|GM12878_Trac	chr5	78923387	78923842	chr5	78951575	78952015	28180.5	7.89236e+07	78951795	353	208	54	37	423.577	243.649	12	12.3449	0	3	2.89748	0	4	0	0.115094	0.0118003	inf	inf	1.71048e-295	1
chr5-chr5-66880|GM12878_Trac	chr5	151059378	151060312	chr5	151081309	151081543	21581	151059845	151081426	470	568	77	465	571.366	696.481	12	12.3449	0	0	0	0	12	0	0.0881926	0.00904218	inf	inf	1.71048e-295	1
chr5-chr5-66882|GM12878_Trac	chr5	157518886	157520542	chr5	157539784	157541487	20921.5	157519714	1.57541e+08	739	1580	101	592	917.082	2029.75	42	45.7426	5	13.25	13.6924	1.5	3.16981	3.33333	0.107333	0.0157209	2.77134	3.19354	3.0713e-22	1
chr5-chr5-66883|GM12878_Trac	chr5	399608	400227	chr5	424712	425184	25030.5	399918	424948	260	372	92	42	307.67	447.442	13	13.4224	1	3.25	3.15039	0	4	1	0.102285	0.00968036	3.40139	3.74657	1.08783e-05	1
chr5-chr5-66884|GM12878_Trac	chr5	127566897	127568332	chr5	127585916	127587598	19142.5	1.27568e+08	127586757	632	1278	76	124	778.733	1626.01	24	25.4812	0	7.5	7.55222	0	3.2	0	0.066095	0.00338828	inf	inf	1.71048e-295	1
chr5-chr5-66885|GM12878_Trac	chr5	124920531	124922452	chr5	124951356	124952887	30630	1.24921e+08	1.24952e+08	1901	874	176	105	2462.78	1092.93	40	43.4678	1	10.5	10.7363	0.25	3.80952	1	0.0994679	0.00305946	5.02288	5.44187	1.06575e-48	1
chr5-chr5-66886|GM12878_Trac	chr5	173035196	173037526	chr5	173054938	173056435	19325.5	173036361	1.73056e+08	1275	851	230	862	1622.02	1062.88	53	58.3373	7	26.5	28.2627	2.5	2	2.8	0.118881	0.0193177	2.62152	3.05899	7.80351e-28	1
chr5-chr5-66887|GM12878_Trac	chr5	57175403	57176887	chr5	57192813	57194531	17527	57176145	57193672	1279	540	925	225	1627.34	660.625	28	29.9374	3	13.75	14.2331	2	2.03636	1.5	0.0750638	0.00989501	2.92335	3.31891	7.34174e-14	1
chr5-chr5-66888|GM12878_Trac	chr5	68285244	68287857	chr5	68459419	68460912	173615	6.82866e+07	6.84602e+07	1406	610	254	175	1796.66	750.414	37	40.0652	3	12.5	12.8832	0	2.96	3	0.0773529	0.00771647	3.32544	3.73932	1.36891e-25	1
chr5-chr5-66893|GM12878_Trac	chr5	161285768	161287588	chr5	161311289	161311953	24943	161286678	161311621	1026	921	71	24	1292.4	1154.45	23	24.3722	0	2.25	2.14483	0	10.2222	0	0.0794823	0.00425172	inf	inf	1.71048e-295	1
chr5-chr5-66895|GM12878_Trac	chr5	18697815	18698720	chr5	18749693	18750323	51740.5	1.86983e+07	18750008	640	458	203	42	789.042	556.123	14	14.5038	0	2	1.89632	0	7	0	0.0782913	0.00688031	inf	inf	1.71048e-295	1
chr5-chr5-66896|GM12878_Trac	chr5	116576892	116577790	chr5	116651698	116652646	74831	116577341	116652172	664	383	60	42	820.004	461.284	15	15.5886	0	4.25	4.17036	0.25	3.52941	0	0.0697515	0.00572116	inf	inf	9.6378e-17	1
chr5-chr5-66898|GM12878_Trac	chr5	172984419	172984833	chr5	173035476	173037369	51796.5	172984626	1.73036e+08	563	1139	592	193	690.072	1441.58	21	22.1609	1	1.5	1.40374	0	14	1	0.0781386	0.00457792	4.09327	4.46995	5.85228e-17	1
chr5-chr5-66899|GM12878_Trac	chr5	77356573	77357314	chr5	77378880	77380451	22722	7.73569e+07	7.73797e+07	296	737	38	93	352.345	914.487	24	25.4812	0	3.25	3.15039	0.5	7.38462	0	0.0891081	0.00456802	inf	inf	2.03237e-28	1
chr5-chr5-66902|GM12878_Trac	chr5	172777441	172778222	chr5	172807026	172807847	29605	1.72778e+08	1.72807e+08	562	398	241	439	688.791	480.189	14	14.5038	1	2.5	2.39461	0.5	5.6	1	0.075017	0.00659255	3.50831	3.85836	7.73112e-07	1
chr5-chr5-66905|GM12878_Trac	chr5	108681431	108681763	chr5	109438340	109439946	757546	108681597	109439143	549	431	372	246	672.141	521.893	17	17.7681	1	0	0	0	17	1	0.075299	0.00544957	3.78842	4.15121	1.87284e-10	1
chr5-chr5-66907|GM12878_Trac	chr5	96885776	96886369	chr5	96919475	96920391	33860.5	9.68861e+07	96919933	838	930	157	110	1045.91	1166.25	17	17.7681	0	2.25	2.14483	0.5	7.55556	0	0.096706	0.00699885	inf	inf	2.2888e-15	1
chr5-chr5-66908|GM12878_Trac|loop_chr5-chr5-73387|K562_Trac	chr5	171910209	171917222	chr5	171997803	172010516	90444	1.71914e+08	1.72004e+08	1699	4517	643	3129	2189.85	6087	190	221.649	59	79	88.5501	16.5	2.40506	3.57576	0.0826815	0.0315885	1.38817	1.90949	2.50547e-53	1
chr5-chr5-66909|GM12878_Trac	chr5	143435136	143436162	chr5	143445962	143448460	11562	143435649	143447211	1262	671	65	97	1604.73	829.045	37	40.0652	1	4.75	4.68465	0.5	7.78947	1	0.090128	0.00299695	4.91041	5.32428	7.90489e-44	1
chr5-chr5-66910|GM12878_Trac	chr5	68274847	68275701	chr5	68286345	68287161	11479	68275274	68286753	674	522	66	156	832.92	637.62	16	16.6768	1	4.25	4.17036	0.25	3.76471	1	0.0822427	0.00632411	3.70095	4.05977	3.19477e-09	1
chr5-chr5-66911|GM12878_Trac	chr5	61306274	61307533	chr5	61318877	61320157	12613.5	6.13069e+07	61319517	487	770	242	98	592.991	957.342	32	34.4228	0	9.5	9.66964	0.5	3.36842	0	0.108189	0.00415962	inf	inf	2.07507e-44	1
chr5-chr5-66914|GM12878_Trac	chr5	65061589	65062375	chr5	65076318	65077022	14688	65061982	65076670	1017	544	50	198	1280.55	665.743	14	14.5038	2	4	3.91423	0.5	3.5	2	0.0806558	0.0141762	2.50831	2.85836	0.00501268	1
chr5-chr5-66915|GM12878_Trac	chr5	143023471	143024824	chr5	143039013	143039565	15141.5	1.43024e+08	143039289	1379	561	51	22	1760.6	687.509	21	22.1609	1	4.25	4.17036	0.25	4.94118	1	0.0946277	0.00554397	4.09327	4.46995	5.85228e-17	1
chr5-chr5-66916|GM12878_Trac	chr5	59506450	59506826	chr5	59672936	59674384	167022	59506638	59673660	150	316	46	169	173.113	377.273	14	14.5038	0	0.5	0.445088	0.25	14	0	0.0658866	0.00579017	inf	inf	5.78879e-15	1
chr5-chr5-66918|GM12878_Trac	chr5	100852612	100853504	chr5	100900674	100900720	47639	100853058	100900697	1091	306	65	7	1378.13	364.799	12	12.3449	0	0	0	0	12	0	0.109818	0.0112593	inf	inf	1.71048e-295	1
chr5-chr5-66920|GM12878_Trac	chr5	151125505	151126161	chr5	151159626	151160485	34222.5	151125833	1.5116e+08	728	441	211	130	902.815	534.56	18	18.8623	2	4.25	4.17036	0.5	4.23529	2	0.101989	0.0139423	2.87088	3.23743	1.05862e-06	1
chr5-chr5-66921|GM12878_Trac	chr5	143413846	143414787	chr5	143435217	143435572	21078	1.43414e+08	1.43435e+08	704	936	49	26	871.72	1174.12	16	16.6768	0	0.75	0.68007	0.25	16	0	0.105976	0.00814913	inf	inf	1.50451e-18	1
chr5-chr5-66923|GM12878_Trac	chr5	96344705	96345432	chr5	96601512	96602544	256960	9.63451e+07	96602028	248	246	74	177	292.839	290.371	15	15.5886	0	3.5	3.40419	0	4.28571	0	0.0732014	0.00600413	inf	inf	1.71048e-295	1
chr5-chr5-66924|GM12878_Trac	chr5	44885086	44886576	chr5	44933208	44933731	47638.5	44885831	4.49335e+07	463	298	111	45	562.472	354.834	13	13.4224	0	1	0.918712	0	13	0	0.0554362	0.00524653	inf	inf	1.71048e-295	1
chr5-chr5-66925|GM12878_Trac	chr5	151123665	151124614	chr5	151155297	151155610	31314	1.51124e+08	1.51155e+08	827	439	65	265	1031.56	532.025	12	12.3449	0	0	0	0	12	0	0.0816236	0.00836868	inf	inf	1.71048e-295	1
chr5-chr5-66927|GM12878_Trac	chr5	150758329	150758828	chr5	150782380	150784413	24818	1.50759e+08	1.50783e+08	964	1230	982	307	1210.86	1562.22	23	24.3722	6	0.75	0.68007	0	23	6	0.0779755	0.0250267	1.63955	2.0222	0.00424504	1
chr5-chr5-66929|GM12878_Trac	chr5	96896818	96897322	chr5	96931707	96932618	35092.5	96897070	9.69322e+07	632	775	189	322	778.733	963.842	12	12.3449	0	2	1.89632	0	6	0	0.0727979	0.00746379	inf	inf	1.71048e-295	1
chr5-chr5-66931|GM12878_Trac	chr5	78573519	78575238	chr5	78591215	78593454	17956	7.85744e+07	7.85923e+07	1085	963	159	353	1370.21	1209.55	38	41.1981	1	13	13.4224	1.25	2.92308	0.8	0.0824141	0.00266833	4.94888	5.3645	1.41985e-41	1
chr5-chr5-66932|GM12878_Trac	chr5	171984847	171985579	chr5	172002103	172005323	18500	171985213	172003713	725	1816	226	974	898.925	2347.76	34	36.6753	7	2.5	2.39461	1	13.6	7	0.0738509	0.0187067	1.98106	2.38938	1.36938e-09	1
chr5-chr5-66933|GM12878_Trac	chr5	172765018	172765629	chr5	172777377	172778070	12400	1.72765e+08	1.72778e+08	502	551	482	218	612.1	674.702	14	14.5038	2	4.5	4.42718	0.5	3.11111	2	0.0921604	0.0161983	2.50831	2.85836	0.00501268	1
chr5-chr5-66934|GM12878_Trac	chr5	109455885	109456528	chr5	109467813	109469026	12213	1.09456e+08	1.09468e+08	439	444	51	294	532.025	538.362	15	15.5886	2	2	1.89632	0.5	7.5	2	0.0693757	0.0113807	2.60784	2.96242	0.000662166	1
chr5-chr5-66936|GM12878_Trac	chr5	107389039	107389833	chr5	107570801	107572127	182028	107389436	107571464	654	1150	47	168	807.097	1456.14	19	19.9592	0	3	2.89748	0	6.33333	0	0.0769328	0.00498173	inf	inf	1.71048e-295	1
chr5-chr5-66938|GM12878_Trac	chr5	68302789	68304851	chr5	68434173	68435142	130838	68303820	6.84347e+07	817	1839	376	386	1018.52	2378.86	23	24.3722	0	3.5	3.40419	0.25	6.57143	0	0.0651382	0.00348442	inf	inf	7.70481e-34	1
chr5-chr5-66942|GM12878_Trac	chr5	151233444	151235142	chr5	151255174	151256317	21452.5	151234293	1.51256e+08	1344	1368	730	417	1713.91	1745.92	32	34.4228	1	11	11.2714	0	2.90909	1	0.096688	0.00371745	4.70095	5.10529	2.19401e-34	1
chr5-chr5-66945|GM12878_Trac	chr5	157501884	157502868	chr5	157596498	157596818	94282	157502376	157596658	1057	983	171	116	1333.26	1235.83	15	15.5886	0	0	0	0	15	0	0.0987433	0.00809913	inf	inf	1.71048e-295	1
chr5-chr5-66946|GM12878_Trac	chr5	17282163	17282875	chr5	17314725	17315988	32837.5	17282519	1.73154e+07	869	597	47	40	1086.39	733.702	20	21.0588	0	3.25	3.15039	0	6.15385	0	0.0869274	0.00534748	inf	inf	1.71048e-295	1
chr5-chr5-66949|GM12878_Trac	chr5	74490622	74491246	chr5	74638877	74639901	148455	74490934	74639389	886	728	19	47	1108.62	902.815	14	14.5038	0	2.25	2.14483	0	6.22222	0	0.072923	0.00640854	inf	inf	1.71048e-295	1
chr5-chr5-66950|GM12878_Trac	chr5	151675413	151676289	chr5	151720907	151722213	45709	151675851	151721560	346	1724	84	193	414.799	2223.56	16	16.6768	0	2.75	2.64552	0	5.81818	0	0.0629447	0.00484018	inf	inf	1.71048e-295	1
chr5-chr5-66951|GM12878_Trac	chr5	108521423	108522326	chr5	109479011	109479516	957389	1.08522e+08	1.09479e+08	853	152	256	94	1065.49	175.527	12	12.3449	1	3.25	3.15039	0.25	3.69231	1	0.0731598	0.0075009	3.28592	3.62584	0.000142245	1
chr5-chr5-66952|GM12878_Trac	chr5	43018729	43021571	chr5	43037312	43039366	18189	43020150	43038339	1247	949	207	1646	1584.8	1191.17	67	74.5383	11	35.75	38.6512	5.5	1.87413	2	0.11747	0.0237283	2.30761	2.76048	1.16977e-30	1
chr5-chr5-66953|GM12878_Trac	chr5	160442420	160443844	chr5	160458379	160459597	15856	160443132	160458988	959	834	105	49	1204.3	1040.69	23	24.3722	1	7.5	7.55222	0.5	3.06667	1	0.074729	0.00399745	4.22451	4.60716	1.05637e-19	1
chr5-chr5-66954|GM12878_Trac	chr5	132413382	132414271	chr5	132425440	132426096	11941.5	1.32414e+08	132425768	566	1351	166	503	693.917	1723.24	17	17.7681	0	4	3.91423	0	4.25	0	0.0944527	0.00683577	inf	inf	1.71048e-295	1
chr5-chr5-66955|GM12878_Trac	chr5	10631638	10633101	chr5	10684423	10685474	52579	1.06324e+07	1.06849e+07	1103	649	167	108	1393.98	800.647	22	23.2654	0	8.5	8.60809	0	2.58824	0	0.0751193	0.00420098	inf	inf	1.71048e-295	1
chr5-chr5-66957|GM12878_Trac	chr5	119341672	119342291	chr5	119397338	119398263	55819	1.19342e+08	1.19398e+08	1486	881	259	124	1903.67	1102.08	20	21.0588	0	5.5	5.46065	0	3.63636	0	0.111193	0.0068402	inf	inf	1.71048e-295	1
chr5-chr5-66958|GM12878_Trac	chr5	14414961	14416814	chr5	14447511	14448765	32250.5	1.44159e+07	14448138	1317	640	131	124	1677.93	789.042	29	31.0562	0	8.25	8.34356	0	3.51515	0	0.0801218	0.00339919	inf	inf	1.71048e-295	1
chr5-chr5-66959|GM12878_Trac	chr5	180539497	180540842	chr5	180562135	180562990	22393	1.8054e+08	1.80563e+08	298	246	167	445	354.834	290.371	15	15.5886	0	3.75	3.65882	0	4	0	0.0585278	0.00480058	inf	inf	1.71048e-295	1
chr5-chr5-66960|GM12878_Trac	chr5	74578710	74579772	chr5	74622142	74622769	43214.5	74579241	7.46225e+07	755	360	83	26	937.852	432.363	16	16.6768	0	4.5	4.42718	0	3.55556	0	0.0813175	0.00625297	inf	inf	1.71048e-295	1
chr5-chr5-66961|GM12878_Trac	chr5	32535442	32544253	chr5	32567211	32578275	32895.5	3.25398e+07	32572743	3016	3110	631	775	3990.24	4120.36	258	305.196	9	151.75	175.225	10.75	1.70016	0.837209	0.111431	0.00478246	4.54226	5.08367	1.71048e-295	1
chr5-chr5-66963|GM12878_Trac	chr5	127013542	127015224	chr5	127028625	127031432	15645.5	127014383	1.2703e+08	567	2046	153	2041	695.199	2659.51	42	45.7426	8	18.5	19.4104	3.75	2.27027	2.13333	0.0803144	0.0188216	2.09327	2.51547	2.52681e-14	1
chr5-chr5-66965|GM12878_Trac	chr5	65035546	65036799	chr5	65061250	65062367	25636	6.50362e+07	6.50618e+07	731	1260	513	66	906.705	1602.07	31	33.2989	0	9.25	9.40375	0.25	3.35135	0	0.112281	0.00445623	inf	inf	2.09451e-52	1
chr5-chr5-66967|GM12878_Trac	chr5	17255502	17256039	chr5	17316373	17317619	61225.5	1.72558e+07	17316996	690	903	22	39	853.604	1130.87	14	14.5038	0	2.25	2.14483	0	6.22222	0	0.0674017	0.00592331	inf	inf	1.71048e-295	1
chr5-chr5-66968|GM12878_Trac	chr5	76351275	76352305	chr5	76367620	76368389	16214.5	76351790	7.6368e+07	706	412	217	404	874.31	497.863	16	16.6768	2	4	3.91423	1	4	2	0.0763454	0.0117413	2.70095	3.05977	8.20976e-05	1
chr5-chr5-66970|GM12878_Trac	chr5	76720850	76722493	chr5	76738463	76739605	17362.5	7.67217e+07	76739034	723	675	322	268	896.333	834.213	26	27.7054	1	4	3.91423	0.5	6.5	1	0.0801387	0.0037922	4.40139	4.79209	5.99259e-24	1
chr5-chr5-66971|GM12878_Trac|loop_chr5-chr5-73805|K562_Trac	chr5	14154570	14157707	chr5	14204247	14209883	50926.5	1.41561e+07	14207065	2124	3010	1140	1063	2765.61	3981.94	78	87.3785	14	29.75	31.8964	4.25	2.62185	3.29412	0.0763204	0.0168537	2.179	2.64185	4.14373e-34	1
chr5-chr5-66972|GM12878_Trac	chr5	108730572	108731251	chr5	108747580	108748418	17087.5	1.08731e+08	108747999	324	855	141	815	387.264	1068.1	18	18.8623	2	2.5	2.39461	1.75	7.2	1.14286	0.101855	0.0139239	2.87088	3.23743	1.05862e-06	1
chr5-chr5-66973|GM12878_Trac	chr5	132661264	132662181	chr5	132674859	132675738	13576	1.32662e+08	1.32675e+08	570	602	488	321	699.045	740.128	17	17.7681	2	4.5	4.42718	0.5	3.77778	2	0.0812525	0.0117609	2.78842	3.15121	9.58904e-06	1
chr5-chr5-66974|GM12878_Trac	chr5	75523882	75524924	chr5	75574674	75575573	50720.5	75524403	7.55751e+07	706	720	187	157	874.31	892.445	16	16.6768	0	5.75	5.72043	0.25	2.78261	0	0.0707601	0.00544115	inf	inf	1.50451e-18	1
chr5-chr5-66975|GM12878_Trac	chr5	132420550	132421190	chr5	132458758	132459314	38166	132420870	132459036	630	829	269	216	776.157	1034.17	13	13.4224	0	3	2.89748	0.5	4.33333	0	0.0933053	0.00883049	inf	inf	2.1089e-09	1
chr5-chr5-66976|GM12878_Trac	chr5	127011915	127013012	chr5	127028181	127031058	17156	1.27012e+08	1.2703e+08	828	2027	119	2020	1032.86	2633.69	43	46.8819	5	6.25	6.2415	3	6.88	1.66667	0.0928826	0.013288	2.80529	3.22903	3.3298e-23	1
chr5-chr5-66977|GM12878_Trac	chr5	14156432	14157124	chr5	14212311	14213804	56279.5	14156778	1.42131e+07	898	2099	625	290	1124.33	2731.58	23	24.3722	1	3.25	3.15039	0.25	7.07692	1	0.0903588	0.00483353	4.22451	4.60716	1.05637e-19	1
chr5-chr5-66978|GM12878_Trac	chr5	119367370	119368728	chr5	119394448	119396666	27508	119368049	119395557	1561	1752	257	285	2004.24	2261.33	44	48.0224	1	15.75	16.4045	0.75	2.79365	1	0.105621	0.00295337	5.16038	5.58564	5.17447e-57	1
chr5-chr5-66980|GM12878_Trac	chr5	96868902	96869418	chr5	96957426	96959206	89156	96869160	96958316	815	1793	348	321	1015.91	2316.68	24	25.4812	1	1.5	1.40374	0	16	1	0.0897291	0.00459986	4.28592	4.67136	4.21877e-21	1
chr5-chr5-66981|GM12878_Trac	chr5	131209304	131210420	chr5	131249736	131251282	40647	131209862	131250509	1955	1127	522	174	2535.97	1425.71	24	25.4812	0	6	5.98072	0	4	0	0.0773922	0.00396742	inf	inf	1.71048e-295	1
chr5-chr5-66982|GM12878_Trac	chr5	6712602	6713096	chr5	6736704	6737820	24413	6712849	6737262	318	1244	317	97	379.77	1580.81	19	19.9592	1	6	5.98072	0.5	3.16667	1	0.101303	0.00655979	3.94888	4.31898	5.44438e-13	1
chr5-chr5-66983|GM12878_Trac	chr5	157431710	157432345	chr5	157457435	157458341	25860.5	1.57432e+08	157457888	398	345	176	119	480.189	413.546	15	15.5886	0	2	1.89632	0	7.5	0	0.0835569	0.00685352	inf	inf	1.71048e-295	1
chr5-chr5-66984|GM12878_Trac	chr5	119267880	119269141	chr5	119353931	119355472	86191	1.19269e+08	1.19355e+08	1799	1964	1253	302	2324.79	2548.17	26	27.7054	3	9.25	9.40375	1.25	2.81081	2.4	0.0796525	0.0113076	2.81643	3.20713	6.67624e-12	1
chr5-chr5-66985|GM12878_Trac	chr5	89342151	89343869	chr5	89353323	89354538	10920.5	89343010	8.93539e+07	1884	582	185	132	2439.75	714.439	30	32.1767	0	9.25	9.40375	0.25	3.24324	0	0.0878017	0.00360084	inf	inf	2.76538e-50	1
chr5-chr5-66987|GM12878_Trac	chr5	119286710	119291154	chr5	119308325	119309238	19849.5	119288932	1.19309e+08	2457	827	1352	487	3220.48	1031.56	61	67.574	10	5.5	5.46065	3.75	11.0909	2.66667	0.0977467	0.0197149	2.30976	2.75647	2.49528e-27	1
chr5-chr5-66988|GM12878_Trac	chr5	126747719	126748120	chr5	126761293	126762819	14136.5	1.26748e+08	126762056	244	1090	174	145	287.903	1376.81	26	27.7054	0	0	0	0	26	0	0.115821	0.00548068	inf	inf	1.71048e-295	1
chr5-chr5-66989|GM12878_Trac	chr5	97458417	97459156	chr5	97476655	97478146	18614	9.74588e+07	9.74774e+07	321	686	38	72	383.516	848.431	17	17.7681	0	5	4.94274	0	3.4	0	0.0654392	0.00473599	inf	inf	1.71048e-295	1
chr5-chr5-66990|GM12878_Trac	chr5	156375937	156377768	chr5	156401826	156402824	25472.5	1.56377e+08	156402325	468	927	72	43	568.825	1162.32	23	24.3722	0	5.25	5.20141	0	4.38095	0	0.0697893	0.00373322	inf	inf	1.71048e-295	1
chr5-chr5-66991|GM12878_Trac	chr5	32531215	32533726	chr5	32583362	32584619	51520	3.25325e+07	3.2584e+07	1363	863	208	137	1739.25	1078.55	40	43.4678	1	9.75	9.93584	0.75	4.10256	1	0.0911262	0.00280288	5.02288	5.44187	1.06575e-48	1
chr5-chr5-66992|GM12878_Trac	chr5	6631674	6632676	chr5	6737014	6737692	105178	6632175	6737353	272	956	343	63	322.532	1200.36	15	15.5886	0	3	2.89748	0	5	0	0.0766436	0.00628647	inf	inf	1.71048e-295	1
chr5-chr5-66993|GM12878_Trac	chr5	170268018	170268904	chr5	170292951	170293553	24791	170268461	170293252	416	397	393	79	502.918	478.928	12	12.3449	1	2	1.89632	1	6	1	0.0692265	0.00709763	3.28592	3.62584	0.000142245	1
chr5-chr5-66994|GM12878_Trac	chr5	78732952	78734290	chr5	78757289	78758760	24403.5	78733621	7.8758e+07	570	1401	92	110	699.045	1789.98	28	29.9374	0	8.25	8.34356	0.25	3.39394	0	0.0855658	0.0037598	inf	inf	5.27107e-44	1
chr5-chr5-66997|GM12878_Trac	chr5	157087943	157089233	chr5	157115941	157117252	28008.5	157088588	1.57117e+08	459	930	50	78	557.393	1166.25	20	21.0588	0	6	5.98072	0.25	3.33333	0	0.066006	0.00406046	inf	inf	5.99655e-28	1
chr5-chr5-66999|GM12878_Trac	chr5	126422861	126423293	chr5	126438396	126439459	15850.5	126423077	1.26439e+08	658	405	22	34	812.259	489.023	16	16.6768	0	1.75	1.64923	0	9.14286	0	0.0918698	0.00706439	inf	inf	1.71048e-295	1
chr5-chr5-67000|GM12878_Trac	chr5	131209293	131210236	chr5	131256417	131257610	47249	1.3121e+08	1.31257e+08	1884	956	511	204	2439.75	1200.36	20	21.0588	2	4.75	4.68465	0.5	4.21053	2	0.0803753	0.00988883	3.02288	3.39635	1.04477e-09	1
chr5-chr5-67002|GM12878_Trac	chr5	111226803	111228762	chr5	111252893	111254374	25851	1.11228e+08	1.11254e+08	1404	1238	96	51	1793.98	1572.84	35	37.8038	0	21.75	22.9891	0.25	1.6092	0	0.0873381	0.00307014	inf	inf	5.15768e-61	1
chr5-chr5-67005|GM12878_Trac	chr5	143002314	143005056	chr5	143019478	143020539	16323.5	143003685	1.4302e+08	1941	1275	122	48	2516.98	1622.02	41	44.6046	0	6.75	6.76448	0.5	6.07407	0	0.0925447	0.00277709	inf	inf	2.24338e-63	1
chr5-chr5-67007|GM12878_Trac	chr5	111225636	111226325	chr5	111252512	111254298	27424.5	1.11226e+08	111253405	614	1405	40	61	755.56	1795.32	20	21.0588	0	4	3.91423	0.25	5	0	0.0693663	0.00426718	inf	inf	5.99655e-28	1
chr5-chr5-67012|GM12878_Trac	chr5	78887797	78888709	chr5	78899210	78900202	11453	78888253	78899706	885	283	84	240	1107.32	336.182	15	15.5886	2	4.5	4.42718	1.25	3.33333	1.6	0.0676267	0.0110938	2.60784	2.96242	0.000662166	1
chr5-chr5-67013|GM12878_Trac	chr5	76351275	76352305	chr5	76401789	76402618	50413.5	76351790	7.64022e+07	706	587	217	711	874.31	720.858	19	19.9592	2	7	7.02664	0.5	2.71429	2	0.087734	0.0113623	2.94888	3.31898	1.10793e-07	1
chr5-chr5-67014|GM12878_Trac	chr5	116576838	116577726	chr5	116762916	116765158	186755	116577282	116764037	662	1422	54	68	817.422	1818.04	29	31.0562	0	4.75	4.68465	0	6.10526	0	0.079533	0.00337421	inf	inf	1.71048e-295	1
chr5-chr5-67015|GM12878_Trac	chr5	140131287	140132491	chr5	140143397	140144597	12108	140131889	140143997	627	455	278	548	772.293	552.315	21	22.1609	5	6.5	6.50276	1.75	3.23077	2.85714	0.0749858	0.021966	1.77134	2.14802	0.00311419	1
chr5-chr5-67016|GM12878_Trac	chr5	163094398	163096594	chr5	163105201	163106777	10493	163095496	163105989	1135	562	63	88	1436.29	688.791	42	45.7426	0	17.5	18.3148	0	2.4	0	0.095581	0.00279991	inf	inf	1.71048e-295	1
chr5-chr5-67017|GM12878_Trac	chr5	124704306	124705441	chr5	124742898	124744140	38645.5	1.24705e+08	124743519	1204	856	281	677	1527.71	1069.41	18	18.8623	2	5.25	5.20141	1.25	3.42857	1.6	0.0650036	0.00888622	2.87088	3.23743	1.05862e-06	1
chr5-chr5-67020|GM12878_Trac	chr5	17266947	17269634	chr5	17282034	17282875	14164	1.72683e+07	1.72825e+07	882	919	123	60	1103.39	1151.83	33	35.5482	0	0.25	0.215632	0.25	33	0	0.0802933	0.00299356	inf	inf	1.09961e-56	1
chr5-chr5-67021|GM12878_Trac	chr5	159409049	159410559	chr5	159456775	159457302	47234.5	159409804	1.59457e+08	441	915	74	22	534.56	1146.59	16	16.6768	0	1.25	1.16011	0	12.8	0	0.0674253	0.00518472	inf	inf	1.71048e-295	1
chr5-chr5-67022|GM12878_Trac	chr5	124649889	124651029	chr5	124724621	124725589	74646	124650459	124725105	1180	562	703	370	1495.88	688.791	19	19.9592	1	6	5.98072	0.5	3.16667	1	0.0773708	0.00501009	3.94888	4.31898	5.44438e-13	1
chr5-chr5-67023|GM12878_Trac	chr5	89271309	89272775	chr5	89281747	89284572	11117.5	89272042	8.92832e+07	1289	1370	402	570	1640.65	1748.59	45	49.1641	9	11	11.2714	3.5	4.09091	2.57143	0.0900219	0.0221513	2.02288	2.44961	2.42119e-15	1
chr5-chr5-67024|GM12878_Trac	chr5	132623355	132623957	chr5	132639015	132640027	15865	132623656	132639521	358	867	58	83	429.852	1083.78	15	15.5886	0	1.75	1.64923	0	8.57143	0	0.0797777	0.00654354	inf	inf	1.71048e-295	1
chr5-chr5-67027|GM12878_Trac	chr5	131209155	131210461	chr5	131378709	131380696	169894	131209808	1.3138e+08	2016	1595	552	857	2618.75	2049.91	26	27.7054	3	7	7.02664	2.25	3.71429	1.33333	0.0677759	0.00962156	2.81643	3.20713	6.67624e-12	1
chr5-chr5-67028|GM12878_Trac	chr5	98928853	98930738	chr5	99004765	99005570	75372	9.89298e+07	9.90052e+07	1339	677	1296	76	1707.24	836.797	25	26.5923	0	2.75	2.64552	0	9.09091	0	0.0797777	0.00392612	inf	inf	1.71048e-295	1
chr5-chr5-67029|GM12878_Trac	chr5	95808578	95809887	chr5	95834102	95835464	25550.5	9.58092e+07	95834783	976	1111	206	335	1226.63	1404.55	36	38.9338	4	11	11.2714	1.25	3.27273	3.2	0.115697	0.0158162	2.87088	3.28295	5.04145e-19	1
chr5-chr5-67030|GM12878_Trac	chr5	151059906	151060764	chr5	151078070	151079291	18345.5	151060335	1.51079e+08	614	929	74	124	755.56	1164.94	14	14.5038	0	4	3.91423	0.25	3.5	0	0.0578053	0.00507998	inf	inf	5.78879e-15	1
chr5-chr5-67031|GM12878_Trac	chr5	143215893	143218755	chr5	143229182	143231157	12845.5	143217324	1.4323e+08	1596	1907	131	88	2051.25	2470.9	60	66.4163	1	14.25	14.7747	0.75	4.21053	1	0.10648	0.00218343	5.60784	6.05346	1.17349e-88	1
chr5-chr5-67034|GM12878_Trac|loop_chr5-chr5-74199|K562_Trac	chr5	10576534	10580458	chr5	10627336	10630721	50532.5	10578496	1.0629e+07	1866	1440	1360	1288	2415.39	1842.11	45	49.1641	14	30	32.1767	5.25	1.5	2.66667	0.0528504	0.0202295	1.38545	1.81218	4.6837e-08	1
chr5-chr5-67038|GM12878_Trac	chr5	34499138	34499755	chr5	34523237	34523702	24023	3.44994e+07	3.45235e+07	552	343	55	307	675.982	411.039	12	12.3449	0	2.75	2.64552	0	4.36364	0	0.0952024	0.00976088	inf	inf	1.71048e-295	1
chr5-chr5-67042|GM12878_Trac	chr5	14670737	14673302	chr5	14685750	14686561	14136	1.4672e+07	1.46862e+07	1381	620	483	189	1763.27	763.281	26	27.7054	2	1.75	1.64923	1	14.8571	2	0.0661097	0.00625668	3.40139	3.79209	3.07223e-16	1
chr5-chr5-67043|GM12878_Trac	chr5	148383490	148384642	chr5	148402960	148404315	19571.5	148384066	1.48404e+08	811	447	888	197	1010.7	542.166	21	22.1609	4	6.75	6.76448	2.25	3.11111	1.77778	0.071905	0.0168508	2.09327	2.46995	5.92508e-05	1
chr5-chr5-67045|GM12878_Trac	chr5	126449669	126450767	chr5	126461377	126463620	12280.5	126450218	1.26462e+08	955	690	49	95	1199.05	853.604	30	32.1767	1	6.75	6.76448	0.25	4.44444	1	0.0770795	0.00316111	4.60784	5.00794	2.46606e-31	1
chr5-chr5-67047|GM12878_Trac	chr5	68434241	68434683	chr5	68464388	68465488	30476	68434462	68464938	1443	559	276	52	1846.12	684.947	21	22.1609	0	0.75	0.68007	0	21	0	0.116904	0.00684907	inf	inf	1.71048e-295	1
chr5-chr5-67049|GM12878_Trac	chr5	154272905	154274380	chr5	154283825	154284968	10754	1.54274e+08	1.54284e+08	593	601	685	130	728.563	738.842	24	25.4812	3	5.75	5.72043	1.5	4.17391	2	0.0786929	0.0121023	2.70095	3.0864	5.2553e-10	1
chr5-chr5-67051|GM12878_Trac	chr5	68315715	68316226	chr5	68433838	68434567	118232	6.8316e+07	6.84342e+07	352	1482	60	289	422.322	1898.32	13	13.4224	0	4	3.91423	0	3.25	0	0.0899944	0.00851715	inf	inf	1.71048e-295	1
chr5-chr5-67052|GM12878_Trac	chr5	159409667	159410813	chr5	159426818	159428158	17248	159410240	159427488	398	907	60	57	480.189	1136.11	22	23.2654	0	6.5	6.50276	0.25	3.38462	0	0.0759653	0.0042483	inf	inf	7.39973e-32	1
chr5-chr5-67053|GM12878_Trac	chr5	17224504	17225558	chr5	17255196	17256938	31036	17225031	17256067	999	1042	59	58	1256.87	1313.48	19	19.9592	0	3.75	3.65882	0	5.06667	0	0.0583325	0.00377728	inf	inf	1.71048e-295	1
chr5-chr5-67054|GM12878_Trac	chr5	17218019	17219704	chr5	17282268	17282875	63710	1.72189e+07	1.72826e+07	789	803	44	41	982.053	1000.28	24	25.4812	0	2.5	2.39461	0	9.6	0	0.0898857	0.00460788	inf	inf	1.71048e-295	1
chr5-chr5-67056|GM12878_Trac	chr5	126437999	126438576	chr5	126449773	126450767	11982.5	1.26438e+08	126450270	387	872	14	45	466.322	1090.32	20	21.0588	0	5.5	5.46065	0.25	3.63636	0	0.109282	0.00672264	inf	inf	5.99655e-28	1
chr5-chr5-67057|GM12878_Trac	chr5	169702793	169703499	chr5	169779062	169779422	76096	169703146	169779242	1044	527	147	220	1316.12	644.007	12	12.3449	0	1.5	1.40374	0	8	0	0.0966313	0.00990738	inf	inf	1.71048e-295	1
chr5-chr5-67058|GM12878_Trac	chr5	132458500	132459326	chr5	132472794	132473695	14331.5	132458913	1.32473e+08	1064	514	342	123	1342.49	627.407	14	14.5038	1	4.25	4.17036	0.5	3.29412	1	0.0695872	0.00611538	3.50831	3.85836	7.73112e-07	1
chr5-chr5-67059|GM12878_Trac	chr5	32571086	32572024	chr5	32586394	32586988	15136	32571555	32586691	503	415	124	274	613.375	501.654	12	12.3449	0	2.75	2.64552	0	4.36364	0	0.0672383	0.00689378	inf	inf	1.71048e-295	1
chr5-chr5-67061|GM12878_Trac	chr5	156920425	156921693	chr5	156931732	156932797	11205.5	156921059	1.56932e+08	907	803	59	62	1136.11	1000.28	17	17.7681	0	7.5	7.55222	0	2.26667	0	0.0625501	0.0045269	inf	inf	1.71048e-295	1
chr5-chr5-67064|GM12878_Trac	chr5	132386558	132386805	chr5	132413718	132415633	27994	1.32387e+08	1.32415e+08	380	1229	212	333	457.507	1560.89	13	13.4224	1	0	0	0	13	1	0.0516157	0.00488495	3.40139	3.74657	1.08783e-05	1
chr5-chr5-67065|GM12878_Trac	chr5	74621763	74622665	chr5	74638274	74639901	16873.5	74622214	7.46391e+07	411	1087	38	71	496.6	1372.85	17	17.7681	0	2.5	2.39461	0	6.8	0	0.0577024	0.00417607	inf	inf	1.71048e-295	1
chr5-chr5-67067|GM12878_Trac	chr5	35875413	35877308	chr5	35899533	35900158	23485	3.58764e+07	3.58998e+07	594	573	60	37	729.848	702.892	17	17.7681	0	0.75	0.68007	0	17	0	0.0579085	0.00419098	inf	inf	1.71048e-295	1
chr5-chr5-67068|GM12878_Trac	chr5	86970962	86971825	chr5	87013150	87013277	41820	8.69714e+07	8.70132e+07	286	238	79	147	339.909	280.505	13	13.4224	0	0	0	0	13	0	0.11272	0.0106679	inf	inf	1.71048e-295	1
chr5-chr5-67069|GM12878_Trac	chr5	10684362	10685474	chr5	10699221	10700368	14876.5	10684918	1.06998e+07	660	825	113	217	814.841	1028.95	30	32.1767	1	7.75	7.81562	0.5	3.87097	1	0.113998	0.0046752	4.60784	5.00794	2.46606e-31	1
chr5-chr5-67070|GM12878_Trac	chr5	131594979	131595788	chr5	131634451	131636047	39865.5	1.31595e+08	131635249	304	1484	44	1491	362.307	1901	16	16.6768	1	2.5	2.39461	0.5	6.4	1	0.0571082	0.00439138	3.70095	4.05977	3.19477e-09	1
chr5-chr5-67071|GM12878_Trac	chr5	140011552	140011815	chr5	140023908	140026121	13331	1.40012e+08	1.40025e+08	603	872	27	158	741.413	1090.32	15	15.5886	1	1.25	1.16011	0	12	1	0.0520037	0.00426546	3.60784	3.96242	5.13146e-08	1
chr5-chr5-67072|GM12878_Trac	chr5	66828029	66829354	chr5	66840372	66841373	12181	6.68287e+07	6.68409e+07	498	556	122	44	607.002	681.104	30	32.1767	0	10	10.2024	0.5	3	0	0.110715	0.00454053	inf	inf	9.32109e-41	1
chr5-chr5-67074|GM12878_Trac	chr5	157172256	157172995	chr5	157252670	157253704	80561.5	1.57173e+08	157253187	620	900	52	178	763.281	1126.95	17	17.7681	0	4.25	4.17036	0	4	0	0.0823065	0.00595672	inf	inf	1.71048e-295	1
chr5-chr5-67079|GM12878_Trac	chr5	89231907	89233044	chr5	89281796	89283108	49976.5	8.92325e+07	89282452	1058	894	89	416	1334.58	1119.09	19	19.9592	0	5.75	5.72043	0	3.30435	0	0.0665976	0.00431248	inf	inf	1.71048e-295	1
chr5-chr5-67081|GM12878_Trac	chr5	151083109	151083939	chr5	151097704	151098670	14663	151083524	151098187	600	1006	187	312	737.557	1266.08	14	14.5038	2	4	3.91423	1.25	3.5	1.6	0.0669138	0.0117609	2.50831	2.85836	0.00501268	1
chr5-chr5-67082|GM12878_Trac	chr5	180813473	180814813	chr5	180831390	180833352	18228	180814143	180832371	899	1006	422	675	1125.64	1266.08	42	45.7426	8	12.5	12.8832	4.75	3.36	1.68421	0.109186	0.0255876	2.09327	2.51547	2.52681e-14	1
chr5-chr5-67084|GM12878_Trac	chr5	126969416	126970763	chr5	126987828	126988634	18141.5	1.2697e+08	126988231	548	797	242	102	670.861	992.466	23	24.3722	1	4	3.91423	0.5	5.75	1	0.0917018	0.00490537	4.22451	4.60716	1.05637e-19	1
chr5-chr5-67088|GM12878_Trac	chr5	88884461	88885130	chr5	89308688	89309162	424130	8.88848e+07	89308925	690	1268	465	94	853.604	1612.71	12	12.3449	0	2.75	2.64552	0.25	4.36364	0	0.0901216	0.00923996	inf	inf	1.69009e-11	1
chr5-chr5-67092|GM12878_Trac	chr5	171926408	171927025	chr5	171961044	171961636	34623.5	1.71927e+08	171961340	307	764	49	110	366.046	949.544	12	12.3449	0	3	2.89748	0.25	4	0	0.0852018	0.00873554	inf	inf	1.69009e-11	1
chr5-chr5-67095|GM12878_Trac	chr5	89231803	89232561	chr5	89313814	89314751	82100.5	89232182	8.93143e+07	866	1448	73	186	1082.47	1852.81	17	17.7681	0	4	3.91423	0	4.25	0	0.0860941	0.00623084	inf	inf	1.71048e-295	1
chr5-chr5-67098|GM12878_Trac	chr5	169704883	169706580	chr5	169718895	169720568	14000	1.69706e+08	1.6972e+08	896	753	259	81	1121.71	935.254	33	35.5482	1	11.75	12.0761	0.5	2.80851	1	0.0840578	0.00313391	4.74535	5.15171	6.26348e-36	1
chr5-chr5-67099|GM12878_Trac	chr5	73663291	73664242	chr5	73691593	73693289	28674.5	7.36638e+07	73692441	654	776	49	119	807.097	965.142	18	18.8623	0	5.25	5.20141	0	3.42857	0	0.0583731	0.0039899	inf	inf	1.71048e-295	1
chr5-chr5-67100|GM12878_Trac	chr5	171977644	171979379	chr5	171988218	171990302	10748.5	1.71979e+08	171989260	941	636	163	200	1180.68	783.887	30	32.1767	5	10.75	11.0037	2.75	2.7907	1.81818	0.0674319	0.0138273	2.28592	2.68602	1.2008e-10	1
chr5-chr5-67106|GM12878_Trac	chr5	14167635	14170465	chr5	14212136	14214641	44338.5	14169050	1.42134e+07	2125	2870	451	489	2766.97	3788.51	73	81.5311	2	23.75	25.2037	1.75	3.07368	1.14286	0.117458	0.00395924	4.89078	5.34928	9.89616e-93	1
chr5-chr5-67107|GM12878_Trac	chr5	168123574	168124493	chr5	168135520	168136491	11972	1.68124e+08	1.68136e+08	446	481	25	37	540.898	585.355	20	21.0588	0	6.25	6.2415	0	3.2	0	0.0908369	0.00558797	inf	inf	1.71048e-295	1
chr5-chr5-67108|GM12878_Trac	chr5	157816260	157817620	chr5	157917928	157919144	101596	157816940	157918536	413	286	287	223	499.127	339.909	22	23.2654	4	5.75	5.72043	1.75	3.82609	2.28571	0.0733113	0.0163995	2.16038	2.54012	1.02173e-05	1
chr5-chr5-67109|GM12878_Trac	chr5	143066222	143067443	chr5	143205741	143207629	139852	1.43067e+08	143206685	865	1892	31	94	1081.17	2450.59	21	22.1609	0	5.75	5.72043	0	3.65217	0	0.0579819	0.003397	inf	inf	1.71048e-295	1
chr5-chr5-67114|GM12878_Trac	chr5	78757902	78758651	chr5	78887055	78888373	129438	7.87583e+07	78887714	943	1070	68	83	1183.3	1350.41	18	18.8623	0	5	4.94274	0	3.6	0	0.0747525	0.00510947	inf	inf	1.71048e-295	1
chr5-chr5-67115|GM12878_Trac	chr5	89271349	89272735	chr5	89301524	89303716	30578	89272042	89302620	1223	2085	359	141	1552.92	2712.54	36	38.9338	2	12	12.3449	1	3	2	0.0863686	0.00590345	3.87088	4.28295	1.28227e-29	1
chr5-chr5-67116|GM12878_Trac	chr5	141420374	141421780	chr5	141563906	141565209	143480	141421077	1.41565e+08	383	644	81	341	461.284	794.199	21	22.1609	2	6.25	6.2415	0.75	3.36	2	0.0665433	0.00779717	3.09327	3.46995	9.45735e-11	1
chr5-chr5-67117|GM12878_Trac	chr5	44808647	44809259	chr5	44875645	44876313	67026	44808953	44875979	941	407	940	49	1180.68	491.548	14	14.5038	0	3.25	3.15039	0	4.30769	0	0.0938884	0.00825099	inf	inf	1.71048e-295	1
chr5-chr5-67118|GM12878_Trac	chr5	17257471	17258287	chr5	17276272	17276847	18680.5	17257879	1.72766e+07	1097	308	53	16	1386.05	367.293	13	13.4224	0	1.5	1.40374	0	8.66667	0	0.0802251	0.00759257	inf	inf	1.71048e-295	1
chr5-chr5-67119|GM12878_Trac	chr5	60503840	60504967	chr5	60519821	60523235	17124.5	6.05044e+07	60521528	810	2333	60	114	1009.4	3050.75	57	62.9483	0	6.5	6.50276	0	8.76923	0	0.10775	0.00232576	inf	inf	1.71048e-295	1
chr5-chr5-67121|GM12878_Trac	chr5	131224354	131225206	chr5	131257022	131258221	32841.5	131224780	1.31258e+08	1086	946	88	244	1371.53	1187.24	17	17.7681	0	2	1.89632	0.25	8.5	0	0.0711504	0.00514933	inf	inf	2.21068e-20	1
chr5-chr5-67122|GM12878_Trac	chr5	65034446	65036703	chr5	65048311	65048888	13025	6.50356e+07	6.50486e+07	1085	750	685	49	1370.21	931.359	28	29.9374	1	0.75	0.68007	0.75	28	1	0.084811	0.00372663	4.50831	4.90388	7.36192e-27	1
chr5-chr5-67123|GM12878_Trac	chr5	150700997	150701469	chr5	150846838	150847446	145909	150701233	150847142	557	488	499	227	682.385	594.264	13	13.4224	0	3.5	3.40419	0	3.71429	0	0.103327	0.00977895	inf	inf	1.71048e-295	1
chr5-chr5-67124|GM12878_Trac	chr5	151059432	151061093	chr5	151086986	151087801	27131	1.5106e+08	1.51087e+08	746	774	121	117	926.166	962.542	16	16.6768	0	3.25	3.15039	0.25	4.92308	0	0.0554707	0.00426546	inf	inf	1.50451e-18	1
chr5-chr5-67125|GM12878_Trac	chr5	32313128	32313654	chr5	32325106	32327102	12713	32313391	32326104	559	456	750	207	684.947	553.584	20	21.0588	4	0.75	0.68007	0.5	20	4	0.0680736	0.0167506	2.02288	2.39635	0.000328935	1
chr5-chr5-67127|GM12878_Trac	chr5	6721514	6723643	chr5	6736674	6738278	14897.5	6.72258e+06	6737476	772	1315	474	124	959.942	1675.26	39	42.3322	1	8.5	8.60809	0.75	4.58824	1	0.089681	0.00282916	4.98636	5.40369	4.58521e-47	1
chr5-chr5-67128|GM12878_Trac	chr5	67206282	67208298	chr5	67220939	67223490	14924.5	67207290	6.72222e+07	1839	767	618	126	2378.86	953.442	35	37.8038	2	12	12.3449	1.5	2.91667	1.33333	0.0657856	0.00462504	3.83024	4.24046	2.43977e-28	1
chr5-chr5-67129|GM12878_Trac	chr5	100852379	100854352	chr5	100889041	100891928	37119	1.00853e+08	1.0089e+08	1427	1742	105	153	1824.72	2247.83	44	48.0224	0	13	13.4224	0	3.38462	0	0.077716	0.0021731	inf	inf	1.71048e-295	1
chr5-chr5-67130|GM12878_Trac	chr5	5046675	5047679	chr5	5065623	5066875	19072	5047177	5066249	712	583	42	70	882.08	715.723	16	16.6768	0	6.25	6.2415	0.25	2.56	0	0.06088	0.00468141	inf	inf	1.50451e-18	1
chr5-chr5-67131|GM12878_Trac	chr5	143023470	143025002	chr5	143056024	143057066	32309	143024236	143056545	1538	1061	66	41	1973.38	1338.53	25	26.5923	0	8.75	8.87297	0	2.85714	0	0.083373	0.00410306	inf	inf	1.71048e-295	1
chr5-chr5-67132|GM12878_Trac	chr5	14167647	14169873	chr5	14207825	14209883	40094	14168760	14208854	1883	1786	346	465	2438.4	2307.23	50	54.8894	0	16.75	17.495	0	2.98507	0	0.100188	0.00246528	inf	inf	1.71048e-295	1
chr5-chr5-67133|GM12878_Trac	chr5	132424511	132427862	chr5	132456339	132458240	31103	1.32426e+08	1.32457e+08	2783	1275	2248	440	3668.52	1622.02	63	69.8921	11	36.5	39.4993	7.5	1.72603	1.46667	0.10297	0.0221199	2.2188	2.66763	1.42136e-26	1
chr5-chr5-67134|GM12878_Trac	chr5	56669933	56670417	chr5	56691381	56692899	21965	56670175	56692140	956	454	76	174	1200.36	551.046	17	17.7681	0	0.75	0.68007	0	17	0	0.0728918	0.00527536	inf	inf	1.71048e-295	1
chr5-chr5-67136|GM12878_Trac	chr5	159184820	159186453	chr5	159198400	159199193	13160	1.59186e+08	1.59199e+08	559	817	356	265	684.947	1018.52	21	22.1609	4	6.25	6.2415	2	3.36	2	0.0743058	0.0174135	2.09327	2.46995	5.92508e-05	1
chr5-chr5-67137|GM12878_Trac	chr5	95870096	95871618	chr5	95883281	95884142	12854.5	95870857	9.58837e+07	1012	411	286	362	1273.97	496.6	22	23.2654	3	4.75	4.68465	2.75	4.63158	1.09091	0.0792488	0.0132958	2.57542	2.95515	3.5414e-08	1
chr5-chr5-67138|GM12878_Trac	chr5	171960784	171961541	chr5	171999205	172000389	38634.5	1.71961e+08	171999797	775	1183	119	238	963.842	1499.86	19	19.9592	0	4.25	4.17036	0	4.47059	0	0.0840276	0.00544115	inf	inf	1.71048e-295	1
chr5-chr5-67146|GM12878_Trac	chr5	78894173	78894654	chr5	78907031	78907963	13083.5	7.88944e+07	78907497	434	618	64	379	525.692	760.707	13	13.4224	1	4.25	4.17036	0.25	3.05882	1	0.078976	0.00747436	3.40139	3.74657	1.08783e-05	1
chr5-chr5-67147|GM12878_Trac	chr5	94968440	94969642	chr5	95261087	95261634	292320	94969041	9.52614e+07	324	153	161	85	387.264	176.734	15	15.5886	2	2	1.89632	0.25	7.5	2	0.0736199	0.0120769	2.60784	2.96242	0.000662166	1
chr5-chr5-67148|GM12878_Trac	chr5	132505580	132507563	chr5	132525241	132525886	18992	1.32507e+08	1.32526e+08	532	562	545	69	650.396	688.791	26	27.7054	1	0	0	1	26	1	0.0849262	0.00401875	4.40139	4.79209	5.99259e-24	1
chr5-chr5-67149|GM12878_Trac	chr5	144170813	144171222	chr5	144189654	144190893	19256	1.44171e+08	1.4419e+08	604	682	312	64	742.699	843.26	15	15.5886	0	0.75	0.68007	0	15	0	0.0781318	0.00640854	inf	inf	1.71048e-295	1
chr5-chr5-67150|GM12878_Trac	chr5	143405702	143406231	chr5	143434882	143435532	29240.5	1.43406e+08	143435207	414	1151	169	50	500.39	1457.47	12	12.3449	0	3	2.89748	0	4	0	0.0873698	0.00895782	inf	inf	1.71048e-295	1
chr5-chr5-67151|GM12878_Trac	chr5	171978099	171979215	chr5	171999205	172000389	21140	171978657	171999797	710	1183	101	238	879.49	1499.86	18	18.8623	1	5.25	5.20141	0.25	3.42857	1	0.0671798	0.00459186	3.87088	4.23743	1.03728e-11	1
chr5-chr5-67155|GM12878_Trac	chr5	91266443	91266841	chr5	91279323	91280924	13481.5	91266642	9.12801e+07	236	656	107	711	278.041	809.678	16	16.6768	1	0	0	2.25	16	0.444444	0.068707	0.00528328	3.70095	4.05977	0.000427928	1
chr5-chr5-67156|GM12878_Trac	chr5	89270711	89272288	chr5	89312941	89315032	42487	8.92715e+07	8.9314e+07	1229	2044	425	258	1560.89	2656.79	27	28.8204	1	7	7.02664	0.25	3.85714	1	0.0631871	0.0028793	4.45584	4.84902	2.13749e-25	1
chr5-chr5-67157|GM12878_Trac	chr5	118987611	118989123	chr5	119016268	119017390	28462	118988367	119016829	1135	667	976	162	1436.29	823.878	20	21.0588	0	4.5	4.42718	0.25	4.44444	0	0.0651791	0.00400959	inf	inf	5.99655e-28	1
chr5-chr5-67161|GM12878_Trac	chr5	43019235	43020712	chr5	43064938	43065608	45299.5	4.302e+07	43065273	906	498	111	707	1134.8	607.002	15	15.5886	2	6.5	6.50276	1	2.30769	2	0.0599726	0.00983816	2.60784	2.96242	0.000662166	1
chr5-chr5-67162|GM12878_Trac	chr5	143182588	143183942	chr5	143205421	143207267	23079	143183265	143206344	837	1878	44	89	1044.6	2431.63	35	37.8038	0	10.75	11.0037	0	3.25581	0	0.0938884	0.0033004	inf	inf	1.71048e-295	1
chr5-chr5-67163|GM12878_Trac	chr5	172115030	172115577	chr5	172179534	172180035	64481	1.72115e+08	1.7218e+08	595	588	154	429	731.132	722.142	14	14.5038	1	3.5	3.40419	0.25	4	1	0.114673	0.0100775	3.50831	3.85836	7.73112e-07	1
chr5-chr5-67164|GM12878_Trac	chr5	89282388	89284346	chr5	89301307	89302070	18321.5	89283367	8.93017e+07	1110	881	453	43	1403.23	1102.08	22	23.2654	0	3.25	3.15039	0	6.76923	0	0.0694046	0.00388139	inf	inf	1.71048e-295	1
chr5-chr5-67165|GM12878_Trac	chr5	17255265	17256668	chr5	17282034	17282875	26488	1.7256e+07	1.72825e+07	946	919	50	60	1187.24	1151.83	15	15.5886	1	2.25	2.14483	0	6.66667	1	0.0573802	0.00470645	3.60784	3.96242	5.13146e-08	1
chr5-chr5-67166|GM12878_Trac	chr5	169670959	169671847	chr5	169702780	169703499	31736.5	169671403	1.69703e+08	680	1087	69	182	840.674	1372.85	17	17.7681	0	4.75	4.68465	0	3.57895	0	0.0908086	0.00657204	inf	inf	1.71048e-295	1
chr5-chr5-67168|GM12878_Trac	chr5	172983514	172983884	chr5	173035101	173036543	52123	172983699	173035822	477	1090	706	148	580.266	1376.81	14	14.5038	1	0.25	0.215632	0	14	1	0.0663229	0.00582851	3.50831	3.85836	7.73112e-07	1
chr5-chr5-67169|GM12878_Trac	chr5	157501553	157503135	chr5	157518886	157520419	17308.5	157502344	1.5752e+08	1248	729	225	96	1586.13	904.111	32	34.4228	0	11	11.2714	0	2.90909	0	0.0881832	0.00339046	inf	inf	1.71048e-295	1
chr5-chr5-67170|GM12878_Trac	chr5	115637591	115638497	chr5	115839017	115839941	201435	115638044	115839479	979	434	78	359	1230.57	525.692	16	16.6768	1	4	3.91423	0.25	4	1	0.0750521	0.00577119	3.70095	4.05977	3.19477e-09	1
chr5-chr5-67171|GM12878_Trac	chr5	131170505	131171672	chr5	131224324	131225205	53676	1.31171e+08	1.31225e+08	1199	1098	1087	91	1521.07	1387.38	18	18.8623	0	3.25	3.15039	0.25	5.53846	0	0.075446	0.00515687	inf	inf	3.06812e-22	1
chr5-chr5-67172|GM12878_Trac	chr5	157431989	157432299	chr5	157742775	157743728	311108	157432144	1.57743e+08	327	416	146	473	391.014	502.918	13	13.4224	1	0	0	1	13	1	0.0883556	0.00836205	3.40139	3.74657	1.08783e-05	1
chr5-chr5-67175|GM12878_Trac|loop_chr5-chr5-74314|K562_Trac	chr5	14170969	14175865	chr5	14206571	14209756	34746.5	14173417	1.42082e+07	2862	2046	1491	610	3777.47	2659.51	83	93.243	14	34.5	37.2393	4.5	2.4058	3.11111	0.0881672	0.018297	2.26864	2.73557	5.61764e-39	1
chr5-chr5-67177|GM12878_Trac	chr5	134540612	134542268	chr5	134553682	134556279	13540.5	134541440	1.34555e+08	940	1328	188	212	1179.36	1692.58	50	54.8894	3	11.75	12.0761	2	4.25532	1.5	0.100918	0.00744975	3.75985	4.19349	2.26881e-42	1
chr5-chr5-67178|GM12878_Trac	chr5	17228972	17230016	chr5	17255210	17256326	26274	17229494	17255768	712	899	42	40	882.08	1125.64	19	19.9592	0	6.75	6.76448	0	2.81481	0	0.0755081	0.00488948	inf	inf	1.71048e-295	1
chr5-chr5-67182|GM12878_Trac	chr5	151720650	151722290	chr5	151740929	151741865	19927	151721470	151741397	1903	360	224	214	2465.49	432.363	22	23.2654	0	9	9.13819	0.25	2.44444	0	0.0733113	0.00409987	inf	inf	7.39973e-32	1
chr5-chr5-67183|GM12878_Trac	chr5	10607110	10608290	chr5	10630394	10634258	24626	10607700	10632326	1323	2136	1797	425	1685.92	2781.94	68	75.7018	5	2	1.89632	0.75	34	5	0.115725	0.0104691	3.46649	3.92033	1.31617e-54	1
chr5-chr5-67186|GM12878_Trac	chr5	143019948	143020505	chr5	143206210	143207049	186403	1.4302e+08	1.43207e+08	1031	1238	30	48	1298.99	1572.84	15	15.5886	0	3.75	3.65882	0	4	0	0.0922359	0.00756538	inf	inf	1.71048e-295	1
chr5-chr5-67187|GM12878_Trac	chr5	14145202	14145870	chr5	14159790	14160631	14674.5	14145536	1.41602e+07	1033	632	430	155	1301.62	778.733	16	16.6768	1	3.75	3.65882	0.25	4.26667	1	0.0910175	0.00699885	3.70095	4.05977	3.19477e-09	1
chr5-chr5-67188|GM12878_Trac|loop_chr5-chr5-74304|K562_Trac	chr5	131271465	131282228	chr5	131378060	131384457	104412	1.31277e+08	1.31381e+08	5304	3293	1035	2530	7199.99	4374.18	198	231.415	26	85.25	95.8874	13.5	2.32258	1.92593	0.0990471	0.0160019	2.62987	3.1539	3.96736e-127	1
chr5-chr5-67193|GM12878_Trac	chr5	119016268	119016883	chr5	119030390	119032256	14747.5	1.19017e+08	119031323	576	1433	102	131	706.74	1832.74	17	17.7681	0	1.75	1.64923	0	9.71429	0	0.0588188	0.00425686	inf	inf	1.71048e-295	1
chr5-chr5-67194|GM12878_Trac	chr5	127570567	127572523	chr5	127584964	127587531	14702.5	127571545	1.27586e+08	769	1530	104	172	956.042	1962.65	49	53.7422	0	15.75	16.4045	1	3.11111	0	0.0929958	0.00233501	inf	inf	1.49973e-65	1
chr5-chr5-67197|GM12878_Trac	chr5	78221842	78222496	chr5	78267778	78269532	46486	78222169	78268655	851	671	231	432	1062.88	829.045	24	25.4812	2	3.25	3.15039	0.5	7.38462	2	0.0855557	0.00877182	3.28592	3.67136	5.42357e-14	1
chr5-chr5-67198|GM12878_Trac	chr5	89270986	89272537	chr5	89343510	89344156	72071.5	8.92718e+07	89343833	1265	785	407	89	1608.72	976.849	15	15.5886	1	2	1.89632	0.25	7.5	1	0.0586078	0.00480713	3.60784	3.96242	5.13146e-08	1
chr5-chr5-67199|GM12878_Trac	chr5	82641280	82641892	chr5	83473326	83474389	832272	82641586	8.34739e+07	268	636	128	278	317.575	783.887	12	12.3449	1	1	0.918712	0	12	1	0.0614979	0.00630524	3.28592	3.62584	0.000142245	1
chr5-chr5-67201|GM12878_Trac	chr5	131513538	131515283	chr5	131536288	131537152	22309.5	1.31514e+08	131536720	799	1062	333	406	995.071	1339.85	20	21.0588	1	3	2.89748	0	6.66667	1	0.0658036	0.00404801	4.02288	4.39635	1.29015e-15	1
chr5-chr5-67203|GM12878_Trac	chr5	124908809	124909603	chr5	124935818	124936890	27148	124909206	124936354	697	1083	104	166	862.66	1367.57	21	22.1609	2	4.25	4.17036	0.5	4.94118	2	0.0966054	0.0113197	3.09327	3.46995	9.45735e-11	1
chr5-chr5-67204|GM12878_Trac	chr5	122966915	122967983	chr5	122986191	122986643	18968	122967449	122986417	335	411	104	26	401.021	496.6	12	12.3449	0	2.75	2.64552	0	4.36364	0	0.0677691	0.0069482	inf	inf	1.71048e-295	1
chr5-chr5-67207|GM12878_Trac	chr5	10619946	10620873	chr5	10631223	10633554	11979	1.06204e+07	1.06324e+07	423	1372	429	266	511.769	1751.26	20	21.0588	1	3.25	3.15039	0.25	6.15385	1	0.0526954	0.00324164	4.02288	4.39635	1.29015e-15	1
chr5-chr5-67208|GM12878_Trac	chr5	68377523	68378258	chr5	68434046	68434850	56557.5	6.83779e+07	68434448	456	1735	46	357	553.584	2238.39	16	16.6768	0	3.75	3.65882	0	4.26667	0	0.0892432	0.00686242	inf	inf	1.71048e-295	1
chr5-chr5-67212|GM12878_Trac	chr5	17218019	17219400	chr5	17257881	17258287	39374.5	1.72187e+07	17258084	617	806	37	26	759.42	1004.19	13	13.4224	0	0.5	0.445088	0	13	0	0.0624472	0.00591006	inf	inf	1.71048e-295	1
chr5-chr5-67213|GM12878_Trac	chr5	107395532	107396608	chr5	107570801	107572480	175570	107396070	1.07572e+08	546	1239	47	228	668.302	1574.17	13	13.4224	0	3.75	3.65882	0	3.46667	0	0.0405057	0.00383349	inf	inf	1.71048e-295	1
chr5-chr5-67218|GM12878_Trac	chr5	77719104	77720336	chr5	77776135	77777049	56872	77719720	77776592	874	606	154	502	1092.93	745.27	16	16.6768	0	4	3.91423	0	4	0	0.0640006	0.00492137	inf	inf	1.71048e-295	1
chr5-chr5-67219|GM12878_Trac	chr5	157115655	157117044	chr5	157142744	157143302	26673.5	1.57116e+08	157143023	1029	841	94	646	1296.35	1049.82	13	13.4224	0	2.25	2.14483	0	5.77778	0	0.0573154	0.00542438	inf	inf	1.71048e-295	1
chr5-chr5-67221|GM12878_Trac	chr5	131170703	131171614	chr5	131252673	131253281	81818.5	1.31171e+08	131252977	1087	826	971	172	1372.85	1030.25	13	13.4224	0	1.75	1.64923	0.25	7.42857	0	0.0734648	0.00695278	inf	inf	3.24564e-13	1
chr5-chr5-67222|GM12878_Trac	chr5	154754958	154755112	chr5	154766990	154768219	12569.5	154755035	1.54768e+08	606	684	665	421	745.27	845.845	16	16.6768	1	0	0	0	16	1	0.0993097	0.00763649	3.70095	4.05977	3.19477e-09	1
chr5-chr5-67223|GM12878_Trac	chr5	140284547	140285678	chr5	140302685	140303498	17979	1.40285e+08	1.40303e+08	952	445	142	562	1195.11	539.63	16	16.6768	2	4	3.91423	1.25	4	1.6	0.0706509	0.0108655	2.70095	3.05977	8.20976e-05	1
chr5-chr5-67224|GM12878_Trac	chr5	132414785	132416795	chr5	132425440	132427467	10663.5	132415790	1.32426e+08	1156	2297	355	1793	1464.09	3001.54	43	46.8819	10	18.75	19.6847	5.25	2.29333	1.90476	0.0914331	0.0261612	1.80529	2.22903	1.79001e-11	1
chr5-chr5-67226|GM12878_Trac	chr5	75847445	75848210	chr5	75884841	75886266	37726	7.58478e+07	7.58856e+07	736	446	37	112	913.19	540.898	14	14.5038	0	2.5	2.39461	0.25	5.6	0	0.0548754	0.0048225	inf	inf	5.78879e-15	1
chr5-chr5-67227|GM12878_Trac	chr5	42991751	42992409	chr5	43019523	43020438	27900.5	42992080	4.302e+07	494	750	176	76	601.905	931.359	15	15.5886	0	2.75	2.64552	0	5.45455	0	0.0818571	0.00671409	inf	inf	1.71048e-295	1
chr5-chr5-67231|GM12878_Trac	chr5	143207625	143208263	chr5	143222107	143223091	14655	143207944	143222599	732	1289	59	152	908.002	1640.65	17	17.7681	1	4.5	4.42718	0.25	3.77778	1	0.0899688	0.00651126	3.78842	4.15121	1.87284e-10	1
chr5-chr5-67233|GM12878_Trac	chr5	151721153	151722289	chr5	151744793	151745985	23668	151721721	151745389	1630	646	173	99	2096.96	796.778	24	25.4812	0	6.25	6.2415	0.25	3.84	0	0.0884957	0.00453663	inf	inf	7.70182e-36	1
chr5-chr5-67234|GM12878_Trac|loop_chr5-chr5-74674|K562_Trac	chr5	82174358	82175908	chr5	82222007	82227015	49378	82175133	82224511	574	723	338	545	704.175	896.333	34	36.6753	10	1.25	1.16011	0.25	27.2	10	0.0445042	0.0161044	1.46649	1.87481	2.85086e-05	1
chr5-chr5-67235|GM12878_Trac	chr5	119031052	119032119	chr5	119063884	119064615	32664	1.19032e+08	1.19064e+08	1164	520	87	435	1474.68	635.066	13	13.4224	1	4.25	4.17036	1	3.05882	1	0.0620651	0.0058739	3.40139	3.74657	1.08783e-05	1
chr5-chr5-67236|GM12878_Trac|loop_chr5-chr5-73331|K562_Trac	chr5	132411439	132417047	chr5	132493752	132498422	81844	132414243	132496087	2364	1883	867	2068	3093.14	2438.4	89	100.302	29	37.5	40.6315	15.25	2.37333	1.90164	0.0743319	0.0297993	1.31871	1.79022	1.13419e-19	1
chr5-chr5-67237|GM12878_Trac	chr5	150783093	150784271	chr5	150846838	150847446	63460	150783682	150847142	1003	488	212	227	1262.13	594.264	13	13.4224	0	2	1.89632	0	6.5	0	0.0624821	0.00591336	inf	inf	1.71048e-295	1
chr5-chr5-67238|GM12878_Trac	chr5	151093502	151095339	chr5	151123585	151125150	29947	1.51094e+08	1.51124e+08	1292	998	439	102	1644.64	1255.55	22	23.2654	0	5.5	5.46065	0.25	4	0	0.0555114	0.00310443	inf	inf	7.39973e-32	1
chr5-chr5-67239|GM12878_Trac	chr5	157549284	157551118	chr5	157570923	157571798	21159.5	157550201	1.57571e+08	784	1038	262	566	975.548	1308.21	23	24.3722	1	2.75	2.64552	0.5	8.36364	1	0.0728807	0.00389859	4.22451	4.60716	1.05637e-19	1
chr5-chr5-67240|GM12878_Trac	chr5	119031146	119032256	chr5	119059585	119060153	28168	119031701	119059869	1264	323	103	611	1607.39	386.015	13	13.4224	1	2	1.89632	0.5	6.5	1	0.0665036	0.00629396	3.40139	3.74657	1.08783e-05	1
chr5-chr5-67241|GM12878_Trac	chr5	143019992	143020792	chr5	143055653	143058150	36509.5	143020392	1.43057e+08	1027	1896	27	75	1293.72	2456	31	33.2989	0	5.75	5.72043	0	5.3913	0	0.0807117	0.0032033	inf	inf	1.71048e-295	1
chr5-chr5-67242|GM12878_Trac	chr5	107365341	107366159	chr5	107387838	107388605	22471.5	107365750	1.07388e+08	615	471	55	37	756.846	572.637	14	14.5038	0	3.75	3.65882	0	3.73333	0	0.0758216	0.00666326	inf	inf	1.71048e-295	1
chr5-chr5-67243|GM12878_Trac	chr5	34522930	34523812	chr5	34534137	34535643	11519	34523371	34534890	402	530	365	122	485.236	647.84	18	18.8623	0	0.75	0.68007	0.25	18	0	0.0647041	0.00442264	inf	inf	3.06812e-22	1
chr5-chr5-67245|GM12878_Trac	chr5	35849379	35858111	chr5	35898278	35903281	47034.5	35853745	3.59008e+07	1904	2438	284	213	2466.84	3194.44	111	126.36	0	50.75	55.7505	0.75	2.18719	0	0.0693726	0.000768931	inf	inf	6.20215e-223	1
chr5-chr5-67246|GM12878_Trac	chr5	126358555	126358943	chr5	126449682	126450773	91478.5	126358749	1.2645e+08	451	937	20	49	547.24	1175.43	12	12.3449	0	1.5	1.40374	0	8	0	0.0696477	0.00714082	inf	inf	1.71048e-295	1
chr5-chr5-67247|GM12878_Trac	chr5	100827415	100828988	chr5	100841152	100842288	13518.5	1.00828e+08	100841720	1244	911	86	49	1580.81	1141.35	20	21.0588	0	10.25	10.4692	0.5	1.95122	0	0.0633746	0.00389859	inf	inf	9.90766e-22	1
chr5-chr5-67249|GM12878_Trac	chr5	126423887	126425130	chr5	126442975	126443567	18762.5	1.26425e+08	126443271	671	722	69	44	829.045	895.037	16	16.6768	0	3.25	3.15039	0	4.92308	0	0.0748476	0.00575546	inf	inf	1.71048e-295	1
chr5-chr5-67250|GM12878_Trac	chr5	151124022	151124876	chr5	151141207	151142698	17503.5	151124449	1.51142e+08	813	948	61	104	1013.31	1189.86	22	23.2654	0	3.25	3.15039	0	6.76923	0	0.080533	0.00450374	inf	inf	1.71048e-295	1
chr5-chr5-67251|GM12878_Trac	chr5	50415500	50416263	chr5	50427835	50428799	12435.5	5.04159e+07	50428317	213	192	29	37	249.776	224.088	13	13.4224	0	3.5	3.40419	0.25	3.71429	0	0.0646167	0.00611538	inf	inf	3.24564e-13	1
chr5-chr5-67252|GM12878_Trac	chr5	126987365	126988789	chr5	127011424	127013017	24143.5	126988077	1.27012e+08	916	973	154	157	1147.9	1222.69	30	32.1767	0	10.25	10.4692	0	2.92683	0	0.0853571	0.00350059	inf	inf	1.71048e-295	1
chr5-chr5-67254|GM12878_Trac	chr5	148808172	148809642	chr5	148831132	148832418	22868	148808907	148831775	1151	723	132	96	1457.47	896.333	21	22.1609	1	5.75	5.72043	0.5	3.65217	1	0.0654085	0.0038321	4.09327	4.46995	5.85228e-17	1
chr5-chr5-67258|GM12878_Trac	chr5	87117006	87117604	chr5	87231042	87232111	114272	87117305	8.72316e+07	526	499	82	69	642.729	608.276	17	17.7681	0	0.75	0.68007	0	17	0	0.0875401	0.00633549	inf	inf	1.71048e-295	1
chr5-chr5-67260|GM12878_Trac	chr5	131252447	131253093	chr5	131264872	131266023	12677.5	131252770	1.31265e+08	825	977	178	659	1028.95	1227.94	16	16.6768	2	4.75	4.68465	0.25	3.36842	2	0.0764304	0.0117543	2.70095	3.05977	8.20976e-05	1
chr5-chr5-67262|GM12878_Trac	chr5	119341340	119342373	chr5	119410238	119412139	69332	1.19342e+08	1.19411e+08	2029	1038	453	556	2636.41	1308.21	30	32.1767	1	5.75	5.72043	2	5.21739	0.5	0.0877718	0.00359961	4.60784	5.00794	4.02176e-22	1
chr5-chr5-67263|GM12878_Trac	chr5	140005119	140005572	chr5	140039340	140040496	34572.5	1.40005e+08	140039918	810	875	29	151	1009.4	1094.24	12	12.3449	0	1.5	1.40374	0	8	0	0.0640205	0.00656387	inf	inf	1.71048e-295	1
chr5-chr5-67264|GM12878_Trac	chr5	119339505	119342291	chr5	119394830	119396731	54882.5	119340898	1.19396e+08	3466	1739	1180	271	4614.72	2243.79	46	50.307	3	25	26.5923	2	1.84	1.5	0.0842475	0.00675993	3.63955	4.06772	2.13559e-37	1
chr5-chr5-67265|GM12878_Trac	chr5	17257759	17258435	chr5	17277338	17278305	19724.5	17258097	1.72778e+07	1116	459	48	63	1411.16	557.393	18	18.8623	0	3	2.89748	0	6	0	0.0940435	0.00642804	inf	inf	1.71048e-295	1
chr5-chr5-67266|GM12878_Trac	chr5	14212485	14213517	chr5	14250793	14252284	38537.5	14213001	1.42515e+07	1764	863	224	282	2277.52	1078.55	19	19.9592	0	4.5	4.42718	0.75	4.22222	0	0.0646443	0.004186	inf	inf	2.91766e-15	1
chr5-chr5-67267|GM12878_Trac	chr5	68331314	68332696	chr5	68434277	68434850	102558	68332005	6.84346e+07	587	1532	80	310	720.858	1965.33	17	17.7681	0	2.25	2.14483	0.5	7.55556	0	0.0746442	0.00540218	inf	inf	2.2888e-15	1
chr5-chr5-67271|GM12878_Trac	chr5	50665396	50667146	chr5	50711098	50711743	45149.5	50666271	5.07114e+07	660	849	50	47	814.841	1060.27	15	15.5886	0	1.75	1.64923	0	8.57143	0	0.0537625	0.00440972	inf	inf	1.71048e-295	1
chr5-chr5-67273|GM12878_Trac	chr5	151125514	151126860	chr5	151141207	151142239	15536	151126187	151141723	857	762	462	70	1070.71	946.945	18	18.8623	1	3.5	3.40419	1	5.14286	1	0.0649762	0.00444124	3.87088	4.23743	1.03728e-11	1
chr5-chr5-67274|GM12878_Trac	chr5	96921065	96923263	chr5	96935579	96936097	13674	96922164	96935838	1516	652	305	654	1943.87	804.517	23	24.3722	3	0	0	0	23	3	0.0726929	0.0116656	2.63955	3.0222	4.40202e-09	1
chr5-chr5-67275|GM12878_Trac	chr5	119368192	119368867	chr5	119384530	119385729	16600	1.19369e+08	1.19385e+08	727	787	138	330	901.518	979.451	14	14.5038	0	3.5	3.40419	0	4	0	0.0641287	0.00563568	inf	inf	1.71048e-295	1
chr5-chr5-67276|GM12878_Trac	chr5	115549078	115550095	chr5	115574446	115575495	25384	1.1555e+08	1.15575e+08	499	871	182	227	608.276	1089.01	18	18.8623	2	5.25	5.20141	1	3.42857	2	0.0747887	0.0102239	2.87088	3.23743	1.05862e-06	1
chr5-chr5-67277|GM12878_Trac	chr5	65722777	65723504	chr5	65734674	65735194	11793.5	6.57231e+07	65734934	422	226	486	99	510.504	265.736	13	13.4224	1	3	2.89748	0	4.33333	1	0.0894892	0.00846934	3.40139	3.74657	1.08783e-05	1
chr5-chr5-67278|GM12878_Trac	chr5	100852994	100853818	chr5	100901403	100902774	48682.5	100853406	1.00902e+08	1031	660	59	35	1298.99	814.841	19	19.9592	0	3.5	3.40419	0	5.42857	0	0.0743041	0.00481151	inf	inf	1.71048e-295	1
chr5-chr5-67281|GM12878_Trac	chr5	173917748	173918358	chr5	173929068	173929725	11343.5	173918053	1.73929e+08	950	274	298	117	1192.48	325.012	12	12.3449	0	3.5	3.40419	0.25	3.42857	0	0.0813015	0.00833565	inf	inf	1.69009e-11	1
chr5-chr5-67282|GM12878_Trac	chr5	95008295	95008969	chr5	95023044	95023724	14752	95008632	95023384	386	521	32	31	465.063	636.343	12	12.3449	0	3.25	3.15039	0	3.69231	0	0.0760776	0.00780005	inf	inf	1.71048e-295	1
chr5-chr5-67285|GM12878_Trac	chr5	160450141	160451470	chr5	160467681	160468391	17230.5	1.60451e+08	160468036	644	886	56	109	794.199	1108.62	18	18.8623	0	4.75	4.68465	0	3.78947	0	0.0757791	0.00517963	inf	inf	1.71048e-295	1
chr5-chr5-67286|GM12878_Trac	chr5	107485149	107485603	chr5	107571216	107572516	86490	107485376	107571866	499	1112	30	223	608.276	1405.88	14	14.5038	0	0.5	0.445088	0	14	0	0.0685161	0.00602125	inf	inf	1.71048e-295	1
chr5-chr5-67290|GM12878_Trac	chr5	95925646	95926409	chr5	95957928	95959158	32515.5	9.5926e+07	95958543	966	846	380	677	1213.49	1056.35	16	16.6768	2	3.25	3.15039	2	4.92308	1	0.0689139	0.0105984	2.70095	3.05977	8.20976e-05	1
chr5-chr5-67291|GM12878_Trac	chr5	116681526	116682389	chr5	116702001	116703151	20618.5	1.16682e+08	116702576	607	454	28	38	746.556	551.046	17	17.7681	0	3	2.89748	0	5.66667	0	0.0724935	0.00524653	inf	inf	1.71048e-295	1
chr5-chr5-67293|GM12878_Trac	chr5	143025337	143026849	chr5	143039007	143039565	13193	143026093	143039286	1250	581	189	22	1588.78	713.156	23	24.3722	0	5.5	5.46065	0	4.18182	0	0.0953787	0.00510206	inf	inf	1.71048e-295	1
chr5-chr5-67296|GM12878_Trac	chr5	160438866	160439737	chr5	160487186	160488880	48731.5	1.60439e+08	160488033	1454	504	651	76	1860.83	614.65	19	19.9592	2	4.5	4.42718	0	4.22222	2	0.0635858	0.00823491	2.94888	3.31898	1.10793e-07	1
chr5-chr5-67298|GM12878_Trac	chr5	160438573	160439481	chr5	160452156	160453736	13919	160439027	160452946	1392	572	659	63	1777.96	701.61	20	21.0588	3	5.5	5.46065	0.75	3.63636	3	0.0690039	0.0127346	2.43792	2.81139	2.01673e-06	1
chr5-chr5-67300|GM12878_Trac	chr5	112929547	112930129	chr5	112958004	112959230	28779	112929838	112958617	585	579	155	287	718.29	710.589	13	13.4224	0	4	3.91423	0	3.25	0	0.0617218	0.00584141	inf	inf	1.71048e-295	1
chr5-chr5-67301|GM12878_Trac	chr5	157142698	157143733	chr5	157172176	157172995	29370	1.57143e+08	1.57173e+08	1065	661	843	54	1343.81	816.131	12	12.3449	0	3	2.89748	0.5	4	0	0.0555604	0.00569648	inf	inf	5.49868e-08	1
chr5-chr5-67307|GM12878_Trac	chr5	171961033	171962324	chr5	171984917	171985710	23635	1.71962e+08	1.71985e+08	887	703	143	225	1109.93	870.426	19	19.9592	0	4	3.91423	0.25	4.75	0	0.0782618	0.00506779	inf	inf	4.03431e-24	1
chr5-chr5-67308|GM12878_Trac	chr5	124704587	124706129	chr5	124920962	124922240	216243	124705358	124921601	1500	1617	584	144	1922.43	2079.48	19	19.9592	0	6	5.98072	0	3.16667	0	0.057836	0.00374513	inf	inf	1.71048e-295	1
chr5-chr5-67309|GM12878_Trac	chr5	89930935	89931837	chr5	90013926	90014875	83014.5	89931386	9.00144e+07	496	976	36	49	604.453	1226.63	12	12.3449	0	3	2.89748	0	4	0	0.0556505	0.00570571	inf	inf	1.71048e-295	1
chr5-chr5-67312|GM12878_Trac	chr5	124453445	124454050	chr5	124649537	124650659	196350	1.24454e+08	124650098	649	1180	55	714	800.647	1495.88	15	15.5886	0	5.5	5.46065	0	2.72727	0	0.0745578	0.00611538	inf	inf	1.71048e-295	1
chr5-chr5-67317|GM12878_Trac	chr5	139636356	139637320	chr5	139658747	139659508	22289.5	139636838	1.39659e+08	1364	484	615	241	1740.58	589.172	13	13.4224	1	1.75	1.64923	0.75	7.42857	1	0.0646916	0.00612247	3.40139	3.74657	1.08783e-05	1
chr5-chr5-67318|GM12878_Trac	chr5	157108889	157110126	chr5	157142714	157143399	33549	1.5711e+08	1.57143e+08	1260	938	77	730	1602.07	1176.74	15	15.5886	0	2.25	2.14483	0	6.66667	0	0.0669934	0.00549494	inf	inf	1.71048e-295	1
chr5-chr5-67321|GM12878_Trac	chr5	50697643	50698729	chr5	50710857	50711789	13137	50698186	50711323	282	1033	32	67	334.94	1301.62	14	14.5038	0	4.25	4.17036	0	3.29412	0	0.0595526	0.00523353	inf	inf	1.71048e-295	1
chr5-chr5-67323|GM12878_Trac	chr5	14149005	14150196	chr5	14167800	14169467	19033	1.41496e+07	1.41686e+07	720	1412	219	259	892.445	1804.67	19	19.9592	0	10	10.2024	0.5	1.9	0	0.057067	0.00369534	inf	inf	1.66835e-18	1
chr5-chr5-67326|GM12878_Trac	chr5	170253982	170254715	chr5	170331083	170331840	77113	1.70254e+08	1.70331e+08	386	1143	90	248	465.063	1446.88	12	12.3449	0	3.5	3.40419	0	3.42857	0	0.0691336	0.0070881	inf	inf	1.71048e-295	1
chr5-chr5-67328|GM12878_Trac	chr5	368540	369810	chr5	402669	403160	33739.5	369175	402914	569	273	119	34	697.763	323.772	14	14.5038	0	1.75	1.64923	0.25	8	0	0.0682437	0.00599731	inf	inf	5.78879e-15	1
chr5-chr5-67329|GM12878_Trac	chr5	172224147	172225035	chr5	172281390	172283641	57924.5	172224591	1.72283e+08	931	732	110	488	1167.56	908.002	27	28.8204	1	5.5	5.46065	0.25	4.90909	1	0.0738357	0.00336453	4.45584	4.84902	2.13749e-25	1
chr5-chr5-67330|GM12878_Trac	chr5	67166465	67166737	chr5	67206509	67208059	40683	67166601	67207284	139	1694	21	580	159.863	2183.12	15	15.5886	0	0	0	0	15	0	0.0706703	0.00579653	inf	inf	1.71048e-295	1
chr5-chr5-67332|GM12878_Trac	chr5	139446845	139449150	chr5	139458039	139460116	11080	1.39448e+08	1.39459e+08	775	1151	229	284	963.842	1457.47	56	61.7941	7	22.5	23.8185	5.25	2.48889	1.33333	0.109701	0.016871	2.70095	3.14204	1.23155e-30	1
chr5-chr5-67334|GM12878_Trac	chr5	138470022	138471515	chr5	138481973	138483202	11819	1.38471e+08	1.38483e+08	354	172	275	272	424.831	199.743	19	19.9592	4	6	5.98072	1.25	3.16667	3.2	0.0599183	0.0155199	1.94888	2.31898	0.008824	1
chr5-chr5-67335|GM12878_Trac	chr5	14171530	14172670	chr5	14204247	14205580	32813.5	14172100	1.42049e+07	1469	936	499	391	1880.91	1174.12	23	24.3722	2	9.25	9.40375	1	2.48649	2	0.0798358	0.00854126	3.22451	3.60716	6.80191e-13	1
chr5-chr5-67337|GM12878_Trac	chr5	43244865	43246024	chr5	43267918	43268829	22929	4.32454e+07	4.32684e+07	878	191	121	264	1098.16	222.868	16	16.6768	2	5.25	5.20141	0.5	3.04762	2	0.0663504	0.0102041	2.70095	3.05977	8.20976e-05	1
chr5-chr5-67341|GM12878_Trac	chr5	157269073	157270406	chr5	157282914	157283862	13648.5	1.5727e+08	157283388	814	767	64	100	1014.61	953.442	16	16.6768	0	4.25	4.17036	0.75	3.76471	0	0.0602128	0.0046301	inf	inf	4.04858e-11	1
chr5-chr5-67342|GM12878_Trac	chr5	131355741	131357263	chr5	131374164	131374924	18042	131356502	131374544	731	687	247	346	906.705	849.724	17	17.7681	2	5.5	5.46065	1.5	3.09091	1.33333	0.063948	0.00925615	2.78842	3.15121	9.58904e-06	1
chr5-chr5-67343|GM12878_Trac	chr5	157540625	157541389	chr5	157601869	157603546	61700.5	157541007	1.57603e+08	1026	1096	366	151	1292.4	1384.73	17	17.7681	0	3.5	3.40419	0	4.85714	0	0.0597826	0.00432662	inf	inf	1.71048e-295	1
chr5-chr5-67344|GM12878_Trac	chr5	141513391	141515019	chr5	141528907	141529923	15210	141514205	141529415	844	606	97	63	1053.74	745.27	22	23.2654	1	3.25	3.15039	0.25	6.76923	1	0.0714258	0.00399443	4.16038	4.54012	2.53969e-18	1
chr5-chr5-67345|GM12878_Trac	chr5	140005411	140005800	chr5	140021347	140022619	16377.5	1.40006e+08	140021983	704	656	41	107	871.72	809.678	13	13.4224	0	0.25	0.215632	0	13	0	0.0671843	0.00635838	inf	inf	1.71048e-295	1
chr5-chr5-67346|GM12878_Trac	chr5	116576761	116577577	chr5	116766064	116767171	189448	116577169	1.16767e+08	613	511	44	45	754.273	623.578	12	12.3449	0	3.5	3.40419	0	3.42857	0	0.0535668	0.00549208	inf	inf	1.71048e-295	1
chr5-chr5-67347|GM12878_Trac	chr5	100731431	100732088	chr5	100746347	100747485	15156.5	1.00732e+08	100746916	435	480	60	51	526.958	584.083	13	13.4224	0	3.75	3.65882	0	3.46667	0	0.0621689	0.00588372	inf	inf	1.71048e-295	1
chr5-chr5-67349|GM12878_Trac	chr5	88746389	88747175	chr5	88761215	88762125	14888	88746782	88761670	729	451	75	117	904.111	547.24	13	13.4224	0	3.5	3.40419	0	3.71429	0	0.0657978	0.00622716	inf	inf	1.71048e-295	1
chr5-chr5-67350|GM12878_Trac	chr5	87103795	87104372	chr5	87116450	87117421	12852	8.71041e+07	8.71169e+07	310	629	42	200	369.787	774.869	13	13.4224	0	2.75	2.64552	0.75	4.72727	0	0.0720886	0.00682252	inf	inf	3.25637e-07	1
chr5-chr5-67355|GM12878_Trac	chr5	141510968	141511653	chr5	141524823	141525846	14024	1.41511e+08	1.41525e+08	466	648	52	158	566.283	799.357	15	15.5886	0	3	2.89748	0.25	5	0	0.0753872	0.00618341	inf	inf	9.6378e-17	1
chr5-chr5-67364|GM12878_Trac	chr5	94745790	94747211	chr5	94792893	94793401	46646.5	9.47465e+07	94793147	909	380	125	28	1138.73	457.507	14	14.5038	0	4.25	4.17036	0	3.29412	0	0.0623002	0.005475	inf	inf	1.71048e-295	1
chr5-chr5-67365|GM12878_Trac	chr5	131224311	131225451	chr5	131262383	131263844	38232.5	131224881	1.31263e+08	1261	955	125	584	1603.4	1199.05	23	24.3722	0	7.75	7.81562	0	2.96774	0	0.0759069	0.00406046	inf	inf	1.71048e-295	1
chr5-chr5-67367|GM12878_Trac	chr5	72439712	72442317	chr5	72465398	72467112	25240.5	7.2441e+07	72466255	1045	1602	118	89	1317.44	2059.31	40	43.4678	0	12.25	12.6139	0.25	3.26531	0	0.0795007	0.0024453	inf	inf	2.86611e-74	1
chr5-chr5-67369|GM12878_Trac	chr5	116674074	116674873	chr5	116763065	116764366	89242	1.16674e+08	1.16764e+08	630	1045	37	45	776.157	1317.44	17	17.7681	0	2.5	2.39461	0	6.8	0	0.0694902	0.00502918	inf	inf	1.71048e-295	1
chr5-chr5-67370|GM12878_Trac	chr5	143023470	143024618	chr5	143035289	143036628	11914.5	143024044	1.43036e+08	1162	491	43	57	1472.03	598.084	15	15.5886	0	4.5	4.42718	0	3.33333	0	0.0517737	0.00424659	inf	inf	1.71048e-295	1
chr5-chr5-67372|GM12878_Trac	chr5	41748355	41749754	chr5	41770697	41771349	21968.5	4.17491e+07	41771023	586	633	90	71	719.574	780.022	17	17.7681	0	2.25	2.14483	0.25	7.55556	0	0.0711504	0.00514933	inf	inf	2.21068e-20	1
chr5-chr5-67377|GM12878_Trac	chr5	172115030	172116044	chr5	172150184	172151678	35394	172115537	172150931	674	489	204	641	832.92	595.537	15	15.5886	1	4.25	4.17036	0.5	3.52941	1	0.0513402	0.00421103	3.60784	3.96242	5.13146e-08	1
chr5-chr5-67379|GM12878_Trac	chr5	96876011	96877682	chr5	96895853	96897322	19741	9.68768e+07	9.68966e+07	1090	1059	733	263	1376.81	1335.9	25	26.5923	3	9.25	9.40375	1.75	2.7027	1.71429	0.0683446	0.0100904	2.75985	3.14797	6.03508e-11	1
chr5-chr5-67380|GM12878_Trac	chr5	172299701	172300821	chr5	172314491	172316452	15210.5	172300261	1.72315e+08	310	1428	83	139	369.787	1826.06	24	25.4812	0	4.25	4.17036	0	5.64706	0	0.0668673	0.00342787	inf	inf	1.71048e-295	1
chr5-chr5-67383|GM12878_Trac	chr5	68070481	68071263	chr5	68140682	68141847	70392.5	68070872	6.81413e+07	618	944	50	56	760.707	1184.61	18	18.8623	0	3.75	3.65882	0	4.8	0	0.0793598	0.00542438	inf	inf	1.71048e-295	1
chr5-chr5-67384|GM12878_Trac	chr5	177157786	177158466	chr5	177175824	177177582	18577	177158126	177176703	529	489	80	170	646.562	595.537	15	15.5886	2	2.5	2.39461	0.75	6	2	0.0528143	0.00866388	2.60784	2.96242	0.000662166	1
chr5-chr5-67385|GM12878_Trac	chr5	173035476	173036747	chr5	173144364	173144777	108459	1.73036e+08	1.73145e+08	1026	398	126	457	1292.4	480.189	15	15.5886	0	0.5	0.445088	0	15	0	0.0764616	0.00627154	inf	inf	1.71048e-295	1
chr5-chr5-67387|GM12878_Trac	chr5	89232048	89233135	chr5	89267736	89268965	35759	8.92326e+07	8.92684e+07	1041	905	90	132	1312.16	1133.49	22	23.2654	0	5.25	5.20141	0	4.19048	0	0.0815414	0.00456013	inf	inf	1.71048e-295	1
chr5-chr5-67389|GM12878_Trac	chr5	32279987	32281258	chr5	32310189	32311706	30325	3.22806e+07	3.23109e+07	842	407	255	350	1051.13	491.548	18	18.8623	1	4.75	4.68465	1.75	3.78947	0.571429	0.0554209	0.00378812	3.87088	4.23743	1.21113e-07	1
chr5-chr5-67390|GM12878_Trac	chr5	72451509	72452785	chr5	72464931	72467067	13852	72452147	72465999	345	1726	38	100	413.546	2226.25	33	35.5482	0	9.75	9.93584	0.25	3.38462	0	0.0830231	0.00309533	inf	inf	1.09961e-56	1
chr5-chr5-67393|GM12878_Trac	chr5	126965178	126966357	chr5	126988051	126989152	22834	1.26966e+08	1.26989e+08	505	816	140	121	615.925	1017.22	13	13.4224	0	4.5	4.42718	0	2.88889	0	0.0489443	0.00463214	inf	inf	1.71048e-295	1
chr5-chr5-67394|GM12878_Trac	chr5	95927987	95930728	chr5	95939135	95940470	10445	9.59294e+07	9.59398e+07	1674	639	802	474	2156.18	787.753	33	35.5482	7	7.25	7.28922	6.5	4.55172	1.07692	0.0694982	0.0181376	1.93799	2.34435	7.08753e-09	1
chr5-chr5-67397|GM12878_Trac	chr5	89231204	89233318	chr5	89299751	89303542	69385.5	89232261	8.93016e+07	1342	2538	141	268	1711.24	3331.56	44	48.0224	0	9.25	9.40375	0	4.75676	0	0.0639627	0.00178853	inf	inf	1.71048e-295	1
chr5-chr5-67398|GM12878_Trac	chr5	5006275	5007358	chr5	5062696	5063522	56292.5	5.00682e+06	5063109	330	277	60	44	394.766	328.734	12	12.3449	0	4	3.91423	0	3	0	0.0539597	0.00553236	inf	inf	1.71048e-295	1
chr5-chr5-67399|GM12878_Trac	chr5	35884154	35884944	chr5	35904650	35905428	20490	35884549	35905039	385	619	39	23	463.803	761.994	13	13.4224	0	3.25	3.15039	0	4	0	0.0711691	0.0067355	inf	inf	1.71048e-295	1
chr5-chr5-67402|GM12878_Trac	chr5	17218472	17219606	chr5	17255505	17256450	36938.5	17219039	1.7256e+07	564	832	37	36	691.354	1038.08	13	13.4224	0	3.25	3.15039	0	4	0	0.0536763	0.00507998	inf	inf	1.71048e-295	1
chr5-chr5-67403|GM12878_Trac	chr5	126987726	126988514	chr5	127029818	127031432	42505	126988120	127030625	752	1375	99	1415	933.956	1755.26	18	18.8623	3	4.75	4.68465	0.75	3.78947	3	0.064327	0.0131906	2.28592	2.65247	0.000610907	1
chr5-chr5-67405|GM12878_Trac	chr5	96869883	96870975	chr5	96957766	96958596	87752	96870429	96958181	754	1232	221	191	936.553	1564.87	14	14.5038	0	3.5	3.40419	0	4	0	0.0625271	0.00549494	inf	inf	1.71048e-295	1
chr5-chr5-67407|GM12878_Trac	chr5	52786345	52787708	chr5	52915026	52916062	128518	5.2787e+07	52915544	404	519	170	297	487.76	633.789	19	19.9592	3	6.75	6.76448	0.75	2.81481	3	0.0679857	0.0132071	2.36392	2.73402	9.55878e-05	1
chr5-chr5-67408|GM12878_Trac	chr5	138742148	138743015	chr5	138754225	138755374	12218	1.38743e+08	1.38755e+08	339	460	107	300	406.029	558.662	15	15.5886	0	3.25	3.15039	0.25	4.61538	0	0.0638697	0.00523872	inf	inf	9.6378e-17	1
chr5-chr5-67411|GM12878_Trac	chr5	177134417	177135239	chr5	177157572	177158214	23065	177134828	177157893	323	548	393	116	386.015	670.861	12	12.3449	0	3.25	3.15039	0	3.69231	0	0.0703613	0.00721398	inf	inf	1.71048e-295	1
chr5-chr5-67414|GM12878_Trac	chr5	157252917	157253935	chr5	157308426	157309578	55576	157253426	157309002	938	259	216	71	1176.74	306.433	18	18.8623	1	5.5	5.46065	0.5	3.27273	1	0.0712044	0.00486694	3.87088	4.23743	1.03728e-11	1
chr5-chr5-67415|GM12878_Trac	chr5	160418839	160419773	chr5	160467745	160468310	48721.5	160419306	1.60468e+08	1017	712	797	93	1280.55	882.08	13	13.4224	0	2.25	2.14483	0	5.77778	0	0.074445	0.00704554	inf	inf	1.71048e-295	1
chr5-chr5-67419|GM12878_Trac	chr5	68196774	68197374	chr5	68214572	68215275	17849.5	68197074	6.82149e+07	590	313	42	235	724.71	373.529	14	14.5038	1	3.5	3.40419	0.25	4	1	0.0922311	0.00810535	3.50831	3.85836	7.73112e-07	1
chr5-chr5-67421|GM12878_Trac	chr5	10699546	10700629	chr5	10732657	10733320	32901	1.07001e+07	1.0733e+07	828	364	230	92	1032.86	437.387	15	15.5886	0	3.25	3.15039	0	4.61538	0	0.0737464	0.00604884	inf	inf	1.71048e-295	1
chr5-chr5-67423|GM12878_Trac	chr5	119314411	119316083	chr5	119332856	119333631	17996.5	119315247	1.19333e+08	1125	1005	630	410	1423.06	1264.76	19	19.9592	2	4.75	4.68465	1.5	4	1.33333	0.0666521	0.00863201	2.94888	3.31898	1.10793e-07	1
chr5-chr5-67424|GM12878_Trac	chr5	180803493	180804145	chr5	180820532	180821848	17371	180803819	180821190	673	690	519	219	831.629	853.604	17	17.7681	1	3	2.89748	0.5	5.66667	1	0.0741511	0.0053665	3.78842	4.15121	1.87284e-10	1
chr5-chr5-67427|GM12878_Trac	chr5	160418733	160419889	chr5	160438412	160439582	19686	160419311	160438997	1101	1777	843	810	1391.34	2295.07	27	28.8204	7	8	8.0794	3.25	3.375	2.15385	0.0996433	0.0317837	1.64849	2.04167	0.000309198	1
chr5-chr5-67429|GM12878_Trac	chr5	151720963	151721674	chr5	151742327	151743667	21678.5	1.51721e+08	151742997	1350	484	136	229	1721.91	589.172	19	19.9592	1	6.25	6.2415	0.5	3.04	1	0.079521	0.00514933	3.94888	4.31898	5.44438e-13	1
chr5-chr5-67431|GM12878_Trac	chr5	151720912	151722560	chr5	151739317	151740324	18084.5	151721736	1.5174e+08	1867	348	211	184	2416.74	417.306	24	25.4812	0	9	9.13819	0.5	2.66667	0	0.0775962	0.00397788	inf	inf	2.03237e-28	1
chr5-chr5-67432|GM12878_Trac	chr5	116696480	116696681	chr5	116763368	116765158	67682.5	1.16697e+08	116764263	297	1226	11	54	353.589	1556.9	12	12.3449	0	0.5	0.445088	0	12	0	0.0517373	0.0053045	inf	inf	1.71048e-295	1
chr5-chr5-67433|GM12878_Trac	chr5	151125212	151126161	chr5	151152833	151154402	27931	1.51126e+08	1.51154e+08	776	920	225	374	965.142	1153.14	23	24.3722	1	6.75	6.76448	1.75	3.40741	0.571429	0.078409	0.00419431	4.22451	4.60716	3.50537e-14	1
chr5-chr5-67435|GM12878_Trac	chr5	56658322	56659813	chr5	56670073	56670789	11363.5	5.66591e+07	56670431	291	948	117	80	346.124	1189.86	19	19.9592	0	3.75	3.65882	0.5	5.06667	0	0.0739001	0.00478535	inf	inf	1.66835e-18	1
chr5-chr5-67437|GM12878_Trac	chr5	90612863	90613502	chr5	90640130	90642133	27949	9.06132e+07	9.06411e+07	524	832	60	507	640.174	1038.08	21	22.1609	0	0.25	0.215632	0.25	21	0	0.0682308	0.00399745	inf	inf	6.81086e-30	1
chr5-chr5-67439|GM12878_Trac	chr5	96896630	96897623	chr5	96957472	96958605	60912	9.68971e+07	9.6958e+07	820	1445	257	229	1022.43	1848.79	14	14.5038	0	5	4.94274	0	2.8	0	0.0565274	0.00496767	inf	inf	1.71048e-295	1
chr5-chr5-67440|GM12878_Trac	chr5	89281945	89283311	chr5	89313635	89314591	31485	89282628	89314113	913	1637	416	210	1143.97	2106.38	15	15.5886	0	4.75	4.68465	0	3.15789	0	0.0554527	0.00454835	inf	inf	1.71048e-295	1
chr5-chr5-67442|GM12878_Trac	chr5	132425486	132427031	chr5	132472960	132473608	47025.5	1.32426e+08	132473284	1980	461	1511	92	2569.88	559.932	21	22.1609	2	2	1.89632	1.25	10.5	1.6	0.0822005	0.0096318	3.09327	3.46995	9.45735e-11	1
chr5-chr5-67445|GM12878_Trac	chr5	127875524	127876147	chr5	128084730	128085643	209351	1.27876e+08	1.28085e+08	476	408	118	297	578.995	492.811	12	12.3449	0	2.5	2.39461	0.25	4.8	0	0.0670632	0.00687583	inf	inf	1.69009e-11	1
chr5-chr5-67446|GM12878_Trac	chr5	78905562	78906636	chr5	78923356	78923817	17487.5	78906099	7.89236e+07	705	360	346	52	873.015	432.363	14	14.5038	0	1.5	1.40374	0	9.33333	0	0.0782913	0.00688031	inf	inf	1.71048e-295	1
chr5-chr5-67447|GM12878_Trac	chr5	96871839	96872397	chr5	96921626	96922654	50022	96872118	96922140	408	849	156	173	492.811	1060.27	13	13.4224	0	2.75	2.64552	0	4.72727	0	0.0703613	0.00665906	inf	inf	1.71048e-295	1
chr5-chr5-67448|GM12878_Trac	chr5	56588910	56590009	chr5	56669612	56670755	80724	5.65895e+07	5.66702e+07	522	1096	154	115	637.62	1384.73	14	14.5038	0	4.5	4.42718	0	3.11111	0	0.0536027	0.00471065	inf	inf	1.71048e-295	1
chr5-chr5-67450|GM12878_Trac	chr5	157570652	157571955	chr5	157602154	157603154	31350.5	1.57571e+08	157602654	1214	698	640	86	1540.98	863.954	16	16.6768	1	4.25	4.17036	0.75	3.76471	1	0.0596376	0.00458587	3.70095	4.05977	3.19477e-09	1
chr5-chr5-67452|GM12878_Trac	chr5	17255210	17256077	chr5	17265816	17267742	11135.5	1.72556e+07	17266779	803	581	30	62	1000.28	713.156	22	23.2654	0	3.5	3.40419	0	6.28571	0	0.0676154	0.00378134	inf	inf	1.71048e-295	1
chr5-chr5-67457|GM12878_Trac	chr5	170296616	170298243	chr5	170312544	170313194	15439.5	1.70297e+08	170312869	1303	477	740	177	1659.28	580.266	17	17.7681	1	2.5	2.39461	1.25	6.8	0.8	0.0640885	0.00463824	3.78842	4.15121	6.57331e-09	1
chr5-chr5-67458|GM12878_Trac	chr5	77852694	77853405	chr5	77879423	77880671	26997.5	7.7853e+07	77880047	720	441	31	75	892.445	534.56	17	17.7681	0	2.75	2.64552	0	6.18182	0	0.0744918	0.00539115	inf	inf	1.71048e-295	1
chr5-chr5-67459|GM12878_Trac	chr5	60503898	60504873	chr5	60540877	60542600	37353	6.05044e+07	6.05417e+07	736	1365	47	84	913.19	1741.92	20	21.0588	0	7	7.02664	0	2.85714	0	0.0636329	0.00391448	inf	inf	1.71048e-295	1
chr5-chr5-67460|GM12878_Trac	chr5	154384549	154385080	chr5	154404439	154405582	20196	1.54385e+08	1.54405e+08	755	371	207	377	937.852	446.185	13	13.4224	0	1.75	1.64923	0	7.42857	0	0.0666625	0.006309	inf	inf	1.71048e-295	1
chr5-chr5-67462|GM12878_Trac	chr5	139436498	139438143	chr5	139459837	139460116	22656	1.39437e+08	1.3946e+08	689	307	372	61	852.311	366.046	12	12.3449	0	3	2.89748	0	4	0	0.053539	0.00548922	inf	inf	1.71048e-295	1
chr5-chr5-67463|GM12878_Trac	chr5	157556584	157558593	chr5	157570923	157571859	13802.5	1.57558e+08	157571391	620	1063	198	582	763.281	1341.17	21	22.1609	4	3.75	3.65882	1.25	5.6	3.2	0.0612108	0.0143447	2.09327	2.46995	5.92508e-05	1
chr5-chr5-67464|GM12878_Trac	chr5	14212485	14213708	chr5	14263296	14264913	51008	1.42131e+07	1.42641e+07	1852	761	246	649	2396.45	945.646	21	22.1609	2	5	4.94274	1	4.2	2	0.0634739	0.00743751	3.09327	3.46995	9.45735e-11	1
chr5-chr5-67465|GM12878_Trac	chr5	88734231	88734740	chr5	88761318	88762589	27468	8.87345e+07	8.8762e+07	1317	568	665	180	1677.93	696.481	14	14.5038	1	1.25	1.16011	0	11.2	1	0.0675153	0.0059333	3.50831	3.85836	7.73112e-07	1
chr5-chr5-67466|GM12878_Trac	chr5	42948946	42950218	chr5	43040168	43041331	91167.5	42949582	4.30407e+07	573	1139	77	1242	702.892	1441.58	23	24.3722	0	9.5	9.66964	0	2.42105	0	0.0810817	0.00433728	inf	inf	1.71048e-295	1
chr5-chr5-67469|GM12878_Trac	chr5	143020251	143020782	chr5	143066083	143067144	46097	1.43021e+08	1.43067e+08	916	839	25	37	1147.9	1047.21	15	15.5886	0	3	2.89748	0	5	0	0.0808802	0.00663396	inf	inf	1.71048e-295	1
chr5-chr5-67470|GM12878_Trac	chr5	95008147	95008923	chr5	95026482	95027515	18463.5	95008535	9.5027e+07	384	543	32	54	462.544	664.463	12	12.3449	0	3.5	3.40419	0.25	3.42857	0	0.0569425	0.00583818	inf	inf	1.69009e-11	1
chr5-chr5-67472|GM12878_Trac	chr5	171989224	171990552	chr5	172006524	172007055	16901.5	171989888	1.72007e+08	594	666	142	673	729.848	822.587	15	15.5886	1	3.25	3.15039	0.25	4.61538	1	0.0692637	0.00568116	3.60784	3.96242	5.13146e-08	1
chr5-chr5-67475|GM12878_Trac	chr5	119318000	119318863	chr5	119341340	119341896	23186.5	1.19318e+08	119341618	681	1334	348	282	841.967	1700.58	13	13.4224	0	3.75	3.65882	0	3.46667	0	0.0786421	0.00744275	inf	inf	1.71048e-295	1
chr5-chr5-67477|GM12878_Trac	chr5	75513510	75514797	chr5	75574829	75575747	61134.5	7.55142e+07	75575288	800	859	422	173	996.373	1073.33	18	18.8623	0	5.5	5.46065	0	3.27273	0	0.0700742	0.00478969	inf	inf	1.71048e-295	1
chr5-chr5-67478|GM12878_Trac	chr5	151124167	151124803	chr5	151159518	151160981	35764.5	151124485	1.5116e+08	767	468	53	173	953.442	568.825	15	15.5886	0	1.25	1.16011	0.75	12	0	0.0613441	0.00503157	inf	inf	8.66175e-10	1
chr5-chr5-67480|GM12878_Trac	chr5	159426937	159428350	chr5	159458089	159458756	30779	1.59428e+08	1.59458e+08	931	592	59	29	1167.56	727.279	18	18.8623	0	2.25	2.14483	0	8	0	0.0742853	0.00507753	inf	inf	1.71048e-295	1
chr5-chr5-67482|GM12878_Trac	chr5	119274898	119277257	chr5	119308463	119309224	32766	1.19276e+08	1.19309e+08	2053	717	556	398	2669.02	888.557	28	29.9374	0	1	0.918712	0.5	28	0	0.0770366	0.00338502	inf	inf	2.22258e-35	1
chr5-chr5-67483|GM12878_Trac	chr5	57298227	57299155	chr5	58462391	58463193	1164101	57298691	58462792	451	292	297	124	547.24	347.368	14	14.5038	2	3.25	3.15039	0.5	4.30769	2	0.0694666	0.0122096	2.50831	2.85836	0.00501268	1
chr5-chr5-67485|GM12878_Trac|loop_chr5-chr5-74552|K562_Trac	chr5	134524918	134528222	chr5	134554356	134557016	29116	134526570	134555686	1119	1189	1047	192	1415.13	1507.81	34	36.6753	11	15.25	15.8604	2.75	2.22951	4	0.0489368	0.0194792	1.32898	1.7373	0.00033633	1
chr5-chr5-67486|GM12878_Trac	chr5	77379504	77380208	chr5	77395962	77396526	16388	77379856	77396244	654	196	66	48	807.097	228.972	13	13.4224	1	4.5	4.42718	0.5	2.88889	1	0.0880072	0.00832908	3.40139	3.74657	1.08783e-05	1
chr5-chr5-67487|GM12878_Trac	chr5	14212707	14213883	chr5	14258081	14258539	45015	14213295	14258310	1741	443	258	197	2246.48	537.095	16	16.6768	0	4.25	4.17036	0	3.76471	0	0.0840547	0.00646344	inf	inf	1.71048e-295	1
chr5-chr5-67488|GM12878_Trac	chr5	115549276	115550098	chr5	115585947	115587270	36921.5	115549687	1.15587e+08	422	468	152	214	510.504	568.825	14	14.5038	0	5.25	5.20141	0.25	2.66667	0	0.0560267	0.00492367	inf	inf	5.78879e-15	1
chr5-chr5-67490|GM12878_Trac	chr5	96935579	96936051	chr5	96960836	96961839	25522.5	96935815	9.69613e+07	541	1009	566	210	661.905	1270.02	12	12.3449	1	4	3.91423	0.75	3	1	0.0698366	0.00716018	3.28592	3.62584	0.000142245	1
chr5-chr5-67491|GM12878_Trac	chr5	96904437	96905129	chr5	96919255	96920237	14963	96904783	96919746	202	914	140	110	236.305	1145.28	12	12.3449	0	2.75	2.64552	0.5	4.36364	0	0.0615347	0.006309	inf	inf	5.49868e-08	1
chr5-chr5-67494|GM12878_Trac	chr5	132737317	132738342	chr5	132750189	132751588	13059	1.32738e+08	1.32751e+08	773	485	703	111	961.242	590.445	20	21.0588	4	5.75	5.72043	1.25	3.47826	3.2	0.0708258	0.0174278	2.02288	2.39635	0.000328935	1
chr5-chr5-67495|GM12878_Trac	chr5	151662261	151662670	chr5	151702228	151703549	40423	1.51662e+08	1.51703e+08	581	531	48	93	713.156	649.118	14	14.5038	0	0.5	0.445088	0	14	0	0.0694666	0.00610478	inf	inf	1.71048e-295	1
chr5-chr5-67498|GM12878_Trac	chr5	66597845	66598810	chr5	66617153	66617774	19136	6.65983e+07	6.66175e+07	351	563	66	29	421.068	690.072	12	12.3449	0	3.25	3.15039	0	3.69231	0	0.0649489	0.00665906	inf	inf	1.71048e-295	1
chr5-chr5-67504|GM12878_Trac	chr5	131250735	131251683	chr5	131262732	131264337	12325.5	131251209	1.31264e+08	757	1027	125	702	940.449	1293.72	19	19.9592	1	6.75	6.76448	1	2.81481	1	0.0638847	0.00413681	3.94888	4.31898	5.44438e-13	1
chr5-chr5-67505|GM12878_Trac	chr5	169656078	169656683	chr5	169702415	169703366	46510	1.69656e+08	1.69703e+08	474	941	46	189	576.451	1180.68	13	13.4224	0	3.25	3.15039	0	4	0	0.0717179	0.00678745	inf	inf	1.71048e-295	1
chr5-chr5-67508|GM12878_Trac	chr5	139436918	139437628	chr5	139458712	139459381	21773.5	139437273	1.39459e+08	499	474	223	97	608.276	576.451	12	12.3449	0	3.25	3.15039	0	3.69231	0	0.0746983	0.00765864	inf	inf	1.71048e-295	1
chr5-chr5-67509|GM12878_Trac	chr5	81286463	81288528	chr5	81299192	81299780	11990.5	8.12875e+07	81299486	641	549	133	494	790.331	672.141	18	18.8623	1	0.75	0.68007	0	18	1	0.0582411	0.00398088	3.87088	4.23743	1.03728e-11	1
chr5-chr5-67510|GM12878_Trac	chr5	119384576	119385841	chr5	119397569	119398012	12582	1.19385e+08	1.19398e+08	822	698	330	86	1025.04	863.954	15	15.5886	0	1.75	1.64923	0.5	8.57143	0	0.0753872	0.00618341	inf	inf	2.4991e-12	1
chr5-chr5-67511|GM12878_Trac	chr5	143002047	143003482	chr5	143056504	143057105	54040	1.43003e+08	1.43057e+08	1414	761	93	24	1807.35	945.646	15	15.5886	0	1.75	1.64923	0	8.57143	0	0.0632423	0.00518726	inf	inf	1.71048e-295	1
chr5-chr5-67512|GM12878_Trac	chr5	131209161	131210081	chr5	131229818	131231127	20851.5	131209621	1.3123e+08	1790	508	498	124	2312.63	619.751	15	15.5886	1	2.75	2.64552	0	5.45455	1	0.0577664	0.00473812	3.60784	3.96242	5.13146e-08	1
chr5-chr5-67513|GM12878_Trac	chr5	75823997	75824841	chr5	75846989	75848210	23180.5	75824419	7.58476e+07	353	914	43	63	423.577	1145.28	15	15.5886	0	3.75	3.65882	0.25	4	0	0.0623541	0.00511442	inf	inf	9.6378e-17	1
chr5-chr5-67515|GM12878_Trac	chr5	35851937	35853117	chr5	35904486	35905207	52319.5	35852527	3.59048e+07	344	609	31	26	412.292	749.128	14	14.5038	0	4	3.91423	0	3.5	0	0.0632179	0.00555564	inf	inf	1.71048e-295	1
chr5-chr5-67516|GM12878_Trac	chr5	40578674	40579427	chr5	40590849	40592201	12474.5	4.05791e+07	40591525	531	234	47	53	649.118	275.578	20	21.0588	0	4.75	4.68465	0	4.21053	0	0.081559	0.00501723	inf	inf	1.71048e-295	1
chr5-chr5-67517|GM12878_Trac	chr5	157252843	157253926	chr5	157283360	157283828	30209.5	1.57253e+08	157283594	987	568	218	50	1241.09	696.481	12	12.3449	1	0.75	0.68007	0.5	12	1	0.0664146	0.00680933	3.28592	3.62584	0.000142245	1
chr5-chr5-67519|GM12878_Trac	chr5	78546605	78547613	chr5	78573370	78574854	27003	78547109	78574112	505	1078	76	160	615.925	1360.96	21	22.1609	0	4.25	4.17036	0.25	4.94118	0	0.0723378	0.00423807	inf	inf	6.81086e-30	1
chr5-chr5-67524|GM12878_Trac	chr5	96919268	96920653	chr5	96934071	96934702	14426	9.692e+07	9.69344e+07	1089	509	155	496	1375.49	621.027	19	19.9592	2	5.75	5.72043	1	3.30435	2	0.0809016	0.0104774	2.94888	3.31898	1.10793e-07	1
chr5-chr5-67528|GM12878_Trac|loop_chr5-chr5-72912|K562_Trac	chr5	119267316	119278611	chr5	119330723	119344247	64521.5	1.19273e+08	119337485	6312	8774	3085	4484	8636.44	12186.4	381	458.766	83	154	177.942	60	2.47403	1.38333	0.131775	0.0353191	1.89956	2.46658	5.15114e-174	1
chr5-chr5-67530|GM12878_Trac	chr5	89313635	89314528	chr5	89434986	89437089	121956	8.93141e+07	8.9436e+07	1598	1250	205	129	2053.94	1588.78	21	22.1609	0	2.75	2.64552	0	7.63636	0	0.0601688	0.00352512	inf	inf	1.71048e-295	1
chr5-chr5-67531|GM12878_Trac	chr5	151211651	151212698	chr5	151270333	151271086	58535	1.51212e+08	1.51271e+08	1245	627	800	75	1582.14	772.293	15	15.5886	0	3	2.89748	0	5	0	0.071534	0.00586737	inf	inf	1.71048e-295	1
chr5-chr5-67532|GM12878_Trac	chr5	80110360	80110649	chr5	80125079	80127103	15586.5	8.01105e+07	80126091	225	1288	89	127	264.506	1639.32	20	21.0588	0	0.5	0.445088	0	20	0	0.0742247	0.00456605	inf	inf	1.71048e-295	1
chr5-chr5-67533|GM12878_Trac	chr5	140004878	140005572	chr5	140041011	140042077	36319	140005225	140041544	905	802	43	109	1133.49	998.977	12	12.3449	0	4.25	4.17036	0	2.82353	0	0.0585278	0.00600072	inf	inf	1.71048e-295	1
chr5-chr5-67534|GM12878_Trac	chr5	157554526	157555389	chr5	157566793	157567908	12393	1.57555e+08	1.57567e+08	585	442	363	117	718.29	535.827	16	16.6768	2	4.5	4.42718	1.5	3.55556	1.33333	0.0694365	0.0106787	2.70095	3.05977	8.20976e-05	1
chr5-chr5-67535|GM12878_Trac	chr5	139984966	139986031	chr5	140004978	140005572	19776.5	1.39985e+08	140005275	504	876	148	36	614.65	1095.54	14	14.5038	0	4.5	4.42718	0	3.11111	0	0.0724395	0.00636605	inf	inf	1.71048e-295	1
chr5-chr5-67536|GM12878_Trac	chr5	132639542	132640397	chr5	132656595	132657392	17024	1.3264e+08	1.32657e+08	967	282	80	86	1214.8	334.94	13	13.4224	0	4.25	4.17036	0	3.05882	0	0.0675503	0.00639302	inf	inf	1.71048e-295	1
chr5-chr5-67538|GM12878_Trac	chr5	17228623	17229745	chr5	17316761	17317810	88101.5	17229184	1.73173e+07	748	917	42	29	928.763	1149.21	17	17.7681	0	4.75	4.68465	0	3.57895	0	0.0672176	0.0048647	inf	inf	1.71048e-295	1
chr5-chr5-67539|GM12878_Trac	chr5	143187485	143189391	chr5	143205566	143207079	17884.5	143188438	1.43206e+08	813	1704	82	74	1013.31	2196.59	39	42.3322	0	16.75	17.495	0.75	2.32836	0	0.0979173	0.00308899	inf	inf	3.31078e-52	1
chr5-chr5-67541|GM12878_Trac	chr5	75992376	75993825	chr5	76007213	76008281	14646.5	7.59931e+07	76007747	666	362	85	51	822.587	434.874	18	18.8623	0	6	5.98072	0	3	0	0.061388	0.00419597	inf	inf	1.71048e-295	1
chr5-chr5-67543|GM12878_Trac	chr5	32572587	32573312	chr5	32586394	32587504	13999.5	3.25729e+07	32586949	563	523	69	365	690.072	638.897	12	12.3449	1	1.75	1.64923	0	6.85714	1	0.0561357	0.00575546	3.28592	3.62584	0.000142245	1
chr5-chr5-67544|GM12878_Trac	chr5	116577074	116577614	chr5	116681312	116681931	104278	116577344	1.16682e+08	558	527	40	22	683.666	644.007	12	12.3449	0	3.25	3.15039	0	3.69231	0	0.0888775	0.0091124	inf	inf	1.71048e-295	1
chr5-chr5-67545|GM12878_Trac	chr5	74476198	74476770	chr5	74489750	74491283	14032.5	74476484	7.44905e+07	281	1182	24	57	333.698	1498.53	15	15.5886	0	1.75	1.64923	0	8.57143	0	0.0611692	0.00501723	inf	inf	1.71048e-295	1
chr5-chr5-67546|GM12878_Trac	chr5	124747879	124749128	chr5	124951764	124953094	203926	1.24749e+08	124952429	1431	842	611	93	1830.07	1051.13	18	18.8623	0	4.75	4.68465	0	3.78947	0	0.0599122	0.0040951	inf	inf	1.71048e-295	1
chr5-chr5-67547|GM12878_Trac	chr5	14212141	14214713	chr5	14224733	14225357	11618	14213427	14225045	2911	298	500	168	3845.11	354.834	23	24.3722	0	5	4.94274	0.75	4.6	0	0.0617753	0.00330453	inf	inf	1.34702e-22	1
chr5-chr5-67548|GM12878_Trac	chr5	5039946	5040674	chr5	5062696	5064148	23112	5040310	5063422	270	450	29	65	320.053	545.971	14	14.5038	0	2.75	2.64552	0	5.09091	0	0.0551271	0.00484462	inf	inf	1.71048e-295	1
chr5-chr5-67551|GM12878_Trac	chr5	119333004	119334078	chr5	119353931	119355568	21208.5	119333541	1.19355e+08	1104	2093	468	310	1395.3	2723.42	24	25.4812	3	10	10.2024	1	2.4	3	0.0759934	0.0116871	2.70095	3.0864	5.2553e-10	1
chr5-chr5-67554|GM12878_Trac	chr5	137857079	137858432	chr5	137871545	137872218	14126	1.37858e+08	1.37872e+08	861	228	214	105	1075.94	268.195	15	15.5886	0	2.75	2.64552	0	5.45455	0	0.0635544	0.00521287	inf	inf	1.71048e-295	1
chr5-chr5-67558|GM12878_Trac	chr5	124748032	124749082	chr5	124908986	124909603	160738	124748557	1.24909e+08	1336	640	543	81	1703.24	789.042	14	14.5038	0	3.25	3.15039	0	4.30769	0	0.0720919	0.00633549	inf	inf	1.71048e-295	1
chr5-chr5-67559|GM12878_Trac	chr5	68644572	68645519	chr5	68656899	68657756	12282	6.8645e+07	6.86573e+07	528	243	43	43	645.284	286.67	15	15.5886	0	3.5	3.40419	0.5	4.28571	0	0.0713754	0.00585436	inf	inf	2.4991e-12	1
chr5-chr5-67561|GM12878_Trac	chr5	134041773	134043168	chr5	134067821	134069395	26137.5	1.34042e+08	134068608	474	914	83	224	576.451	1145.28	20	21.0588	1	7.5	7.55222	0.5	2.66667	1	0.0578247	0.00355718	4.02288	4.39635	1.29015e-15	1
chr5-chr5-67563|GM12878_Trac	chr5	170292983	170293712	chr5	170332182	170333579	39533	1.70293e+08	1.70333e+08	590	754	102	328	724.71	936.553	14	14.5038	0	4	3.91423	0	3.5	0	0.0565274	0.00496767	inf	inf	1.71048e-295	1
chr5-chr5-67564|GM12878_Trac	chr5	158848202	158849323	chr5	158880013	158881441	31964.5	1.58849e+08	158880727	732	968	39	82	908.002	1216.12	17	17.7681	0	3.25	3.15039	0	5.23077	0	0.0572497	0.0041433	inf	inf	1.71048e-295	1
chr5-chr5-67566|GM12878_Trac	chr5	131209293	131210017	chr5	131281093	131282028	71905.5	131209655	1.31282e+08	1631	1073	465	184	2098.3	1354.37	15	15.5886	0	3	2.89748	0.25	5	0	0.0776138	0.00636605	inf	inf	9.6378e-17	1
chr5-chr5-67567|GM12878_Trac	chr5	133938839	133939668	chr5	133957239	133957976	18354	1.33939e+08	1.33958e+08	449	510	196	86	544.703	622.303	12	12.3449	0	4	3.91423	0.5	3	0	0.0657784	0.00674411	inf	inf	5.49868e-08	1
chr5-chr5-67568|GM12878_Trac	chr5	157820562	157821069	chr5	157917575	157918857	97400.5	1.57821e+08	157918216	249	282	178	219	294.074	334.94	12	12.3449	0	1.25	1.16011	0.75	9.6	0	0.0575791	0.00590345	inf	inf	5.66876e-06	1
chr5-chr5-67569|GM12878_Trac	chr5	124729025	124730760	chr5	124743009	124744558	13891	1.2473e+08	1.24744e+08	938	936	558	684	1176.74	1174.12	30	32.1767	6	14	14.5038	7	2.14286	0.857143	0.0784173	0.0192959	2.02288	2.42298	8.29217e-07	1
chr5-chr5-67570|GM12878_Trac	chr5	54243626	54244494	chr5	54419489	54419912	175640	54244060	5.44197e+07	215	243	70	191	252.228	286.67	13	13.4224	1	2	1.89632	1.25	6.5	0.8	0.0864393	0.00818069	3.40139	3.74657	0.000157089	1
chr5-chr5-67571|GM12878_Trac	chr5	5006390	5007254	chr5	5039418	5040536	33155	5006822	5039977	293	329	49	34	348.612	393.515	16	16.6768	0	3.5	3.40419	0	4.57143	0	0.0692963	0.00532859	inf	inf	1.71048e-295	1
chr5-chr5-67572|GM12878_Trac	chr5	72491976	72493759	chr5	72508142	72508530	15468.5	7.24929e+07	72508336	366	565	81	42	439.899	692.635	12	12.3449	0	0	0	0	12	0	0.0474477	0.0048647	inf	inf	1.71048e-295	1
chr5-chr5-67578|GM12878_Trac	chr5	66701357	66701862	chr5	66713589	66714645	12507.5	6.67016e+07	66714117	563	303	39	44	690.072	361.061	12	12.3449	0	3.25	3.15039	0.25	3.69231	0	0.0659891	0.00676571	inf	inf	1.69009e-11	1
chr5-chr5-67582|GM12878_Trac	chr5	163079733	163080327	chr5	163093905	163095569	14707	163080030	163094737	232	1021	75	60	273.116	1285.82	18	18.8623	0	3.25	3.15039	0	5.53846	0	0.0684294	0.00467727	inf	inf	1.71048e-295	1
chr5-chr5-67583|GM12878_Trac	chr5	43007443	43007945	chr5	43018729	43020330	11835.5	43007694	4.30195e+07	468	899	643	91	568.825	1125.64	13	13.4224	1	0.5	0.445088	0	13	1	0.0530638	0.005022	3.40139	3.74657	1.08783e-05	1
chr5-chr5-67584|GM12878_Trac	chr5	95643988	95644967	chr5	95760344	95761004	116196	9.56445e+07	95760674	508	860	419	173	619.751	1074.63	12	12.3449	0	3.25	3.15039	0.25	3.69231	0	0.0628487	0.00644373	inf	inf	1.69009e-11	1
chr5-chr5-67585|GM12878_Trac	chr5	151233595	151234079	chr5	151256724	151258106	23578	151233837	151257415	684	828	118	188	845.845	1032.86	12	12.3449	0	1.5	1.40374	0	8	0	0.0552031	0.00565984	inf	inf	1.71048e-295	1
chr5-chr5-67586|GM12878_Trac	chr5	89279925	89281454	chr5	89301218	89302660	21249.5	8.92807e+07	89301939	774	1169	394	82	962.542	1481.31	21	22.1609	0	10.5	10.7363	1.25	2	0	0.0606751	0.00355479	inf	inf	6.2476e-15	1
chr5-chr5-67587|GM12878_Trac	chr5	119315724	119316665	chr5	119341340	119342306	25628.5	1.19316e+08	119341823	585	2005	384	448	718.29	2603.82	14	14.5038	2	5.75	5.72043	1.25	2.43478	1.6	0.063019	0.0110763	2.50831	2.85836	0.00501268	1
chr5-chr5-67588|GM12878_Trac	chr5	151065428	151066468	chr5	151078670	151079497	13135.5	151065948	1.51079e+08	399	691	134	98	481.451	854.898	13	13.4224	1	4.5	4.42718	0.75	2.88889	1	0.0597713	0.00565681	3.40139	3.74657	1.08783e-05	1
chr5-chr5-67591|GM12878_Trac	chr5	143053034	143058350	chr5	143204814	143209608	151519	143055692	143207211	3092	3110	156	218	4095.43	4120.36	77	86.2076	0	25	26.5923	0.25	3.08	0	0.0653783	0.00104464	inf	inf	9.21157e-178	1
chr5-chr5-67592|GM12878_Trac	chr5	157502173	157502788	chr5	157570698	157571954	68845.5	1.57502e+08	157571326	906	1182	145	630	1134.8	1498.53	18	18.8623	2	4	3.91423	0.25	4.5	2	0.0825834	0.0112894	2.87088	3.23743	1.05862e-06	1
chr5-chr5-67598|GM12878_Trac	chr5	143035589	143036861	chr5	143053678	143054914	18071	143036225	143054296	535	895	65	53	654.231	1120.4	16	16.6768	0	5.5	5.46065	0	2.90909	0	0.0547629	0.00421103	inf	inf	1.71048e-295	1
chr5-chr5-67603|GM12878_Trac	chr5	131163217	131164370	chr5	131209339	131210152	45952	1.31164e+08	1.3121e+08	483	1778	459	472	587.9	2296.42	14	14.5038	2	3	2.89748	0.25	4.66667	2	0.0611278	0.0107439	2.50831	2.85836	0.00501268	1
chr5-chr5-67605|GM12878_Trac	chr5	67208967	67210007	chr5	67221717	67223047	12895	67209487	67222382	602	592	340	80	740.128	727.279	16	16.6768	1	4.5	4.42718	0.25	3.55556	1	0.0579516	0.00445623	3.70095	4.05977	3.19477e-09	1
chr5-chr5-67606|GM12878_Trac	chr5	143002314	143003735	chr5	143230063	143230442	227228	1.43003e+08	1.4323e+08	1358	1087	90	30	1732.58	1372.85	15	15.5886	0	0	0	0	15	0	0.071534	0.00586737	inf	inf	1.71048e-295	1
chr5-chr5-67609|GM12878_Trac	chr5	17217888	17218990	chr5	17317064	17317943	99064.5	17218439	1.73175e+07	513	849	20	28	626.13	1060.27	14	14.5038	0	4.5	4.42718	0	3.11111	0	0.0606649	0.00533128	inf	inf	1.71048e-295	1
chr5-chr5-67610|GM12878_Trac	chr5	42993063	42994060	chr5	43019270	43020735	26441	4.29936e+07	4.302e+07	588	884	257	110	722.142	1106.01	19	19.9592	0	4.25	4.17036	0	4.47059	0	0.066246	0.00428971	inf	inf	1.71048e-295	1
chr5-chr5-67611|GM12878_Trac	chr5	158819604	158820541	chr5	158880013	158881137	60502.5	1.5882e+08	158880575	1050	739	42	61	1324.03	917.082	15	15.5886	0	6.25	6.2415	0	2.4	0	0.0624751	0.00512434	inf	inf	1.71048e-295	1
chr5-chr5-67616|GM12878_Trac	chr5	10562350	10562624	chr5	10631789	10632826	69820.5	10562487	1.06323e+07	304	936	177	137	362.307	1174.12	12	12.3449	0	0	0	0	12	0	0.0785728	0.00805589	inf	inf	1.71048e-295	1
chr5-chr5-67617|GM12878_Trac	chr5	88733526	88735229	chr5	89313821	89314519	579792	8.87344e+07	89314170	1891	1255	1014	168	2449.23	1595.43	16	16.6768	0	2.5	2.39461	0.75	6.4	0	0.0572034	0.0043987	inf	inf	4.04858e-11	1
chr5-chr5-67619|GM12878_Trac	chr5	123423724	123424179	chr5	123437884	123439340	14660.5	1.23424e+08	123438612	617	459	446	120	759.42	557.393	14	14.5038	1	0	0	0.25	14	1	0.0628871	0.00552657	3.50831	3.85836	7.73112e-07	1
chr5-chr5-67620|GM12878_Trac	chr5	157172116	157172995	chr5	157213817	157215610	42158	1.57173e+08	1.57215e+08	701	728	60	68	867.837	902.815	18	18.8623	0	4	3.91423	0	4.5	0	0.0578269	0.00395257	inf	inf	1.71048e-295	1
chr5-chr5-67622|GM12878_Trac	chr5	77630681	77631646	chr5	77775719	77776740	145066	7.76312e+07	7.77762e+07	677	690	69	564	836.797	853.604	13	13.4224	1	4	3.91423	0.25	3.25	1	0.0561899	0.00531786	3.40139	3.74657	1.08783e-05	1
chr5-chr5-67623|GM12878_Trac	chr5	40484575	40485632	chr5	40578559	40579322	93837	4.04851e+07	4.05789e+07	818	561	97	43	1019.82	687.509	18	18.8623	0	4.5	4.42718	0	4	0	0.0848975	0.00580289	inf	inf	1.71048e-295	1
chr5-chr5-67624|GM12878_Trac	chr5	154202108	154203477	chr5	154384474	154384843	181866	1.54203e+08	1.54385e+08	649	715	507	195	800.647	885.966	15	15.5886	0	0	0	0.5	15	0	0.0740859	0.00607668	inf	inf	2.4991e-12	1
chr5-chr5-67626|GM12878_Trac	chr5	169646715	169647437	chr5	169670624	169671794	24133	169647076	169671209	576	838	113	96	706.74	1045.91	15	15.5886	0	3.25	3.15039	0.25	4.61538	0	0.0680556	0.00558207	inf	inf	9.6378e-17	1
chr5-chr5-67627|GM12878_Trac	chr5	54610179	54611401	chr5	54646168	54646988	35788	54610790	54646578	377	514	55	42	453.732	627.407	17	17.7681	0	4.5	4.42718	0	3.77778	0	0.071464	0.00517202	inf	inf	1.71048e-295	1
chr5-chr5-67629|GM12878_Trac	chr5	96919677	96920521	chr5	96957124	96958469	37697.5	96920099	9.69578e+07	929	1532	104	273	1164.94	1965.33	16	16.6768	0	5.25	5.20141	0.75	3.04762	0	0.0627434	0.0048247	inf	inf	4.04858e-11	1
chr5-chr5-67630|GM12878_Trac	chr5	18745678	18746837	chr5	18761115	18762399	15499.5	1.87463e+07	18761757	944	241	431	141	1184.61	284.203	17	17.7681	2	5	4.94274	1.5	3.4	1.33333	0.0597337	0.00864615	2.78842	3.15121	9.58904e-06	1
chr5-chr5-67631|GM12878_Trac	chr5	14398980	14399395	chr5	14414636	14415549	15905	1.43992e+07	1.44151e+07	229	991	204	73	269.425	1246.34	12	12.3449	1	2	1.89632	0	6	1	0.077567	0.00795276	3.28592	3.62584	0.000142245	1
[truncated: 34,611 more rows]

## Sheet: K562 specific loops
loopId	chrA	startA	endA	chrB	startB	endB	distance(bp)	centerA	centerB	rawTargetAnchorAReads	rawTargetAnchorBReads	rawControlAnchorAReads	rawControlAnchorBReads	scaledTargetAnchorAReads	scaledTargetAnchorBReads	rawTargetCounts	scaledTargetCounts	rawControlCounts	rawTargetNearbyMedianCounts	scaledTargetNearbyMedianCounts	rawControlNearbyMedianCounts	rawTargetES	rawControlES	targetDensity	controlDensity	rawFc	scaledFc	poissonPvalue	significant
[truncated: 33,350 more rows]
