# Supplementary material for: Hi-TrAC reveals division of labor of transcription factors in organizing chromatin loops
Source: Nat Commun. 2022 Nov 5;13:6679. doi: 10.1038/s41467-022-34276-8 (PMC9637178; doi:10.1038/s41467-022-34276-8)
Supplement: Supplementary file 7 — Supplementary Data 5 [file 41467_2022_34276_MOESM7_ESM.xlsx]

## Sheet: GM12878
	SCC	coBinding	perBgMeanSCC	perBgCorrFDR	perBgCorrES	perBgMeanCoBinding	perBgCoBindingFDR	perBgCoBindingES	bgSCC	bgSCCES	bgCoBinding	bgCobindingES	fgPeaksRatio	bgPeaksRatio	peaksES	peaks
CTCF	0.248906	0.240658	-0.000149499	0	-1664.94	0.179829	0	1.33826	0.0565469	4.40176	0.00763636	32.5949	0.450155	0.15608	2.88413	60879
NFIC	0.226971	0.32317	7.70978e-07	0	294394	0.266487	0	1.2127	0.0224829	10.0953	0.00155036	146.399	0.692068	0.102152	6.77489	43357
HCFC1	0.205222	0.158388	-0.000174869	0	-1173.57	0.11259	0	1.40677	0.0610685	3.36052	0.00158335	129.612	0.721741	0.115871	6.22885	33149
ZNF687	0.177716	0.165506	3.07659e-05	0	5776.39	0.124903	0	1.32507	0.0325635	5.45752	0.00105557	168.361	0.716017	0.118026	6.06658	26977
SMC1A	0.176789	0.516904	5.44392e-05	0	3247.45	0.479255	0	1.07856	0.031192	5.66776	0.0068117	25.9537	0.553834	0.125454	4.41465	84565
RAD21	0.171014	0.325487	-4.10221e-05	0	-4168.82	0.282898	0	1.15055	0.0277106	6.17142	0.00361201	47.3458	0.526946	0.114952	4.58405	59564
ZNF143	0.169284	0.334834	-8.60765e-05	0	-1966.67	0.292779	0	1.14364	0.0479003	3.53409	0.0034141	49.5839	0.662275	0.130057	5.09219	48125
MLLT1	0.166431	0.530656	4.43767e-05	0	3750.42	0.496002	0	1.06987	0.080787	2.06013	0.0125513	13.26	0.655285	0.192681	3.40089	72602
ATF2	0.165852	0.262999	5.51601e-05	0	3006.74	0.221691	0	1.18633	0.00824529	20.1148	0.00148439	111.731	0.50141	0.0986702	5.08168	49630
JUNB	0.162586	0.304376	-8.6752e-05	0	-1874.14	0.263738	0	1.15408	0.0143066	11.3644	0.00216061	75.2499	0.610188	0.116855	5.22173	48667
NIPBL	0.159924	0.220525	-2.51044e-05	0	-6370.36	0.181415	0	1.21558	0.0235878	6.77994	0.000395837	404.015	0.821141	0.0713203	11.5134	25070
MED1	0.156934	0.38357	0.000121295	0	1293.82	0.345577	0	1.10994	0.0439508	3.57069	0.00148439	105.723	0.803793	0.0945101	8.50483	41604
IKZF1	0.145974	0.635696	-1.99771e-05	0	-7307.05	0.610768	0	1.04081	0.0605174	2.41209	0.0178457	8.17979	0.532108	0.167509	3.17659	103821
ZBTB2	0.145755	0.343995	2.60115e-05	0	5603.51	0.308003	0	1.11686	0.026511	5.49792	0.00514588	28.3247	0.490653	0.124124	3.95293	69326
NBN	0.142935	0.467531	-9.37144e-05	0	-1525.22	0.435431	0	1.07372	0.0510591	2.79941	0.00371097	38.5169	0.722138	0.128112	5.63678	54070
RELB	0.141045	0.581237	-1.23989e-05	0	-11375.6	0.554412	0	1.04839	0.0525452	2.68426	0.00839505	16.801	0.639455	0.147931	4.32266	75569
EED	0.139932	0.586367	-2.14996e-06	0	-65085.9	0.560014	0	1.04706	0.0575901	2.42979	0.00926919	15.0965	0.665863	0.144005	4.62389	87976
MTA3	0.134962	0.168065	-2.46595e-05	0	-5473.02	0.136614	0	1.23022	0.0139302	9.6884	0.00051129	263.963	0.708631	0.118519	5.97905	26173
MTA2	0.132779	0.380978	6.65493e-06	0	19952	0.348876	0	1.09202	0.0227359	5.84007	0.00348007	38.1542	0.587986	0.124613	4.7185	58782
TBX21	0.130659	0.520397	0.000119007	0	1097.92	0.493099	0	1.05536	0.0341606	3.82485	0.0063169	20.6841	0.610878	0.142223	4.2952	68287
FOXM1	0.129539	0.199446	-0.000138348	0	-936.329	0.168077	0	1.18664	0.01569	8.25617	0.000280385	462.004	0.786695	0.0663987	11.848	23886
IKZF2	0.12589	0.448782	8.51819e-05	0	1477.89	0.420091	0	1.0683	0.0287138	4.3843	0.0043707	28.8031	0.63515	0.127548	4.9797	62941
ATF7	0.123286	0.521726	-0.000188463	0	-654.166	0.496013	0	1.05184	0.0369945	3.33255	0.00544276	22.6514	0.611714	0.125709	4.8661	69629
EBF1	0.122657	0.451473	9.47572e-05	0	1294.44	0.423623	0	1.06574	0.0572023	2.14427	0.0117926	10.4012	0.554369	0.149781	3.70119	95072
NFATC1	0.122594	0.101788	-0.000113437	0	-1080.72	0.0771683	0	1.31904	0.0209968	5.8387	0.00212762	57.6201	0.420881	0.21342	1.97208	34739
RUNX3	0.122537	0.666857	3.43627e-05	0	3565.99	0.647608	0	1.02972	0.0241457	5.07491	0.0127328	9.62376	0.579061	0.13988	4.13968	114798
ZBED1	0.116246	0.121065	-5.74468e-05	0	-2023.53	0.0961813	0	1.25872	0.0144392	8.05068	0.000148439	783.121	0.812384	0.0755054	10.7593	15681
E2F8	0.114109	0.185782	0.000125983	0	905.744	0.158471	0	1.17234	0.0300933	3.79183	0.00150088	76.0278	0.693625	0.150063	4.62223	29441
GTF2F1	0.113796	0.125272	5.42176e-05	0	2098.88	0.100637	0	1.24479	0.0457889	2.48524	0.000610249	186.475	0.801765	0.103184	7.77026	17338
NFATC3	0.110872	0.396927	-6.97146e-05	0	-1590.37	0.370502	0	1.07132	0.0250876	4.41939	0.00237502	46.6825	0.678731	0.115725	5.86505	51225
DPF2	0.106025	0.377705	-0.000176444	0	-600.9	0.352081	0	1.07278	0.0461981	2.29502	0.00417278	25.4088	0.620793	0.126373	4.9124	56816
SMARCA5	0.104037	0.284341	-6.72147e-05	0	-1547.84	0.258322	0	1.10072	0.0505711	2.05724	0.00344708	30.1812	0.653651	0.128855	5.07277	51298
TARDBP	0.103593	0.561005	-7.14223e-05	0	-1450.43	0.540834	0	1.0373	0.046111	2.2466	0.00780129	13.2789	0.632417	0.146841	4.30682	73801
BCL11A	0.103334	0.375255	7.82221e-05	0	1321.03	0.350313	0	1.0712	0.0267699	3.86008	0.00196269	52.6492	0.686118	0.0929207	7.38391	56037
BCL3	0.103156	0.144878	9.62237e-05	0	1072.05	0.121479	0	1.19262	0.0353007	2.92222	0.00239152	43.1343	0.477458	0.148732	3.2102	37840
TRIM22	0.10262	0.604424	3.19778e-05	0	3209.1	0.586009	0	1.03142	0.0455057	2.2551	0.00590457	17.3798	0.666187	0.125296	5.3169	74296
MEF2A	0.099459	0.270809	-1.67292e-05	0	-5945.22	0.245942	0	1.10111	0.0180976	5.49569	0.000742195	134.007	0.726004	0.0836175	8.68245	34610
SKIL	0.0990992	0.444399	3.40903e-05	0	2906.96	0.421847	0	1.05346	0.01097	9.03364	0.00135244	73.2742	0.74496	0.09884	7.53703	48361
ZNF207	0.0950778	0.156884	0.000164363	0	578.463	0.134831	0	1.16356	0.0341118	2.78724	0.000709208	134.062	0.783199	0.108882	7.19309	21785
YY1	0.0930254	0.582467	-3.53833e-05	0	-2629.07	0.5651	0	1.03073	0.0431601	2.15535	0.0080157	11.6054	0.636527	0.127868	4.97799	94871
TAF1	0.0913941	0.186189	6.91445e-05	0	1321.78	0.164179	0	1.13406	0.0438641	2.08358	0.000593756	153.925	0.81344	0.0793856	10.2467	28645
MEF2B	0.0897218	0.245678	-0.000150682	0	-595.436	0.223277	0	1.10033	0.0301672	2.97415	0.00196269	45.7136	0.637592	0.121025	5.26828	37513
ZBTB40	0.0884287	0.101448	0.000134138	0	659.239	0.0833199	0	1.21757	0.0220027	4.01899	0.000775181	114.075	0.652219	0.12727	5.1247	23187
CREM	0.0859023	0.407812	5.49403e-05	0	1563.56	0.38764	0	1.05204	0.0292187	2.93998	0.0012205	70.383	0.767988	0.0802262	9.57278	46157
ZFP36	0.0851663	0.131654	0.000132201	0	644.22	0.112692	0	1.16826	0.0393535	2.16414	0.00166581	51.1259	0.589767	0.129493	4.55442	31075
RELA	0.0748159	0.307539	-6.0983e-05	0	-1226.83	0.288926	0	1.06442	0.030677	2.43883	0.00130296	57.4198	0.750128	0.0971129	7.72428	37235
RAD51	0.0709925	0.147372	-5.29654e-05	0	-1340.36	0.130965	0	1.12527	0.0125449	5.65909	0.000890634	79.7102	0.604668	0.117562	5.1434	29006
CREB1	0.0704765	0.342633	-2.82747e-05	0	-2492.57	0.325356	0	1.0531	0.0220828	3.19147	0.00105557	66.7666	0.746619	0.0875111	8.5317	41629
CBFB	0.0695303	0.278058	-0.000253327	0	-274.469	0.26062	0	1.06691	0.0269237	2.58249	0.000692715	100.374	0.791005	0.0794622	9.95448	33173
ARNT	0.0672369	0.10092	-6.89646e-05	0	-974.948	0.0869265	0	1.16099	0.018813	3.57397	0.000214412	313.588	0.757075	0.0740288	10.2268	15548
PML	0.0631999	0.128951	-0.000221899	0	-284.814	0.114744	0	1.12382	0.0279967	2.25741	0.000544276	116.117	0.710621	0.122125	5.81879	21871
BATF	0.0604256	0.528097	1.70532e-05	0	3543.37	0.515872	0	1.0237	0.010544	5.73079	0.00498095	12.1313	0.591293	0.111611	5.29781	87608
SPI1	0.0548924	0.339173	-0.000157671	0	-348.145	0.325686	0	1.04141	0.0213346	2.57293	0.00760337	7.21948	0.481399	0.139031	3.46252	80881
USF2	0.0478056	0.124723	-0.00010957	0	-436.3	0.114006	0	1.094	0.0135956	3.51624	0.00178127	26.8379	0.515311	0.145911	3.53169	34713
SRF	0.0377296	0.107698	0.000125114	0	301.561	0.0995766	0	1.08156	0.00499977	7.54627	0.00051129	73.793	0.607178	0.115238	5.26889	24688
IRF4	0.034059	0.472233	-3.6552e-05	0	-931.795	0.464836	0	1.01591	0.0100591	3.38591	0.00136894	24.8799	0.724619	0.0848239	8.54263	57248

## Sheet: K562
	SCC	coBinding	perBgMeanSCC	perBgCorrFDR	perBgCorrES	perBgMeanCoBinding	perBgCoBindingFDR	perBgCoBindingES	bgSCC	bgSCCES	bgCoBinding	bgCobindingES	fgPeaksRatio	bgPeaksRatio	peaksES	peaks
SMC3	0.235662	0.20178	7.99894e-06	0	29461.7	0.146133	0	1.3808	0.0200948	11.7276	0.00113961	206.792	0.582108	0.0878904	6.62311	36921
HDGF	0.223241	0.424917	-0.000115134	0	-1938.97	0.371768	0	1.14296	0.0873292	2.55631	0.0237868	9.38505	0.589577	0.225377	2.61596	83336
CTCF	0.219006	0.319464	4.49885e-05	0	4868.04	0.26477	0	1.20657	0.0395251	5.54093	0.0122457	17.8844	0.392189	0.141595	2.7698	88386
RAD21	0.195303	0.233343	-2.6654e-05	0	-7327.35	0.185451	0	1.25825	0.0159212	12.2668	0.00404045	48.337	0.414628	0.111588	3.71571	63645
ZNF143	0.192598	0.266434	-0.000169134	0	-1138.73	0.218447	0	1.21967	0.0388724	4.95462	0.00377108	51.0723	0.510907	0.113704	4.49332	51986
RB1	0.178113	0.218402	-0.00012392	0	-1437.32	0.175029	0	1.2478	0.0340479	5.23124	0.00105673	168.55	0.725098	0.0960268	7.551	30731
ZNF592	0.172679	0.19648	7.96899e-05	0	2166.89	0.155269	0	1.26542	0.0589112	2.93118	0.00435125	39.685	0.61445	0.166013	3.70122	39515
CTCFL	0.170486	0.179686	0.000125869	0	1354.47	0.139807	0	1.28525	0.0564367	3.02084	0.00437197	38.9953	0.494273	0.150093	3.29311	45052
THAP1	0.163268	0.106019	-0.00013131	0	-1243.38	0.0736993	0	1.43854	0.0768779	2.12373	0.0037918	43.0581	0.529482	0.163931	3.22991	33325
HCFC1	0.151842	0.197542	-5.4284e-05	0	-2797.17	0.161047	0	1.22661	0.0428275	3.54542	0.000828809	183.204	0.764036	0.0817405	9.34709	26682
SIN3A	0.146909	0.156358	-3.26029e-05	0	-4506.01	0.122903	0	1.27221	0.0399279	3.67936	0.000642327	228.714	0.815538	0.0864579	9.43278	25550
MAZ	0.144846	0.451229	8.5388e-05	0	1696.33	0.418151	0	1.0791	0.0463916	3.12225	0.00346028	41.8596	0.693151	0.103686	6.68507	60085
REST	0.14263	0.50433	-4.83873e-05	0	-2947.67	0.473718	0	1.06462	0.0401907	3.54883	0.00895114	15.9343	0.54556	0.123004	4.43529	89070
XRCC5	0.14225	0.310005	-5.06676e-06	0	-28075.1	0.274524	0	1.12925	0.032511	4.37543	0.00296299	48.0087	0.631811	0.114494	5.5183	48448
ZNF384	0.141097	0.198341	0.000193055	0	730.862	0.164377	0	1.20662	0.0157881	8.93687	0.00242427	58.2017	0.613775	0.142486	4.30761	39288
CHD2	0.13855	0.126383	0.000141689	0	977.845	0.0967276	0	1.30659	0.0399101	3.47156	0.000745928	185.742	0.737953	0.111444	6.62175	21374
ZKSCAN1	0.137897	0.285736	-3.96452e-05	0	-3478.27	0.251253	0	1.13724	0.0601561	2.29232	0.00468277	29.4477	0.618723	0.13835	4.47217	51818
HDAC8	0.135948	0.168275	0.000193794	0	701.511	0.136645	0	1.23148	0.0459842	2.95641	0.00221707	61.3191	0.6557	0.146259	4.48314	28388
SMAD5	0.13075	0.137491	-9.74099e-05	0	-1342.27	0.108581	0	1.26625	0.0538572	2.42772	0.00304587	42.927	0.62345	0.191208	3.26058	34601
NFYA	0.12995	0.256793	-3.16929e-05	0	-4100.29	0.224388	0	1.14442	0.0126319	10.2874	0.000497286	261.319	0.74778	0.0837048	8.93354	27143
RBM39	0.128726	0.133546	0.000110385	0	1166.15	0.105351	0	1.26762	0.0203651	6.32091	0.00145042	88.751	0.616894	0.14616	4.22067	29454
E2F4	0.126447	0.211431	5.05566e-05	0	2501.11	0.180546	0	1.17107	0.0392665	3.22023	0.0016369	77.2481	0.67858	0.112529	6.0303	36373
SMARCA5	0.124938	0.110126	1.97129e-06	0	63378.8	0.0843773	0	1.30517	0.0573457	2.17868	0.00576023	21.6898	0.522785	0.214118	2.44158	34014
DPF2	0.124481	0.554183	0.000115328	0	1079.36	0.529539	0	1.04654	0.051103	2.43588	0.0206374	6.03182	0.564111	0.188436	2.99365	90312
KDM4B	0.121932	0.133758	0.000105546	0	1155.25	0.106948	0	1.25068	0.03035	4.01752	0.000725208	168.134	0.72424	0.10028	7.22218	23923
ETS1	0.12122	0.151755	0.000110366	0	1098.35	0.124121	0	1.22264	0.0395916	3.06176	0.00111889	108.339	0.723133	0.114784	6.29994	28436
PHF8	0.121037	0.170683	-6.62048e-05	0	-1828.22	0.142235	0	1.20001	0.0420975	2.87516	0.000808089	149.782	0.788316	0.0955208	8.25282	25094
HNRNPLL	0.120848	0.224765	3.68361e-05	0	3280.69	0.194975	0	1.15279	0.0466576	2.5901	0.00381252	31.6976	0.583406	0.144988	4.02382	43438
MTA3	0.120433	0.449519	-0.000132393	0	-909.66	0.42208	0	1.06501	0.0574036	2.09801	0.0071692	16.7987	0.643657	0.154592	4.16359	56426
ILF3	0.119007	0.460951	2.6793e-05	0	4441.74	0.434212	0	1.06158	0.030593	3.89002	0.0033774	35.2364	0.67124	0.115019	5.83588	53504
KDM5B	0.117922	0.151371	-3.94701e-05	0	-2987.63	0.124438	0	1.21644	0.0345282	3.41524	0.000725208	162.604	0.802452	0.095608	8.39315	32058
HMBOX1	0.116972	0.17822	7.04276e-05	0	1660.88	0.150464	0	1.18447	0.015962	7.32814	0.00288011	40.6136	0.54953	0.146716	3.74553	42722
BRD9	0.116804	0.123237	-9.84253e-05	0	-1186.73	0.0980897	0	1.25637	0.0237946	4.90886	0.000580167	201.329	0.736239	0.100961	7.29231	20602
CBX1	0.116798	0.127739	-0.000185991	0	-627.977	0.102288	0	1.24882	0.048852	2.39085	0.00283867	41.1452	0.564185	0.155063	3.63843	33193
E2F8	0.11645	0.119777	-0.000236142	0	-493.134	0.0949012	0	1.26213	0.0259794	4.48239	0.0015333	75.9472	0.630222	0.187023	3.36975	22024
IRF2	0.116217	0.158675	-4.08049e-05	0	-2848.12	0.131791	0	1.20399	0.00802629	14.4795	0.000290083	400.633	0.743631	0.0799201	9.30469	24024
GFI1B	0.115123	0.454456	1.91738e-05	0	6004.17	0.428429	0	1.06075	0.0288225	3.99419	0.00462061	24.915	0.645442	0.115541	5.58624	69196
KLF13	0.114533	0.111168	3.27296e-05	0	3499.39	0.087332	0	1.27294	0.027398	4.18036	0.000476565	240.331	0.755106	0.102365	7.37659	16109
CBX3	0.113929	0.435083	3.12185e-05	0	3649.42	0.408822	0	1.06424	0.0542237	2.1011	0.0141726	8.03869	0.508649	0.158255	3.2141	93823
NEUROD1	0.110424	0.340647	-2.19706e-05	0	-5025.97	0.313432	0	1.08683	0.0366632	3.01184	0.00211346	52.2478	0.713244	0.102717	6.94378	48142
ZBTB2	0.110357	0.165432	-0.000107622	0	-1025.41	0.13958	0	1.18521	0.0441167	2.50147	0.00186482	59.1781	0.678635	0.138602	4.89628	28102
NFE2L2	0.109477	0.382236	-1.95694e-05	0	-5594.32	0.355883	0	1.07405	0.0157395	6.95556	0.00248643	44.03	0.641831	0.104891	6.11904	55982
ZNF24	0.109321	0.33561	-0.000189211	0	-577.771	0.30857	0	1.08763	0.0424608	2.57463	0.0118727	9.20775	0.51935	0.176015	2.95061	70051
MLLT1	0.107566	0.311259	-0.000148339	0	-725.138	0.284451	0	1.09424	0.035925	2.99418	0.0050143	21.4519	0.623993	0.150732	4.13976	52265
GABPB1	0.107401	0.199413	6.56617e-05	0	1635.67	0.173332	0	1.15047	0.0191092	5.62037	0.00157474	68.2024	0.628357	0.128125	4.90423	32437
CTBP1	0.106213	0.478351	-9.19285e-05	0	-1155.39	0.455014	0	1.05129	0.0462045	2.29876	0.00930339	11.4166	0.581025	0.152162	3.81846	72620
E2F6	0.103931	0.280708	0.000125237	0	829.869	0.254759	0	1.10186	0.0427963	2.4285	0.00393684	26.3995	0.603579	0.12898	4.67963	54210
MAX	0.103821	0.611128	2.61006e-05	0	3977.73	0.59274	0	1.03102	0.0447654	2.31923	0.0228337	4.54684	0.496742	0.149629	3.31983	136578
ERG	0.103524	0.120647	-0.000249713	0	-414.571	0.098309	0	1.22723	0.0229732	4.50628	0.00140898	73.4745	0.539743	0.138849	3.88725	28873
JUND	0.103509	0.567941	1.24159e-05	0	8336.81	0.548044	0	1.03631	0.0275485	3.75733	0.0116033	8.92062	0.548223	0.133973	4.09205	103551
MYC	0.102382	0.417582	-5.55725e-05	0	-1842.32	0.393636	0	1.06083	0.035291	2.90109	0.00248643	41.1765	0.703136	0.0977326	7.19449	54557
ZEB2	0.101969	0.319302	4.28664e-05	0	2378.76	0.294002	0	1.08605	0.0306738	3.3243	0.00602959	16.9114	0.58492	0.157959	3.70298	54628
YY1	0.101885	0.369135	-1.75855e-05	0	-5793.69	0.344429	0	1.07173	0.028544	3.56939	0.00700344	14.5478	0.540329	0.133306	4.0533	78256
BRD4	0.100852	0.351563	2.43342e-05	0	4144.46	0.326875	0	1.07553	0.0258524	3.90107	0.00157474	64.0437	0.683244	0.0983954	6.94387	42004
NRF1	0.100714	0.173202	7.02498e-05	0	1433.66	0.149339	0	1.15979	0.0266179	3.7837	0.00116033	86.7976	0.624981	0.114635	5.45192	26580
L3MBTL2	0.100227	0.368569	-0.000150675	0	-665.192	0.344229	0	1.07071	0.0243063	4.12352	0.00476565	21.0312	0.578435	0.141701	4.08208	57092
IRF1	0.100143	0.143652	0.000202153	0	495.381	0.120983	0	1.18737	0.0123687	8.09646	0.000994571	100.689	0.606773	0.129836	4.67339	26341
ARID1B	0.0999495	0.338149	4.81798e-05	0	2074.51	0.313532	0	1.07851	0.029999	3.33176	0.00897186	11.1403	0.519393	0.155658	3.33677	70488
NONO	0.097851	0.138027	-1.05005e-05	0	-9318.66	0.116047	0	1.18941	0.0276398	3.54022	0.000435125	224.88	0.770737	0.0813177	9.4781	20217
SMAD1	0.0977228	0.153586	0.000113908	0	857.909	0.131044	0	1.17202	0.0276048	3.54007	0.000600887	162.631	0.76599	0.0928606	8.24882	25016
NFRKB	0.0968305	0.125028	-3.43228e-05	0	-2821.17	0.10387	0	1.20369	0.0342047	2.83091	0.000953131	101.592	0.704349	0.118548	5.94149	20903
JUN	0.0968012	0.304805	-2.70656e-05	0	-3576.54	0.280684	0	1.08594	0.0175191	5.52545	0.00290083	33.3702	0.595998	0.122086	4.88178	50923
EP400	0.0962982	0.138918	6.69012e-05	0	1439.41	0.11725	0	1.1848	0.00965535	9.97356	0.000290083	331.967	0.748977	0.087714	8.53886	19803
BHLHE40	0.0957802	0.25219	-3.69892e-05	0	-2589.41	0.228283	0	1.10473	0.0420818	2.27605	0.00211346	45.3191	0.672244	0.107984	6.22542	38904
ZFX	0.0957304	0.112666	9.38826e-05	0	1019.68	0.092431	0	1.21892	0.0226305	4.23015	0.000393684	243.165	0.774283	0.0882214	8.77659	19077
NBN	0.0956671	0.288821	4.20141e-06	0	22770.2	0.264926	0	1.09019	0.0216983	4.40897	0.0016369	58.4441	0.715346	0.111912	6.39205	37333
NR2F2	0.0952191	0.384593	-8.08216e-05	0	-1178.14	0.361749	0	1.06315	0.0347539	2.73981	0.00462061	20.6075	0.652735	0.121503	5.37216	63669
AFF1	0.0950662	0.169732	4.34755e-05	0	2186.66	0.147261	0	1.15259	0.0143325	6.6329	0.00087025	109.24	0.670289	0.109345	6.13001	28067
SMARCE1	0.0939172	0.388477	0.000139048	0	675.429	0.366067	0	1.06122	0.0237285	3.958	0.00565662	16.603	0.637508	0.143979	4.4278	63058
MTA2	0.0931362	0.284148	3.58519e-06	0	25978	0.260875	0	1.08921	0.0324289	2.87201	0.00290083	32.1067	0.66013	0.133008	4.9631	42990
CC2D1A	0.0925494	0.123177	-2.3164e-05	0	-3995.39	0.103001	0	1.19587	0.0255717	3.61921	0.000663048	139.582	0.698598	0.100713	6.93649	20325
SKIL	0.0918245	0.141214	-6.98e-05	0	-1315.54	0.120392	0	1.17295	0.021608	4.24955	0.000435125	211.03	0.759958	0.0903931	8.40726	19205
SMARCA4	0.0914199	0.518341	-5.96155e-05	0	-1533.49	0.499379	0	1.03797	0.0433813	2.10736	0.0185032	4.94077	0.513864	0.173592	2.96018	99106
ARNT	0.0912123	0.19735	-8.89935e-05	0	-1024.93	0.175131	0	1.12687	0.0188247	4.84535	0.00134682	67.7244	0.673271	0.12047	5.58868	31543
VEZF1	0.0909737	0.157198	-6.49739e-05	0	-1400.16	0.136005	0	1.15582	0.0323157	2.81515	0.00089097	102.106	0.713447	0.10562	6.75487	23329
TAF1	0.0902714	0.188902	0.000170107	0	530.673	0.167127	0	1.13029	0.0293023	3.08069	0.00087025	103.73	0.752077	0.091871	8.18622	30336
E4F1	0.0893348	0.31738	-1.29146e-05	0	-6917.37	0.295211	0	1.0751	0.0117362	7.61188	0.00180266	49.5572	0.686071	0.118293	5.79976	42344
ZBTB40	0.0892002	0.380425	0.000169507	0	526.231	0.359043	0	1.05955	0.0290844	3.06694	0.00700344	12.7366	0.589422	0.14618	4.03218	69524
TBP	0.0884854	0.291411	-0.000100534	0	-880.155	0.269297	0	1.08212	0.0155146	5.70337	0.00225851	39.1787	0.613688	0.117758	5.21145	47912
MNT	0.0883519	0.291887	0.000124892	0	707.426	0.269863	0	1.08161	0.0264538	3.33986	0.00167834	52.6425	0.697344	0.109232	6.38406	38020
JUNB	0.0857698	0.201042	-4.09448e-05	0	-2094.77	0.18008	0	1.1164	0.0213201	4.02296	0.00232067	36.9591	0.570111	0.126816	4.49559	41099
CBFA2T3	0.0849357	0.223824	-8.10327e-05	0	-1048.17	0.20278	0	1.10378	0.0263424	3.2243	0.00540798	15.7056	0.496084	0.147571	3.36165	55031
NR2F1	0.0842443	0.269884	1.98985e-05	0	4233.69	0.248828	0	1.08462	0.018152	4.64104	0.00513862	16.3943	0.549603	0.167662	3.27803	49039
CEBPB	0.0839311	0.327557	-4.29266e-05	0	-1955.22	0.306808	0	1.06763	0.0321405	2.61138	0.0319713	2.6252	0.315218	0.17991	1.75209	120177
RBBP5	0.0834273	0.185857	8.89729e-05	0	937.671	0.165742	0	1.12136	0.036609	2.27887	0.000600887	138.84	0.824077	0.0816537	10.0923	27188
TEAD4	0.0830525	0.54873	1.5671e-05	0	5299.76	0.532349	0	1.03077	0.0237234	3.50086	0.00886826	9.36514	0.582754	0.125068	4.65951	97923
NCOA1	0.0820918	0.224239	4.56646e-05	0	1797.71	0.20392	0	1.09964	0.0220846	3.71716	0.000828809	99.0479	0.733818	0.0965091	7.60362	27500
UBTF	0.0813286	0.214476	5.84626e-05	0	1391.12	0.194442	0	1.10303	0.0373961	2.17479	0.00107745	75.4823	0.724503	0.0897746	8.07025	37260
NCOR1	0.0813099	0.238685	3.07319e-05	0	2645.78	0.218452	0	1.09262	0.028969	2.80679	0.00192698	42.1955	0.664359	0.118441	5.60921	36685
CREB3L1	0.0809915	0.112301	-6.62916e-05	0	-1221.75	0.0950169	0	1.18191	0.0329554	2.45761	0.000414405	195.441	0.786337	0.0861599	9.12648	14682
ELF1	0.0804961	0.262752	-5.9263e-05	0	-1358.29	0.242617	0	1.08299	0.0249402	3.22756	0.00399901	20.129	0.556031	0.133164	4.17553	52792
ZNF639	0.0803309	0.148306	0.000130976	0	613.323	0.129822	0	1.14238	0.0153191	5.24384	0.00084953	94.5593	0.641059	0.118942	5.38966	26021
ARID3A	0.0791603	0.130602	3.32125e-05	0	2383.45	0.112947	0	1.15631	0.0124681	6.34904	0.000372964	212.246	0.706322	0.0792213	8.91581	22191
ATF7	0.0779879	0.382873	-2.09536e-05	0	-3721.94	0.364207	0	1.05125	0.0283875	2.74727	0.00375036	20.7948	0.609383	0.128216	4.7528	49409
PBX2	0.0778957	0.60957	3.34993e-05	0	2325.29	0.595862	0	1.02301	0.0353265	2.20503	0.0322614	2.41452	0.4463	0.1626	2.74477	147085
MTA1	0.0778936	0.14084	-3.13164e-05	0	-2487.31	0.123092	0	1.14418	0.00443876	17.5485	0.000600887	129.631	0.679437	0.120791	5.62487	24563
GMEB1	0.0775944	0.148993	6.93484e-05	0	1118.91	0.131088	0	1.13659	0.0385307	2.01383	0.00111889	69.3493	0.693232	0.109874	6.30933	23891
ESRRA	0.0773378	0.169661	-4.7364e-05	0	-1632.84	0.151269	0	1.12158	0.021582	3.58345	0.00155402	49.7664	0.612334	0.135496	4.51922	28798
GATA2	0.0770921	0.250197	0.000115484	0	667.559	0.230982	0	1.08319	0.0246239	3.13078	0.00395756	19.4797	0.545824	0.133918	4.07581	51218
CREM	0.0752658	0.410713	-6.65863e-05	0	-1130.35	0.393095	0	1.04482	0.0250267	3.00742	0.00343956	21.8824	0.61631	0.10387	5.93345	65678
ATF3	0.0742884	0.220111	-9.94566e-05	0	-746.943	0.201707	0	1.09124	0.0299093	2.48379	0.018296	4.06037	0.328021	0.179416	1.82828	87601
EP300	0.0738825	0.294041	2.10946e-05	0	3502.43	0.275622	0	1.06683	0.0211214	3.498	0.0013261	55.7143	0.68204	0.0917336	7.43501	41348
PML	0.0724562	0.244077	4.32553e-05	0	1675.08	0.226018	0	1.0799	0.0260011	2.78665	0.00213418	33.9503	0.653863	0.140506	4.65362	41628
E2F1	0.0718672	0.152898	5.35408e-05	0	1342.29	0.136178	0	1.12279	0.0244168	2.94335	0.00128465	55.9428	0.590927	0.116775	5.06038	27797
ATF4	0.0714335	0.102711	-0.000250019	0	-285.712	0.0877637	0	1.17032	0.0158453	4.50817	0.00683768	10.447	0.315883	0.170357	1.85424	54286
SOX6	0.0702039	0.316864	0.000102222	0	686.777	0.299495	0	1.05799	0.0334546	2.09848	0.00308732	22.7395	0.622685	0.117735	5.28887	46163
SPI1	0.0694875	0.302357	-0.000284026	0	-244.652	0.284994	0	1.06092	0.0188561	3.68516	0.0143591	4.83926	0.381086	0.157148	2.42501	93803
TRIM24	0.0692599	0.196763	3.81516e-05	0	1815.39	0.179856	0	1.094	0.0249812	2.77248	0.00627823	11.0317	0.467843	0.180774	2.588	49880
TBL1XR1	0.0678482	0.166657	0.000167752	0	404.456	0.150585	0	1.10672	0.0175543	3.86504	0.000227923	297.681	0.804271	0.0574513	13.9992	21305
FOSL1	0.0668107	0.14786	8.14217e-05	0	820.551	0.132415	0	1.11664	0.0215591	3.09896	0.00534582	12.4977	0.426308	0.166536	2.55986	48404
C11orf30	0.0668018	0.130278	2.29674e-05	0	2908.55	0.115303	0	1.12988	0.0259036	2.57886	0.0147942	4.51539	0.250935	0.163887	1.53115	83655
CREB1	0.0657877	0.169064	-0.0001846	0	-356.38	0.153346	0	1.1025	0.0131795	4.99166	0.000435125	151.193	0.725537	0.0881228	8.23326	24568
MBD2	0.0647483	0.136459	-5.003e-05	0	-1294.19	0.121739	0	1.12092	0.0277865	2.33021	0.000310804	208.326	0.793779	0.0695699	11.4098	18485
ZMIZ1	0.0640343	0.148204	5.00157e-05	0	1280.28	0.133371	0	1.11122	0.0194788	3.28738	0.000227923	280.948	0.805748	0.0606257	13.2905	20041
TRIM28	0.0638443	0.17306	-8.62337e-05	0	-740.364	0.157753	0	1.09703	0.0159846	3.99413	0.00256931	24.8488	0.512806	0.140936	3.63857	38223
USF1	0.0633621	0.129641	1.66524e-05	0	3804.99	0.115431	0	1.1231	0.0246923	2.56606	0.00404045	15.682	0.432345	0.157944	2.73734	43123
NR2F6	0.0625826	0.136318	6.28407e-06	0	9958.93	0.122093	0	1.11651	0.0199063	3.14386	0.0019477	32.1315	0.551702	0.13611	4.05337	33451
FOXK2	0.0615832	0.227172	-0.000108767	0	-566.194	0.211847	0	1.07234	0.0193649	3.18014	0.00126393	48.7234	0.689304	0.107859	6.39079	32218
NFIC	0.060766	0.166889	-2.73853e-05	0	-2218.93	0.152421	0	1.09492	0.0127198	4.77726	0.0056359	10.7819	0.409584	0.169539	2.41587	53215
PRDM10	0.0592515	0.114325	0.000119484	0	495.895	0.101489	0	1.12647	0.00824512	7.18624	0.00118105	50.1683	0.572899	0.145532	3.93657	26434
PKNOX1	0.0578914	0.280395	-8.62411e-05	0	-671.274	0.265914	0	1.05445	0.02308	2.5083	0.00692056	8.36514	0.501606	0.162313	3.09036	57611
TAL1	0.0578325	0.256287	2.72085e-05	0	2125.53	0.24184	0	1.05974	0.0266213	2.17242	0.00346028	16.7132	0.54162	0.119523	4.53149	51538
MEIS2	0.0538036	0.250561	-0.000147493	0	-364.787	0.237083	0	1.05685	0.0238458	2.25632	0.00774937	6.94297	0.453301	0.156659	2.89356	62250
TCF12	0.0534116	0.118624	-2.4471e-05	0	-2182.65	0.106866	0	1.11003	0.00717143	7.44784	0.00128465	41.5766	0.520881	0.130067	4.00471	32614
NFE2	0.0531351	0.149145	0.000140248	0	378.866	0.136795	0	1.09028	0.0120078	4.42504	0.00455845	11.6564	0.374311	0.135671	2.75895	56600
LEF1	0.052382	0.115336	-0.000178132	0	-294.063	0.103856	0	1.11055	0.0117609	4.45392	0.000455845	114.912	0.692022	0.101453	6.82113	20995
CEBPD	0.052163	0.18264	0.00011866	0	439.6	0.170029	0	1.07417	0.0129346	4.03281	0.000808089	64.551	0.668698	0.0960573	6.96144	33480
KLF16	0.0428361	0.114213	6.91862e-05	0	619.142	0.10485	0	1.08931	0.0112337	3.81319	0.000248643	172.28	0.676724	0.0652326	10.374	21477
NR3C1	0.0368051	0.120111	-0.000182989	0	-201.133	0.111877	0	1.0736	0.00161219	22.8293	0.000124321	296.048	0.708661	0.0664078	10.6714	20344
