# Supplementary material for: Hi-TrAC reveals division of labor of transcription factors in organizing chromatin loops
Source: Nat Commun. 2022 Nov 5;13:6679. doi: 10.1038/s41467-022-34276-8 (PMC9637178; doi:10.1038/s41467-022-34276-8)
Supplement: Supplementary file 8 — Supplementary Data 6 [file 41467_2022_34276_MOESM8_ESM.xlsx]

## Sheet: CTCF KD control specific loops
loopId	chrA	startA	endA	chrB	startB	endB	distance(bp)	centerA	centerB	rawTargetAnchorAReads	rawTargetAnchorBReads	rawControlAnchorAReads	rawControlAnchorBReads	scaledTargetAnchorAReads	scaledTargetAnchorBReads	rawTargetCounts	scaledTargetCounts	rawControlCounts	rawTargetNearbyMedianCounts	scaledTargetNearbyMedianCounts	rawControlNearbyMedianCounts	rawTargetES	rawControlES	targetDensity	controlDensity	rawFc	scaledFc	poissonPvalue
loop_chr21-chr21-53052|control|loop_chr21-chr21-53052|CTCF	chr21	43804161	43815705	chr21	43971558	43976972	164332	43809933	43974265	397	461	357	443	290.526	335.039	16	13.5824	4	2.25	2.09129	1	7.11111	4	0.0127501	0.00318753	2	1.76366	0.000273717
loop_chr21-chr21-53067|control|loop_chr21-chr21-53067|CTCF	chr21	36975699	36978795	chr21	37009553	37011995	33527	36977247	37010774	404	312	232	273	295.41	230.88	16	13.5824	1	8.25	7.22112	0.75	1.93939	1	0.0390423	0.00244014	4	3.76366	6.35978e-11
loop_chr21-chr21-53073|control|loop_chr21-chr21-53073|CTCF	chr21	45555509	45556663	chr21	45596168	45597176	40586	45556086	45596672	147	153	102	100	112.63	117.011	12	10.3231	1	3.5	3.18735	0.25	3.42857	1	0.0750056	0.00625047	3.58496	3.36781	1.11425e-07
loop_chr21-chr21-53077|control|loop_chr21-chr21-53077|CTCF	chr21	33198514	33201387	chr21	33373769	33375777	174822	3.32e+07	33374773	486	324	580	222	352.347	239.342	13	11.1421	2	2.25	2.09129	1	5.77778	2	0.0359917	0.00553719	2.70044	2.47795	8.30822e-06
loop_chr21-chr21-53079|control|loop_chr21-chr21-53079|CTCF	chr21	43611514	43612677	chr21	43645283	43647077	34084.5	4.36121e+07	43646180	134	317	66	281	103.11	234.407	8	7.01227	0	0.75	0.733405	0	8	0	0.0365601	0.00457001	inf	inf	1e-300
loop_chr21-chr21-53084|control|loop_chr21-chr21-53084|CTCF	chr21	45256048	45258524	chr21	45287847	45292695	32985	45257286	45290271	478	497	449	365	346.813	359.95	20	16.8037	6	1.25	1.19382	1.5	16	4	0.036902	0.0110706	1.73697	1.48575	0.000509098
loop_chr21-chr21-53087|control|loop_chr21-chr21-53087|CTCF	chr21	36419845	36425793	chr21	36585780	36592601	166372	36422819	3.65892e+07	461	271	343	242	335.039	201.85	16	13.5824	1	5.25	4.69227	0.75	3.04762	1	0.0169329	0.00105831	4	3.76366	6.35978e-11
loop_chr21-chr21-53089|control|loop_chr21-chr21-53089|CTCF	chr21	45151756	45153389	chr21	45289399	45292773	138514	4.51526e+07	45291086	581	349	471	250	417.76	256.925	21	17.6042	2	1.5	1.42056	0.5	14	2	0.0566774	0.00539785	3.39232	3.13785	5.60605e-11
loop_chr21-chr21-53115|control|loop_chr21-chr21-53115|CTCF	chr21	42397435	42398130	chr21	42403608	42404241	6142	4.23978e+07	4.24039e+07	127	428	123	394	97.9663	312.126	11	9.50099	2	5.25	4.69227	2.25	2.09524	0.888889	0.111934	0.0203517	2.45943	2.24808	0.000550061
loop_chr21-chr21-53126|control|loop_chr21-chr21-53126|CTCF	chr21	36999641	37000922	chr21	37009766	37010285	9744	3.70003e+07	3.701e+07	111	220	63	165	86.1586	165.45	13	11.1421	3	2.25	2.09129	1	5.77778	3	0.0975976	0.0225225	2.11548	1.89298	0.000292337
loop_chr21-chr21-53180|control|loop_chr21-chr21-53180|CTCF	chr21	38113190	38113407	chr21	38119245	38119713	6180.5	3.81133e+07	38119479	224	139	250	128	168.318	106.776	7	6.17372	1	1.75	1.64556	0.25	4	1	0.138094	0.0197278	2.80735	2.62614	0.000594185
loop_chr21-chr21-53195|control|loop_chr21-chr21-53195|CTCF	chr21	45139110	45141728	chr21	45287847	45294742	150876	45140419	4.52913e+07	374	561	284	416	274.451	404.033	26	21.5816	6	3.5	3.18735	1.25	7.42857	4.8	0.0369338	0.00852319	2.11548	1.84677	1.45511e-06
loop_chr21-chr21-53224|control|loop_chr21-chr21-53224|CTCF	chr21	44871983	44872723	chr21	44880593	44881244	8565.5	44872353	4.48809e+07	200	239	197	228	151.073	179.052	11	9.50099	2	3.5	3.18735	0.75	3.14286	2	0.106865	0.0194299	2.45943	2.24808	0.000237447
loop_chr21-chr21-53240|control|loop_chr21-chr21-53240|CTCF	chr21	44803141	44804376	chr21	44854100	44855678	51130.5	4.48038e+07	44854889	213	578	160	477	160.425	415.703	13	11.1421	3	2.5	2.31236	0.25	5.2	3	0.0624514	0.0144119	2.11548	1.89298	0.000292337
loop_chr21-chr21-53262|control|loop_chr21-chr21-53262|CTCF	chr21	45151516	45155214	chr21	45233520	45237026	81908	45153365	45235273	797	526	710	514	564.761	379.956	16	13.5824	4	6.25	5.5412	2.25	2.56	1.77778	0.0300134	0.00750334	2	1.76366	0.000273717
loop_chr21-chr21-53266|control|loop_chr21-chr21-53266|CTCF	chr21	44832165	44833296	chr21	44846123	44847280	13971	4.48327e+07	4.48467e+07	106	306	85	246	82.4531	226.643	6	5.3296	0	2.5	2.31236	0.5	2.4	0	0.0354375	0.00590626	inf	inf	0.000172116
loop_chr21-chr21-53286|control|loop_chr21-chr21-53286|CTCF	chr21	35044436	35055667	chr21	35506361	35509239	457748	3.50501e+07	35507800	1710	584	1633	330	1169.71	419.818	25	20.7892	1	5.5	4.90515	1	4.54545	1	0.0239448	0.000957794	4.64386	4.37776	1.58753e-19
loop_chr21-chr21-53367|control|loop_chr21-chr21-53367|CTCF	chr21	45555779	45559345	chr21	45816621	45824095	262796	45557562	45820358	218	262	193	236	164.015	195.451	6	5.3296	0	2.5	2.31236	0.25	2.4	0	0.0073443	0.00122405	inf	inf	6.61171e-06
loop_chr21-chr21-53433|control|loop_chr21-chr21-53433|CTCF	chr21	43810758	43813502	chr21	43938178	43939515	126716	43812130	4.39388e+07	160	194	114	152	122.111	146.747	7	6.17372	1	1.5	1.42056	0	4.66667	1	0.0231793	0.00331132	2.80735	2.62614	0.000594185
loop_chr21-chr21-53473|control|loop_chr21-chr21-53473|CTCF	chr21	45406419	45413979	chr21	45438643	45440078	29161.5	45410199	4.54394e+07	640	142	608	153	458.131	108.973	18	15.1972	5	0.25	0.257202	0.75	18	5	0.0270421	0.00751168	1.848	1.60381	0.000226254
loop_chr21-chr21-53486|control|loop_chr21-chr21-53486|CTCF	chr21	36976283	36977769	chr21	37078682	37080925	102778	36977026	3.70798e+07	346	490	165	383	254.819	355.113	8	7.01227	0	1.25	1.19382	0.25	6.4	0	0.0289912	0.0036239	inf	inf	9.73452e-09
loop_chr21-chr21-53509|control|loop_chr21-chr21-53509|CTCF	chr21	37913506	37920432	chr21	38117789	38127069	205460	37916969	38122429	420	1465	375	1366	306.559	1009.31	17	14.3909	2	4.25	3.83578	1.75	4	1.14286	0.0141756	0.00166772	3.08746	2.84708	2.93057e-08
loop_chr21-chr21-53554|control|loop_chr21-chr21-53554|CTCF	chr21	38088903	38090535	chr21	38125402	38127411	36687.5	38089719	3.81264e+07	546	369	492	269	393.723	270.95	5	4.47891	0	1.75	1.64556	0.25	2.85714	0	0.0185574	0.00371148	inf	inf	0.00013337
loop_chr21-chr21-53580|control|loop_chr21-chr21-53580|CTCF	chr21	43315290	43321508	chr21	43645283	43647220	327852	43318399	4.36463e+07	190	333	182	293	143.86	245.679	7	6.17372	1	0	0	0	7	1	0.0115996	0.00165708	2.80735	2.62614	0.000594185
loop_chr21-chr21-53586|control|loop_chr21-chr21-53586|CTCF	chr21	31198569	31198974	chr21	31578228	31584482	382584	3.11988e+07	31581355	91	252	40	222	71.2861	188.33	7	6.17372	0	0	0	0	7	0	0.0142055	0.00202936	inf	inf	1e-300
loop_chr21-chr21-53643|control|loop_chr21-chr21-53643|CTCF	chr21	33539823	33545046	chr21	33603721	33608158	63505	3.35424e+07	3.36059e+07	1096	470	1144	351	765.283	341.275	13	11.1421	1	3	2.75155	2	4.33333	0.5	0.0181859	0.00139891	3.70044	3.47795	8.30822e-06
loop_chr21-chr21-53660|control|loop_chr21-chr21-53660|CTCF	chr21	29024080	29026329	chr21	29041158	29044122	17435.5	2.90252e+07	29042640	492	489	473	448	356.495	354.422	21	17.6042	5	6.75	5.96324	3.25	3.11111	1.53846	0.0544377	0.0129614	2.07039	1.81592	1.9869e-05
loop_chr21-chr21-53693|control|loop_chr21-chr21-53693|CTCF	chr21	44880786	44881677	chr21	44906794	44908926	26628.5	4.48812e+07	44907860	246	206	241	190	184.05	155.393	7	6.17372	1	1	0.964958	1	7	1	0.0312916	0.00447023	2.80735	2.62614	0.000594185
loop_chr21-chr21-53733|control|loop_chr21-chr21-53733|CTCF	chr21	45097363	45099306	chr21	45135762	45138771	38932	4.50983e+07	4.51373e+07	150	441	117	470	114.821	321.162	8	7.01227	0	4.25	3.83578	0.75	1.88235	0	0.0218312	0.0027289	inf	inf	1.3789e-05
loop_chr21-chr21-53767|control|loop_chr21-chr21-53767|CTCF	chr21	44800327	44801770	chr21	44830024	44833296	30611.5	4.4801e+07	44831660	289	279	209	241	214.618	207.529	5	4.47891	0	1.75	1.64556	0.25	2.85714	0	0.0143303	0.00286607	inf	inf	0.00013337
loop_chr21-chr21-53781|control|loop_chr21-chr21-53781|CTCF	chr21	36150464	36151914	chr21	36209345	36211930	59448.5	36151189	3.62106e+07	316	126	287	91	233.702	97.2304	6	5.3296	0	2	1.86907	0	3	0	0.0200944	0.00334907	inf	inf	1e-300
loop_chr21-chr21-53799|control|loop_chr21-chr21-53799|CTCF	chr21	42336314	42338140	chr21	42449537	42451141	113112	42337227	42450339	309	377	231	315	228.762	276.55	8	7.01227	1	2.75	2.53242	0.5	2.90909	1	0.0315184	0.0039398	3	2.80988	8.32411e-05
loop_chr21-chr21-53813|control|loop_chr21-chr21-53813|CTCF	chr21	38805032	38807090	chr21	38831285	38833184	26173.5	38806061	3.88322e+07	257	236	234	280	191.892	176.908	8	7.01227	1	3.25	2.96984	1.25	2.46154	0.8	0.0273207	0.00341509	3	2.80988	0.000320128
loop_chr21-chr21-53817|control|loop_chr21-chr21-53817|CTCF	chr21	45395401	45397691	chr21	45406374	45408084	10683	45396546	45407229	191	196	192	154	144.582	148.19	9	7.84597	1	2.25	2.09129	1.25	4	0.8	0.0304054	0.00337838	3.16992	2.97195	0.000320128
loop_chr21-chr21-53874|control|loop_chr21-chr21-53874|CTCF	chr21	37463195	37464822	chr21	37563560	37564877	100210	3.7464e+07	3.75642e+07	359	438	252	488	263.942	319.078	6	5.3296	0	2.5	2.31236	0.25	2.4	0	0.0275411	0.00459019	inf	inf	6.61171e-06
loop_chr21-chr21-53889|control|loop_chr21-chr21-53889|CTCF	chr21	33605406	33606803	chr21	33640432	33642229	35226	3.36061e+07	3.36413e+07	302	744	167	733	223.816	528.884	6	5.3296	0	1.75	1.64556	0.25	3.42857	0	0.0253854	0.00423091	inf	inf	6.61171e-06
loop_chr21-chr21-53928|control|loop_chr21-chr21-53928|CTCF	chr21	33324571	33326130	chr21	33374136	33375013	49224	3.33254e+07	3.33746e+07	386	239	365	154	282.844	179.052	7	6.17372	1	2.25	2.09129	0.75	3.11111	1	0.0388319	0.00554742	2.80735	2.62614	0.000594185
loop_chr21-chr21-53931|control|loop_chr21-chr21-53931|CTCF	chr21	37009072	37010561	chr21	37077687	37079757	68905.5	3.70098e+07	37078722	293	412	230	347	217.45	300.987	5	4.47891	0	2.75	2.53242	0.25	1.81818	0	0.018985	0.003797	inf	inf	0.00013337
loop_chr21-chr21-53968|control|loop_chr21-chr21-53968|CTCF	chr21	39517584	39520984	chr21	39713270	39717323	196012	39519284	3.97153e+07	182	232	141	161	138.077	174.047	14	11.9581	1	4.75	4.26507	0.5	2.94737	1	0.0253843	0.00181316	3.80735	3.57992	1.00478e-08
loop_chr21-chr21-54006|control|loop_chr21-chr21-54006|CTCF	chr21	34885918	34890687	chr21	35503818	35510169	618691	3.48883e+07	3.5507e+07	811	948	842	654	574.219	666.395	11	9.50099	0	5	4.47891	1.25	2.2	0	0.0133677	0.00121524	inf	inf	6.71095e-06
loop_chr21-chr21-54030|control|loop_chr21-chr21-54030|CTCF	chr21	34517169	34521064	chr21	34581407	34584024	63599	3.45191e+07	3.45827e+07	297	384	269	390	220.281	281.446	9	7.84597	1	2.25	2.09129	0.75	4	1	0.0186765	0.00207517	3.16992	2.97195	8.32411e-05
loop_chr21-chr21-54048|control|loop_chr21-chr21-54048|CTCF	chr21	29164262	29165408	chr21	29346470	29350509	183654	29164835	2.93485e+07	155	488	92	349	118.469	353.73	5	4.47891	0	0.75	0.733405	0	5	0	0.0130314	0.00260627	inf	inf	1e-300
loop_chr21-chr21-54097|control|loop_chr21-chr21-54097|CTCF	chr21	29087990	29093456	chr21	29371345	29374421	282160	29090723	29372883	410	253	387	180	299.593	189.042	5	4.47891	0	1.5	1.42056	0	3.33333	0	0.00791004	0.00158201	inf	inf	1e-300
loop_chr21-chr21-54102|control|loop_chr21-chr21-54102|CTCF	chr21	38039364	38045283	chr21	38125460	38127411	84112	3.80423e+07	3.81264e+07	561	365	569	261	404.033	268.148	8	7.01227	0	2.5	2.31236	1.25	3.2	0	0.0137367	0.00171709	inf	inf	0.000320128
loop_chr21-chr21-54154|control|loop_chr21-chr21-54154|CTCF	chr21	42336328	42340539	chr21	42434060	42436618	96905.5	4.23384e+07	42435339	381	348	298	427	279.348	256.223	5	4.47891	0	1.25	1.19382	0.25	4	0	0.00998191	0.00199638	inf	inf	0.00013337
loop_chr21-chr21-54182|control|loop_chr21-chr21-54182|CTCF	chr21	33198514	33201058	chr21	33365791	33372085	169152	33199786	33368938	466	284	560	265	338.504	211.075	8	7.01227	0	1.25	1.19382	1.5	6.4	0	0.0122322	0.00152902	inf	inf	0.000925992
loop_chr21-chr21-54232|control|loop_chr21-chr21-54232|CTCF	chr21	45137223	45140746	chr21	45819995	45821968	681997	4.5139e+07	4.5821e+07	590	87	540	75	423.93	68.2944	5	4.47891	0	0.25	0.257202	0.25	5	0	0.012294	0.00245879	inf	inf	0.00013337
loop_chr21-chr21-54262|control|loop_chr21-chr21-54262|CTCF	chr21	38732035	38736018	chr21	39135301	39138435	402842	3.8734e+07	39136868	193	230	218	208	146.026	172.615	7	6.17372	0	4.5	4.0507	0.5	1.55556	0	0.0132914	0.00189877	inf	inf	1.41649e-05
loop_chr3-chr3-46463|control|loop_chr3-chr3-46463|CTCF	chr3	69690425	69693854	chr3	69791861	69792654	100118	6.96921e+07	6.97923e+07	607	507	429	452	435.573	366.854	30	24.7377	2	2.5	2.31236	0.5	12	2	0.0960221	0.00640148	3.90689	3.62864	3.97661e-18
loop_chr3-chr3-46470|control|loop_chr3-chr3-46470|CTCF	chr3	46487950	46490845	chr3	46557558	46559565	69164	4.64894e+07	4.65586e+07	561	537	448	436	404.033	387.531	38	30.9939	5	5.25	4.69227	1.25	7.2381	4	0.104756	0.0137837	2.926	2.63198	2.81752e-14
loop_chr3-chr3-46518|control|loop_chr3-chr3-46518|CTCF	chr3	149118280	149121917	chr3	149271974	149275153	153465	1.4912e+08	1.49274e+08	327	348	259	268	241.455	256.223	20	16.8037	6	9	7.84597	3.75	2.22222	1.6	0.0396523	0.0118957	1.73697	1.48575	0.000509098
loop_chr3-chr3-46526|control|loop_chr3-chr3-46526|CTCF	chr3	32946767	32948959	chr3	33069265	33075918	124728	32947863	3.30726e+07	394	799	335	777	288.432	566.112	34	27.8743	7	1.75	1.64556	2	19.4286	3.5	0.0519457	0.0106947	2.28011	1.99351	7.31071e-09
loop_chr3-chr3-46531|control|loop_chr3-chr3-46531|CTCF	chr3	32374990	32375543	chr3	32398586	32400062	24057.5	3.23753e+07	32399324	183	310	99	242	138.801	229.468	10	8.6754	0	2.25	2.09129	0.25	4.44444	0	0.0666018	0.00666018	inf	inf	3.03127e-10
loop_chr3-chr3-46554|control|loop_chr3-chr3-46554|CTCF	chr3	141312128	141313704	chr3	141450686	141453271	139062	141312916	1.41452e+08	624	599	551	544	447.201	430.096	27	22.3726	7	8.5	7.42969	3.5	3.17647	2	0.0876868	0.0227336	1.94753	1.6763	4.5263e-06
loop_chr3-chr3-46566|control|loop_chr3-chr3-46566|CTCF	chr3	51642414	51643561	chr3	51668095	51669638	25879	5.1643e+07	5.16689e+07	112	233	55	206	86.8988	174.762	14	11.9581	1	4.5	4.0507	0.5	3.11111	1	0.0703306	0.00502361	3.80735	3.57992	1.00478e-08
loop_chr3-chr3-46607|control|loop_chr3-chr3-46607|CTCF	chr3	51384230	51394993	chr3	51494507	51503862	109573	5.13896e+07	5.14992e+07	724	574	649	630	515.315	412.958	20	16.8037	6	5.75	5.11759	1.75	3.47826	3.42857	0.0134343	0.00403028	1.73697	1.48575	0.000509098
loop_chr3-chr3-46641|control|loop_chr3-chr3-46641|CTCF	chr3	50194172	50195878	chr3	50224882	50227147	30989.5	50195025	5.0226e+07	200	188	169	155	151.073	142.415	17	14.3909	3	4	3.62028	0.5	4.25	3	0.0578519	0.0102092	2.5025	2.26212	3.40191e-06
loop_chr3-chr3-46645|control|loop_chr3-chr3-46645|CTCF	chr3	184561389	184561582	chr3	184747339	184750972	187670	1.84561e+08	1.84749e+08	161	200	119	199	122.839	151.073	5	4.47891	0	0	0	0	5	0	0.0176601	0.00353202	inf	inf	1e-300
loop_chr3-chr3-46694|control|loop_chr3-chr3-46694|CTCF	chr3	40187341	40197237	chr3	40308219	40319625	121633	40192289	40313922	631	1116	632	1079	451.984	778.597	41	33.3235	16	17.5	14.7943	6	2.34286	2.66667	0.0260095	0.01015	1.35755	1.05847	0.000130669
loop_chr3-chr3-46705|control|loop_chr3-chr3-46705|CTCF	chr3	139343788	139346466	chr3	139353299	139354372	8708.5	139345127	1.39354e+08	413	310	440	155	301.684	229.468	20	16.8037	2	6	5.3296	3	3.33333	0.666667	0.0720529	0.00720529	3.32193	3.07071	1.2408e-07
loop_chr3-chr3-46715|control|loop_chr3-chr3-46715|CTCF	chr3	13493578	13501281	chr3	13642231	13652045	149708	1.34974e+07	13647138	514	649	437	605	371.684	464.274	52	41.8023	16	17	14.3909	6.25	3.05882	2.56	0.0401155	0.0123432	1.70044	1.38551	1.26035e-07
loop_chr3-chr3-46754|control|loop_chr3-chr3-46754|CTCF	chr3	129415729	129418142	chr3	129428191	129429163	11741.5	1.29417e+08	129428677	257	355	224	347	191.892	261.137	16	13.5824	4	0.75	0.733405	1.5	16	2.66667	0.0638748	0.0159687	2	1.76366	0.000273717
loop_chr3-chr3-46781|control|loop_chr3-chr3-46781|CTCF	chr3	51499299	51504996	chr3	51633693	51639733	134566	5.15021e+07	51636713	445	304	477	195	323.94	225.23	23	19.1999	2	9.25	8.05371	1.5	2.48649	1.33333	0.0264813	0.00230272	3.52356	3.26303	6.4773e-13
loop_chr3-chr3-46808|control|loop_chr3-chr3-46808|CTCF	chr3	69724337	69725530	chr3	69791178	69792884	67097.5	6.97249e+07	69792031	545	688	436	634	393.035	490.847	15	12.7715	3	5.25	4.69227	1.25	2.85714	2.4	0.0699216	0.0139843	2.32193	2.08989	7.13866e-05
loop_chr3-chr3-46818|control|loop_chr3-chr3-46818|CTCF	chr3	4718297	4726990	chr3	4974225	4982920	255929	4.72264e+06	4.97857e+06	1009	2201	850	2050	707.234	1488.11	49	39.4989	13	24.75	20.5908	10.5	1.9798	1.2381	0.0380816	0.0101033	1.91427	1.6033	4.53682e-09
loop_chr3-chr3-46821|control|loop_chr3-chr3-46821|CTCF	chr3	129428640	129428763	chr3	129435347	129435820	6882	1.29429e+08	1.29436e+08	204	104	208	90	153.954	80.9686	5	4.47891	0	0.25	0.257202	0	5	0	0.113368	0.0226737	inf	inf	1e-300
loop_chr3-chr3-46852|control|loop_chr3-chr3-46852|CTCF	chr3	158658797	158661168	chr3	158789197	158789979	129606	1.5866e+08	158789588	403	230	344	155	294.713	172.615	12	10.3231	2	1	0.964958	0.25	12	2	0.0514311	0.00857185	2.58496	2.36781	4.64981e-05
loop_chr3-chr3-46856|control|loop_chr3-chr3-46856|CTCF	chr3	130756456	130761969	chr3	130891718	130893705	133499	1.30759e+08	1.30893e+08	548	435	506	416	395.099	316.993	31	25.5235	7	3.5	3.18735	2.5	8.85714	2.8	0.0558559	0.0126126	2.14684	1.8664	1.07376e-07
loop_chr3-chr3-46876|control|loop_chr3-chr3-46876|CTCF	chr3	52428485	52429372	chr3	52444159	52447382	16842	5.24289e+07	5.24458e+07	165	268	59	193	125.748	199.718	21	17.6042	1	1.5	1.42056	1.25	14	0.8	0.0690471	0.00328796	4.39232	4.13785	3.84296e-14
loop_chr3-chr3-46882|control|loop_chr3-chr3-46882|CTCF	chr3	50226308	50229702	chr3	50272546	50275062	45799	50228005	50273804	294	277	282	217	218.158	206.11	15	12.7715	2	5.75	5.11759	1.75	2.6087	1.14286	0.0342983	0.0045731	2.90689	2.67486	1.36462e-06
loop_chr3-chr3-46926|control|loop_chr3-chr3-46926|CTCF	chr3	195266665	195274109	chr3	195517922	195544093	260620	195270387	1.95531e+08	594	1606	597	1564	426.671	1101.76	38	30.9939	13	14	11.9581	3.75	2.71429	3.46667	0.0152763	0.00522611	1.54749	1.25347	3.78938e-05
loop_chr3-chr3-46959|control|loop_chr3-chr3-46959|CTCF	chr3	132534630	132536683	chr3	132641848	132643340	106938	1.32536e+08	132642594	272	225	177	186	202.56	169.035	13	11.1421	3	3.75	3.40415	0.75	3.46667	3	0.0495559	0.011436	2.11548	1.89298	0.000292337
loop_chr3-chr3-46989|control|loop_chr3-chr3-46989|CTCF	chr3	72938478	72939113	chr3	72996436	72998977	58911	7.29388e+07	7.29977e+07	351	418	267	379	258.33	305.166	17	14.3909	5	0.75	0.733405	0.25	17	5	0.072333	0.0212744	1.76553	1.52515	0.00069799
loop_chr3-chr3-47073|control|loop_chr3-chr3-47073|CTCF	chr3	129626677	129629593	chr3	129822907	129830446	198542	129628135	1.29827e+08	255	632	251	536	190.467	452.667	11	9.50099	2	1.75	1.64556	0.25	6.28571	2	0.0142179	0.00258508	2.45943	2.24808	0.000237447
loop_chr3-chr3-47210|control|loop_chr3-chr3-47210|CTCF	chr3	51719026	51720994	chr3	51798452	51803093	80762.5	51720010	5.18008e+07	164	572	96	658	125.021	411.586	22	18.4029	1	9.25	8.05371	1	2.37838	1	0.0449837	0.00204471	4.45943	4.20186	6.06428e-17
loop_chr3-chr3-47255|control|loop_chr3-chr3-47255|CTCF	chr3	4466193	4467516	chr3	4492906	4494382	26789.5	4.46685e+06	4493644	396	585	378	573	289.828	420.503	13	11.1421	2	4	3.62028	1	3.25	2	0.0627637	0.00965596	2.70044	2.47795	8.30822e-06
loop_chr3-chr3-47258|control|loop_chr3-chr3-47258|CTCF	chr3	47521958	47523469	chr3	47788109	47789727	266204	4.75227e+07	47788918	217	261	201	244	163.297	194.74	8	7.01227	0	2.75	2.53242	0.5	2.90909	0	0.0345504	0.0043188	inf	inf	1.00238e-06
loop_chr3-chr3-47286|control|loop_chr3-chr3-47286|CTCF	chr3	142828051	142830131	chr3	142984654	142988412	157442	142829091	142986533	423	480	400	480	308.647	348.197	28	23.1622	7	1.5	1.42056	0.75	18.6667	7	0.064813	0.0162033	2	1.72635	1.35433e-06
loop_chr3-chr3-47293|control|loop_chr3-chr3-47293|CTCF	chr3	69717175	69722125	chr3	69789723	69792522	71472.5	69719650	6.97911e+07	876	825	727	765	618.035	583.669	19	16.0014	6	8.5	7.42969	3.5	2.23529	1.71429	0.0331342	0.0104634	1.66296	1.41517	0.000509098
loop_chr3-chr3-47313|control|loop_chr3-chr3-47313|CTCF	chr3	33883578	33885434	chr3	34013682	34016478	130574	33884506	34015080	394	306	332	255	288.432	226.643	10	8.6754	1	1.25	1.19382	0.25	8	1	0.0290488	0.00290488	3.32193	3.11693	1.02492e-05
loop_chr3-chr3-47314|control|loop_chr3-chr3-47314|CTCF	chr3	185353263	185353966	chr3	185362845	185363379	9497.5	1.85354e+08	185363112	82	419	78	400	64.5458	305.863	7	6.17372	1	1.5	1.42056	0.75	4.66667	1	0.076471	0.0109244	2.80735	2.62614	0.000594185
loop_chr3-chr3-47317|control|loop_chr3-chr3-47317|CTCF	chr3	185768026	185768962	chr3	185773670	185774422	5552	185768494	185774046	252	237	194	239	188.33	177.623	11	9.50099	2	4.5	4.0507	1.5	2.44444	1.33333	0.088062	0.0160113	2.45943	2.24808	0.000237447
loop_chr3-chr3-47344|control|loop_chr3-chr3-47344|CTCF	chr3	16287060	16291335	chr3	16549412	16551882	261450	1.62892e+07	16550647	588	381	620	271	422.56	279.348	14	11.9581	3	2.5	2.31236	0.75	5.6	3	0.0280488	0.00601046	2.22239	1.99496	0.000292337
loop_chr3-chr3-47345|control|loop_chr3-chr3-47345|CTCF	chr3	194134661	194142622	chr3	194312644	194317093	176227	1.94139e+08	1.94315e+08	761	380	864	328	540.404	278.649	17	14.3909	5	3	2.75155	3.25	5.66667	1.53846	0.0185117	0.00544461	1.76553	1.52515	0.00069799
loop_chr3-chr3-47356|control|loop_chr3-chr3-47356|CTCF	chr3	167926534	167931399	chr3	168039040	168041908	111508	1.67929e+08	168040474	438	450	338	311	319.078	327.41	20	16.8037	3	2.25	2.09129	0.75	8.88889	3	0.0349502	0.00524254	2.73697	2.48575	1.2408e-07
loop_chr3-chr3-47364|control|loop_chr3-chr3-47364|CTCF	chr3	42780589	42781285	chr3	42829933	42831465	49762	42780937	42830699	161	252	105	172	122.839	188.33	6	5.3296	0	2	1.86907	0.25	3	0	0.0363919	0.00606531	inf	inf	6.61171e-06
loop_chr3-chr3-47374|control|loop_chr3-chr3-47374|CTCF	chr3	52410121	52414356	chr3	52444159	52447727	33704.5	5.24122e+07	52445943	383	286	342	208	280.747	212.493	23	19.1999	5	8.75	7.63797	2.25	2.62857	2.22222	0.0398322	0.00865918	2.20163	1.9411	1.4017e-06
loop_chr3-chr3-47394|control|loop_chr3-chr3-47394|CTCF	chr3	51637311	51645121	chr3	51679199	51686030	41398.5	51641216	5.16826e+07	451	399	251	375	328.104	291.922	18	15.1972	1	5.25	4.69227	0.25	3.42857	1	0.0166138	0.000922991	4.16992	3.92573	3.00001e-13
loop_chr3-chr3-47408|control|loop_chr3-chr3-47408|CTCF	chr3	58320595	58322752	chr3	58410131	58416386	91585	5.83217e+07	5.84133e+07	191	365	125	340	144.582	268.148	8	7.01227	1	3	2.75155	0.25	2.66667	1	0.0128517	0.00160646	3	2.80988	8.32411e-05
loop_chr3-chr3-47413|control|loop_chr3-chr3-47413|CTCF	chr3	69741354	69743741	chr3	69791745	69792644	49647	6.97425e+07	6.97922e+07	445	564	399	495	323.94	406.094	11	9.50099	2	0.5	0.498186	1	11	2	0.045237	0.0082249	2.45943	2.24808	0.000237447
loop_chr3-chr3-47419|control|loop_chr3-chr3-47419|CTCF	chr3	17632471	17633371	chr3	17643651	17645423	11616	17632921	17644537	310	392	284	275	229.468	287.035	10	8.6754	1	3.25	2.96984	1	3.07692	1	0.0505745	0.00505745	3.32193	3.11693	1.02492e-05
loop_chr3-chr3-47426|control|loop_chr3-chr3-47426|CTCF	chr3	141369578	141370421	chr3	141451932	141453477	82705	1.4137e+08	1.41453e+08	487	426	431	373	353.039	310.734	12	10.3231	1	4.5	4.0507	0.25	2.66667	1	0.0679071	0.00565893	3.58496	3.36781	1.11425e-07
loop_chr3-chr3-47427|control|loop_chr3-chr3-47427|CTCF	chr3	12968053	12968409	chr3	12983238	12985171	15973.5	12968231	1.29842e+07	127	384	104	317	97.9663	281.446	10	8.6754	0	0	0	0	10	0	0.0590368	0.00590368	inf	inf	1e-300
loop_chr3-chr3-47442|control|loop_chr3-chr3-47442|CTCF	chr3	32509653	32514980	chr3	32664910	32666223	153250	3.25123e+07	3.26656e+07	846	210	714	152	597.831	158.269	14	11.9581	0	1.5	1.42056	0	9.33333	0	0.0284923	0.00203517	inf	inf	1e-300
loop_chr3-chr3-47445|control|loop_chr3-chr3-47445|CTCF	chr3	25582197	25582972	chr3	25593399	25595217	11723.5	2.55826e+07	25594308	184	457	177	300	139.524	332.266	8	7.01227	1	2	1.86907	0.75	4	1	0.0416923	0.00521154	3	2.80988	8.32411e-05
loop_chr3-chr3-47451|control|loop_chr3-chr3-47451|CTCF	chr3	12867596	12869232	chr3	12888976	12892623	22385.5	12868414	1.28908e+07	318	283	257	262	235.113	210.366	21	17.6042	5	3	2.75155	0.75	7	5	0.0537164	0.0127896	2.07039	1.81592	1.9869e-05
loop_chr3-chr3-47459|control|loop_chr3-chr3-47459|CTCF	chr3	4492161	4495556	chr3	4629451	4634049	137892	4.49386e+06	4631750	799	643	789	618	566.112	460.179	16	13.5824	4	6	5.3296	2.5	2.66667	1.6	0.0270507	0.00676267	2	1.76366	0.000273717
loop_chr3-chr3-47460|control|loop_chr3-chr3-47460|CTCF	chr3	39051411	39054872	chr3	39064364	39066032	12056.5	3.90531e+07	39065198	684	453	685	301	488.125	329.492	34	27.8743	7	7.75	6.80311	5	4.3871	1.4	0.0895807	0.0184431	2.28011	1.99351	7.31071e-09
loop_chr3-chr3-47477|control|loop_chr3-chr3-47477|CTCF	chr3	11379337	11380645	chr3	11651476	11652729	272112	11379991	1.16521e+07	190	243	144	155	143.86	181.909	7	6.17372	1	3.5	3.18735	0.25	2	1	0.0369366	0.00527666	2.80735	2.62614	0.000594185
loop_chr3-chr3-47508|control|loop_chr3-chr3-47508|CTCF	chr3	183182566	183186666	chr3	183380545	183386900	199106	183184616	1.83384e+08	273	689	204	570	203.27	491.528	19	16.0014	1	6.25	5.5412	0.5	3.04	1	0.0245583	0.00129254	4.24793	4.00013	1.86776e-14
loop_chr3-chr3-47532|control|loop_chr3-chr3-47532|CTCF	chr3	46495497	46497215	chr3	46557633	46559565	62243	46496356	46558599	331	534	269	431	244.271	385.466	15	12.7715	3	5.25	4.69227	1	2.85714	3	0.055535	0.011107	2.32193	2.08989	7.13866e-05
loop_chr3-chr3-47581|control|loop_chr3-chr3-47581|CTCF	chr3	23905737	23906355	chr3	23945242	23945861	39505.5	23906046	2.39456e+07	324	224	315	227	239.342	168.318	12	10.3231	2	3.5	3.18735	0.75	3.42857	2	0.131093	0.0218489	2.58496	2.36781	4.64981e-05
loop_chr3-chr3-47607|control|loop_chr3-chr3-47607|CTCF	chr3	168042902	168054344	chr3	168161683	168170777	117607	168048623	168166230	985	939	826	819	691.18	660.36	62	49.4376	7	26	21.5816	6.25	2.38462	1.12	0.0407985	0.00460628	3.14684	2.82018	4.47627e-25
loop_chr3-chr3-47618|control|loop_chr3-chr3-47618|CTCF	chr3	128052265	128052871	chr3	128068063	128068407	15667	128052568	128068235	200	146	219	40	151.073	111.899	6	5.3296	0	1.25	1.19382	0	4.8	0	0.0853485	0.0142248	inf	inf	1e-300
loop_chr3-chr3-47627|control|loop_chr3-chr3-47627|CTCF	chr3	50302932	50303612	chr3	50323986	50325341	21391.5	50303272	5.03247e+07	68	163	60	128	53.9909	124.294	7	6.17372	1	1.25	1.19382	0.5	5.6	1	0.0464838	0.00664055	2.80735	2.62614	0.000594185
loop_chr3-chr3-47637|control|loop_chr3-chr3-47637|CTCF	chr3	38002626	38005147	chr3	38039087	38040655	35984.5	3.80039e+07	38039871	245	132	169	140	183.337	101.642	6	5.3296	0	0.5	0.498186	0	6	0	0.0198291	0.00330485	inf	inf	1e-300
loop_chr3-chr3-47639|control|loop_chr3-chr3-47639|CTCF	chr3	112786240	112787125	chr3	112795162	112796245	9021	1.12787e+08	1.12796e+08	152	178	148	185	116.281	135.181	8	7.01227	0	3	2.75155	0.25	2.66667	0	0.054933	0.00686662	inf	inf	9.73452e-09
loop_chr3-chr3-47669|control|loop_chr3-chr3-47669|CTCF	chr3	185733872	185735125	chr3	185768447	185769213	34331.5	1.85734e+08	185768830	460	213	401	154	334.346	160.425	14	11.9581	0	5.25	4.69227	0.25	2.66667	0	0.0937044	0.00669317	inf	inf	4.7505e-15
loop_chr3-chr3-47722|control|loop_chr3-chr3-47722|CTCF	chr3	184334539	184337093	chr3	184345017	184346270	9827.5	184335816	1.84346e+08	321	166	307	62	237.228	126.475	18	15.1972	0	1	0.964958	1.25	18	0	0.0638937	0.00354965	inf	inf	6.75197e-12
loop_chr3-chr3-47732|control|loop_chr3-chr3-47732|CTCF	chr3	179015255	179018371	chr3	179313964	179318112	299225	179016813	179316038	569	375	534	293	409.527	275.151	20	16.8037	3	14.5	12.3651	1.75	1.37931	1.71429	0.0372068	0.00558102	2.73697	2.48575	1.2408e-07
loop_chr3-chr3-47737|control|loop_chr3-chr3-47737|CTCF	chr3	186849247	186851039	chr3	186930071	186930225	80005	186850143	186930148	186	145	139	76	140.97	111.168	6	5.3296	0	0	0	0	6	0	0.0416655	0.00694425	inf	inf	1e-300
loop_chr3-chr3-47758|control|loop_chr3-chr3-47758|CTCF	chr3	15271412	15272975	chr3	15297647	15298619	25939.5	1.52722e+07	15298133	411	366	399	368	300.29	268.849	11	9.50099	2	4	3.62028	2	2.75	1	0.0586385	0.0106615	2.45943	2.24808	0.000237447
loop_chr3-chr3-47893|control|loop_chr3-chr3-47893|CTCF	chr3	100068499	100069603	chr3	100089793	100090725	21208	100069051	100090259	296	538	151	481	219.573	388.219	10	8.6754	1	3	2.75155	1.75	3.33333	0.571429	0.0663729	0.00663729	3.32193	3.11693	0.000468127
loop_chr3-chr3-47917|control|loop_chr3-chr3-47917|CTCF	chr3	169953389	169954985	chr3	169965874	169966388	11944	169954187	169966131	184	185	176	166	139.524	140.247	10	8.6754	1	0.25	0.257202	0.75	10	1	0.0640451	0.00640451	3.32193	3.11693	1.02492e-05
loop_chr3-chr3-47933|control|loop_chr3-chr3-47933|CTCF	chr3	32016895	32023940	chr3	32140598	32147136	123450	3.20204e+07	32143867	436	544	346	461	317.688	392.347	17	14.3909	3	7.25	6.38385	1.5	2.34483	2	0.016913	0.00298465	2.5025	2.26212	3.40191e-06
loop_chr3-chr3-47941|control|loop_chr3-chr3-47941|CTCF	chr3	4720409	4722845	chr3	4866769	4870262	146888	4721627	4.86852e+06	534	808	385	778	385.466	572.193	6	5.3296	0	3	2.75155	0	2	0	0.0136753	0.00227922	inf	inf	1e-300
loop_chr3-chr3-47962|control|loop_chr3-chr3-47962|CTCF	chr3	52154050	52155098	chr3	52188394	52190091	34668.5	52154574	5.21892e+07	381	250	339	219	279.348	186.904	11	9.50099	2	3	2.75155	0.5	3.66667	2	0.0541525	0.00984591	2.45943	2.24808	0.000237447
loop_chr3-chr3-47971|control|loop_chr3-chr3-47971|CTCF	chr3	15266975	15269952	chr3	15403630	15406239	136471	1.52685e+07	1.54049e+07	589	337	657	189	423.245	248.493	17	14.3909	2	5.25	4.69227	1	3.2381	2	0.041126	0.00483835	3.08746	2.84708	2.93057e-08
loop_chr3-chr3-47983|control|loop_chr3-chr3-47983|CTCF	chr3	5121651	5123678	chr3	5187783	5189593	66023.5	5.12266e+06	5188688	530	450	492	441	382.711	327.41	12	10.3231	0	3.5	3.18735	2	3.42857	0	0.0422627	0.0035219	inf	inf	4.64981e-05
loop_chr3-chr3-47998|control|loop_chr3-chr3-47998|CTCF	chr3	196145643	196146083	chr3	196181063	196182116	35726.5	196145863	1.96182e+08	161	247	168	233	122.839	184.764	5	4.47891	0	1.5	1.42056	0	3.33333	0	0.0452562	0.00905125	inf	inf	1e-300
loop_chr3-chr3-48002|control|loop_chr3-chr3-48002|CTCF	chr3	142928740	142930241	chr3	142986712	142987350	57540.5	1.42929e+08	142987031	293	163	241	109	217.45	124.294	6	5.3296	0	2.5	2.31236	0	2.4	0	0.0379061	0.00631768	inf	inf	1e-300
loop_chr3-chr3-48023|control|loop_chr3-chr3-48023|CTCF	chr3	182710607	182719306	chr3	182824041	182844644	119386	1.82715e+08	1.82834e+08	1269	2142	1105	1956	880.099	1450.04	83	65.2963	30	24.75	20.5908	14.25	3.35354	2.10526	0.038278	0.0138354	1.46815	1.12204	2.12205e-08
loop_chr3-chr3-48037|control|loop_chr3-chr3-48037|CTCF	chr3	183353791	183354893	chr3	183368947	183369616	14939.5	183354342	1.83369e+08	133	335	130	336	102.376	247.086	6	5.3296	0	0.25	0.257202	0.25	6	0	0.0457827	0.00763044	inf	inf	6.61171e-06
loop_chr3-chr3-48038|control|loop_chr3-chr3-48038|CTCF	chr3	179315874	179333519	chr3	179558448	179565722	237388	1.79325e+08	179562085	1314	1199	1225	1140	909.841	833.735	28	23.1622	5	7.75	6.80311	2.25	3.6129	2.22222	0.0151843	0.00271149	2.48543	2.21177	3.91427e-09
loop_chr3-chr3-48060|control|loop_chr3-chr3-48060|CTCF	chr3	12132312	12138460	chr3	12478733	12482780	345370	12135386	1.24808e+07	402	418	342	373	294.015	305.166	11	9.50099	1	6	5.3296	0.25	1.83333	1	0.0145805	0.0013255	3.45943	3.24808	1.1252e-06
loop_chr3-chr3-48086|control|loop_chr3-chr3-48086|CTCF	chr3	9353280	9354393	chr3	9422033	9423727	69043.5	9.35384e+06	9422880	223	579	142	518	167.601	416.389	10	8.6754	1	3.75	3.40415	0	2.66667	1	0.0481422	0.00481422	3.32193	3.11693	1.02492e-05
loop_chr3-chr3-48132|control|loop_chr3-chr3-48132|CTCF	chr3	8967717	8973283	chr3	9301606	9305119	332862	8970500	9.30336e+06	442	210	423	222	321.856	158.269	8	7.01227	1	1.75	1.64556	0	4.57143	1	0.0119075	0.00148844	3	2.80988	8.32411e-05
loop_chr3-chr3-48149|control|loop_chr3-chr3-48149|CTCF	chr3	4506739	4507913	chr3	4533534	4534745	26813.5	4507326	4.53414e+06	307	548	256	509	227.349	395.099	7	6.17372	1	3.5	3.18735	0.5	2	1	0.0396623	0.00566604	2.80735	2.62614	0.000594185
loop_chr3-chr3-48153|control|loop_chr3-chr3-48153|CTCF	chr3	170307556	170311998	chr3	170352950	170361941	47668.5	170309777	1.70357e+08	326	618	254	652	240.751	443.099	17	14.3909	4	6.5	5.75241	1.75	2.61538	2.28571	0.0171019	0.00402397	2.08746	1.84708	7.63284e-05
loop_chr3-chr3-48235|control|loop_chr3-chr3-48235|CTCF	chr3	183468142	183469791	chr3	183765123	183767409	297300	1.83469e+08	183766266	229	227	202	195	171.9	170.467	9	7.84597	1	4.25	3.83578	0.5	2.11765	1	0.0309077	0.00343418	3.16992	2.97195	8.32411e-05
loop_chr3-chr3-48292|control|loop_chr3-chr3-48292|CTCF	chr3	160447965	160452208	chr3	160475458	160478455	26870	1.6045e+08	1.60477e+08	433	237	419	238	315.603	177.623	12	10.3231	2	5.75	5.11759	2.75	2.08696	0.727273	0.0223981	0.00373301	2.58496	2.36781	0.000576222
loop_chr3-chr3-48358|control|loop_chr3-chr3-48358|CTCF	chr3	179014672	179022326	chr3	179045206	179048271	28239.5	179018499	1.79047e+08	1152	322	1060	325	802.535	237.933	19	16.0014	5	2.75	2.53242	1.25	6.90909	4	0.0239534	0.00630353	1.926	1.6782	6.90082e-05
loop_chr3-chr3-48363|control|loop_chr3-chr3-48363|CTCF	chr3	32571147	32571724	chr3	32581270	32581910	10154.5	3.25714e+07	32581590	352	108	376	90	259.031	83.9362	5	4.47891	0	1.75	1.64556	0.25	2.85714	0	0.0555198	0.011104	inf	inf	0.00013337
loop_chr3-chr3-48371|control|loop_chr3-chr3-48371|CTCF	chr3	52127535	52128649	chr3	52153576	52155774	26583	52128092	52154675	155	461	166	387	118.469	335.039	7	6.17372	1	2	1.86907	0.25	3.5	1	0.0285612	0.00408017	2.80735	2.62614	0.000594185
loop_chr3-chr3-48378|control|loop_chr3-chr3-48378|CTCF	chr3	134307880	134311756	chr3	134473405	134475094	164432	134309818	1.34474e+08	257	176	272	123	191.892	133.732	16	13.5824	1	1.5	1.42056	0.75	10.6667	1	0.0388529	0.0024283	4	3.76366	6.35978e-11
loop_chr3-chr3-48397|control|loop_chr3-chr3-48397|CTCF	chr3	56701117	56711442	chr3	56798649	56803312	94701	5.67063e+07	5.6801e+07	455	589	450	579	330.879	423.245	20	16.8037	5	8.25	7.22112	2.5	2.42424	2	0.0180324	0.00450811	2	1.74878	6.90082e-05
loop_chr3-chr3-48403|control|loop_chr3-chr3-48403|CTCF	chr3	151226678	151228835	chr3	151281082	151284731	55150	1.51228e+08	1.51283e+08	223	264	217	229	167.601	196.874	13	11.1421	1	2.75	2.53242	1	4.72727	1	0.0302576	0.00232751	3.70044	3.47795	1.00478e-08
loop_chr3-chr3-48443|control|loop_chr3-chr3-48443|CTCF	chr3	179012289	179023473	chr3	179320073	179326158	305234	179017881	1.79323e+08	1371	501	1281	475	947.448	362.712	27	22.3726	9	17.75	14.9958	4	1.52113	2.25	0.0211283	0.00704277	1.58496	1.31373	0.000174951
loop_chr3-chr3-48464|control|loop_chr3-chr3-48464|CTCF	chr3	77038192	77046328	chr3	77252896	77257595	212986	77042260	7.72552e+07	732	629	681	523	520.745	450.618	27	22.3726	7	6.5	5.75241	2.5	4.15385	2.8	0.0284273	0.00737005	1.94753	1.6763	4.5263e-06
loop_chr3-chr3-48564|control|loop_chr3-chr3-48564|CTCF	chr3	47250039	47252325	chr3	47281214	47283942	31396	47251182	47282578	280	550	236	504	208.239	396.474	11	9.50099	1	4.5	4.0507	0.5	2.44444	1	0.0296467	0.00269516	3.45943	3.24808	1.1252e-06
loop_chr3-chr3-48588|control|loop_chr3-chr3-48588|CTCF	chr3	50272978	50275062	chr3	50297945	50300783	25344	50274020	50299364	265	467	206	478	197.585	339.197	11	9.50099	2	3.75	3.40415	1.25	2.93333	1.6	0.0302009	0.00549107	2.45943	2.24808	0.000237447
loop_chr3-chr3-48617|control|loop_chr3-chr3-48617|CTCF	chr3	12876015	12879453	chr3	12983424	12984769	106362	12877734	1.29841e+07	528	349	527	271	381.334	256.925	7	6.17372	0	1	0.964958	0.25	7	0	0.0197773	0.00282532	inf	inf	2.73814e-07
loop_chr3-chr3-48717|control|loop_chr3-chr3-48717|CTCF	chr3	179146903	179148108	chr3	179313850	179317365	168102	1.79148e+08	1.79316e+08	311	335	328	273	230.174	247.086	10	8.6754	1	0.75	0.733405	0.25	10	1	0.0286303	0.00286303	3.32193	3.11693	1.02492e-05
loop_chr3-chr3-48752|control|loop_chr3-chr3-48752|CTCF	chr3	45040280	45043897	chr3	45209089	45212040	168476	4.50421e+07	4.52106e+07	399	179	398	166	291.922	135.905	7	6.17372	1	2.25	2.09129	0.75	3.11111	1	0.0144023	0.00205748	2.80735	2.62614	0.000594185
loop_chr3-chr3-48799|control|loop_chr3-chr3-48799|CTCF	chr3	15051476	15051849	chr3	15063142	15064527	12172	1.50517e+07	1.50638e+07	156	195	95	194	119.198	147.469	5	4.47891	0	0.25	0.257202	0	5	0	0.0384343	0.00768687	inf	inf	1e-300
loop_chr3-chr3-48812|control|loop_chr3-chr3-48812|CTCF	chr3	120242736	120244859	chr3	120415660	120418943	173504	1.20244e+08	1.20417e+08	188	329	157	259	142.415	242.863	7	6.17372	1	5	4.47891	0.25	1.4	1	0.0174981	0.00249973	2.80735	2.62614	0.000594185
loop_chr3-chr3-48843|control|loop_chr3-chr3-48843|CTCF	chr3	122558268	122565396	chr3	122677912	122680528	117388	122561832	122679220	488	382	449	338	353.73	280.047	11	9.50099	2	3.5	3.18735	0.25	3.14286	2	0.0152554	0.00277371	2.45943	2.24808	0.000237447
loop_chr3-chr3-48846|control|loop_chr3-chr3-48846|CTCF	chr3	39030152	39031807	chr3	39051556	39053465	21531	3.9031e+07	3.90525e+07	197	567	131	577	148.911	408.154	8	7.01227	1	4	3.62028	1.5	2	0.666667	0.0303334	0.00379167	3	2.80988	0.000925992
loop_chr3-chr3-48967|control|loop_chr3-chr3-48967|CTCF	chr3	52015187	52016357	chr3	52028920	52029502	13439	52015772	52029211	91	150	110	166	71.2861	114.821	5	4.47891	0	0.75	0.733405	0.25	5	0	0.038566	0.00771319	inf	inf	0.00013337
loop_chr3-chr3-48980|control|loop_chr3-chr3-48980|CTCF	chr3	72937758	72939905	chr3	73053648	73058232	117108	7.29388e+07	73055940	471	594	391	551	341.968	426.671	32	26.3082	3	4	3.62028	0.25	8	3	0.0642449	0.00602296	3.41504	3.13248	3.52829e-16
loop_chr3-chr3-48987|control|loop_chr3-chr3-48987|CTCF	chr3	49454564	49455739	chr3	49464993	49466187	10438.5	4.94552e+07	49465590	119	82	96	106	92.0716	64.5458	5	4.47891	0	1.5	1.42056	0	3.33333	0	0.0285216	0.00570431	inf	inf	1e-300
loop_chr3-chr3-48997|control|loop_chr3-chr3-48997|CTCF	chr3	146062005	146069265	chr3	146185196	146189816	121871	146065635	146187506	898	667	781	537	632.831	476.547	45	36.4176	19	13.5	11.5505	6.5	3.33333	2.92308	0.0511876	0.0216125	1.24393	0.938636	0.000327318
loop_chr3-chr3-49072|control|loop_chr3-chr3-49072|CTCF	chr3	27357639	27358097	chr3	27466656	27468867	109894	27357868	2.74678e+07	144	305	37	211	110.437	225.937	8	7.01227	0	0.5	0.498186	0	8	0	0.0405051	0.00506314	inf	inf	1e-300
loop_chr3-chr3-49103|control|loop_chr3-chr3-49103|CTCF	chr3	187112457	187114208	chr3	187163620	187165875	51415	1.87113e+08	1.87165e+08	215	218	135	191	161.862	164.015	8	7.01227	0	1.75	1.64556	0	4.57143	0	0.0269865	0.00337332	inf	inf	1e-300
loop_chr3-chr3-49126|control|loop_chr3-chr3-49126|CTCF	chr3	57998670	58000039	chr3	58007861	58008102	8627	5.79994e+07	5.8008e+07	196	57	220	68	148.19	45.6277	5	4.47891	0	0	0	0	5	0	0.0419674	0.00839349	inf	inf	1e-300
loop_chr3-chr3-49134|control|loop_chr3-chr3-49134|CTCF	chr3	124584525	124587360	chr3	124653411	124655300	68413	1.24586e+08	1.24654e+08	445	275	526	292	323.94	204.691	8	7.01227	1	1.75	1.64556	1	4.57143	1	0.0228849	0.00286061	3	2.80988	8.32411e-05
loop_chr3-chr3-49136|control|loop_chr3-chr3-49136|CTCF	chr3	66969427	66973488	chr3	67030534	67038385	63002	6.69715e+07	6.70345e+07	387	916	332	885	283.542	644.923	19	16.0014	2	4.5	4.0507	1.5	4.22222	1.33333	0.0215545	0.00226889	3.24793	3.00013	4.79968e-10
loop_chr3-chr3-49195|control|loop_chr3-chr3-49195|CTCF	chr3	46488735	46492866	chr3	46628879	46630715	138996	4.64908e+07	46629797	696	262	588	209	496.29	195.451	11	9.50099	0	1.75	1.64556	0.5	6.28571	0	0.0249118	0.00226471	inf	inf	3.43549e-09
loop_chr3-chr3-49268|control|loop_chr3-chr3-49268|CTCF	chr3	46488077	46493707	chr3	46547684	46553534	59717	46490892	46550609	828	813	699	716	585.694	575.569	20	16.8037	5	10	8.6754	5.5	2	0.909091	0.0235427	0.00588568	2	1.74878	0.000200168
loop_chr3-chr3-49312|control|loop_chr3-chr3-49312|CTCF	chr3	195443422	195444559	chr3	195458444	195460795	15629	1.95444e+08	1.9546e+08	164	299	144	267	125.021	221.695	14	11.9581	2	3.25	2.96984	0.5	4.30769	2	0.05424	0.00774857	2.80735	2.57992	8.30822e-06
loop_chr3-chr3-49326|control|loop_chr3-chr3-49326|CTCF	chr3	98038252	98042057	chr3	98327923	98333638	290626	9.80402e+07	9.83308e+07	509	358	430	338	368.235	263.241	24	19.9953	6	4	3.62028	0.75	6	6	0.0340677	0.00851692	2	1.73663	1.7597e-05
loop_chr3-chr3-49330|control|loop_chr3-chr3-49330|CTCF	chr3	43540612	43547569	chr3	43637109	43640655	94791.5	4.35441e+07	43638882	801	453	722	452	567.464	329.492	25	20.7892	6	5.5	4.90515	1	4.54545	6	0.0321658	0.0077198	2.05889	1.7928	5.18017e-06
loop_chr3-chr3-49339|control|loop_chr3-chr3-49339|CTCF	chr3	129650193	129652565	chr3	129824389	129827160	174396	129651379	1.29826e+08	193	282	189	217	146.026	209.657	5	4.47891	0	2.5	2.31236	0.25	2	0	0.0131378	0.00262755	inf	inf	0.00013337
loop_chr3-chr3-49395|control|loop_chr3-chr3-49395|CTCF	chr3	139343147	139347591	chr3	139387614	139392422	44649	139345369	139390018	513	663	536	664	370.994	473.821	14	11.9581	0	4.5	4.0507	1.25	3.11111	0	0.0204485	0.0014606	inf	inf	9.318e-08
loop_chr3-chr3-49438|control|loop_chr3-chr3-49438|CTCF	chr3	69687525	69692942	chr3	69851721	69860736	165995	6.96902e+07	6.98562e+07	792	1081	581	919	561.381	755.29	16	13.5824	4	9.5	8.26119	1	1.68421	4	0.0149817	0.00374543	2	1.76366	0.000273717
loop_chr3-chr3-49440|control|loop_chr3-chr3-49440|CTCF	chr3	45510092	45513494	chr3	45656900	45661153	147234	45511793	4.5659e+07	303	464	230	375	224.523	337.119	12	10.3231	2	4.5	4.0507	1	2.66667	2	0.0211838	0.00353064	2.58496	2.36781	4.64981e-05
loop_chr3-chr3-49475|control|loop_chr3-chr3-49475|CTCF	chr3	45037267	45041548	chr3	45506568	45512603	470178	4.50394e+07	4.55096e+07	499	568	454	483	361.331	408.84	7	6.17372	1	3	2.75155	1	2.33333	1	0.0091697	0.00130996	2.80735	2.62614	0.000594185
loop_chr3-chr3-49527|control|loop_chr3-chr3-49527|CTCF	chr3	186105844	186110997	chr3	186239442	186245828	134214	1.86108e+08	186242635	634	291	666	195	454.034	216.034	8	7.01227	1	5	4.47891	1.25	1.6	0.8	0.00936893	0.00117112	3	2.80988	0.000320128
loop_chr3-chr3-49531|control|loop_chr3-chr3-49531|CTCF	chr3	150282637	150287785	chr3	150405686	150410067	122666	150285211	1.50408e+08	371	945	275	743	272.351	664.384	7	6.17372	1	2.75	2.53242	1	2.54545	1	0.00992702	0.00141815	2.80735	2.62614	0.000594185
loop_chr3-chr3-49540|control|loop_chr3-chr3-49540|CTCF	chr3	16288498	16292067	chr3	16317853	16320340	28814	1.62903e+07	1.63191e+07	546	229	517	186	393.723	171.9	16	13.5824	4	6	5.3296	1.25	2.66667	3.2	0.0357028	0.0089257	2	1.76366	0.000273717
loop_chr3-chr3-49569|control|loop_chr3-chr3-49569|CTCF	chr3	33635102	33639027	chr3	33715902	33718023	79898	3.36371e+07	3.3717e+07	488	421	414	417	353.73	307.255	13	11.1421	1	5	4.47891	0.25	2.6	1	0.0290565	0.00223512	3.70044	3.47795	1.00478e-08
loop_chr3-chr3-49614|control|loop_chr3-chr3-49614|CTCF	chr3	158712618	158713929	chr3	158743706	158745069	31114	1.58713e+08	1.58744e+08	252	489	258	524	188.33	354.422	5	4.47891	0	1.5	1.42056	0.25	3.33333	0	0.0252683	0.00505367	inf	inf	0.00013337
loop_chr3-chr3-49627|control|loop_chr3-chr3-49627|CTCF	chr3	124928343	124930814	chr3	125582862	125588613	656159	1.2493e+08	1.25586e+08	221	537	156	436	166.167	387.531	8	7.01227	1	2	1.86907	0	4	1	0.0131486	0.00164358	3	2.80988	8.32411e-05
loop_chr3-chr3-49692|control|loop_chr3-chr3-49692|CTCF	chr3	39415527	39419203	chr3	39447281	39448637	30594	39417365	39447959	216	226	232	223	162.58	169.751	7	6.17372	0	0	0	0	7	0	0.0187986	0.00268552	inf	inf	1e-300
loop_chr3-chr3-49705|control|loop_chr3-chr3-49705|CTCF	chr3	12660491	12663649	chr3	12705522	12706772	44077	12662070	12706147	404	246	423	116	295.41	184.05	9	7.84597	0	2	1.86907	0	4.5	0	0.0275911	0.00306568	inf	inf	1e-300
loop_chr3-chr3-49723|control|loop_chr3-chr3-49723|CTCF	chr3	13007468	13007809	chr3	13040368	13043380	34235.5	1.30076e+07	13041874	212	429	210	420	159.707	312.821	5	4.47891	0	0	0	0	5	0	0.0201514	0.00403028	inf	inf	1e-300
loop_chr3-chr3-49766|control|loop_chr3-chr3-49766|CTCF	chr3	113494126	113496628	chr3	113575979	113578682	81953.5	113495377	1.13577e+08	309	289	208	224	228.762	214.618	9	7.84597	0	4.25	3.83578	0	2.11765	0	0.0233663	0.00259626	inf	inf	1e-300
loop_chr3-chr3-49780|control|loop_chr3-chr3-49780|CTCF	chr3	16264772	16270514	chr3	16550509	16553834	284528	16267643	1.65522e+07	919	394	905	289	646.938	288.432	19	16.0014	4	9.5	8.26119	2	2	2	0.0283177	0.00596163	2.24793	2.00013	4.89261e-06
loop_chr3-chr3-49783|control|loop_chr3-chr3-49783|CTCF	chr3	152192430	152195155	chr3	152267410	152272543	76184	1.52194e+08	1.5227e+08	601	1175	511	1156	431.466	817.81	14	11.9581	2	5.25	4.69227	2.25	2.66667	0.888889	0.024076	0.00343943	2.80735	2.57992	2.42218e-05
loop_chr3-chr3-49790|control|loop_chr3-chr3-49790|CTCF	chr3	133815583	133821158	chr3	133924199	133930904	109181	1.33818e+08	1.33928e+08	529	332	463	301	382.022	244.975	15	12.7715	3	4	3.62028	1.5	3.75	2	0.0165067	0.00330135	2.32193	2.08989	7.13866e-05
loop_chr3-chr3-49798|control|loop_chr3-chr3-49798|CTCF	chr3	132351606	132353455	chr3	132398464	132400870	47136.5	1.32353e+08	132399667	235	259	211	190	176.193	193.316	17	14.3909	2	5.75	5.11759	0.75	2.95652	2	0.0539905	0.00635183	3.08746	2.84708	2.93057e-08
loop_chr3-chr3-49817|control|loop_chr3-chr3-49817|CTCF	chr3	185064758	185073329	chr3	185174680	185179715	108154	1.85069e+08	1.85177e+08	392	458	336	400	287.035	332.96	13	11.1421	2	4	3.62028	1.5	3.25	1.33333	0.0129116	0.00198641	2.70044	2.47795	8.30822e-06
loop_chr3-chr3-49825|control|loop_chr3-chr3-49825|CTCF	chr3	47249867	47252840	chr3	47322406	47325055	72377	4.72514e+07	4.73237e+07	311	236	262	235	230.174	176.908	8	7.01227	1	2.5	2.31236	0.5	3.2	1	0.0192295	0.00240368	3	2.80988	8.32411e-05
loop_chr3-chr3-49895|control|loop_chr3-chr3-49895|CTCF	chr3	183583533	183585752	chr3	183600418	183601618	16375.5	1.83585e+08	183601018	311	81	345	61	230.174	63.7948	8	7.01227	1	2.5	2.31236	0.5	3.2	1	0.0316198	0.00395248	3	2.80988	8.32411e-05
loop_chr3-chr3-49905|control|loop_chr3-chr3-49905|CTCF	chr3	172666544	172668170	chr3	172710207	172711361	43427	172667357	172710784	148	434	119	275	113.361	316.298	5	4.47891	0	2	1.86907	0	2.5	0	0.0243049	0.00486098	inf	inf	1e-300
loop_chr3-chr3-49910|control|loop_chr3-chr3-49910|CTCF	chr3	187738575	187744098	chr3	188952996	188957939	1214131	1.87741e+08	1.88955e+08	485	290	409	228	351.656	215.326	14	11.9581	1	4.75	4.26507	0.75	2.94737	1	0.0180766	0.00129118	3.80735	3.57992	1.00478e-08
loop_chr3-chr3-49920|control|loop_chr3-chr3-49920|CTCF	chr3	141448100	141462621	chr3	141556122	141562308	103854	1.41455e+08	141559215	1646	964	1438	858	1127.92	677.118	50	40.2674	7	15.5	13.1772	4	3.22581	1.75	0.0326303	0.00456824	2.8365	2.52419	8.57217e-18
loop_chr3-chr3-49931|control|loop_chr3-chr3-49931|CTCF	chr3	39000126	39001115	chr3	39026717	39033550	29513	3.90006e+07	3.90301e+07	173	521	61	451	131.557	376.51	7	6.17372	1	2.5	2.31236	0.75	2.8	1	0.0120934	0.00172763	2.80735	2.62614	0.000594185
loop_chr3-chr3-49953|control|loop_chr3-chr3-49953|CTCF	chr3	52873271	52876467	chr3	52910666	52913853	37390.5	52874869	5.29123e+07	323	506	357	520	238.637	366.164	7	6.17372	1	3.25	2.96984	0.75	2.15385	1	0.0148198	0.00211711	2.80735	2.62614	0.000594185
loop_chr3-chr3-49974|control|loop_chr3-chr3-49974|CTCF	chr3	4720663	4724638	chr3	4824920	4829015	104317	4.72265e+06	4.82697e+06	681	715	528	765	486.083	509.204	11	9.50099	1	4.75	4.26507	1.25	2.31579	0.8	0.0184199	0.00167454	3.45943	3.24808	6.71095e-06
loop_chr3-chr3-49977|control|loop_chr3-chr3-49977|CTCF	chr3	129399651	129400764	chr3	129422674	129425075	23667	1.294e+08	1.29424e+08	233	266	204	238	174.762	198.296	7	6.17372	1	1.25	1.19382	0.75	5.6	1	0.0269193	0.00384562	2.80735	2.62614	0.000594185
loop_chr3-chr3-50003|control|loop_chr3-chr3-50003|CTCF	chr3	155804864	155807937	chr3	155869182	155872167	64274	1.55806e+08	1.55871e+08	263	273	270	285	196.163	203.27	9	7.84597	0	3.75	3.40415	0.75	2.4	0	0.0200762	0.00223069	inf	inf	1.3789e-05
loop_chr3-chr3-50029|control|loop_chr3-chr3-50029|CTCF	chr3	185977400	185987746	chr3	186239535	186244120	259254	185982573	1.86242e+08	807	225	848	143	571.517	169.035	13	11.1421	1	1.75	1.64556	0.75	7.42857	1	0.0117658	0.000905064	3.70044	3.47795	1.00478e-08
loop_chr3-chr3-50056|control|loop_chr3-chr3-50056|CTCF	chr3	47515465	47516932	chr3	47788189	47789856	272824	4.75162e+07	4.7789e+07	247	260	259	254	184.764	194.028	6	5.3296	0	2	1.86907	0	3	0	0.0258714	0.00431191	inf	inf	1e-300
loop_chr3-chr3-50138|control|loop_chr3-chr3-50138|CTCF	chr3	108484575	108492034	chr3	108548265	108552962	62309	1.08488e+08	1.08551e+08	573	619	498	571	412.272	443.782	24	19.9953	2	11.5	9.91247	2	2.08696	1	0.0266802	0.00222335	3.58496	3.32159	6.4773e-13
loop_chr3-chr3-50186|control|loop_chr3-chr3-50186|CTCF	chr3	128781779	128787428	chr3	128844653	128848514	61980	1.28785e+08	1.28847e+08	411	203	396	192	300.29	153.234	9	7.84597	1	1.75	1.64556	0.75	5.14286	1	0.0127888	0.00142098	3.16992	2.97195	8.32411e-05
loop_chr3-chr3-50297|control|loop_chr3-chr3-50297|CTCF	chr3	129327541	129328915	chr3	129382871	129384343	55379	129328228	129383607	237	105	175	41	177.623	81.711	6	5.3296	0	1.5	1.42056	0.25	4	0	0.0284895	0.00474825	inf	inf	6.61171e-06
loop_chr3-chr3-50487|control|loop_chr3-chr3-50487|CTCF	chr3	63895332	63897220	chr3	63909632	63912441	14760.5	63896276	6.3911e+07	210	365	217	405	158.269	268.148	13	11.1421	2	6	5.3296	1.75	2.16667	1.14286	0.0374017	0.0057541	2.70044	2.47795	8.30822e-06
loop_chr3-chr3-50489|control|loop_chr3-chr3-50489|CTCF	chr3	108098325	108104668	chr3	108404444	108409254	305352	1.08101e+08	108406849	1457	556	1387	460	1004.05	400.598	9	7.84597	1	1.75	1.64556	0.75	5.14286	1	0.0109048	0.00121165	3.16992	2.97195	8.32411e-05
loop_chr3-chr3-50554|control|loop_chr3-chr3-50554|CTCF	chr3	25646132	25651119	chr3	25854099	25858637	207742	2.56486e+07	25856368	664	390	672	314	474.503	285.638	16	13.5824	4	6.75	5.96324	2.5	2.37037	1.6	0.0226999	0.00567497	2	1.76366	0.000273717
loop_chr3-chr3-50566|control|loop_chr3-chr3-50566|CTCF	chr3	141736593	141741856	chr3	141900621	141919170	170671	1.41739e+08	1.4191e+08	892	1256	813	1157	628.797	871.497	37	30.2155	14	5.5	4.90515	3.5	6.72727	4	0.0209978	0.00794512	1.4021	1.10986	0.000135796
loop_chr3-chr3-50599|control|loop_chr3-chr3-50599|CTCF	chr3	69686982	69693841	chr3	69944840	69950923	257470	6.96904e+07	6.99479e+07	918	493	707	475	646.266	357.186	11	9.50099	0	5.75	5.11759	2	1.91304	0	0.0114858	0.00104416	inf	inf	0.000237447
loop_chr3-chr3-50694|control|loop_chr3-chr3-50694|CTCF	chr3	184370441	184372286	chr3	184539542	184542061	169438	1.84371e+08	1.84541e+08	129	113	100	71	99.4372	87.6387	7	6.17372	0	2.25	2.09129	0.25	3.11111	0	0.0216761	0.00309659	inf	inf	2.73814e-07
loop_chr3-chr3-50813|control|loop_chr3-chr3-50813|CTCF	chr3	49247628	49249060	chr3	49260568	49262617	13248.5	49248344	4.92616e+07	149	85	147	69	114.091	66.7962	7	6.17372	0	2.75	2.53242	0.25	2.54545	0	0.0271745	0.00388208	inf	inf	2.73814e-07
loop_chr3-chr3-50858|control|loop_chr3-chr3-50858|CTCF	chr3	18556707	18559666	chr3	18757616	18758454	199848	1.85582e+07	18758035	623	325	461	185	446.517	240.046	7	6.17372	0	0.75	0.733405	0	7	0	0.024913	0.003559	inf	inf	1e-300
loop_chr3-chr3-50900|control|loop_chr3-chr3-50900|CTCF	chr3	51974600	51976018	chr3	51993756	51995483	19310.5	51975309	5.19946e+07	240	86	230	102	179.767	67.5455	5	4.47891	0	1.5	1.42056	0	3.33333	0	0.0214841	0.00429682	inf	inf	1e-300
loop_chr3-chr3-50923|control|loop_chr3-chr3-50923|CTCF	chr3	182815051	182816804	chr3	182836505	182839113	21881.5	1.82816e+08	182837809	358	448	309	391	263.241	326.022	8	7.01227	1	3.75	3.40415	1	2.13333	1	0.0247898	0.00309872	3	2.80988	8.32411e-05
loop_chr3-chr3-50978|control|loop_chr3-chr3-50978|CTCF	chr3	179409031	179424218	chr3	179558264	179563692	144354	1.79417e+08	179560978	1108	1073	1058	997	773.273	749.958	43	34.8722	11	7.5	6.59364	3.5	5.73333	3.14286	0.0281873	0.0072107	1.96683	1.66457	2.09612e-08
loop_chr3-chr3-51051|control|loop_chr3-chr3-51051|CTCF	chr3	98600807	98603988	chr3	98810132	98816246	210792	9.86024e+07	98813189	344	644	243	570	253.414	460.862	16	13.5824	4	6.5	5.75241	0	2.46154	4	0.0232616	0.00581539	2	1.76366	0.000273717
loop_chr3-chr3-51064|control|loop_chr3-chr3-51064|CTCF	chr3	138180717	138187608	chr3	138347111	138350092	164439	1.38184e+08	1.38349e+08	939	266	775	199	660.36	198.296	8	7.01227	1	1.25	1.19382	0	6.4	1	0.010951	0.00136887	3	2.80988	8.32411e-05
loop_chr3-chr3-51119|control|loop_chr3-chr3-51119|CTCF	chr3	150236855	150241096	chr3	150493664	150496516	256114	1.50239e+08	150495090	190	327	196	355	143.86	241.455	6	5.3296	0	2	1.86907	0.25	3	0	0.0114311	0.00190519	inf	inf	6.61171e-06
loop_chr3-chr3-51120|control|loop_chr3-chr3-51120|CTCF	chr3	15200346	15207443	chr3	15556324	15559774	354154	1.52039e+07	15558049	1055	533	922	373	737.954	384.777	12	10.3231	0	0.5	0.498186	1.25	12	0	0.0153752	0.00128127	inf	inf	8.28487e-07
loop_chr3-chr3-51122|control|loop_chr3-chr3-51122|CTCF	chr3	62200203	62201953	chr3	62557830	62562678	359176	62201078	62560254	225	269	161	204	169.035	200.429	9	7.84597	0	1.25	1.19382	0	7.2	0	0.0184331	0.00204812	inf	inf	1e-300
loop_chr3-chr3-51137|control|loop_chr3-chr3-51137|CTCF	chr3	17257519	17260515	chr3	17411618	17415076	154330	17259017	17413347	508	630	402	581	367.545	451.301	17	14.3909	3	7	6.17372	1.75	2.42857	1.71429	0.0355949	0.00628146	2.5025	2.26212	3.40191e-06
loop_chr3-chr3-51142|control|loop_chr3-chr3-51142|CTCF	chr3	47868051	47873789	chr3	47985440	47992665	118132	47870920	4.79891e+07	371	666	382	562	272.351	475.866	9	7.84597	1	5	4.47891	0.75	1.8	1	0.00938221	0.00104247	3.16992	2.97195	8.32411e-05
loop_chr3-chr3-51166|control|loop_chr3-chr3-51166|CTCF	chr3	101808267	101815116	chr3	102223783	102227285	413842	1.01812e+08	102225534	659	278	535	219	471.094	206.82	21	17.6042	2	5.25	4.69227	1.75	4	1.14286	0.0274161	0.00261105	3.39232	3.13785	5.60605e-11
loop_chr3-chr3-51190|control|loop_chr3-chr3-51190|CTCF	chr3	57752140	57760593	chr3	57818824	57831176	68633.5	5.77564e+07	57825000	993	1176	988	1114	696.533	818.474	18	15.1972	4	9.75	8.46842	5.75	1.84615	0.695652	0.0116916	0.00259813	2.16992	1.92573	0.00092844
loop_chr3-chr3-51227|control|loop_chr3-chr3-51227|CTCF	chr3	186257736	186262637	chr3	186540181	186543135	281472	1.8626e+08	186541658	254	304	212	308	189.755	225.23	7	6.17372	0	5.75	5.11759	0	1.21739	0	0.0120426	0.00172037	inf	inf	1e-300
loop_chr3-chr3-51241|control|loop_chr3-chr3-51241|CTCF	chr3	52218819	52220812	chr3	52276673	52280432	58737	5.22198e+07	5.22786e+07	167	305	153	305	127.202	225.937	5	4.47891	0	2	1.86907	0	2.5	0	0.0117468	0.00234936	inf	inf	1e-300
loop_chr3-chr3-51263|control|loop_chr3-chr3-51263|CTCF	chr3	78659171	78663501	chr3	79032454	79034052	371917	78661336	79033253	314	280	328	196	232.291	208.239	11	9.50099	1	1.5	1.42056	0.25	7.33333	1	0.0250757	0.00227961	3.45943	3.24808	1.1252e-06
loop_chr3-chr3-51281|control|loop_chr3-chr3-51281|CTCF	chr3	33883636	33884810	chr3	33952239	33958877	71335	33884223	33955558	274	646	218	581	203.981	462.227	11	9.50099	1	0.75	0.733405	0	11	1	0.0190282	0.00172984	3.45943	3.24808	1.1252e-06
loop_chr3-chr3-51370|control|loop_chr3-chr3-51370|CTCF	chr3	139111868	139115408	chr3	139199992	139202746	87731	139113638	139201369	265	191	205	116	197.585	144.582	6	5.3296	0	3.75	3.40415	0	1.6	0	0.0128823	0.00214705	inf	inf	1e-300
loop_chr3-chr3-51379|control|loop_chr3-chr3-51379|CTCF	chr3	15627864	15632211	chr3	15803739	15813996	178830	1.563e+07	1.58089e+07	493	1786	365	1620	357.186	1219.25	17	14.3909	2	7.5	6.59364	1	2.26667	2	0.0157306	0.00185066	3.08746	2.84708	2.93057e-08
loop_chr3-chr3-51403|control|loop_chr3-chr3-51403|CTCF	chr3	52851182	52854625	chr3	52932033	52936437	81331.5	5.28529e+07	52934235	240	508	166	424	179.767	367.545	8	7.01227	0	3.25	2.96984	0.25	2.46154	0	0.013777	0.00172212	inf	inf	9.73452e-09
loop_chr3-chr3-51515|control|loop_chr3-chr3-51515|CTCF	chr3	49338939	49342010	chr3	49465674	49471020	127872	4.93405e+07	49468347	274	308	265	337	203.981	228.056	5	4.47891	0	1.25	1.19382	0	4	0	0.00802751	0.0016055	inf	inf	1e-300
loop_chr3-chr3-51603|control|loop_chr3-chr3-51603|CTCF	chr3	41893270	41897940	chr3	42098705	42101389	204442	41895605	42100047	336	170	284	143	247.79	129.38	5	4.47891	0	1.75	1.64556	0	2.85714	0	0.00918787	0.00183757	inf	inf	1e-300
loop_chr3-chr3-51689|control|loop_chr3-chr3-51689|CTCF	chr3	134185787	134187814	chr3	134209447	134212853	24349.5	1.34187e+08	134211150	303	413	276	365	224.523	301.684	7	6.17372	0	0.75	0.733405	0.5	7	0	0.0174111	0.0024873	inf	inf	1.41649e-05
loop_chr3-chr3-51705|control|loop_chr3-chr3-51705|CTCF	chr3	97792356	97796202	chr3	98018390	98028956	229394	97794279	98023673	477	816	352	797	346.121	577.595	26	21.5816	6	11.75	10.1179	4.75	2.21277	1.26316	0.0243791	0.00562594	2.11548	1.84677	1.45511e-06
loop_chr3-chr3-51762|control|loop_chr3-chr3-51762|CTCF	chr3	99843031	99848923	chr3	100060626	100062861	215766	99845977	1.00062e+08	688	455	635	425	490.847	330.879	7	6.17372	1	0.5	0.498186	0.75	7	1	0.0116395	0.00166279	2.80735	2.62614	0.000594185
loop_chr3-chr3-51850|control|loop_chr3-chr3-51850|CTCF	chr3	141010391	141014906	chr3	141191801	141193773	180138	1.41013e+08	141192787	360	131	266	118	264.644	100.907	6	5.3296	0	1	0.964958	0.25	6	0	0.012499	0.00208317	inf	inf	6.61171e-06
loop_chr3-chr3-51870|control|loop_chr3-chr3-51870|CTCF	chr3	111717286	111717909	chr3	111965797	111971354	250978	1.11718e+08	1.11969e+08	115	429	116	375	89.1175	312.821	9	7.84597	1	1.5	1.42056	0	6	1	0.0196799	0.00218665	3.16992	2.97195	8.32411e-05
loop_chr3-chr3-51903|control|loop_chr3-chr3-51903|CTCF	chr3	18558685	18562565	chr3	19945938	19951155	1.38792e+06	18560625	1.99485e+07	658	1301	533	1256	470.413	901.254	7	6.17372	0	5	4.47891	1	1.4	0	0.0103984	0.00148549	inf	inf	0.000594185
loop_chr3-chr3-51990|control|loop_chr3-chr3-51990|CTCF	chr3	172332114	172334776	chr3	172474020	172478294	142712	172333445	172476157	335	464	218	397	247.086	337.119	9	7.84597	1	3.25	2.96984	0	2.76923	1	0.0175348	0.00194832	3.16992	2.97195	8.32411e-05
loop_chr3-chr3-52002|control|loop_chr3-chr3-52002|CTCF	chr3	119144142	119148818	chr3	119349484	119353626	205075	119146480	119351555	296	483	213	469	219.573	350.273	5	4.47891	0	2	1.86907	0.25	2.5	0	0.00766246	0.00153249	inf	inf	0.00013337
loop_chr3-chr3-52068|control|loop_chr3-chr3-52068|CTCF	chr3	57594849	57598833	chr3	57851403	57858964	258342	57596841	5.78552e+07	733	700	654	619	521.423	499.01	11	9.50099	2	2.25	2.09129	1.25	4.88889	1.6	0.0128756	0.00234102	2.45943	2.24808	0.000237447
loop_chr3-chr3-52144|control|loop_chr3-chr3-52144|CTCF	chr3	4349878	4352926	chr3	4569070	4575374	220820	4351402	4572222	409	672	426	633	298.896	479.954	10	8.6754	1	2.5	2.31236	0.5	4	1	0.0144499	0.00144499	3.32193	3.11693	1.02492e-05
loop_chr3-chr3-52185|control|loop_chr3-chr3-52185|CTCF	chr3	87348255	87352165	chr3	88003127	88005820	654264	87350210	8.80045e+07	427	369	374	219	311.43	270.95	9	7.84597	1	3	2.75155	0.75	3	1	0.0184191	0.00204657	3.16992	2.97195	8.32411e-05
loop_chr3-chr3-52186|control|loop_chr3-chr3-52186|CTCF	chr3	113742313	113750967	chr3	113835495	113840316	91265.5	113746640	1.13838e+08	1533	260	1450	221	1053.95	194.028	9	7.84597	1	3.75	3.40415	0.75	2.4	1	0.00902572	0.00100286	3.16992	2.97195	8.32411e-05
loop_chr3-chr3-52218|control|loop_chr3-chr3-52218|CTCF	chr3	122457520	122463057	chr3	122677452	122680528	218702	1.2246e+08	122678990	447	410	425	361	325.328	299.593	11	9.50099	1	1.75	1.64556	1.25	6.28571	0.8	0.0172586	0.00156897	3.45943	3.24808	6.71095e-06
loop_chr3-chr3-52311|control|loop_chr3-chr3-52311|CTCF	chr3	8937506	8940526	chr3	8961643	8963474	23542.5	8939016	8.96256e+06	442	438	364	405	321.856	319.078	12	10.3231	1	3.75	3.40415	2.75	3.2	0.363636	0.0334286	0.00278572	3.58496	3.36781	0.000576222
loop_chr3-chr3-52408|control|loop_chr3-chr3-52408|CTCF	chr3	72848937	72851769	chr3	73055956	73059299	207274	72850353	7.30576e+07	282	481	214	410	209.657	348.889	10	8.6754	1	3.25	2.96984	1.25	3.07692	0.8	0.0218842	0.00218842	3.32193	3.11693	4.90647e-05
loop_chr3-chr3-52496|control|loop_chr3-chr3-52496|CTCF	chr3	57595358	57599067	chr3	57835428	57842501	241752	5.75972e+07	5.7839e+07	730	900	651	801	519.388	634.175	8	7.01227	1	2.75	2.53242	0.5	2.90909	1	0.0100267	0.00125334	3	2.80988	8.32411e-05
loop_chr3-chr3-52530|control|loop_chr3-chr3-52530|CTCF	chr3	98592551	98597224	chr3	98810944	98815235	218202	9.85949e+07	9.88131e+07	575	520	556	441	413.645	375.821	8	7.01227	1	3.5	3.18735	1.5	2.28571	0.666667	0.0120603	0.00150753	3	2.80988	0.000925992
loop_chr3-chr3-52586|control|loop_chr3-chr3-52586|CTCF	chr3	27708699	27712443	chr3	28327953	28330670	618740	27710571	2.83293e+07	280	488	190	404	208.239	353.73	5	4.47891	0	3.25	2.96984	0.25	1.53846	0	0.0104578	0.00209155	inf	inf	0.00013337
loop_chr3-chr3-52632|control|loop_chr3-chr3-52632|CTCF	chr3	15600779	15601881	chr3	15800141	15805308	201394	15601330	1.58027e+07	409	1267	417	1194	298.896	878.776	10	8.6754	0	0	0	0	10	0	0.0215561	0.00215561	inf	inf	1e-300
loop_chr3-chr3-52642|control|loop_chr3-chr3-52642|CTCF	chr3	168045396	168049973	chr3	168115604	168117666	68950.5	1.68048e+08	168116635	463	430	370	416	336.426	313.517	8	7.01227	1	1.75	1.64556	0.75	4.57143	1	0.0162838	0.00203547	3	2.80988	8.32411e-05
loop_chr3-chr3-52909|control|loop_chr3-chr3-52909|CTCF	chr3	17307385	17311129	chr3	17411552	17414481	103760	17309257	1.7413e+07	663	545	596	493	473.821	393.035	8	7.01227	0	3.5	3.18735	0.5	2.28571	0	0.0162008	0.0020251	inf	inf	1.00238e-06
loop_chr3-chr3-52919|control|loop_chr3-chr3-52919|CTCF	chr3	183383552	183387475	chr3	183765123	183767731	380914	1.83386e+08	183766427	390	234	385	204	285.638	175.478	8	7.01227	0	2.25	2.09129	0.75	3.55556	0	0.0165531	0.00206913	inf	inf	1.3789e-05
loop_chr3-chr3-52951|control|loop_chr3-chr3-52951|CTCF	chr3	46446875	46450009	chr3	46483727	46489081	37962	46448442	46486404	210	572	176	475	158.269	411.586	7	6.17372	1	2	1.86907	0.5	3.5	1	0.0111445	0.00159207	2.80735	2.62614	0.000594185
loop_chr3-chr3-53007|control|loop_chr3-chr3-53007|CTCF	chr3	4711265	4712333	chr3	4975615	4977214	264616	4711799	4.97641e+06	329	451	220	404	242.863	328.104	9	7.84597	0	4.25	3.83578	0.25	2.11765	0	0.0456024	0.00506693	inf	inf	9.73452e-09
loop_chr3-chr3-53010|control|loop_chr3-chr3-53010|CTCF	chr3	4758331	4760400	chr3	4976460	4981183	219456	4.75937e+06	4.97882e+06	309	1469	271	1437	228.762	1011.94	7	6.17372	0	1	0.964958	0.25	7	0	0.0139274	0.00198962	inf	inf	2.73814e-07
loop_chr10-chr10-23479|control|loop_chr10-chr10-23479|CTCF	chr10	73848083	73849441	chr10	73878927	73879995	30699	73848762	73879461	207	200	115	144	156.112	151.073	19	16.0014	3	5.5	4.90515	0.75	3.45455	3	0.105835	0.0167109	2.66296	2.41517	1.2408e-07
loop_chr10-chr10-23492|control|loop_chr10-chr10-23492|CTCF	chr10	58176922	58179530	chr10	58290443	58293664	113828	58178226	5.82921e+07	296	316	248	296	219.573	233.702	16	13.5824	2	7.5	6.59364	0.75	2.13333	2	0.0370932	0.00463665	3	2.76366	2.07347e-07
loop_chr10-chr10-23510|control|loop_chr10-chr10-23510|CTCF	chr10	13270182	13272868	chr10	13301507	13303115	30786	13271525	13302311	316	286	253	277	233.702	212.493	26	21.5816	4	4.25	3.83578	0.5	6.11765	4	0.0818238	0.0125883	2.70044	2.43173	1.92306e-09
loop_chr10-chr10-23541|control|loop_chr10-chr10-23541|CTCF	chr10	67852889	67859053	chr10	68153734	68160252	301022	67855971	68156993	373	433	383	366	273.751	315.603	18	15.1972	3	6	5.3296	1	3	3	0.0191802	0.0031967	2.58496	2.34077	6.70386e-07
loop_chr10-chr10-23553|control|loop_chr10-chr10-23553|CTCF	chr10	103367790	103369689	chr10	103396038	103397657	28108	1.03369e+08	1.03397e+08	285	355	230	327	211.784	261.137	16	13.5824	4	6.75	5.96324	1.5	2.37037	2.66667	0.06146	0.015365	2	1.76366	0.000273717
loop_chr10-chr10-23596|control|loop_chr10-chr10-23596|CTCF	chr10	104305647	104306123	chr10	104348072	104351404	43853	104305885	104349738	48	247	19	191	38.7297	184.764	6	5.3296	0	0	0	0	6	0	0.0212923	0.00354872	inf	inf	1e-300
loop_chr10-chr10-23598|control|loop_chr10-chr10-23598|CTCF	chr10	99434270	99437201	chr10	99609161	99614994	176342	9.94357e+07	9.96121e+07	329	265	312	203	242.863	197.585	11	9.50099	2	1	0.964958	1.25	11	1.6	0.0169613	0.00308387	2.45943	2.24808	0.000237447
loop_chr10-chr10-23609|control|loop_chr10-chr10-23609|CTCF	chr10	69003459	69006820	chr10	69093185	69094778	88842	6.90051e+07	6.9094e+07	236	201	181	164	176.908	151.793	13	11.1421	1	5.75	5.11759	1.5	2.26087	0.666667	0.0354614	0.0027278	3.70044	3.47795	5.51753e-07
loop_chr10-chr10-23664|control|loop_chr10-chr10-23664|CTCF	chr10	102916208	102917869	chr10	103069266	103072149	153669	1.02917e+08	1.03071e+08	160	130	171	105	122.111	100.172	9	7.84597	0	2.5	2.31236	0	3.6	0	0.0267653	0.00297392	inf	inf	1e-300
loop_chr10-chr10-23668|control|loop_chr10-chr10-23668|CTCF	chr10	101602201	101603304	chr10	101780093	101783872	179230	1.01603e+08	1.01782e+08	112	215	62	203	86.8988	161.862	12	10.3231	0	0	0	0	12	0	0.0332163	0.00276803	inf	inf	1e-300
loop_chr10-chr10-23683|control|loop_chr10-chr10-23683|CTCF	chr10	79138565	79139511	chr10	79178288	79179070	39641	79139038	79178679	143	391	125	342	109.705	286.337	8	7.01227	1	1.5	1.42056	0.5	5.33333	1	0.0625626	0.00782032	3	2.80988	8.32411e-05
loop_chr10-chr10-23719|control|loop_chr10-chr10-23719|CTCF	chr10	17422676	17423977	chr10	17428685	17429148	5590	1.74233e+07	1.74289e+07	235	336	209	291	176.193	247.79	11	9.50099	1	1.5	1.42056	0.75	7.33333	1	0.0842679	0.00766072	3.45943	3.24808	1.1252e-06
loop_chr10-chr10-23720|control|loop_chr10-chr10-23720|CTCF	chr10	102418276	102420688	chr10	102430999	102432719	12377	102419482	102431859	114	226	93	221	88.3782	169.751	8	7.01227	1	2.5	2.31236	0.25	3.2	1	0.0261636	0.00327045	3	2.80988	8.32411e-05
loop_chr10-chr10-23747|control|loop_chr10-chr10-23747|CTCF	chr10	73095565	73097579	chr10	73158355	73161431	63321	73096572	73159893	332	320	289	256	244.975	236.523	10	8.6754	1	3	2.75155	0.5	3.33333	1	0.0265491	0.00265491	3.32193	3.11693	1.02492e-05
loop_chr10-chr10-23756|control|loop_chr10-chr10-23756|CTCF	chr10	79127224	79127802	chr10	79178242	79179274	51245	79127513	79178758	185	464	172	400	140.247	337.119	8	7.01227	1	3.25	2.96984	0.75	2.46154	1	0.0671479	0.00839349	3	2.80988	8.32411e-05
loop_chr10-chr10-23757|control|loop_chr10-chr10-23757|CTCF	chr10	15433043	15435280	chr10	15725088	15727207	291986	1.54342e+07	1.57261e+07	297	290	289	252	220.281	215.326	8	7.01227	1	2.75	2.53242	0.5	2.90909	1	0.0248182	0.00310228	3	2.80988	8.32411e-05
loop_chr10-chr10-23780|control|loop_chr10-chr10-23780|CTCF	chr10	11513864	11522595	chr10	11756879	11758849	239634	1.15182e+07	11757864	851	302	760	242	601.201	223.816	28	23.1622	2	1	0.964958	0.5	28	2	0.0353592	0.00252565	3.80735	3.5337	4.7891e-17
loop_chr10-chr10-23812|control|loop_chr10-chr10-23812|CTCF	chr10	6415344	6418395	chr10	6665358	6670095	250857	6.41687e+06	6.66773e+06	228	467	150	337	171.184	339.197	16	13.5824	1	5	4.47891	0.5	3.2	1	0.0277627	0.00173517	4	3.76366	6.35978e-11
loop_chr10-chr10-23836|control|loop_chr10-chr10-23836|CTCF	chr10	35195096	35198191	chr10	35217372	35221190	22637.5	3.51966e+07	35219281	608	418	559	388	436.257	305.166	19	16.0014	3	7.75	6.80311	2.5	2.45161	1.2	0.0371411	0.00586439	2.66296	2.41517	1.2408e-07
loop_chr10-chr10-23843|control|loop_chr10-chr10-23843|CTCF	chr10	71836802	71838334	chr10	71895681	71897219	58882	71837568	71896450	241	220	191	167	180.481	165.45	15	12.7715	3	5.25	4.69227	1.75	2.85714	1.71429	0.0660269	0.0132054	2.32193	2.08989	7.13866e-05
loop_chr10-chr10-23863|control|loop_chr10-chr10-23863|CTCF	chr10	72364085	72366418	chr10	72832040	72836105	468821	7.23653e+07	7.28341e+07	231	645	162	514	173.331	461.544	13	11.1421	2	5.75	5.11759	0.75	2.26087	2	0.0274579	0.00422429	2.70044	2.47795	8.30822e-06
loop_chr10-chr10-23925|control|loop_chr10-chr10-23925|CTCF	chr10	11514561	11517015	chr10	11723767	11725417	208804	11515788	11724592	375	155	303	80	275.151	118.469	8	7.01227	0	5.75	5.11759	0	1.3913	0	0.0263421	0.00329277	inf	inf	1e-300
loop_chr10-chr10-23963|control|loop_chr10-chr10-23963|CTCF	chr10	110136073	110139061	chr10	110277546	110281297	141854	110137567	1.10279e+08	357	322	214	298	262.54	237.933	16	13.5824	1	6.25	5.5412	0.75	2.56	1	0.0320843	0.00200527	4	3.76366	6.35978e-11
loop_chr10-chr10-23972|control|loop_chr10-chr10-23972|CTCF	chr10	34704170	34705053	chr10	34716942	34717306	12512.5	3.47046e+07	34717124	124	190	115	168	95.7578	143.86	5	4.47891	0	2.5	2.31236	0	2	0	0.0541841	0.0108368	inf	inf	1e-300
loop_chr10-chr10-23999|control|loop_chr10-chr10-23999|CTCF	chr10	104290299	104292941	chr10	104347706	104350569	57517.5	104291620	1.04349e+08	122	235	89	162	94.2842	176.193	7	6.17372	1	2.5	2.31236	0.25	2.8	1	0.0171834	0.00245477	2.80735	2.62614	0.000594185
loop_chr10-chr10-24029|control|loop_chr10-chr10-24029|CTCF	chr10	72272194	72278515	chr10	72320481	72322555	46163.5	7.22754e+07	72321518	342	272	343	292	252.008	202.56	9	7.84597	0	1.25	1.19382	0.25	7.2	0	0.0144874	0.00160971	inf	inf	9.73452e-09
loop_chr10-chr10-24055|control|loop_chr10-chr10-24055|CTCF	chr10	80697271	80701778	chr10	80861204	80862965	162560	8.06995e+07	8.08621e+07	315	161	293	109	232.997	122.839	16	13.5824	1	2	1.86907	0	8	1	0.0344952	0.00215595	4	3.76366	6.35978e-11
loop_chr10-chr10-24062|control|loop_chr10-chr10-24062|CTCF	chr10	43395546	43396597	chr10	43455314	43455971	59571	4.33961e+07	4.34556e+07	192	322	191	241	145.304	237.933	8	7.01227	1	1.25	1.19382	0	6.4	1	0.0632951	0.00791189	3	2.80988	8.32411e-05
loop_chr10-chr10-24167|control|loop_chr10-chr10-24167|CTCF	chr10	70221261	70222434	chr10	70362050	70365471	141913	7.02218e+07	7.03638e+07	227	178	130	166	170.467	135.181	10	8.6754	1	0	0	0.25	10	1	0.0294156	0.00294156	3.32193	3.11693	1.02492e-05
loop_chr10-chr10-24176|control|loop_chr10-chr10-24176|CTCF	chr10	92514263	92519100	chr10	92574069	92576897	58801.5	9.25167e+07	92575483	296	281	270	254	219.573	208.948	15	12.7715	2	6	5.3296	1.5	2.5	1.33333	0.0264452	0.00352603	2.90689	2.67486	1.36462e-06
loop_chr10-chr10-24184|control|loop_chr10-chr10-24184|CTCF	chr10	48362102	48367790	chr10	48505573	48508607	142144	48364946	48507090	535	414	510	306	386.154	302.38	14	11.9581	1	3.25	2.96984	0.25	4.30769	1	0.021691	0.00154936	3.80735	3.57992	1.00478e-08
loop_chr10-chr10-24202|control|loop_chr10-chr10-24202|CTCF	chr10	100995450	100998954	chr10	101010036	101015434	15533	100997202	101012735	206	253	215	175	155.393	189.042	17	14.3909	2	8.75	7.63797	1.5	1.94286	1.33333	0.0258065	0.00303606	3.08746	2.84708	2.93057e-08
loop_chr10-chr10-24206|control|loop_chr10-chr10-24206|CTCF	chr10	95664376	95665564	chr10	95692067	95694045	28086	95664970	95693056	155	355	176	295	118.469	261.137	5	4.47891	0	1.75	1.64556	0	2.85714	0	0.0213416	0.00426832	inf	inf	1e-300
loop_chr10-chr10-24243|control|loop_chr10-chr10-24243|CTCF	chr10	97405901	97407861	chr10	97444822	97448502	39781	97406881	97446662	170	225	100	242	129.38	169.035	7	6.17372	1	1.5	1.42056	0	4.66667	1	0.0167721	0.00239601	2.80735	2.62614	0.000594185
loop_chr10-chr10-24258|control|loop_chr10-chr10-24258|CTCF	chr10	80382970	80385513	chr10	80441123	80446435	59537.5	8.03842e+07	80443779	164	411	115	411	125.021	300.29	12	10.3231	2	5.25	4.69227	0.5	2.28571	2	0.0206445	0.00344074	2.58496	2.36781	4.64981e-05
loop_chr10-chr10-24286|control|loop_chr10-chr10-24286|CTCF	chr10	73930193	73931091	chr10	73938322	73939861	8449.5	73930642	7.39391e+07	156	87	147	97	119.198	68.2944	8	7.01227	1	1.5	1.42056	0.25	5.33333	1	0.0443611	0.00554514	3	2.80988	8.32411e-05
loop_chr10-chr10-24348|control|loop_chr10-chr10-24348|CTCF	chr10	79116207	79117576	chr10	79178606	79179075	61949	7.91169e+07	7.91788e+07	174	407	182	342	132.282	297.502	6	5.3296	0	0.75	0.733405	0	6	0	0.0441138	0.00735229	inf	inf	1e-300
loop_chr10-chr10-24380|control|loop_chr10-chr10-24380|CTCF	chr10	30414162	30414857	chr10	30430974	30432124	17039.5	3.04145e+07	30431549	233	241	138	222	174.762	180.481	6	5.3296	0	2.25	2.09129	0.5	2.66667	0	0.0439464	0.0073244	inf	inf	0.000172116
loop_chr10-chr10-24385|control|loop_chr10-chr10-24385|CTCF	chr10	31860878	31864660	chr10	31999861	32011300	142812	31862769	3.20056e+07	566	765	535	720	407.467	543.113	21	17.6042	2	3.75	3.40415	1	5.6	2	0.0186442	0.00177564	3.39232	3.13785	5.60605e-11
loop_chr10-chr10-24406|control|loop_chr10-chr10-24406|CTCF	chr10	75187095	75189057	chr10	75228992	75231929	42384.5	75188076	7.52305e+07	158	251	108	252	120.655	187.617	7	6.17372	0	2.25	2.09129	0	3.11111	0	0.019309	0.00275842	inf	inf	1e-300
loop_chr10-chr10-24411|control|loop_chr10-chr10-24411|CTCF	chr10	68528111	68529836	chr10	68550865	68551616	22267	6.8529e+07	6.85512e+07	114	148	122	42	88.3782	113.361	5	4.47891	0	2	1.86907	0.25	2.5	0	0.027289	0.0054578	inf	inf	0.00013337
loop_chr10-chr10-24488|control|loop_chr10-chr10-24488|CTCF	chr10	63216146	63221587	chr10	63627328	63629331	409463	6.32189e+07	6.36283e+07	737	408	600	431	524.137	298.199	7	6.17372	0	1.5	1.42056	0	4.66667	0	0.0127075	0.00181536	inf	inf	1e-300
loop_chr10-chr10-24568|control|loop_chr10-chr10-24568|CTCF	chr10	59878465	59880481	chr10	59885298	59885846	6099	59879473	59885572	265	203	254	181	197.585	153.234	12	10.3231	2	1.5	1.42056	2	8	1	0.0632458	0.010541	2.58496	2.36781	4.64981e-05
loop_chr10-chr10-24681|control|loop_chr10-chr10-24681|CTCF	chr10	30359560	30360419	chr10	30384648	30385596	25132.5	3.036e+07	30385122	167	89	84	40	127.202	69.791	6	5.3296	0	1.5	1.42056	0	4	0	0.0448705	0.00747842	inf	inf	1e-300
loop_chr10-chr10-24697|control|loop_chr10-chr10-24697|CTCF	chr10	48980728	48983023	chr10	49161019	49168365	182816	4.89819e+07	49164692	159	928	113	949	121.383	652.979	15	12.7715	1	2	1.86907	0.25	7.5	1	0.0210251	0.00140167	3.90689	3.67486	8.31611e-10
loop_chr10-chr10-24701|control|loop_chr10-chr10-24701|CTCF	chr10	70558212	70559866	chr10	70758582	70760631	200568	70559039	7.07596e+07	217	148	218	120	163.297	113.361	5	4.47891	0	1	0.964958	0.25	5	0	0.0182467	0.00364934	inf	inf	0.00013337
loop_chr10-chr10-24724|control|loop_chr10-chr10-24724|CTCF	chr10	97685611	97686943	chr10	97700606	97702053	15052.5	97686277	9.77013e+07	149	113	120	100	114.091	87.6387	5	4.47891	0	1.25	1.19382	0.25	4	0	0.0243136	0.00486273	inf	inf	0.00013337
loop_chr10-chr10-24755|control|loop_chr10-chr10-24755|CTCF	chr10	101297011	101305785	chr10	101437927	101444484	139808	101301398	1.01441e+08	267	648	215	610	199.007	463.591	20	16.8037	2	10	8.6754	1.5	2	1.33333	0.017629	0.0017629	3.32193	3.07071	4.79968e-10
loop_chr10-chr10-24920|control|loop_chr10-chr10-24920|CTCF	chr10	6471975	6475620	chr10	6577041	6582149	105798	6.4738e+06	6579595	499	596	535	632	361.331	428.041	13	11.1421	2	4.75	4.26507	1.5	2.73684	1.33333	0.0200703	0.00308774	2.70044	2.47795	8.30822e-06
loop_chr10-chr10-24927|control|loop_chr10-chr10-24927|CTCF	chr10	43348516	43349605	chr10	43454275	43456556	106355	4.33491e+07	4.34554e+07	208	409	151	338	156.831	298.896	6	5.3296	0	1.75	1.64556	0.5	3.42857	0	0.0240597	0.00400994	inf	inf	0.000172116
loop_chr10-chr10-24945|control|loop_chr10-chr10-24945|CTCF	chr10	75401395	75405302	chr10	75427346	75432703	26676	7.54033e+07	7.543e+07	438	377	405	400	319.078	276.55	19	16.0014	4	7.25	6.38385	3.25	2.62069	1.23077	0.0277155	0.00583485	2.24793	2.00013	4.89261e-06
loop_chr10-chr10-24949|control|loop_chr10-chr10-24949|CTCF	chr10	92963028	92968317	chr10	93039023	93040656	74167	9.29657e+07	9.30398e+07	384	117	348	79	281.446	90.5951	13	11.1421	1	0.25	0.257202	0.5	13	1	0.0253793	0.00195226	3.70044	3.47795	1.00478e-08
loop_chr10-chr10-25007|control|loop_chr10-chr10-25007|CTCF	chr10	15649701	15653557	chr10	15713626	15716146	63257	15651629	15714886	742	304	743	228	527.528	225.23	7	6.17372	0	3	2.75155	0.75	2.33333	0	0.014836	0.00211943	inf	inf	0.000130554
loop_chr10-chr10-25046|control|loop_chr10-chr10-25046|CTCF	chr10	92085954	92090118	chr10	92288817	92296770	204758	92088036	9.22928e+07	278	472	201	446	206.82	342.66	24	19.9953	2	4.75	4.26507	0.5	5.05263	2	0.0267661	0.0022305	3.58496	3.32159	6.4773e-13
loop_chr10-chr10-25050|control|loop_chr10-chr10-25050|CTCF	chr10	86719198	86721763	chr10	86733189	86735160	13694	8.67205e+07	8.67342e+07	143	153	171	159	109.705	117.011	7	6.17372	1	3.25	2.96984	1	2.15385	1	0.0208542	0.00297917	2.80735	2.62614	0.000594185
loop_chr10-chr10-25114|control|loop_chr10-chr10-25114|CTCF	chr10	62608742	62611935	chr10	62816326	62820635	208142	6.26103e+07	6.28185e+07	152	549	121	598	116.281	395.786	10	8.6754	1	2.75	2.53242	0.25	3.63636	1	0.0180132	0.00180132	3.32193	3.11693	1.02492e-05
loop_chr10-chr10-25138|control|loop_chr10-chr10-25138|CTCF	chr10	43202257	43204426	chr10	43454180	43456602	252050	4.32033e+07	43455391	296	415	252	343	219.573	303.077	5	4.47891	0	1.25	1.19382	0	4	0	0.0147174	0.00294348	inf	inf	1e-300
loop_chr10-chr10-25160|control|loop_chr10-chr10-25160|CTCF	chr10	48463657	48464514	chr10	48505410	48507135	42187	4.84641e+07	4.85063e+07	164	347	179	236	125.021	255.521	5	4.47891	0	1.5	1.42056	0	3.33333	0	0.0261687	0.00523374	inf	inf	1e-300
loop_chr10-chr10-25177|control|loop_chr10-chr10-25177|CTCF	chr10	58177214	58181523	chr10	58382984	58386436	205342	5.81794e+07	58384710	383	687	318	656	280.747	490.167	11	9.50099	2	4.5	4.0507	0.5	2.44444	2	0.0191533	0.00348242	2.45943	2.24808	0.000237447
loop_chr10-chr10-25187|control|loop_chr10-chr10-25187|CTCF	chr10	48430942	48432616	chr10	48504897	48507135	74237	48431779	48506016	487	363	452	245	353.039	266.747	11	9.50099	2	3.25	2.96984	1	3.38462	2	0.0379981	0.00690875	2.45943	2.24808	0.000237447
loop_chr10-chr10-25262|control|loop_chr10-chr10-25262|CTCF	chr10	132380130	132392104	chr10	132447028	132456709	65751.5	132386117	1.32452e+08	246	285	220	304	184.05	211.784	18	15.1972	2	7	6.17372	2.75	2.57143	0.727273	0.0112327	0.00124807	3.16992	2.92573	2.29107e-07
loop_chr10-chr10-25370|control|loop_chr10-chr10-25370|CTCF	chr10	69236889	69240144	chr10	69392005	69393911	154442	6.92385e+07	69392958	224	131	229	92	168.318	100.907	9	7.84597	1	2.25	2.09129	0.75	4	1	0.0235655	0.00261839	3.16992	2.97195	8.32411e-05
loop_chr10-chr10-25380|control|loop_chr10-chr10-25380|CTCF	chr10	32189582	32192797	chr10	32207514	32207785	16460	3.21912e+07	3.22076e+07	218	87	151	36	164.015	68.2944	5	4.47891	0	0	0	0.25	5	0	0.0193825	0.00387651	inf	inf	0.00013337
loop_chr10-chr10-25411|control|loop_chr10-chr10-25411|CTCF	chr10	5383958	5385717	chr10	5432206	5434744	48637.5	5.38484e+06	5433475	127	563	93	533	97.9663	405.407	5	4.47891	0	1.75	1.64556	0.25	2.85714	0	0.0157244	0.00314487	inf	inf	0.00013337
loop_chr10-chr10-25419|control|loop_chr10-chr10-25419|CTCF	chr10	58175763	58179807	chr10	58264518	58272539	90743.5	58177785	5.82685e+07	445	1221	363	1237	323.94	848.319	23	19.1999	5	6.5	5.75241	2.75	3.53846	1.81818	0.0257614	0.0056003	2.20163	1.9411	1.4017e-06
loop_chr10-chr10-25509|control|loop_chr10-chr10-25509|CTCF	chr10	50502034	50504589	chr10	50549892	50551420	47344.5	5.05033e+07	50550656	286	412	326	470	212.493	300.987	5	4.47891	0	0.5	0.498186	0	5	0	0.0165485	0.0033097	inf	inf	1e-300
loop_chr10-chr10-25598|control|loop_chr10-chr10-25598|CTCF	chr10	101095409	101097661	chr10	101129739	101132300	34484.5	101096535	1.01131e+08	89	196	66	194	69.791	148.19	6	5.3296	0	2.25	2.09129	0.5	2.66667	0	0.0168463	0.00280771	inf	inf	0.000172116
loop_chr10-chr10-25626|control|loop_chr10-chr10-25626|CTCF	chr10	95693190	95694273	chr10	95858558	95863105	167100	9.56937e+07	9.58608e+07	342	239	310	229	252.008	179.052	9	7.84597	0	0.25	0.257202	0.5	9	0	0.0216024	0.00240027	inf	inf	1.00238e-06
loop_chr10-chr10-25647|control|loop_chr10-chr10-25647|CTCF	chr10	11724994	11730815	chr10	11756727	11759794	30356	1.17279e+07	1.17583e+07	264	332	189	284	196.874	244.975	11	9.50099	2	0.5	0.498186	1.5	11	1.33333	0.0167246	0.00304084	2.45943	2.24808	0.000237447
loop_chr10-chr10-25655|control|loop_chr10-chr10-25655|CTCF	chr10	110226233	110228247	chr10	110277468	110279794	51391	110227240	110278631	255	268	267	224	190.467	199.718	7	6.17372	1	3	2.75155	0.25	2.33333	1	0.021796	0.00311371	2.80735	2.62614	0.000594185
loop_chr10-chr10-25848|control|loop_chr10-chr10-25848|CTCF	chr10	84373097	84377350	chr10	84533391	84541514	162229	8.43752e+07	8.45375e+07	504	312	437	243	364.784	230.88	13	11.1421	3	4.25	3.83578	2.25	3.05882	1.33333	0.0141949	0.00327574	2.11548	1.89298	0.000292337
loop_chr10-chr10-25864|control|loop_chr10-chr10-25864|CTCF	chr10	74148444	74153763	chr10	74223232	74237459	79242	7.41511e+07	7.42303e+07	603	1248	594	1118	432.835	866.202	30	24.7377	9	5.75	5.11759	4.25	5.21739	2.11765	0.0207411	0.00622233	1.73697	1.45871	2.4519e-05
loop_chr10-chr10-25881|control|loop_chr10-chr10-25881|CTCF	chr10	28627332	28630175	chr10	28989391	28992682	362283	2.86288e+07	2.8991e+07	233	229	258	196	174.762	171.9	7	6.17372	0	2.25	2.09129	0.25	3.11111	0	0.0154214	0.00220305	inf	inf	2.73814e-07
loop_chr10-chr10-25983|control|loop_chr10-chr10-25983|CTCF	chr10	32792807	32797118	chr10	33003926	33011249	212625	3.2795e+07	3.30076e+07	266	367	215	359	198.296	269.549	15	12.7715	2	6	5.3296	0	2.5	2	0.0174233	0.00232311	2.90689	2.67486	1.36462e-06
loop_chr10-chr10-25984|control|loop_chr10-chr10-25984|CTCF	chr10	101038254	101043289	chr10	101141729	101142956	101571	1.01041e+08	1.01142e+08	285	77	294	77	211.784	60.7865	5	4.47891	0	1	0.964958	0.25	5	0	0.0107901	0.00215802	inf	inf	0.00013337
loop_chr10-chr10-25987|control|loop_chr10-chr10-25987|CTCF	chr10	21988917	21997445	chr10	22132963	22137445	142023	21993181	22135204	1023	600	875	616	716.59	430.781	16	13.5824	3	5	4.47891	1	3.2	3	0.0166192	0.00311611	2.41504	2.1787	1.6149e-05
loop_chr10-chr10-26006|control|loop_chr10-chr10-26006|CTCF	chr10	31926008	31931843	chr10	32001915	32007461	75762.5	3.19289e+07	32004688	583	363	571	330	419.132	266.747	13	11.1421	2	7	6.17372	2.75	1.85714	0.727273	0.0154359	0.00237475	2.70044	2.47795	0.000140455
loop_chr10-chr10-26023|control|loop_chr10-chr10-26023|CTCF	chr10	48213576	48218528	chr10	48289693	48291437	74513	48216052	48290565	229	210	201	208	171.9	158.269	6	5.3296	0	1.25	1.19382	0	4.8	0	0.0121089	0.00201815	inf	inf	1e-300
loop_chr10-chr10-26024|control|loop_chr10-chr10-26024|CTCF	chr10	73955675	73961668	chr10	74074307	74084483	120724	7.39587e+07	74079395	594	864	548	701	426.671	609.958	14	11.9581	1	6.75	5.96324	0.75	2.07407	1	0.0117007	0.000835767	3.80735	3.57992	1.00478e-08
loop_chr10-chr10-26038|control|loop_chr10-chr10-26038|CTCF	chr10	4845731	4853674	chr10	5281987	5284881	433732	4.8497e+06	5283434	650	318	647	196	464.956	235.113	17	14.3909	3	3.75	3.40415	1.75	4.53333	1.71429	0.0211986	0.00374094	2.5025	2.26212	3.40191e-06
loop_chr10-chr10-26067|control|loop_chr10-chr10-26067|CTCF	chr10	102228933	102236519	chr10	102345675	102352473	116348	102232726	102349074	211	200	201	149	158.988	151.073	10	8.6754	0	5.25	4.69227	1	1.90476	0	0.00939482	0.000939482	inf	inf	1.02492e-05
loop_chr10-chr10-26074|control|loop_chr10-chr10-26074|CTCF	chr10	26725951	26730403	chr10	26879277	26883020	152972	26728177	2.68811e+07	234	268	193	248	175.478	199.718	9	7.84597	1	3.25	2.96984	1.25	2.76923	0.8	0.014841	0.00164899	3.16992	2.97195	0.000320128
loop_chr10-chr10-26148|control|loop_chr10-chr10-26148|CTCF	chr10	96786728	96793468	chr10	96825431	96831816	38525.5	96790098	9.68286e+07	198	368	199	408	149.632	270.25	13	11.1421	3	5.25	4.69227	2.25	2.47619	1.33333	0.0133848	0.0030888	2.11548	1.89298	0.000292337
loop_chr10-chr10-26184|control|loop_chr10-chr10-26184|CTCF	chr10	68789166	68794902	chr10	68899683	68902300	108958	68792034	6.8901e+07	344	550	265	502	253.414	396.474	13	11.1421	3	3.5	3.18735	0.75	3.71429	3	0.0210314	0.00485341	2.11548	1.89298	0.000292337
loop_chr10-chr10-26202|control|loop_chr10-chr10-26202|CTCF	chr10	67665735	67667655	chr10	67779135	67781228	113486	67666695	6.77802e+07	200	186	177	152	151.073	140.97	10	8.6754	0	4.5	4.0507	0.5	2.22222	0	0.0336743	0.00336743	inf	inf	6.21969e-08
loop_chr10-chr10-26301|control|loop_chr10-chr10-26301|CTCF	chr10	22316907	22319883	chr10	22389896	22394186	73646	22318395	22392041	463	674	507	643	336.426	481.316	8	7.01227	0	2.75	2.53242	0.75	2.90909	0	0.0148786	0.00185983	inf	inf	1.3789e-05
loop_chr10-chr10-26312|control|loop_chr10-chr10-26312|CTCF	chr10	6106421	6112706	chr10	6399804	6405509	293093	6.10956e+06	6.40266e+06	436	339	417	323	317.688	249.899	13	11.1421	3	4.5	4.0507	1.25	2.88889	2.4	0.0146518	0.0033812	2.11548	1.89298	0.000292337
loop_chr10-chr10-26327|control|loop_chr10-chr10-26327|CTCF	chr10	101748430	101751437	chr10	101777214	101783412	30379.5	1.0175e+08	101780313	189	223	167	207	143.138	167.601	5	4.47891	0	0	0	0	5	0	0.00734031	0.00146806	inf	inf	1e-300
loop_chr10-chr10-26340|control|loop_chr10-chr10-26340|CTCF	chr10	97758034	97760364	chr10	97867692	97869948	109621	97759199	97868820	90	77	70	47	70.5388	60.7865	5	4.47891	0	1.75	1.64556	0	2.85714	0	0.0147334	0.00294669	inf	inf	1e-300
loop_chr10-chr10-26376|control|loop_chr10-chr10-26376|CTCF	chr10	77173012	77176270	chr10	77640251	77645607	468288	77174641	77642929	197	184	223	126	148.911	139.524	12	10.3231	2	3.25	2.96984	0.5	3.69231	2	0.0188254	0.00313757	2.58496	2.36781	4.64981e-05
loop_chr10-chr10-26404|control|loop_chr10-chr10-26404|CTCF	chr10	73651718	73656301	chr10	73780686	73787521	130094	7.3654e+07	7.37841e+07	282	603	277	674	209.657	432.835	7	6.17372	1	1.5	1.42056	0.25	4.66667	1	0.00828469	0.00118353	2.80735	2.62614	0.000594185
loop_chr10-chr10-26414|control|loop_chr10-chr10-26414|CTCF	chr10	17286958	17292019	chr10	17425899	17433448	140185	1.72895e+07	1.74297e+07	275	965	216	944	204.691	677.788	8	7.01227	1	4	3.62028	0.75	2	1	0.0085732	0.00107165	3	2.80988	8.32411e-05
loop_chr10-chr10-26419|control|loop_chr10-chr10-26419|CTCF	chr10	61834788	61837766	chr10	61900155	61903934	65767.5	61836277	6.1902e+07	374	615	292	669	274.451	441.047	7	6.17372	1	3	2.75155	1	2.33333	1	0.0139995	0.00199993	2.80735	2.62614	0.000594185
loop_chr10-chr10-26653|control|loop_chr10-chr10-26653|CTCF	chr10	117215930	117218953	chr10	117318005	117321989	102556	1.17217e+08	117319997	96	353	78	317	75.0172	259.733	9	7.84597	0	3	2.75155	0.5	3	0	0.0173572	0.00192857	inf	inf	1.00238e-06
loop_chr10-chr10-26694|control|loop_chr10-chr10-26694|CTCF	chr10	28247924	28251828	chr10	28381037	28383331	132308	28249876	28382184	183	262	186	187	138.801	195.451	9	7.84597	1	1.25	1.19382	0.25	7.2	1	0.0196227	0.0021803	3.16992	2.97195	8.32411e-05
loop_chr10-chr10-26740|control|loop_chr10-chr10-26740|CTCF	chr10	117225839	117228894	chr10	117319051	117322238	93278	1.17227e+08	1.17321e+08	133	287	80	261	102.376	213.201	9	7.84597	0	3.5	3.18735	0.25	2.57143	0	0.0194844	0.00216493	inf	inf	9.73452e-09
loop_chr10-chr10-26885|control|loop_chr10-chr10-26885|CTCF	chr10	110555977	110558371	chr10	110597474	110600979	42052.5	110557174	1.10599e+08	147	306	98	245	112.63	226.643	5	4.47891	0	1.25	1.19382	0	4	0	0.0114541	0.00229081	inf	inf	1e-300
loop_chr10-chr10-26960|control|loop_chr10-chr10-26960|CTCF	chr10	86693661	86697411	chr10	86898259	86900320	203754	86695536	8.68993e+07	143	189	140	159	109.705	143.138	5	4.47891	0	1.5	1.42056	0.25	3.33333	0	0.0116275	0.00232551	inf	inf	0.00013337
loop_chr10-chr10-27011|control|loop_chr10-chr10-27011|CTCF	chr10	12262330	12266234	chr10	12706886	12711339	444830	12264282	1.27091e+07	318	203	379	173	235.113	153.234	9	7.84597	1	2.5	2.31236	0.25	3.6	1	0.0145533	0.00161703	3.16992	2.97195	8.32411e-05
loop_chr17-chr17-9658|control|loop_chr17-chr17-9658|CTCF	chr17	48025596	48028527	chr17	48073942	48075109	47464	4.80271e+07	4.80745e+07	390	159	343	92	285.638	121.383	17	14.3909	4	3.25	2.96984	2	5.23077	2	0.056059	0.0131904	2.08746	1.84708	7.63284e-05
loop_chr17-chr17-9669|control|loop_chr17-chr17-9669|CTCF	chr17	58327843	58333294	chr17	58417018	58418271	87076	5.83306e+07	5.84176e+07	1094	345	1032	224	763.951	254.116	19	16.0014	6	3.25	2.96984	0	5.84615	6	0.038299	0.0120944	1.66296	1.41517	0.000509098
loop_chr17-chr17-9676|control|loop_chr17-chr17-9676|CTCF	chr17	29638917	29639930	chr17	29778575	29780568	140148	2.96394e+07	2.97796e+07	383	271	332	204	280.747	201.85	22	18.4029	5	5.5	4.90515	1.25	4	4	0.0989013	0.0224776	2.1375	1.87993	5.41634e-06
loop_chr17-chr17-9677|control|loop_chr17-chr17-9677|CTCF	chr17	74207043	74216670	chr17	74295536	74297824	84823.5	7.42119e+07	74296680	316	345	299	378	233.702	254.116	12	10.3231	2	0	0	0.25	12	2	0.0136099	0.00226832	2.58496	2.36781	4.64981e-05
loop_chr17-chr17-9683|control|loop_chr17-chr17-9683|CTCF	chr17	7632065	7633896	chr17	7687501	7688469	55004.5	7.63298e+06	7687985	92	274	47	277	72.0331	203.981	10	8.6754	0	2.25	2.09129	0	4.44444	0	0.0482798	0.00482798	inf	inf	1e-300
loop_chr17-chr17-9688|control|loop_chr17-chr17-9688|CTCF	chr17	47948466	47949619	chr17	47969752	47970939	21303	4.7949e+07	4.79703e+07	185	241	137	256	140.247	180.481	19	16.0014	6	5.5	4.90515	2	3.45455	3	0.109725	0.03465	1.66296	1.41517	0.000509098
loop_chr17-chr17-9699|control|loop_chr17-chr17-9699|CTCF	chr17	74284198	74284910	chr17	74296675	74296847	12207	74284554	74296761	73	173	25	136	57.7711	131.557	7	6.17372	0	0.25	0.257202	0	7	0	0.107007	0.0152868	inf	inf	1e-300
loop_chr17-chr17-9727|control|loop_chr17-chr17-9727|CTCF	chr17	29803888	29811701	chr17	29930768	29932116	123648	2.98078e+07	29931442	743	569	662	390	528.206	409.527	54	43.3344	12	7	6.17372	1.75	7.71429	6.85714	0.0796561	0.0177014	2.16992	1.85248	3.54087e-12
loop_chr17-chr17-9745|control|loop_chr17-chr17-9745|CTCF	chr17	4213679	4217423	chr17	4366823	4368905	152313	4215551	4367864	234	191	177	146	175.478	144.582	15	12.7715	1	5.75	5.11759	0.75	2.6087	1	0.0347928	0.00231952	3.90689	3.67486	8.31611e-10
loop_chr17-chr17-9766|control|loop_chr17-chr17-9766|CTCF	chr17	29638365	29640808	chr17	29930814	29934182	292912	2.96396e+07	29932498	452	672	387	482	328.798	479.954	14	11.9581	3	1.5	1.42056	0.25	9.33333	3	0.0325571	0.00697652	2.22239	1.99496	0.000292337
loop_chr17-chr17-9785|control|loop_chr17-chr17-9785|CTCF	chr17	28493352	28495837	chr17	28539312	28541642	45882.5	2.84946e+07	28540477	96	111	82	78	75.0172	86.1586	5	4.47891	0	2.25	2.09129	0.25	2.22222	0	0.0140327	0.00280654	inf	inf	0.00013337
loop_chr17-chr17-9797|control|loop_chr17-chr17-9797|CTCF	chr17	45218713	45219786	chr17	45235559	45236266	16663	4.52192e+07	4.52359e+07	81	91	60	66	63.7948	71.2861	7	6.17372	0	1.75	1.64556	0	4	0	0.053143	0.00759186	inf	inf	1e-300
loop_chr17-chr17-9804|control|loop_chr17-chr17-9804|CTCF	chr17	59753165	59754901	chr17	59837206	59840186	84663	59754033	59838696	506	795	408	662	366.164	563.409	35	28.6557	8	9.75	8.46842	2.75	3.58974	2.90909	0.100291	0.0229237	2.12928	1.84075	2.92561e-08
loop_chr17-chr17-9810|control|loop_chr17-chr17-9810|CTCF	chr17	38983050	38983964	chr17	39152031	39154569	169793	38983507	39153300	168	202	149	193	127.928	152.514	8	7.01227	1	1	0.964958	0.5	8	1	0.0313175	0.00391469	3	2.80988	8.32411e-05
loop_chr17-chr17-9839|control|loop_chr17-chr17-9839|CTCF	chr17	40302747	40303836	chr17	40353830	40355473	51360	4.03033e+07	4.03547e+07	189	134	98	106	143.138	103.11	16	13.5824	4	2.75	2.53242	1	5.81818	4	0.0791421	0.0197855	2	1.76366	0.000273717
loop_chr17-chr17-9841|control|loop_chr17-chr17-9841|CTCF	chr17	82350427	82352616	chr17	82413689	82415298	62972	8.23515e+07	8.24145e+07	221	114	228	101	166.167	88.3782	8	7.01227	1	2.25	2.09129	0.5	3.55556	1	0.0284645	0.00355806	3	2.80988	8.32411e-05
loop_chr17-chr17-9903|control|loop_chr17-chr17-9903|CTCF	chr17	59785273	59787756	chr17	59837206	59839681	51929	5.97865e+07	5.98384e+07	796	749	697	590	564.085	532.273	50	40.2674	14	16.5	13.9869	7.5	3.0303	1.86667	0.13628	0.0381584	1.8365	1.52419	1.07685e-08
loop_chr17-chr17-9911|control|loop_chr17-chr17-9911|CTCF	chr17	56817487	56820624	chr17	56936920	56943284	121046	5.68191e+07	56940102	266	434	243	292	198.296	316.298	15	12.7715	2	6.75	5.96324	1.5	2.22222	1.33333	0.0213349	0.00284465	2.90689	2.67486	1.36462e-06
loop_chr17-chr17-9928|control|loop_chr17-chr17-9928|CTCF	chr17	43938560	43941502	chr17	43992699	43995329	53983	43940031	43994014	185	171	112	164	140.247	130.106	5	4.47891	0	2.5	2.31236	0	2	0	0.0121263	0.00242525	inf	inf	1e-300
loop_chr17-chr17-9932|control|loop_chr17-chr17-9932|CTCF	chr17	30104081	30105914	chr17	30335979	30337930	231957	3.0105e+07	3.0337e+07	558	328	430	219	401.972	242.159	20	16.8037	6	5	4.47891	1.75	4	3.42857	0.0714245	0.0214273	1.73697	1.48575	0.000509098
loop_chr17-chr17-9945|control|loop_chr17-chr17-9945|CTCF	chr17	30026236	30029957	chr17	30092702	30096427	66468	3.00281e+07	3.00946e+07	305	364	218	310	225.937	267.447	18	15.1972	1	6.25	5.5412	0.5	2.88	1	0.0326676	0.00181487	4.16992	3.92573	3.00001e-13
loop_chr17-chr17-9954|control|loop_chr17-chr17-9954|CTCF	chr17	29124251	29124688	chr17	29143766	29144206	19516.5	2.91245e+07	29143986	89	139	45	77	69.791	106.776	6	5.3296	0	1.5	1.42056	0	4	0	0.0924528	0.0154088	inf	inf	1e-300
loop_chr17-chr17-9958|control|loop_chr17-chr17-9958|CTCF	chr17	76528807	76529514	chr17	76546981	76547593	18126.5	7.65292e+07	76547287	147	135	158	52	112.63	103.844	5	4.47891	0	1.5	1.42056	0	3.33333	0	0.0512264	0.0102453	inf	inf	1e-300
loop_chr17-chr17-9981|control|loop_chr17-chr17-9981|CTCF	chr17	17890757	17894406	chr17	18032758	18033956	140776	1.78926e+07	18033357	192	197	193	194	145.304	148.911	9	7.84597	1	0.75	0.733405	0	9	1	0.0250921	0.00278802	3.16992	2.97195	8.32411e-05
loop_chr17-chr17-9989|control|loop_chr17-chr17-9989|CTCF	chr17	68247919	68248088	chr17	68255693	68256004	7845	6.8248e+07	6.82558e+07	155	71	143	76	118.469	56.2605	7	6.17372	1	1.75	1.64556	0.5	4	1	0.197072	0.0281532	2.80735	2.62614	0.000594185
loop_chr17-chr17-10042|control|loop_chr17-chr17-10042|CTCF	chr17	32783288	32785064	chr17	32909221	32911935	126402	32784176	32910578	290	308	250	183	215.326	228.056	16	13.5824	4	5.25	4.69227	1	3.04762	4	0.0481551	0.0120388	2	1.76366	0.000273717
loop_chr17-chr17-10065|control|loop_chr17-chr17-10065|CTCF	chr17	39953191	39953978	chr17	39978753	39980994	26289	3.99536e+07	3.99799e+07	230	394	262	266	172.615	288.432	20	16.8037	5	0.75	0.733405	0	20	5	0.089257	0.0223143	2	1.74878	6.90082e-05
loop_chr17-chr17-10073|control|loop_chr17-chr17-10073|CTCF	chr17	42928575	42929592	chr17	42935822	42939030	8342.5	4.29291e+07	42937426	370	191	260	129	271.651	144.582	20	16.8037	6	1	0.964958	0	20	6	0.0639693	0.0191908	1.73697	1.48575	0.000509098
loop_chr17-chr17-10093|control|loop_chr17-chr17-10093|CTCF	chr17	49706922	49710724	chr17	49777581	49781535	70735	49708823	49779558	569	326	562	228	409.527	240.751	11	9.50099	2	3.25	2.96984	1	3.38462	2	0.0191656	0.00348466	2.45943	2.24808	0.000237447
loop_chr17-chr17-10115|control|loop_chr17-chr17-10115|CTCF	chr17	39938194	39940663	chr17	39958995	39959442	19790	3.99394e+07	3.99592e+07	304	202	257	160	225.23	152.514	10	8.6754	1	0.25	0.257202	0	10	1	0.0463426	0.00463426	3.32193	3.11693	1.02492e-05
loop_chr17-chr17-10122|control|loop_chr17-chr17-10122|CTCF	chr17	48816551	48817925	chr17	48876150	48882400	62037	48817238	48879275	234	406	235	342	175.478	296.805	17	14.3909	4	1.75	1.64556	1.5	9.71429	2.66667	0.0301324	0.00708999	2.08746	1.84708	7.63284e-05
loop_chr17-chr17-10129|control|loop_chr17-chr17-10129|CTCF	chr17	74290411	74290743	chr17	74296589	74296841	6138	74290577	74296715	33	234	22	193	27.0918	175.478	7	6.17372	1	1.75	1.64556	0.25	4	1	0.161977	0.0231396	2.80735	2.62614	0.000594185
loop_chr17-chr17-10179|control|loop_chr17-chr17-10179|CTCF	chr17	39937814	39941355	chr17	39978709	39980994	40267	3.99396e+07	3.99799e+07	333	394	286	268	245.679	288.432	12	10.3231	2	4.75	4.26507	1	2.52632	2	0.0278342	0.00463904	2.58496	2.36781	4.64981e-05
loop_chr17-chr17-10187|control|loop_chr17-chr17-10187|CTCF	chr17	29638838	29641898	chr17	29802807	29810200	166136	29640368	2.98065e+07	524	716	439	661	378.578	509.883	11	9.50099	2	0.5	0.498186	1	11	2	0.0142207	0.00258558	2.45943	2.24808	0.000237447
loop_chr17-chr17-10199|control|loop_chr17-chr17-10199|CTCF	chr17	7329956	7330475	chr17	7335508	7337613	6345	7.33022e+06	7.33656e+06	103	64	79	62	80.2259	50.9576	9	7.84597	1	0	0	0.25	9	1	0.0463497	0.00514997	3.16992	2.97195	8.32411e-05
loop_chr17-chr17-10220|control|loop_chr17-chr17-10220|CTCF	chr17	82533617	82535465	chr17	82551810	82552158	17443	82534541	82551984	272	132	254	61	202.56	101.642	7	6.17372	0	0.5	0.498186	0	7	0	0.0430759	0.00615369	inf	inf	1e-300
loop_chr17-chr17-10241|control|loop_chr17-chr17-10241|CTCF	chr17	40086329	40088316	chr17	40111698	40112349	24701	4.00873e+07	4.0112e+07	122	256	89	199	94.2842	191.18	7	6.17372	1	0.5	0.498186	0	7	1	0.0358585	0.00512264	2.80735	2.62614	0.000594185
loop_chr17-chr17-10245|control|loop_chr17-chr17-10245|CTCF	chr17	74960431	74961880	chr17	75006025	75007257	45485.5	7.49612e+07	75006641	176	77	127	88	133.732	60.7865	7	6.17372	1	2.75	2.53242	0.75	2.54545	1	0.0352833	0.00504048	2.80735	2.62614	0.000594185
loop_chr17-chr17-10277|control|loop_chr17-chr17-10277|CTCF	chr17	17890757	17891353	chr17	17918552	17920279	28360.5	17891055	1.79194e+07	107	138	102	145	83.1948	106.044	7	6.17372	1	0.75	0.733405	0	7	1	0.0407209	0.00581727	2.80735	2.62614	0.000594185
loop_chr17-chr17-10280|control|loop_chr17-chr17-10280|CTCF	chr17	35309445	35316946	chr17	35531943	35540167	222860	3.53132e+07	35536055	343	489	358	498	252.711	354.422	18	15.1972	5	7.5	6.59364	2.25	2.4	2.22222	0.0154686	0.00429682	1.848	1.60381	0.000226254
loop_chr17-chr17-10288|control|loop_chr17-chr17-10288|CTCF	chr17	50783052	50784643	chr17	50841231	50842955	58245.5	5.07838e+07	50842093	182	51	137	48	138.077	41.0352	6	5.3296	0	2.5	2.31236	0	2.4	0	0.0244588	0.00407647	inf	inf	1e-300
loop_chr17-chr17-10292|control|loop_chr17-chr17-10292|CTCF	chr17	42428259	42428879	chr17	42458714	42460646	31111	42428569	42459680	116	516	48	484	89.8565	373.063	9	7.84597	0	0.75	0.733405	0.5	9	0	0.0476574	0.00529526	inf	inf	1.00238e-06
loop_chr17-chr17-10318|control|loop_chr17-chr17-10318|CTCF	chr17	51000215	51002355	chr17	51152264	51155308	152501	51001285	51153786	244	329	186	341	182.623	242.863	16	13.5824	1	2	1.86907	0.25	8	1	0.0417084	0.00260677	4	3.76366	6.35978e-11
loop_chr17-chr17-10320|control|loop_chr17-chr17-10320|CTCF	chr17	4564512	4567682	chr17	4623954	4628474	60117	4566097	4626214	174	146	130	160	132.282	111.899	13	11.1421	2	4.75	4.26507	1.25	2.73684	1.6	0.0228447	0.00351457	2.70044	2.47795	8.30822e-06
loop_chr17-chr17-10350|control|loop_chr17-chr17-10350|CTCF	chr17	49314748	49316270	chr17	49367408	49369113	52751.5	49315509	4.93683e+07	173	155	109	118	131.557	118.469	6	5.3296	0	1.75	1.64556	0.25	3.42857	0	0.0251258	0.00418764	inf	inf	6.61171e-06
loop_chr17-chr17-10355|control|loop_chr17-chr17-10355|CTCF	chr17	29930768	29931552	chr17	29947683	29950568	17965.5	29931160	2.99491e+07	462	294	321	255	335.733	218.158	15	12.7715	4	0	0	0.25	15	4	0.0552474	0.0147326	1.90689	1.67486	0.000915229
loop_chr17-chr17-10356|control|loop_chr17-chr17-10356|CTCF	chr17	59520944	59524613	chr17	59557078	59559207	35364	5.95228e+07	5.95581e+07	364	243	352	192	267.447	181.909	18	15.1972	2	5.25	4.69227	1	3.42857	2	0.041953	0.00466144	3.16992	2.92573	3.87123e-09
loop_chr17-chr17-10367|control|loop_chr17-chr17-10367|CTCF	chr17	42024799	42026243	chr17	42116431	42118583	91986	42025521	42117507	133	163	120	118	102.376	124.294	9	7.84597	1	3.25	2.96984	0.25	2.76923	1	0.0338214	0.00375793	3.16992	2.97195	8.32411e-05
loop_chr17-chr17-10371|control|loop_chr17-chr17-10371|CTCF	chr17	48602535	48602856	chr17	48612415	48612919	9971.5	4.86027e+07	48612667	270	48	161	54	201.139	38.7297	5	4.47891	0	1.5	1.42056	0.25	3.33333	0	0.0819001	0.01638	inf	inf	0.00013337
loop_chr17-chr17-10484|control|loop_chr17-chr17-10484|CTCF	chr17	17891104	17891897	chr17	17913765	17914911	22837.5	1.78915e+07	17914338	112	174	69	167	86.8988	132.282	5	4.47891	0	1.5	1.42056	0.25	3.33333	0	0.0348466	0.00696932	inf	inf	0.00013337
loop_chr17-chr17-10500|control|loop_chr17-chr17-10500|CTCF	chr17	42841536	42846202	chr17	42928915	42929768	85472.5	42843869	4.29293e+07	238	341	176	217	178.337	251.305	16	13.5824	1	0	0	0	16	1	0.0391767	0.00244854	4	3.76366	6.35978e-11
loop_chr17-chr17-10554|control|loop_chr17-chr17-10554|CTCF	chr17	39516842	39517712	chr17	39527319	39527476	10120.5	39517277	3.95274e+07	230	100	233	22	172.615	77.9957	10	8.6754	0	1.75	1.64556	0	5.71429	0	0.131582	0.0131582	inf	inf	1e-300
loop_chr17-chr17-10581|control|loop_chr17-chr17-10581|CTCF	chr17	72724523	72732606	chr17	73186133	73192990	460997	7.27286e+07	7.31896e+07	439	373	405	337	319.772	273.751	17	14.3909	5	5.75	5.11759	1.25	2.95652	4	0.0153768	0.0045226	1.76553	1.52515	0.00069799
loop_chr17-chr17-10583|control|loop_chr17-chr17-10583|CTCF	chr17	40111744	40114054	chr17	40167823	40168722	55373.5	40112899	4.01683e+07	464	81	344	38	337.119	63.7948	13	11.1421	0	1.75	1.64556	0	7.42857	0	0.0547447	0.00421113	inf	inf	1e-300
loop_chr17-chr17-10603|control|loop_chr17-chr17-10603|CTCF	chr17	40201232	40203341	chr17	40287450	40291468	87172.5	4.02023e+07	40289459	108	282	112	239	83.9362	209.657	7	6.17372	1	1.25	1.19382	0.25	5.6	1	0.015439	0.00220557	2.80735	2.62614	0.000594185
loop_chr17-chr17-10617|control|loop_chr17-chr17-10617|CTCF	chr17	21038070	21041643	chr17	21099072	21101226	60292.5	2.10399e+07	21100149	165	201	172	170	125.748	151.793	8	7.01227	0	1.75	1.64556	0.75	4.57143	0	0.0188769	0.00235961	inf	inf	1.3789e-05
loop_chr17-chr17-10627|control|loop_chr17-chr17-10627|CTCF	chr17	8015561	8019836	chr17	8040120	8042119	23421	8.0177e+06	8.04112e+06	202	76	230	54	152.514	60.0334	14	11.9581	3	3.5	3.18735	0.75	4	3	0.0301545	0.00646167	2.22239	1.99496	0.000292337
loop_chr17-chr17-10640|control|loop_chr17-chr17-10640|CTCF	chr17	79795641	79797020	chr17	79810459	79811665	14731.5	7.97963e+07	79811062	170	82	192	89	129.38	64.5458	7	6.17372	1	2.5	2.31236	0.5	2.8	1	0.0365937	0.00522766	2.80735	2.62614	0.000594185
loop_chr17-chr17-10692|control|loop_chr17-chr17-10692|CTCF	chr17	32910032	32910182	chr17	32915048	32916554	5694	32910107	32915801	128	124	40	145	98.7019	95.7578	5	4.47891	0	0	0	0	5	0	0.0408017	0.00816033	inf	inf	1e-300
loop_chr17-chr17-10701|control|loop_chr17-chr17-10701|CTCF	chr17	76353592	76355418	chr17	76385854	76386690	31767	76354505	76386272	310	77	315	59	229.468	60.7865	9	7.84597	1	2	1.86907	0.75	4.5	1	0.0456881	0.00507645	3.16992	2.97195	8.32411e-05
loop_chr17-chr17-10713|control|loop_chr17-chr17-10713|CTCF	chr17	42276858	42277741	chr17	42287058	42288024	10241.5	4.22773e+07	42287541	107	95	103	96	83.1948	74.2718	6	5.3296	0	1.5	1.42056	0.25	4	0	0.0438513	0.00730855	inf	inf	6.61171e-06
loop_chr17-chr17-10733|control|loop_chr17-chr17-10733|CTCF	chr17	77094362	77097007	chr17	77207765	77209175	112786	7.70957e+07	77208470	203	279	165	276	153.234	207.529	8	7.01227	1	1.75	1.64556	0.75	4.57143	1	0.0266604	0.00333256	3	2.80988	8.32411e-05
loop_chr17-chr17-10735|control|loop_chr17-chr17-10735|CTCF	chr17	44210547	44212022	chr17	44217297	44218431	6579.5	4.42113e+07	44217864	106	112	80	119	82.4531	86.8988	9	7.84597	1	4.25	3.83578	0.25	2.11765	1	0.0466162	0.00517958	3.16992	2.97195	8.32411e-05
loop_chr17-chr17-10837|control|loop_chr17-chr17-10837|CTCF	chr17	74408010	74409011	chr17	74454392	74458361	47866	7.44085e+07	7.44564e+07	122	250	121	214	94.2842	186.904	8	7.01227	1	0	0	0	8	1	0.0217521	0.00271902	3	2.80988	8.32411e-05
loop_chr17-chr17-10891|control|loop_chr17-chr17-10891|CTCF	chr17	48954276	48956188	chr17	49031582	49033363	77240.5	48955232	4.90325e+07	105	273	66	101	81.711	203.27	10	8.6754	0	4	3.62028	0	2.5	0	0.0365922	0.00365922	inf	inf	1e-300
loop_chr17-chr17-10892|control|loop_chr17-chr17-10892|CTCF	chr17	47979454	47980278	chr17	48011110	48012376	31877	47979866	48011743	95	231	101	139	74.2718	173.331	6	5.3296	0	1.75	1.64556	0	3.42857	0	0.0387948	0.0064658	inf	inf	1e-300
loop_chr17-chr17-10967|control|loop_chr17-chr17-10967|CTCF	chr17	76833218	76834332	chr17	76848265	76849488	15101.5	76833775	7.68489e+07	126	103	136	111	97.2304	80.2259	6	5.3296	0	2	1.86907	0.25	3	0	0.0346945	0.00578242	inf	inf	6.61171e-06
loop_chr17-chr17-10981|control|loop_chr17-chr17-10981|CTCF	chr17	76255498	76256674	chr17	76264666	76264924	8709	76256086	76264795	80	196	94	182	63.0434	148.19	7	6.17372	1	0	0	0.25	7	1	0.0659655	0.00942365	2.80735	2.62614	0.000594185
loop_chr17-chr17-10983|control|loop_chr17-chr17-10983|CTCF	chr17	42250856	42251872	chr17	42266961	42267491	15862	42251364	42267226	244	355	134	346	182.623	261.137	5	4.47891	0	2.5	2.31236	0	2	0	0.0437048	0.00874095	inf	inf	1e-300
loop_chr17-chr17-11004|control|loop_chr17-chr17-11004|CTCF	chr17	47894797	47896056	chr17	47946693	47947295	51567.5	4.78954e+07	47946994	405	201	425	103	296.108	151.793	9	7.84597	1	1	0.964958	0	9	1	0.0653528	0.00726143	3.16992	2.97195	8.32411e-05
loop_chr17-chr17-11012|control|loop_chr17-chr17-11012|CTCF	chr17	39208775	39209362	chr17	39230683	39232920	22733	3.92091e+07	3.92318e+07	52	181	55	160	41.8023	137.353	7	6.17372	1	0	0	0.25	7	1	0.0334967	0.00478524	2.80735	2.62614	0.000594185
loop_chr17-chr17-11041|control|loop_chr17-chr17-11041|CTCF	chr17	8531194	8533862	chr17	8627130	8631896	96985	8532528	8629513	345	542	336	477	254.116	390.972	16	13.5824	4	2.75	2.53242	2	5.81818	2	0.0290848	0.00727119	2	1.76366	0.000273717
loop_chr17-chr17-11114|control|loop_chr17-chr17-11114|CTCF	chr17	58587228	58589694	chr17	58630346	58632916	43170	58588461	58631631	163	451	178	496	124.294	328.104	7	6.17372	1	2.5	2.31236	0.5	2.8	1	0.0187837	0.00268338	2.80735	2.62614	0.000594185
loop_chr17-chr17-11167|control|loop_chr17-chr17-11167|CTCF	chr17	58303768	58305618	chr17	58328016	58332161	25395.5	58304693	5.83301e+07	166	901	117	842	126.475	634.847	8	7.01227	1	0.5	0.498186	0.5	8	1	0.018033	0.00225413	3	2.80988	8.32411e-05
loop_chr17-chr17-11180|control|loop_chr17-chr17-11180|CTCF	chr17	60989445	60992603	chr17	61391480	61396372	402902	60991024	61393926	742	361	678	317	527.528	265.345	7	6.17372	0	3.75	3.40415	0.25	1.86667	0	0.0117509	0.0016787	inf	inf	2.73814e-07
loop_chr17-chr17-11188|control|loop_chr17-chr17-11188|CTCF	chr17	75105651	75106275	chr17	75113794	75115881	8874.5	75105963	7.51148e+07	113	184	66	184	87.6387	139.524	5	4.47891	0	0	0	0	5	0	0.0249235	0.0049847	inf	inf	1e-300
loop_chr17-chr17-11228|control|loop_chr17-chr17-11228|CTCF	chr17	51298384	51299408	chr17	51322199	51322826	23616.5	51298896	5.13225e+07	146	144	77	49	111.899	110.437	7	6.17372	1	0.5	0.498186	0.25	7	1	0.0572953	0.00818505	2.80735	2.62614	0.000594185
loop_chr17-chr17-11253|control|loop_chr17-chr17-11253|CTCF	chr17	62063262	62067191	chr17	62108157	62111382	44543	6.20652e+07	6.21098e+07	558	376	477	196	401.972	275.85	13	11.1421	3	2.75	2.53242	1.75	4.72727	1.71429	0.0245563	0.00566684	2.11548	1.89298	0.000292337
loop_chr17-chr17-11255|control|loop_chr17-chr17-11255|CTCF	chr17	18183318	18183950	chr17	18191223	18192601	8278	18183634	18191912	243	85	206	97	181.909	66.7962	6	5.3296	0	1.5	1.42056	0.5	4	0	0.0403388	0.00672314	inf	inf	0.000172116
loop_chr17-chr17-11275|control|loop_chr17-chr17-11275|CTCF	chr17	78018669	78020529	chr17	78081661	78085729	64096	78019599	78083695	245	457	248	439	183.337	332.266	7	6.17372	1	1.75	1.64556	0.5	4	1	0.0159573	0.00227961	2.80735	2.62614	0.000594185
loop_chr17-chr17-11313|control|loop_chr17-chr17-11313|CTCF	chr17	58351044	58356102	chr17	58416382	58419397	64316.5	58353573	5.84179e+07	495	479	467	338	358.568	347.505	16	13.5824	4	4.25	3.83578	1	3.76471	4	0.0267826	0.00669566	2	1.76366	0.000273717
loop_chr17-chr17-11356|control|loop_chr17-chr17-11356|CTCF	chr17	40112663	40114198	chr17	40123276	40125059	10737	4.01134e+07	4.01242e+07	298	202	230	240	220.988	152.514	11	9.50099	2	6.25	5.5412	2.25	1.76	0.888889	0.0448007	0.00814558	2.45943	2.24808	0.000550061
loop_chr17-chr17-11398|control|loop_chr17-chr17-11398|CTCF	chr17	43998691	43999323	chr17	44006897	44007208	8045.5	43999007	4.40071e+07	61	152	66	133	48.6768	116.281	5	4.47891	0	1.75	1.64556	0	2.85714	0	0.0716517	0.0143303	inf	inf	1e-300
loop_chr17-chr17-11412|control|loop_chr17-chr17-11412|CTCF	chr17	82326979	82327814	chr17	82332606	82333187	5500	8.23274e+07	8.23329e+07	128	75	109	69	98.7019	59.2797	8	7.01227	1	2.5	2.31236	0.5	3.2	1	0.0763475	0.00954344	3	2.80988	8.32411e-05
loop_chr17-chr17-11422|control|loop_chr17-chr17-11422|CTCF	chr17	58710073	58712677	chr17	59001215	59006297	292381	58711375	59003756	170	486	130	464	129.38	352.347	14	11.9581	2	2.5	2.31236	0.25	5.6	2	0.0246148	0.0035164	2.80735	2.57992	8.30822e-06
loop_chr17-chr17-11480|control|loop_chr17-chr17-11480|CTCF	chr17	64062617	64065823	chr17	64128749	64131196	65752.5	64064220	6.413e+07	160	303	128	347	122.111	224.523	10	8.6754	1	1.75	1.64556	0.75	5.71429	1	0.023905	0.0023905	3.32193	3.11693	1.02492e-05
loop_chr17-chr17-11584|control|loop_chr17-chr17-11584|CTCF	chr17	50866946	50868062	chr17	50884546	50884656	17097	50867504	50884601	232	72	234	72	174.047	57.016	5	4.47891	0	0	0	0	5	0	0.0551122	0.0110224	inf	inf	1e-300
loop_chr17-chr17-11645|control|loop_chr17-chr17-11645|CTCF	chr17	8222656	8224482	chr17	8299369	8301794	77012.5	8223569	8.30058e+06	319	124	345	81	235.818	95.7578	8	7.01227	0	2	1.86907	0.25	4	0	0.0254312	0.0031789	inf	inf	9.73452e-09
loop_chr17-chr17-11646|control|loop_chr17-chr17-11646|CTCF	chr17	81038960	81042289	chr17	81101525	81102482	61379	8.10406e+07	8.1102e+07	189	106	167	76	143.138	82.4531	6	5.3296	0	0	0	0.25	6	0	0.0189177	0.00315294	inf	inf	6.61171e-06
loop_chr17-chr17-11710|control|loop_chr17-chr17-11710|CTCF	chr17	76772950	76773181	chr17	76780906	76781866	8320.5	7.67731e+07	76781386	111	78	107	56	86.1586	61.5393	5	4.47891	0	0	0	0	5	0	0.0567318	0.0113464	inf	inf	1e-300
loop_chr17-chr17-11733|control|loop_chr17-chr17-11733|CTCF	chr17	82092618	82104282	chr17	82153368	82155647	56057.5	82098450	8.21545e+07	469	172	450	98	340.583	130.832	17	14.3909	5	0.75	0.733405	0.5	17	5	0.0164763	0.00484599	1.76553	1.52515	0.00069799
loop_chr17-chr17-11745|control|loop_chr17-chr17-11745|CTCF	chr17	67221191	67221763	chr17	67240272	67242122	19720	67221477	67241197	236	274	96	288	176.908	203.981	6	5.3296	0	0.75	0.733405	0.25	6	0	0.0334769	0.00557949	inf	inf	6.61171e-06
loop_chr17-chr17-11891|control|loop_chr17-chr17-11891|CTCF	chr17	49315446	49315772	chr17	49394425	49395274	79240.5	49315609	4.93948e+07	93	100	37	51	72.7797	77.9957	6	5.3296	0	1.5	1.42056	0.5	4	0	0.0690052	0.0115009	inf	inf	0.000172116
loop_chr17-chr17-11911|control|loop_chr17-chr17-11911|CTCF	chr17	76302237	76306929	chr17	76396908	76399368	93555	76304583	76398138	159	139	170	107	121.383	106.776	5	4.47891	0	0.75	0.733405	0	5	0	0.00944737	0.00188947	inf	inf	1e-300
loop_chr17-chr17-11966|control|loop_chr17-chr17-11966|CTCF	chr17	74430960	74432062	chr17	74437730	74437955	6331.5	74431511	7.44378e+07	193	64	212	38	146.026	50.9576	7	6.17372	1	0	0	0.5	7	1	0.0712845	0.0101835	2.80735	2.62614	0.000594185
loop_chr17-chr17-12007|control|loop_chr17-chr17-12007|CTCF	chr17	77862620	77864712	chr17	77891611	77893092	28685.5	77863666	7.78924e+07	287	136	267	85	213.201	104.577	9	7.84597	0	1.75	1.64556	0	5.14286	0	0.0340391	0.00378212	inf	inf	1e-300
loop_chr17-chr17-12009|control|loop_chr17-chr17-12009|CTCF	chr17	47948036	47949619	chr17	47977616	47980164	30062.5	4.79488e+07	47978890	204	180	157	167	153.954	136.63	6	5.3296	0	2.75	2.53242	0	2.18182	0	0.0196275	0.00327125	inf	inf	1e-300
loop_chr17-chr17-12025|control|loop_chr17-chr17-12025|CTCF	chr17	64600755	64606514	chr17	64647883	64650381	45497.5	6.46036e+07	64649132	677	348	681	301	483.359	256.223	11	9.50099	2	2	1.86907	2	5.5	1	0.0180027	0.00327323	2.45943	2.24808	0.000237447
loop_chr17-chr17-12045|control|loop_chr17-chr17-12045|CTCF	chr17	62992005	62998585	chr17	63403383	63407491	410142	62995295	63405437	684	496	563	392	488.125	359.259	15	12.7715	1	5.5	4.90515	0.75	2.72727	1	0.0189654	0.00126436	3.90689	3.67486	8.31611e-10
loop_chr17-chr17-12096|control|loop_chr17-chr17-12096|CTCF	chr17	77890115	77893092	chr17	78013618	78017151	123781	7.78916e+07	7.80154e+07	173	426	116	415	131.557	310.734	5	4.47891	0	2	1.86907	0.25	2.5	0	0.010379	0.00207581	inf	inf	0.00013337
loop_chr17-chr17-12108|control|loop_chr17-chr17-12108|CTCF	chr17	81682657	81684656	chr17	81703867	81705810	21182	8.16837e+07	8.17048e+07	192	73	193	78	145.304	57.7711	5	4.47891	0	1.5	1.42056	0.25	3.33333	0	0.0171404	0.00342809	inf	inf	0.00013337
loop_chr17-chr17-12121|control|loop_chr17-chr17-12121|CTCF	chr17	28965459	28965932	chr17	29110734	29113508	146426	2.89657e+07	29112121	79	76	69	58	62.2915	60.0334	5	4.47891	0	0	0	0	5	0	0.0208092	0.00416185	inf	inf	1e-300
loop_chr17-chr17-12123|control|loop_chr17-chr17-12123|CTCF	chr17	44919340	44921974	chr17	45018789	45023146	100310	44920657	4.5021e+07	209	165	154	181	157.551	125.748	9	7.84597	1	4	3.62028	0.5	2.25	1	0.0173969	0.00193299	3.16992	2.97195	8.32411e-05
loop_chr17-chr17-12189|control|loop_chr17-chr17-12189|CTCF	chr17	7912085	7915637	chr17	7988874	7990495	75823.5	7913861	7.98968e+06	177	117	131	96	134.457	90.5951	13	11.1421	0	4.75	4.26507	0	2.73684	0	0.0339601	0.00261232	inf	inf	1e-300
loop_chr17-chr17-12201|control|loop_chr17-chr17-12201|CTCF	chr17	43019346	43026512	chr17	43120929	43128315	101693	43022929	43124622	556	391	549	400	400.598	286.337	7	6.17372	0	3	2.75155	0.5	2.33333	0	0.00650045	0.000928636	inf	inf	1.41649e-05
loop_chr17-chr17-12235|control|loop_chr17-chr17-12235|CTCF	chr17	48051852	48053688	chr17	48067267	48068869	15298	48052770	48068068	323	146	312	84	238.637	111.899	9	7.84597	1	3	2.75155	0.25	3	1	0.0353757	0.00393063	3.16992	2.97195	8.32411e-05
loop_chr17-chr17-12247|control|loop_chr17-chr17-12247|CTCF	chr17	49407070	49410565	chr17	49556142	49558604	148556	4.94088e+07	49557373	170	176	98	176	129.38	133.732	9	7.84597	0	2.75	2.53242	0	3.27273	0	0.0204166	0.00226851	inf	inf	1e-300
loop_chr17-chr17-12278|control|loop_chr17-chr17-12278|CTCF	chr17	75828923	75830729	chr17	75842710	75846810	14934	75829826	75844760	84	347	47	315	66.0465	255.521	9	7.84597	1	2.25	2.09129	0.5	4	1	0.0205929	0.0022881	3.16992	2.97195	8.32411e-05
loop_chr17-chr17-12328|control|loop_chr17-chr17-12328|CTCF	chr17	1196013	1201471	chr17	1254758	1260915	59094.5	1198742	1.25784e+06	192	139	186	167	145.304	106.776	10	8.6754	0	2.75	2.53242	0.75	3.63636	0	0.0116345	0.00116345	inf	inf	1.27847e-06
loop_chr17-chr17-12415|control|loop_chr17-chr17-12415|CTCF	chr17	44532259	44536763	chr17	44626911	44639005	98447	44534511	44632958	288	507	279	509	213.91	366.854	15	12.7715	4	1.75	1.64556	1.25	8.57143	3.2	0.0122125	0.00325666	1.90689	1.67486	0.000915229
loop_chr17-chr17-12420|control|loop_chr17-chr17-12420|CTCF	chr17	74655042	74661480	chr17	74733186	74739537	78100.5	74658261	7.47364e+07	164	150	164	206	125.021	114.821	6	5.3296	0	1.75	1.64556	0	3.42857	0	0.00633991	0.00105665	inf	inf	1e-300
loop_chr17-chr17-12556|control|loop_chr17-chr17-12556|CTCF	chr17	30124200	30129528	chr17	30335543	30337473	209644	30126864	30336508	485	315	415	212	351.656	232.997	8	7.01227	1	1.75	1.64556	0.25	4.57143	1	0.014895	0.00186188	3	2.80988	8.32411e-05
loop_chr17-chr17-12607|control|loop_chr17-chr17-12607|CTCF	chr17	43943315	43944530	chr17	43982449	43985930	40267	4.39439e+07	4.39842e+07	146	276	102	245	111.899	205.4	5	4.47891	0	0.25	0.257202	0	5	0	0.0143883	0.00287766	inf	inf	1e-300
loop_chr17-chr17-12651|control|loop_chr17-chr17-12651|CTCF	chr17	75435728	75437194	chr17	75458692	75460230	23000	75436461	75459461	95	205	99	228	74.2718	154.673	5	4.47891	0	1.75	1.64556	0	2.85714	0	0.0224925	0.00449851	inf	inf	1e-300
loop_chr17-chr17-12675|control|loop_chr17-chr17-12675|CTCF	chr17	76622983	76626876	chr17	76680780	76682370	56645.5	7.66249e+07	76681575	228	204	210	171	171.184	153.954	8	7.01227	0	1	0.964958	0	8	0	0.019717	0.00246462	inf	inf	1e-300
loop_chr17-chr17-12748|control|loop_chr17-chr17-12748|CTCF	chr17	59746095	59750251	chr17	59837642	59841241	91268.5	59748173	5.98394e+07	358	794	324	663	263.241	562.733	13	11.1421	1	4.75	4.26507	1.25	2.73684	0.8	0.0226532	0.00174255	3.70044	3.47795	9.318e-08
loop_chr17-chr17-12840|control|loop_chr17-chr17-12840|CTCF	chr17	28847801	28850247	chr17	28878772	28880643	30683.5	28849024	2.88797e+07	183	131	159	77	138.801	100.907	6	5.3296	0	1.25	1.19382	0	4.8	0	0.0187818	0.0031303	inf	inf	1e-300
loop_chr17-chr17-12856|control|loop_chr17-chr17-12856|CTCF	chr17	59752992	59754251	chr17	59858274	59859633	105332	5.97536e+07	5.9859e+07	409	128	319	107	298.896	98.7019	13	11.1421	0	3.25	2.96984	0	4	0	0.067103	0.00516177	inf	inf	1e-300
loop_chr17-chr17-12862|control|loop_chr17-chr17-12862|CTCF	chr17	57891779	57893164	chr17	57993468	57995713	102119	5.78925e+07	5.79946e+07	110	570	129	425	85.4181	410.213	8	7.01227	0	2.25	2.09129	0	3.55556	0	0.0297818	0.00372273	inf	inf	1e-300
loop_chr17-chr17-12896|control|loop_chr17-chr17-12896|CTCF	chr17	39859046	39865396	chr17	39978753	39983176	118744	39862221	3.9981e+07	909	469	858	362	640.222	340.583	8	7.01227	1	2.5	2.31236	0.75	3.2	1	0.0100351	0.00125439	3	2.80988	8.32411e-05
loop_chr17-chr17-12914|control|loop_chr17-chr17-12914|CTCF	chr17	81389850	81399925	chr17	81478348	81487969	88271	8.13949e+07	8.14832e+07	549	253	521	217	395.786	189.042	13	11.1421	2	6	5.3296	2	2.16667	1	0.00891936	0.00137221	2.70044	2.47795	8.30822e-06
loop_chr17-chr17-12921|control|loop_chr17-chr17-12921|CTCF	chr17	64260069	64263674	chr17	64281093	64282412	19881	6.42619e+07	6.42818e+07	370	135	368	124	271.651	103.844	8	7.01227	0	0.75	0.733405	1.5	8	0	0.0219553	0.00274442	inf	inf	0.000925992
loop_chr17-chr17-12927|control|loop_chr17-chr17-12927|CTCF	chr17	40061856	40066744	chr17	40085316	40087064	21890	40064300	40086190	385	122	359	87	282.145	94.2842	12	10.3231	1	2	1.86907	1	6	1	0.0244367	0.00203639	3.58496	3.36781	1.11425e-07
loop_chr17-chr17-12966|control|loop_chr17-chr17-12966|CTCF	chr17	68246856	68249191	chr17	68435291	68438402	188823	6.8248e+07	6.84368e+07	250	537	274	485	186.904	387.531	5	4.47891	0	1.5	1.42056	0	3.33333	0	0.0124068	0.00248137	inf	inf	1e-300
loop_chr17-chr17-12971|control|loop_chr17-chr17-12971|CTCF	chr17	42250648	42251576	chr17	42272595	42275383	22877	42251112	42273989	205	389	95	382	154.673	284.94	8	7.01227	0	1.25	1.19382	1	6.4	0	0.0290926	0.00363658	inf	inf	8.32411e-05
loop_chr17-chr17-13014|control|loop_chr17-chr17-13014|CTCF	chr17	50549941	50551479	chr17	50625438	50628362	76190	50550710	50626900	163	145	89	120	124.294	111.168	7	6.17372	1	1.5	1.42056	0.25	4.66667	1	0.0212	0.00302858	2.80735	2.62614	0.000594185
loop_chr17-chr17-13105|control|loop_chr17-chr17-13105|CTCF	chr17	58275867	58277987	chr17	58328312	58332695	53576.5	58276927	5.83305e+07	149	968	97	912	114.091	679.798	7	6.17372	1	0.5	0.498186	0.75	7	1	0.0145463	0.00207804	2.80735	2.62614	0.000594185
loop_chr17-chr17-13183|control|loop_chr17-chr17-13183|CTCF	chr17	39547840	39549568	chr17	39619106	39626863	74280.5	39548704	3.9623e+07	104	271	85	296	80.9686	201.85	6	5.3296	0	1.5	1.42056	0.25	4	0	0.00854835	0.00142472	inf	inf	6.61171e-06
loop_chr17-chr17-13424|control|loop_chr17-chr17-13424|CTCF	chr17	64961391	64976587	chr17	65097451	65102271	130872	64968989	65099861	509	286	527	280	368.235	212.493	9	7.84597	1	1.5	1.42056	1.25	6	0.8	0.00607622	0.000675136	3.16992	2.97195	0.000320128
loop_chr17-chr17-13616|control|loop_chr17-chr17-13616|CTCF	chr17	33778456	33783464	chr17	33948831	33953469	170190	33780960	33951150	315	365	326	283	232.997	268.148	15	12.7715	1	7	6.17372	1.25	2.14286	0.8	0.0210142	0.00140094	3.90689	3.67486	9.62232e-09
loop_chr17-chr17-13651|control|loop_chr17-chr17-13651|CTCF	chr17	62108384	62111195	chr17	62140709	62145935	33532.5	6.21098e+07	62143322	357	296	180	321	262.54	219.573	11	9.50099	1	1.5	1.42056	1.5	7.33333	0.666667	0.0184955	0.00168141	3.45943	3.24808	2.77358e-05
loop_chr17-chr17-13710|control|loop_chr17-chr17-13710|CTCF	chr17	55526169	55530365	chr17	55769744	55772920	243065	55528267	55771332	271	188	198	142	201.85	142.415	8	7.01227	0	2.25	2.09129	0.25	3.55556	0	0.0146647	0.00183309	inf	inf	9.73452e-09
loop_chr17-chr17-13821|control|loop_chr17-chr17-13821|CTCF	chr17	61635676	61638966	chr17	61834903	61841153	200707	61637321	61838028	231	656	163	518	173.331	469.049	22	18.4029	2	8.25	7.22112	0.5	2.66667	2	0.0311632	0.00283302	3.45943	3.20186	6.18901e-12
loop_chr17-chr17-13880|control|loop_chr17-chr17-13880|CTCF	chr17	68204459	68208691	chr17	68435663	68439733	231123	68206575	68437698	152	607	154	530	116.281	435.573	7	6.17372	1	2	1.86907	0.75	3.5	1	0.0113942	0.00162774	2.80735	2.62614	0.000594185
loop_chr17-chr17-13912|control|loop_chr17-chr17-13912|CTCF	chr17	76814671	76818058	chr17	76838302	76839876	22724.5	7.68164e+07	76839089	169	113	105	124	128.654	87.6387	8	7.01227	0	2.75	2.53242	0.25	2.90909	0	0.0217916	0.00272395	inf	inf	9.73452e-09
loop_chr17-chr17-13980|control|loop_chr17-chr17-13980|CTCF	chr17	47497599	47502315	chr17	47612976	47616953	115008	47499957	4.7615e+07	51	250	43	203	41.0352	186.904	6	5.3296	0	2.5	2.31236	0.25	2.4	0	0.00932717	0.00155453	inf	inf	6.61171e-06
loop_chr17-chr17-14006|control|loop_chr17-chr17-14006|CTCF	chr17	32793890	32796462	chr17	32909139	32915629	117208	32795176	32912384	498	479	514	399	360.641	347.505	7	6.17372	1	1.25	1.19382	1	5.6	1	0.0104386	0.00149123	2.80735	2.62614	0.000594185
loop_chr17-chr17-14022|control|loop_chr17-chr17-14022|CTCF	chr17	21284170	21287231	chr17	21511008	21513362	226484	2.12857e+07	21512185	190	85	218	82	143.86	66.7962	5	4.47891	0	1.5	1.42056	0	3.33333	0	0.0124779	0.00249557	inf	inf	1e-300
loop_chr17-chr17-14061|control|loop_chr17-chr17-14061|CTCF	chr17	5029260	5032097	chr17	5061694	5064597	32467	5.03068e+06	5.06315e+06	73	100	68	74	57.7711	77.9957	7	6.17372	0	2.5	2.31236	0.25	2.8	0	0.0164799	0.00235427	inf	inf	2.73814e-07
loop_chr17-chr17-14065|control|loop_chr17-chr17-14065|CTCF	chr17	28643814	28647931	chr17	28746707	28754039	104500	2.86459e+07	28750373	376	348	388	324	275.85	256.223	7	6.17372	0	3	2.75155	0.5	2.33333	0	0.00826226	0.00118032	inf	inf	1.41649e-05
loop_chr17-chr17-14119|control|loop_chr17-chr17-14119|CTCF	chr17	44094895	44098344	chr17	44166629	44171065	72227.5	4.40966e+07	44168847	348	232	369	230	256.223	174.047	8	7.01227	1	4	3.62028	0.75	2	1	0.0137106	0.00171383	3	2.80988	8.32411e-05
loop_chr17-chr17-14192|control|loop_chr17-chr17-14192|CTCF	chr17	3601851	3603906	chr17	3637354	3642337	36967	3.60288e+06	3.63985e+06	83	291	44	309	65.2963	216.034	5	4.47891	0	0.5	0.498186	0	5	0	0.00960039	0.00192008	inf	inf	1e-300
loop_chr17-chr17-14268|control|loop_chr17-chr17-14268|CTCF	chr17	27291394	27299742	chr17	27602378	27604515	307878	27295568	2.76034e+07	744	302	763	330	528.884	223.816	7	6.17372	1	0.25	0.257202	1	7	1	0.0090219	0.00128884	2.80735	2.62614	0.000594185
loop_chr17-chr17-14296|control|loop_chr17-chr17-14296|CTCF	chr17	27804730	27805664	chr17	27877609	27882068	74641.5	27805197	2.78798e+07	142	185	143	175	108.973	140.247	7	6.17372	0	0.5	0.498186	0	7	0	0.0175403	0.00250575	inf	inf	1e-300
loop_chr17-chr17-14346|control|loop_chr17-chr17-14346|CTCF	chr17	28762874	28766752	chr17	28837502	28842900	75388	28764813	28840201	248	330	173	321	185.477	243.567	9	7.84597	0	2.75	2.53242	0.75	3.27273	0	0.0131114	0.00145683	inf	inf	1.3789e-05
loop_chr17-chr17-14393|control|loop_chr17-chr17-14393|CTCF	chr17	62965596	62970915	chr17	63404867	63407276	437816	6.29683e+07	6.34061e+07	509	390	446	261	368.235	285.638	7	6.17372	0	1	0.964958	0.75	7	0	0.0122405	0.00174864	inf	inf	0.000130554
loop_chr17-chr17-14414|control|loop_chr17-chr17-14414|CTCF	chr17	64418776	64423406	chr17	64505372	64510206	86698	64421091	64507789	248	549	189	504	185.477	395.786	10	8.6754	1	3.25	2.96984	0.75	3.07692	1	0.0142789	0.00142789	3.32193	3.11693	1.02492e-05
loop_chr17-chr17-14491|control|loop_chr17-chr17-14491|CTCF	chr17	43943504	43947132	chr17	44041243	44041891	96249	43945318	44041567	234	120	201	74	175.478	92.8094	5	4.47891	0	0.25	0.257202	0	5	0	0.0158016	0.00316032	inf	inf	1e-300
loop_chr17-chr17-14603|control|loop_chr17-chr17-14603|CTCF	chr17	19375429	19378283	chr17	19443627	19449974	69944.5	19376856	1.94468e+07	307	105	312	119	227.349	81.711	7	6.17372	1	1.25	1.19382	1	5.6	1	0.0102809	0.0014687	2.80735	2.62614	0.000594185
loop_chr17-chr17-15082|control|loop_chr17-chr17-15082|CTCF	chr17	40013625	40015013	chr17	40287496	40291368	275113	40014319	40289432	124	268	134	221	95.7578	199.718	5	4.47891	0	0	0	0	5	0	0.0128455	0.00256911	inf	inf	1e-300
loop_chr9-chr9-81303|control|loop_chr9-chr9-81303|CTCF	chr9	130770730	130771218	chr9	130866689	130866775	95758	130770974	130866732	796	472	367	150	564.085	342.66	12	10.3231	1	0.25	0.257202	0	12	1	0.282512	0.0235427	3.58496	3.36781	1.11425e-07
loop_chr9-chr9-81309|control|loop_chr9-chr9-81309|CTCF	chr9	130770721	130771218	chr9	130863923	130864189	93086.5	1.30771e+08	130864056	818	230	402	122	578.945	172.615	9	7.84597	0	3.75	3.40415	0	2.4	0	0.159399	0.017711	inf	inf	1e-300
loop_chr9-chr9-81312|control|loop_chr9-chr9-81312|CTCF	chr9	130770889	130771218	chr9	130863137	130863532	92281	1.30771e+08	1.30863e+08	731	218	299	129	520.066	164.015	12	10.3231	0	3.75	3.40415	0	3.2	0	0.223981	0.0186651	inf	inf	1e-300
loop_chr9-chr9-81314|control|loop_chr9-chr9-81314|CTCF	chr9	130865820	130867584	chr9	131045907	131048200	180352	130866702	1.31047e+08	967	571	520	510	679.128	410.9	17	14.3909	5	2.5	2.31236	1	6.8	5	0.0566255	0.0166546	1.76553	1.52515	0.00069799
loop_chr9-chr9-81343|control|loop_chr9-chr9-81343|CTCF	chr9	130770220	130771512	chr9	130853891	130855194	83676.5	130770866	1.30855e+08	1100	1062	653	1064	767.947	742.623	22	18.4029	2	7.25	6.38385	0.75	3.03448	2	0.114565	0.010415	3.45943	3.20186	6.18901e-12
loop_chr9-chr9-81346|control|loop_chr9-chr9-81346|CTCF	chr9	32378360	32380441	chr9	32571446	32573497	193071	3.23794e+07	3.25725e+07	589	959	313	802	423.245	673.768	57	45.6277	11	19.75	16.6033	4.5	2.88608	2.44444	0.186416	0.035975	2.37346	2.05241	1.33482e-14
loop_chr9-chr9-81358|control|loop_chr9-chr9-81358|CTCF	chr9	129028118	129028895	chr9	129040153	129040924	12032	1.29029e+08	1.29041e+08	284	161	210	169	211.075	122.839	15	12.7715	4	4.25	3.83578	1.25	3.52941	3.2	0.130945	0.0349186	1.90689	1.67486	0.000915229
loop_chr9-chr9-81363|control|loop_chr9-chr9-81363|CTCF	chr9	133022296	133022847	chr9	133030435	133031227	8259.5	1.33023e+08	133030831	121	238	62	202	93.5469	178.337	11	9.50099	1	1.25	1.19382	0.75	8.8	1	0.110684	0.0100622	3.45943	3.24808	1.1252e-06
loop_chr9-chr9-81364|control|loop_chr9-chr9-81364|CTCF	chr9	130770767	130771512	chr9	130940435	130942911	170534	1.30771e+08	130941673	961	566	484	489	675.108	407.467	9	7.84597	0	0	0	0.5	9	0	0.037759	0.00419544	inf	inf	1.00238e-06
loop_chr9-chr9-81389|control|loop_chr9-chr9-81389|CTCF	chr9	128724416	128724524	chr9	128732352	128733491	8451.5	128724470	1.28733e+08	74	157	83	107	58.5256	119.927	5	4.47891	0	0	0	0	5	0	0.0541841	0.0108368	inf	inf	1e-300
loop_chr9-chr9-81404|control|loop_chr9-chr9-81404|CTCF	chr9	34674340	34677741	chr9	34701355	34702674	25974	3.4676e+07	3.4702e+07	166	194	116	190	126.475	146.747	13	11.1421	1	3.25	2.96984	0.5	4	1	0.0372194	0.00286303	3.70044	3.47795	1.00478e-08
loop_chr9-chr9-81429|control|loop_chr9-chr9-81429|CTCF	chr9	27332462	27334170	chr9	27529753	27530571	196846	27333316	27530162	354	407	247	413	260.435	297.502	17	14.3909	1	8.25	7.22112	0.5	2.06061	1	0.0909461	0.00534977	4.08746	3.84708	4.51985e-12
loop_chr9-chr9-81439|control|loop_chr9-chr9-81439|CTCF	chr9	124550836	124552578	chr9	124710712	124712436	159867	124551707	124711574	244	337	212	209	182.623	248.493	10	8.6754	0	3.5	3.18735	0	2.85714	0	0.0389888	0.00389888	inf	inf	1e-300
loop_chr9-chr9-81441|control|loop_chr9-chr9-81441|CTCF	chr9	129886992	129889825	chr9	129910251	129911437	22435.5	1.29888e+08	129910844	1183	138	1188	105	823.12	106.044	13	11.1421	3	3.25	2.96984	0.75	4	3	0.0437113	0.0100872	2.11548	1.89298	0.000292337
loop_chr9-chr9-81486|control|loop_chr9-chr9-81486|CTCF	chr9	125557763	125558835	chr9	125631126	125633078	73803	125558299	125632102	206	483	99	411	155.393	350.273	19	16.0014	0	3.25	2.96984	1	5.84615	0	0.0849063	0.00446875	inf	inf	1.86776e-14
loop_chr9-chr9-81516|control|loop_chr9-chr9-81516|CTCF	chr9	128361398	128363102	chr9	128412435	128412998	50466.5	128362250	1.28413e+08	165	96	113	60	125.748	75.0172	6	5.3296	0	1	0.964958	0	6	0	0.0357658	0.00596097	inf	inf	1e-300
loop_chr9-chr9-81539|control|loop_chr9-chr9-81539|CTCF	chr9	111758529	111763153	chr9	112073010	112076313	313820	111760841	1.12075e+08	541	460	383	418	390.283	334.346	17	14.3909	3	4	3.62028	0.25	4.25	3	0.0289807	0.00511424	2.5025	2.26212	3.40191e-06
loop_chr9-chr9-81542|control|loop_chr9-chr9-81542|CTCF	chr9	97922469	97924852	chr9	98032628	98036891	111099	9.79237e+07	9.80348e+07	689	241	651	234	491.528	180.481	17	14.3909	2	5.5	4.90515	1.75	3.09091	1.14286	0.0345666	0.00406666	3.08746	2.84708	2.93057e-08
loop_chr9-chr9-81547|control|loop_chr9-chr9-81547|CTCF	chr9	113379299	113379729	chr9	113401404	113401631	22003.5	113379514	1.13402e+08	80	277	61	238	63.0434	206.11	5	4.47891	0	1.5	1.42056	0	3.33333	0	0.102843	0.0205685	inf	inf	1e-300
loop_chr9-chr9-81555|control|loop_chr9-chr9-81555|CTCF	chr9	101448086	101453977	chr9	101526269	101534526	79366	1.01451e+08	1.0153e+08	305	529	218	480	225.937	382.022	22	18.4029	6	13.25	11.3464	2	1.66038	3	0.0210134	0.00573092	1.87447	1.6169	5.69171e-05
loop_chr9-chr9-81564|control|loop_chr9-chr9-81564|CTCF	chr9	27333084	27335266	chr9	27546917	27549479	214023	27334175	27548198	378	608	278	438	277.25	436.257	9	7.84597	1	7.75	6.80311	0.5	1.16129	1	0.0256369	0.00284855	3.16992	2.97195	8.32411e-05
loop_chr9-chr9-81577|control|loop_chr9-chr9-81577|CTCF	chr9	94009508	94020141	chr9	94210742	94215893	198493	9.40148e+07	9.42133e+07	522	587	413	592	377.199	421.874	30	24.7377	8	2.25	2.09129	1.75	13.3333	4.57143	0.0256846	0.00684922	1.90689	1.62864	3.72547e-06
loop_chr9-chr9-81578|control|loop_chr9-chr9-81578|CTCF	chr9	74774012	74780328	chr9	75001893	75004575	226064	74777170	75003234	308	300	229	236	228.056	222.403	15	12.7715	2	5	4.47891	0	3	2	0.0225275	0.00300367	2.90689	2.67486	1.36462e-06
loop_chr9-chr9-81600|control|loop_chr9-chr9-81600|CTCF	chr9	127506235	127507861	chr9	127583778	127589133	79407.5	127507048	1.27586e+08	218	230	186	200	164.015	172.615	13	11.1421	1	0.25	0.257202	0.5	13	1	0.0251648	0.00193576	3.70044	3.47795	1.00478e-08
loop_chr9-chr9-81648|control|loop_chr9-chr9-81648|CTCF	chr9	126944047	126946248	chr9	127199061	127200325	254546	1.26945e+08	127199693	203	187	170	172	153.234	141.693	7	6.17372	1	1.75	1.64556	0.25	4	1	0.0273	0.0039	2.80735	2.62614	0.000594185
loop_chr9-chr9-81652|control|loop_chr9-chr9-81652|CTCF	chr9	32588433	32590746	chr9	32967641	32969595	379028	3.25896e+07	32968618	334	203	233	168	246.383	153.234	7	6.17372	0	3.25	2.96984	0.25	2.15385	0	0.0221689	0.00316698	inf	inf	2.73814e-07
loop_chr9-chr9-81662|control|loop_chr9-chr9-81662|CTCF	chr9	32378360	32385561	chr9	32524746	32528707	144766	3.2382e+07	3.25267e+07	1257	699	931	684	872.159	498.33	42	34.0983	5	6.25	5.5412	3.75	6.72	1.33333	0.0508482	0.00605336	3.07039	2.7697	1.54868e-17
loop_chr9-chr9-81675|control|loop_chr9-chr9-81675|CTCF	chr9	137672408	137673837	chr9	137694891	137695782	22214	1.37673e+08	1.37695e+08	185	150	174	71	140.247	114.821	12	10.3231	2	2	1.86907	0.5	6	2	0.0698975	0.0116496	2.58496	2.36781	4.64981e-05
loop_chr9-chr9-81751|control|loop_chr9-chr9-81751|CTCF	chr9	130865673	130867584	chr9	130940426	130942224	74696.5	1.30867e+08	130941325	989	477	554	407	693.857	346.121	13	11.1421	1	4	3.62028	0.5	3.25	1	0.0473647	0.00364344	3.70044	3.47795	1.00478e-08
loop_chr9-chr9-81766|control|loop_chr9-chr9-81766|CTCF	chr9	127588512	127593115	chr9	127731592	127735507	142736	1.27591e+08	1.27734e+08	187	192	164	234	141.693	145.304	13	11.1421	0	4.25	3.83578	0	3.05882	0	0.0206241	0.00158647	inf	inf	1e-300
loop_chr9-chr9-81788|control|loop_chr9-chr9-81788|CTCF	chr9	36404562	36410299	chr9	36554369	36557723	148616	3.64074e+07	36556046	264	130	213	72	196.874	100.172	13	11.1421	3	1	0.964958	0.75	13	3	0.0193241	0.00445941	2.11548	1.89298	0.000292337
loop_chr9-chr9-81802|control|loop_chr9-chr9-81802|CTCF	chr9	132983881	132985424	chr9	133021932	133022847	37737	1.32985e+08	1.33022e+08	314	136	293	86	232.291	104.577	6	5.3296	0	0.25	0.257202	0	6	0	0.0329866	0.00549777	inf	inf	1e-300
loop_chr9-chr9-81807|control|loop_chr9-chr9-81807|CTCF	chr9	129736472	129737632	chr9	129789526	129791898	53660	129737052	129790712	88	396	98	337	69.0429	289.828	7	6.17372	1	2.75	2.53242	0.5	2.54545	1	0.0267822	0.00382602	2.80735	2.62614	0.000594185
loop_chr9-chr9-81815|control|loop_chr9-chr9-81815|CTCF	chr9	101457246	101463936	chr9	101528880	101534039	70868.5	101460591	1.01531e+08	346	413	243	341	254.819	301.684	13	11.1421	1	6.25	5.5412	1.25	2.08	0.8	0.0148262	0.00114048	3.70044	3.47795	9.318e-08
loop_chr9-chr9-81819|control|loop_chr9-chr9-81819|CTCF	chr9	124771095	124772480	chr9	124852346	124853590	81180.5	1.24772e+08	124852968	270	154	236	130	201.139	117.74	11	9.50099	2	3	2.75155	0.5	3.66667	2	0.0565419	0.0102803	2.45943	2.24808	0.000237447
loop_chr9-chr9-81834|control|loop_chr9-chr9-81834|CTCF	chr9	124614864	124620243	chr9	124710973	124712865	94365.5	1.24618e+08	124711919	470	331	409	189	341.275	244.271	24	19.9953	3	5.25	4.69227	1	4.57143	3	0.0446052	0.00557565	3	2.73663	5.58836e-10
loop_chr9-chr9-81841|control|loop_chr9-chr9-81841|CTCF	chr9	133103106	133103786	chr9	133143549	133145076	40866.5	133103446	1.33144e+08	55	114	28	140	44.0995	88.3782	6	5.3296	0	1.25	1.19382	0.5	4.8	0	0.0367381	0.00612302	inf	inf	0.000172116
loop_chr9-chr9-81857|control|loop_chr9-chr9-81857|CTCF	chr9	113306723	113313451	chr9	113400696	113401869	91195.5	113310087	1.13401e+08	400	328	320	277	292.62	242.159	10	8.6754	1	0.5	0.498186	1	10	1	0.0171035	0.00171035	3.32193	3.11693	1.02492e-05
loop_chr9-chr9-81861|control|loop_chr9-chr9-81861|CTCF	chr9	128922010	128922903	chr9	128927404	128928011	5251	1.28922e+08	1.28928e+08	178	59	176	29	135.181	47.1534	8	7.01227	1	1.75	1.64556	1	4.57143	1	0.0720721	0.00900901	3	2.80988	8.32411e-05
loop_chr9-chr9-81908|control|loop_chr9-chr9-81908|CTCF	chr9	135960009	135963393	chr9	135983330	135985631	22779.5	135961701	1.35984e+08	400	202	324	208	292.62	152.514	11	9.50099	2	4.25	3.83578	2	2.58824	1	0.0261475	0.00475409	2.45943	2.24808	0.000237447
loop_chr9-chr9-81957|control|loop_chr9-chr9-81957|CTCF	chr9	128077135	128078598	chr9	128083931	128084944	6571	1.28078e+08	1.28084e+08	218	219	216	103	164.015	164.733	13	11.1421	1	5.75	5.11759	1.5	2.26087	0.666667	0.0709514	0.0054578	3.70044	3.47795	5.51753e-07
loop_chr9-chr9-82010|control|loop_chr9-chr9-82010|CTCF	chr9	130503250	130505819	chr9	130531621	130534034	28293	1.30505e+08	1.30533e+08	155	269	138	248	118.469	200.429	8	7.01227	0	2.5	2.31236	0.25	3.2	0	0.0216997	0.00271247	inf	inf	9.73452e-09
loop_chr9-chr9-82069|control|loop_chr9-chr9-82069|CTCF	chr9	131178039	131178735	chr9	131203578	131204549	25676.5	131178387	1.31204e+08	1110	338	574	237	774.604	249.196	7	6.17372	1	1.75	1.64556	0.75	4	1	0.0567454	0.00810649	2.80735	2.62614	0.000594185
loop_chr9-chr9-82100|control|loop_chr9-chr9-82100|CTCF	chr9	79570484	79572063	chr9	79623698	79624592	52871.5	7.95713e+07	79624145	307	213	358	196	227.349	160.425	9	7.84597	1	3	2.75155	0.25	3	1	0.0491798	0.00546442	3.16992	2.97195	8.32411e-05
loop_chr9-chr9-82125|control|loop_chr9-chr9-82125|CTCF	chr9	93000756	93010262	chr9	93092626	93097320	89464	93005509	93094973	288	336	279	374	213.91	247.79	8	7.01227	1	1.75	1.64556	0.75	4.57143	1	0.00761325	0.000951656	3	2.80988	8.32411e-05
loop_chr9-chr9-82134|control|loop_chr9-chr9-82134|CTCF	chr9	113446370	113446896	chr9	113586332	113589974	141520	113446633	113588153	86	185	47	151	67.5455	140.247	7	6.17372	0	1.5	1.42056	0	4.66667	0	0.0226954	0.00324221	inf	inf	1e-300
loop_chr9-chr9-82137|control|loop_chr9-chr9-82137|CTCF	chr9	35826098	35826673	chr9	35833525	35834574	7664	3.58264e+07	3.5834e+07	193	119	47	143	146.026	92.0716	7	6.17372	1	2.75	2.53242	0.25	2.54545	1	0.0582479	0.00832113	2.80735	2.62614	0.000594185
loop_chr9-chr9-82149|control|loop_chr9-chr9-82149|CTCF	chr9	92713927	92719663	chr9	92788323	92793748	74240.5	92716795	9.2791e+07	383	323	385	261	280.747	238.637	21	17.6042	3	4.75	4.26507	1.5	4.42105	2	0.0254264	0.00363234	2.80735	2.55288	2.16478e-08
loop_chr9-chr9-82154|control|loop_chr9-chr9-82154|CTCF	chr9	93154037	93155012	chr9	93159470	93160525	5473	9.31545e+07	9.316e+07	133	150	67	144	102.376	114.821	7	6.17372	1	1.5	1.42056	0.75	4.66667	1	0.0465983	0.0066569	2.80735	2.62614	0.000594185
loop_chr9-chr9-82200|control|loop_chr9-chr9-82200|CTCF	chr9	105694272	105695400	chr9	105718573	105719051	23976	105694836	105718812	381	280	337	94	279.348	208.239	9	7.84597	1	1	0.964958	0.75	9	1	0.0757295	0.00841439	3.16992	2.97195	8.32411e-05
loop_chr9-chr9-82240|control|loop_chr9-chr9-82240|CTCF	chr9	77980857	77982185	chr9	78001824	78006803	22792.5	77981521	7.80043e+07	329	519	296	459	242.863	375.132	7	6.17372	1	2	1.86907	1	3.5	1	0.0149984	0.00214262	2.80735	2.62614	0.000594185
loop_chr9-chr9-82346|control|loop_chr9-chr9-82346|CTCF	chr9	133787633	133788353	chr9	133792818	133793775	5303.5	133787993	1.33793e+08	53	58	59	47	42.5687	46.3909	5	4.47891	0	2	1.86907	0	2.5	0	0.0402907	0.00805815	inf	inf	1e-300
loop_chr9-chr9-82353|control|loop_chr9-chr9-82353|CTCF	chr9	33001429	33002156	chr9	33007621	33008535	6285.5	3.30018e+07	33008078	384	124	423	100	281.446	95.7578	8	7.01227	1	2.5	2.31236	0.5	3.2	1	0.0658794	0.00823493	3	2.80988	8.32411e-05
loop_chr9-chr9-82366|control|loop_chr9-chr9-82366|CTCF	chr9	35953594	35955789	chr9	36022819	36025038	69237	3.59547e+07	3.60239e+07	170	133	164	91	129.38	102.376	9	7.84597	0	3.25	2.96984	0	2.76923	0	0.0275536	0.00306151	inf	inf	1e-300
loop_chr9-chr9-82382|control|loop_chr9-chr9-82382|CTCF	chr9	130459513	130462277	chr9	130681333	130684337	221940	130460895	130682835	106	217	97	187	82.4531	163.297	8	7.01227	0	3	2.75155	0.5	2.66667	0	0.0187427	0.00234284	inf	inf	1.00238e-06
loop_chr9-chr9-82427|control|loop_chr9-chr9-82427|CTCF	chr9	129131720	129132812	chr9	129139234	129139501	7101.5	129132266	1.29139e+08	141	82	109	49	108.241	64.5458	9	7.84597	0	0.25	0.257202	0.5	9	0	0.0894935	0.00994372	inf	inf	1.00238e-06
loop_chr9-chr9-82432|control|loop_chr9-chr9-82432|CTCF	chr9	130768249	130769521	chr9	130866256	130866769	97627.5	130768885	1.30867e+08	777	597	778	221	551.236	428.726	12	10.3231	0	3.25	2.96984	0	3.69231	0	0.0908471	0.0075706	inf	inf	1e-300
loop_chr9-chr9-82484|control|loop_chr9-chr9-82484|CTCF	chr9	128733018	128735659	chr9	128843700	128845986	110504	1.28734e+08	128844843	195	210	122	195	147.469	158.269	5	4.47891	0	1.5	1.42056	0.25	3.33333	0	0.0137137	0.00274275	inf	inf	0.00013337
loop_chr9-chr9-82550|control|loop_chr9-chr9-82550|CTCF	chr9	37200638	37201121	chr9	37209704	37210484	9214.5	3.72009e+07	37210094	223	154	196	165	167.601	117.74	7	6.17372	1	1.25	1.19382	0.5	5.6	1	0.0748967	0.0106995	2.80735	2.62614	0.000594185
loop_chr9-chr9-82557|control|loop_chr9-chr9-82557|CTCF	chr9	5832492	5833916	chr9	5844019	5845154	11382.5	5833204	5.84459e+06	82	46	89	40	64.5458	37.1891	5	4.47891	0	1.75	1.64556	0.25	2.85714	0	0.0264039	0.00528078	inf	inf	0.00013337
loop_chr9-chr9-82628|control|loop_chr9-chr9-82628|CTCF	chr9	27462112	27463091	chr9	27475585	27476315	13348.5	2.74626e+07	27475950	433	335	464	304	315.603	247.086	7	6.17372	0	2.5	2.31236	0	2.8	0	0.0553508	0.00790726	inf	inf	1e-300
loop_chr9-chr9-82669|control|loop_chr9-chr9-82669|CTCF	chr9	124550197	124553260	chr9	124615421	124617964	64964	1.24552e+08	1.24617e+08	357	312	320	283	262.54	230.88	10	8.6754	0	4.25	3.83578	0.5	2.35294	0	0.0241054	0.00241054	inf	inf	6.21969e-08
loop_chr9-chr9-82689|control|loop_chr9-chr9-82689|CTCF	chr9	97468128	97471023	chr9	97598041	97600753	129822	9.74696e+07	97599397	299	247	268	228	221.695	184.764	10	8.6754	1	3.75	3.40415	1	2.66667	1	0.0241011	0.00241011	3.32193	3.11693	1.02492e-05
loop_chr9-chr9-82728|control|loop_chr9-chr9-82728|CTCF	chr9	113273166	113276059	chr9	113586849	113595733	316678	1.13275e+08	113591291	564	364	605	394	406.094	267.447	11	9.50099	1	0	0	0.25	11	1	0.0126219	0.00114745	3.45943	3.24808	1.1252e-06
loop_chr9-chr9-82793|control|loop_chr9-chr9-82793|CTCF	chr9	130865959	130867510	chr9	130993907	131000000	130219	1.30867e+08	1.30997e+08	898	664	453	735	632.831	474.503	15	12.7715	2	1.25	1.19382	0.5	12	2	0.0265179	0.00353572	2.90689	2.67486	1.36462e-06
loop_chr9-chr9-82806|control|loop_chr9-chr9-82806|CTCF	chr9	35479597	35483760	chr9	35552396	35554922	71980.5	3.54817e+07	35553659	225	120	182	111	169.035	92.8094	9	7.84597	0	2.25	2.09129	0.25	4	0	0.0181823	0.00202026	inf	inf	9.73452e-09
loop_chr9-chr9-82874|control|loop_chr9-chr9-82874|CTCF	chr9	27238652	27240964	chr9	27245673	27248099	7078	27239808	27246886	153	330	153	251	117.011	243.567	11	9.50099	1	4.25	3.83578	2.25	2.58824	0.444444	0.0313737	0.00285216	3.45943	3.24808	0.000550061
loop_chr9-chr9-82878|control|loop_chr9-chr9-82878|CTCF	chr9	98998656	99003477	chr9	99134271	99144854	138496	9.90011e+07	9.91396e+07	391	1083	312	978	286.337	756.623	27	22.3726	3	9.25	8.05371	1.5	2.91892	2	0.0236864	0.00263182	3.16992	2.8987	1.59705e-12
loop_chr9-chr9-82909|control|loop_chr9-chr9-82909|CTCF	chr9	87682639	87688922	chr9	87809530	87817848	127908	8.76858e+07	87813689	217	643	191	596	163.297	460.179	21	17.6042	4	7	6.17372	2.5	3	1.6	0.0194359	0.00370208	2.39232	2.13785	1.13283e-06
loop_chr9-chr9-82920|control|loop_chr9-chr9-82920|CTCF	chr9	97466920	97472897	chr9	97613734	97617079	145498	9.74699e+07	9.76154e+07	519	244	462	193	375.132	182.623	10	8.6754	1	4.25	3.83578	1	2.35294	1	0.0144964	0.00144964	3.32193	3.11693	1.02492e-05
loop_chr9-chr9-82965|control|loop_chr9-chr9-82965|CTCF	chr9	96854629	96860016	chr9	97107965	97111491	252406	9.68573e+07	97109728	617	144	540	135	442.415	110.437	8	7.01227	0	1.5	1.42056	0	5.33333	0	0.0121293	0.00151616	inf	inf	1e-300
loop_chr9-chr9-82980|control|loop_chr9-chr9-82980|CTCF	chr9	33812755	33816211	chr9	33850524	33852943	37250.5	33814483	3.38517e+07	162	205	121	177	123.567	154.673	7	6.17372	0	2	1.86907	0	3.5	0	0.0161012	0.00230017	inf	inf	1e-300
loop_chr9-chr9-82993|control|loop_chr9-chr9-82993|CTCF	chr9	35657463	35663375	chr9	35694774	35698261	36098.5	35660419	3.56965e+07	463	186	475	131	336.426	140.97	16	13.5824	0	4.25	3.83578	1.25	3.76471	0	0.0230042	0.00143776	inf	inf	9.18392e-10
loop_chr9-chr9-83053|control|loop_chr9-chr9-83053|CTCF	chr9	122217482	122219121	chr9	122252001	122256067	35732.5	1.22218e+08	122254034	112	611	106	594	86.8988	438.31	5	4.47891	0	0.5	0.498186	0.25	5	0	0.0118436	0.00236871	inf	inf	0.00013337
loop_chr9-chr9-83064|control|loop_chr9-chr9-83064|CTCF	chr9	127876577	127879002	chr9	127916828	127920277	40763	1.27878e+08	1.27919e+08	131	297	142	255	100.907	220.281	8	7.01227	0	3.75	3.40415	1.5	2.13333	0	0.0184045	0.00230056	inf	inf	0.000925992
loop_chr9-chr9-83099|control|loop_chr9-chr9-83099|CTCF	chr9	120841681	120844255	chr9	128294609	128297719	7453196	120842968	128296164	745	566	763	588	529.562	407.467	6	5.3296	0	1.75	1.64556	0.5	3.42857	0	0.0142648	0.00237747	inf	inf	0.000172116
loop_chr9-chr9-83100|control|loop_chr9-chr9-83100|CTCF	chr9	137204777	137207113	chr9	137223614	137224401	18062.5	137205945	1.37224e+08	96	116	88	129	75.0172	89.8565	5	4.47891	0	1.25	1.19382	0	4	0	0.0216355	0.00432709	inf	inf	1e-300
loop_chr9-chr9-83128|control|loop_chr9-chr9-83128|CTCF	chr9	32378594	32380510	chr9	32430711	32433069	52338	32379552	32431890	590	288	314	265	423.93	213.91	8	7.01227	0	2	1.86907	0	4	0	0.0252944	0.0031618	inf	inf	1e-300
loop_chr9-chr9-83244|control|loop_chr9-chr9-83244|CTCF	chr9	125427967	125432384	chr9	125626592	125633966	200104	1.2543e+08	125630279	202	875	246	860	152.514	617.362	11	9.50099	2	3.5	3.18735	0.75	3.14286	2	0.012607	0.00229217	2.45943	2.24808	0.000237447
loop_chr9-chr9-83262|control|loop_chr9-chr9-83262|CTCF	chr9	105645470	105651181	chr9	105717116	105720854	70659.5	1.05648e+08	105718985	810	648	884	415	573.543	463.591	9	7.84597	1	3	2.75155	1.5	3	0.666667	0.0128714	0.00143015	3.16992	2.97195	0.000925992
loop_chr9-chr9-83268|control|loop_chr9-chr9-83268|CTCF	chr9	128293175	128302734	chr9	129881550	129891555	1588598	1.28298e+08	1.29887e+08	844	2243	933	2246	596.483	1515.19	14	11.9581	3	5.25	4.69227	2.25	2.66667	1.33333	0.00967027	0.0020722	2.22239	1.99496	0.000292337
loop_chr9-chr9-83278|control|loop_chr9-chr9-83278|CTCF	chr9	87599284	87600420	chr9	87611820	87614677	13396.5	87599852	8.76132e+07	167	194	207	191	127.202	146.747	7	6.17372	1	1.5	1.42056	1	4.66667	1	0.0236901	0.0033843	2.80735	2.62614	0.000594185
loop_chr9-chr9-83302|control|loop_chr9-chr9-83302|CTCF	chr9	34412350	34413572	chr9	34425676	34427548	13651	34412961	34426612	105	134	67	154	81.711	103.11	6	5.3296	0	2.5	2.31236	0	2.4	0	0.0262059	0.00436765	inf	inf	1e-300
loop_chr9-chr9-83315|control|loop_chr9-chr9-83315|CTCF	chr9	113355054	113356389	chr9	113405636	113407963	51078	1.13356e+08	1.13407e+08	93	201	41	142	72.7797	151.793	5	4.47891	0	1	0.964958	0	5	0	0.018451	0.0036902	inf	inf	1e-300
loop_chr9-chr9-83498|control|loop_chr9-chr9-83498|CTCF	chr9	129881114	129890294	chr9	130081791	130109872	210128	129885704	1.30096e+08	2234	890	2237	873	1509.39	627.452	37	30.2155	15	6.5	5.75241	4	5.69231	3.75	0.0134189	0.00544008	1.30256	1.01033	0.00041845
loop_chr9-chr9-83585|control|loop_chr9-chr9-83585|CTCF	chr9	116149172	116154923	chr9	116568710	116575518	420066	1.16152e+08	116572114	297	583	238	679	220.281	419.132	15	12.7715	3	6.5	5.75241	2.5	2.30769	1.2	0.01614	0.00322801	2.32193	2.08989	7.13866e-05
loop_chr9-chr9-83590|control|loop_chr9-chr9-83590|CTCF	chr9	91758302	91761668	chr9	91942447	91949985	186231	91759985	91946216	259	828	221	810	193.316	585.694	9	7.84597	1	5.25	4.69227	0.5	1.71429	1	0.0111539	0.00123932	3.16992	2.97195	8.32411e-05
loop_chr9-chr9-83612|control|loop_chr9-chr9-83612|CTCF	chr9	34132181	34133233	chr9	34149615	34151616	17908.5	34132707	3.41506e+07	77	363	64	338	60.7865	266.747	7	6.17372	1	2	1.86907	1	3.5	1	0.0309841	0.00442631	2.80735	2.62614	0.000594185
loop_chr9-chr9-83680|control|loop_chr9-chr9-83680|CTCF	chr9	91034926	91037661	chr9	91420720	91426752	387442	9.10363e+07	91423736	125	477	127	417	96.4942	346.121	7	6.17372	1	2	1.86907	0.25	3.5	1	0.0107898	0.00154141	2.80735	2.62614	0.000594185
loop_chr9-chr9-83735|control|loop_chr9-chr9-83735|CTCF	chr9	99818299	99823813	chr9	100006455	100015466	189904	99821056	1.00011e+08	933	693	920	616	656.335	494.249	18	15.1972	3	8.75	7.63797	2	2.05714	1.5	0.0167465	0.00279109	2.58496	2.34077	6.70386e-07
loop_chr9-chr9-83740|control|loop_chr9-chr9-83740|CTCF	chr9	111759165	111761510	chr9	112092011	112097967	334652	1.1176e+08	112094989	360	797	236	747	264.644	564.761	6	5.3296	0	1.5	1.42056	0	4	0	0.00976763	0.00162794	inf	inf	1e-300
loop_chr9-chr9-83757|control|loop_chr9-chr9-83757|CTCF	chr9	32422598	32433344	chr9	32571024	32573878	144480	32427971	32572451	1039	1082	976	939	727.276	755.957	17	14.3909	5	2.25	2.09129	1.75	7.55556	2.85714	0.0168919	0.0049682	1.76553	1.52515	0.00069799
loop_chr9-chr9-83843|control|loop_chr9-chr9-83843|CTCF	chr9	34898309	34900029	chr9	34980700	34985828	84095	34899169	34983264	112	184	64	176	86.8988	139.524	6	5.3296	0	1	0.964958	0.25	6	0	0.0118401	0.00197335	inf	inf	6.61171e-06
loop_chr9-chr9-83852|control|loop_chr9-chr9-83852|CTCF	chr9	35826113	35826517	chr9	35882335	35884040	56872.5	35826315	3.58832e+07	168	147	37	134	127.928	112.63	6	5.3296	0	0.25	0.257202	0	6	0	0.0384453	0.00640755	inf	inf	1e-300
loop_chr9-chr9-83878|control|loop_chr9-chr9-83878|CTCF	chr9	98314301	98317786	chr9	98773413	98777429	459378	9.8316e+07	98775421	245	261	229	187	183.337	194.74	7	6.17372	1	2.5	2.31236	0.5	2.8	1	0.0126109	0.00180156	2.80735	2.62614	0.000594185
loop_chr9-chr9-83883|control|loop_chr9-chr9-83883|CTCF	chr9	123541740	123545820	chr9	124037810	124042637	496444	123543780	1.2404e+08	205	166	225	193	154.673	126.475	7	6.17372	1	2.25	2.09129	0.25	3.11111	1	0.0106203	0.00151718	2.80735	2.62614	0.000594185
loop_chr9-chr9-83923|control|loop_chr9-chr9-83923|CTCF	chr9	93106597	93111256	chr9	93151641	93155511	44649.5	9.31089e+07	93153576	203	235	229	171	153.234	176.193	9	7.84597	1	3	2.75155	0.75	3	1	0.0142598	0.00158442	3.16992	2.97195	8.32411e-05
loop_chr9-chr9-83949|control|loop_chr9-chr9-83949|CTCF	chr9	32578151	32585869	chr9	32965468	32973867	387658	32582010	3.29697e+07	811	559	668	514	574.219	402.659	16	13.5824	4	10	8.6754	3	1.6	1.33333	0.0134154	0.00335385	2	1.76366	0.000273717
loop_chr9-chr9-83954|control|loop_chr9-chr9-83954|CTCF	chr9	26653480	26656905	chr9	33080659	33082838	6426556	2.66552e+07	3.30817e+07	211	331	130	268	158.988	244.271	8	7.01227	1	1.25	1.19382	0.5	6.4	1	0.0192912	0.00241141	3	2.80988	8.32411e-05
loop_chr9-chr9-83964|control|loop_chr9-chr9-83964|CTCF	chr9	35902475	35908200	chr9	35944832	35946094	40125.5	3.59053e+07	35945463	232	120	217	82	174.047	92.8094	10	8.6754	1	1	0.964958	0.25	10	1	0.0193409	0.00193409	3.32193	3.11693	1.02492e-05
loop_chr9-chr9-83965|control|loop_chr9-chr9-83965|CTCF	chr9	68776334	68782671	chr9	68996669	69004290	220977	6.87795e+07	6.90005e+07	733	319	696	258	521.423	235.818	7	6.17372	1	3.75	3.40415	0.75	1.86667	1	0.00677709	0.000968155	2.80735	2.62614	0.000594185
loop_chr9-chr9-84034|control|loop_chr9-chr9-84034|CTCF	chr9	131198999	131207180	chr9	131269191	131279424	71218	1.31203e+08	1.31274e+08	1222	2092	1158	2032	848.982	1417.74	30	24.7377	11	16.75	14.189	9.75	1.79104	1.12821	0.0220162	0.00807259	1.44746	1.16921	0.000463856
loop_chr9-chr9-84070|control|loop_chr9-chr9-84070|CTCF	chr9	122349290	122355191	chr9	122450304	122455088	100456	1.22352e+08	122452696	174	247	220	174	132.282	184.764	6	5.3296	0	2.75	2.53242	0.25	2.18182	0	0.00758831	0.00126472	inf	inf	6.61171e-06
loop_chr9-chr9-84096|control|loop_chr9-chr9-84096|CTCF	chr9	131056899	131058034	chr9	131202248	131206157	146736	1.31057e+08	1.31204e+08	484	700	425	569	350.964	499.01	5	4.47891	0	0	0	0.25	5	0	0.0133956	0.00267913	inf	inf	0.00013337
loop_chr9-chr9-84161|control|loop_chr9-chr9-84161|CTCF	chr9	4853201	4859158	chr9	4985795	4988069	130752	4.85618e+06	4986932	212	138	212	148	159.707	106.044	7	6.17372	1	2	1.86907	0.75	3.5	1	0.0114925	0.00164178	2.80735	2.62614	0.000594185
loop_chr9-chr9-84207|control|loop_chr9-chr9-84207|CTCF	chr9	34436576	34437592	chr9	34496544	34504309	63342.5	34437084	3.45004e+07	108	231	108	271	83.9362	173.331	7	6.17372	1	0.25	0.257202	0.5	7	1	0.0107726	0.00153895	2.80735	2.62614	0.000594185
loop_chr9-chr9-84238|control|loop_chr9-chr9-84238|CTCF	chr9	130769464	130773442	chr9	130995082	131000000	226088	130771453	130997541	1630	521	1167	573	1117.46	376.51	8	7.01227	1	2.5	2.31236	0.75	3.2	1	0.0121524	0.00151906	3	2.80988	8.32411e-05
loop_chr9-chr9-84245|control|loop_chr9-chr9-84245|CTCF	chr9	113400696	113403883	chr9	113443573	113448382	43688	1.13402e+08	1.13446e+08	425	245	374	198	310.039	183.337	9	7.84597	0	2.5	2.31236	1.25	3.6	0	0.0152103	0.00169003	inf	inf	0.000320128
loop_chr9-chr9-84324|control|loop_chr9-chr9-84324|CTCF	chr9	131177323	131180043	chr9	131251080	131257796	75755	131178683	131254438	1756	779	1265	768	1199.7	552.589	8	7.01227	1	2.25	2.09129	0.75	3.55556	1	0.011457	0.00143212	3	2.80988	8.32411e-05
loop_chr9-chr9-84404|control|loop_chr9-chr9-84404|CTCF	chr9	128786806	128788660	chr9	128879349	128882076	92979.5	128787733	1.28881e+08	252	240	317	200	188.33	179.767	5	4.47891	0	0.75	0.733405	0	5	0	0.0147495	0.0029499	inf	inf	1e-300
loop_chr9-chr9-84459|control|loop_chr9-chr9-84459|CTCF	chr9	70339506	70343343	chr9	70484590	70486482	144112	7.03414e+07	70485536	219	332	232	380	164.733	244.975	5	4.47891	0	0.75	0.733405	0	5	0	0.011794	0.00235879	inf	inf	1e-300
loop_chr9-chr9-84466|control|loop_chr9-chr9-84466|CTCF	chr9	104778648	104782802	chr9	104922682	104930048	145640	104780725	104926365	497	382	437	446	359.95	280.047	7	6.17372	0	3.75	3.40415	1	1.86667	0	0.00821134	0.00117305	inf	inf	0.000594185
loop_chr9-chr9-84525|control|loop_chr9-chr9-84525|CTCF	chr9	4853167	4857614	chr9	4922183	4927054	69228	4.85539e+06	4.92462e+06	189	195	190	186	143.138	147.469	7	6.17372	1	2.25	2.09129	0.75	3.11111	1	0.0101518	0.00145026	2.80735	2.62614	0.000594185
loop_chr9-chr9-84690|control|loop_chr9-chr9-84690|CTCF	chr9	105838978	105846313	chr9	105879532	105883971	39106	1.05843e+08	1.05882e+08	371	380	334	368	272.351	278.649	13	11.1421	2	4.75	4.26507	0.5	2.73684	2	0.0149206	0.00229548	2.70044	2.47795	8.30822e-06
loop_chr9-chr9-84734|control|loop_chr9-chr9-84734|CTCF	chr9	94172196	94180318	chr9	94210376	94213991	35926.5	94176257	9.42122e+07	673	532	699	541	480.635	384.088	18	15.1972	5	6	5.3296	5.5	3	0.909091	0.0207245	0.0057568	1.848	1.60381	0.000598569
loop_chr9-chr9-84954|control|loop_chr9-chr9-84954|CTCF	chr9	131635346	131637992	chr9	131736455	131739030	101074	131636669	1.31738e+08	445	162	470	178	323.94	123.567	6	5.3296	0	2.5	2.31236	0.5	2.4	0	0.0155298	0.0025883	inf	inf	0.000172116
loop_chr7-chr7-93550|control|loop_chr7-chr7-93550|CTCF	chr7	77530982	77531361	chr7	77536412	77536802	5435.5	7.75312e+07	77536607	192	125	163	145	145.304	96.4942	13	11.1421	3	3.5	3.18735	1	3.71429	3	0.228447	0.0527185	2.11548	1.89298	0.000292337
loop_chr7-chr7-93585|control|loop_chr7-chr7-93585|CTCF	chr7	4610138	4611891	chr7	4631093	4632213	20638.5	4.61101e+06	4631653	184	122	140	80	139.524	94.2842	9	7.84597	1	3.25	2.96984	0	2.76923	1	0.0423326	0.00470362	3.16992	2.97195	8.32411e-05
loop_chr7-chr7-93604|control|loop_chr7-chr7-93604|CTCF	chr7	106541784	106544550	chr7	106655330	106662366	115681	106543167	106658848	498	1257	323	1134	360.641	872.159	35	28.6557	8	5.25	4.69227	2	6.66667	4	0.0482527	0.0110292	2.12928	1.84075	2.92561e-08
loop_chr7-chr7-93610|control|loop_chr7-chr7-93610|CTCF	chr7	135511695	135513096	chr7	135556890	135559594	45846.5	1.35512e+08	135558242	394	711	187	601	288.432	506.486	30	24.7377	2	3.5	3.18735	2.75	8.57143	0.727273	0.0987589	0.00658393	3.90689	3.62864	4.04882e-15
loop_chr7-chr7-93648|control|loop_chr7-chr7-93648|CTCF	chr7	106056526	106057906	chr7	106152832	106155463	96931.5	106057216	1.06154e+08	198	240	136	176	149.632	179.767	18	15.1972	1	1.5	1.42056	0	12	1	0.060644	0.00336911	4.16992	3.92573	3.00001e-13
loop_chr7-chr7-93695|control|loop_chr7-chr7-93695|CTCF	chr7	128426065	128430673	chr7	128458421	128460237	30960	128428369	128459329	460	408	429	296	334.346	298.199	44	35.6453	8	8.5	7.42969	2	5.17647	4	0.0925583	0.0168288	2.45943	2.15564	1.68958e-12
loop_chr7-chr7-93702|control|loop_chr7-chr7-93702|CTCF	chr7	76327651	76328244	chr7	76359111	76359787	31501.5	7.63279e+07	76359449	306	329	252	303	226.643	242.863	6	5.3296	0	2.5	2.31236	0	2.4	0	0.0638937	0.0106489	inf	inf	1e-300
loop_chr7-chr7-93729|control|loop_chr7-chr7-93729|CTCF	chr7	100444035	100445123	chr7	100449997	100450312	5575.5	100444579	1.0045e+08	156	36	163	21	119.198	29.4361	7	6.17372	1	0	0	0	7	1	0.0674231	0.00963187	2.80735	2.62614	0.000594185
loop_chr7-chr7-93742|control|loop_chr7-chr7-93742|CTCF	chr7	106944843	106948959	chr7	107147318	107153027	203272	106946901	1.0715e+08	606	913	497	697	434.889	642.909	37	30.2155	13	15	12.7715	6	2.46667	2.16667	0.0508906	0.0178805	1.50901	1.21678	3.78938e-05
loop_chr7-chr7-93751|control|loop_chr7-chr7-93751|CTCF	chr7	100796906	100803545	chr7	100850016	100853639	51602	1.008e+08	1.00852e+08	268	140	244	126	199.718	107.509	18	15.1972	4	3	2.75155	2.5	6	1.6	0.0237033	0.0052674	2.16992	1.92573	1.99317e-05
loop_chr7-chr7-93777|control|loop_chr7-chr7-93777|CTCF	chr7	121038601	121040399	chr7	121049651	121050201	10426	121039500	121049926	834	174	749	183	589.741	132.282	17	14.3909	3	0.5	0.498186	0.25	17	3	0.0978406	0.017266	2.5025	2.26212	3.40191e-06
loop_chr7-chr7-93787|control|loop_chr7-chr7-93787|CTCF	chr7	129366932	129369695	chr7	129471343	129473338	104027	1.29368e+08	1.29472e+08	396	291	391	220	289.828	216.034	22	18.4029	5	5.5	4.90515	1.25	4	4	0.0624837	0.0142008	2.1375	1.87993	5.41634e-06
loop_chr7-chr7-93815|control|loop_chr7-chr7-93815|CTCF	chr7	128862370	128864058	chr7	128879678	128880823	17036.5	128863214	1.2888e+08	534	145	492	82	385.466	111.168	13	11.1421	2	2.25	2.09129	1	5.77778	2	0.0620105	0.00954007	2.70044	2.47795	8.30822e-06
loop_chr7-chr7-93816|control|loop_chr7-chr7-93816|CTCF	chr7	140174970	140175384	chr7	140322170	140329033	150424	140175177	1.40326e+08	294	591	267	598	218.158	424.616	12	10.3231	1	0.25	0.257202	0	12	1	0.0222842	0.00185702	3.58496	3.36781	1.11425e-07
loop_chr7-chr7-93853|control|loop_chr7-chr7-93853|CTCF	chr7	158704873	158705054	chr7	158710508	158711126	5853.5	1.58705e+08	158710817	309	82	257	69	228.762	64.5458	12	10.3231	1	0	0	0	12	1	0.202956	0.016913	3.58496	3.36781	1.11425e-07
loop_chr7-chr7-93888|control|loop_chr7-chr7-93888|CTCF	chr7	123494163	123494954	chr7	123536713	123538349	42972.5	1.23495e+08	123537531	215	331	189	272	161.862	244.271	10	8.6754	1	1.5	1.42056	0.5	6.66667	1	0.0556799	0.00556799	3.32193	3.11693	1.02492e-05
loop_chr7-chr7-93899|control|loop_chr7-chr7-93899|CTCF	chr7	13981192	13981418	chr7	13989500	13989701	8295.5	13981305	1.39896e+07	142	90	161	63	108.973	70.5388	7	6.17372	0	1.75	1.64556	0.25	4	0	0.221533	0.0316476	inf	inf	2.73814e-07
loop_chr7-chr7-93909|control|loop_chr7-chr7-93909|CTCF	chr7	129838218	129838579	chr7	129845651	129845850	7352	1.29838e+08	1.29846e+08	93	305	91	279	72.7797	225.937	8	7.01227	1	3	2.75155	0.5	2.66667	1	0.19305	0.0241313	3	2.80988	8.32411e-05
loop_chr7-chr7-93923|control|loop_chr7-chr7-93923|CTCF	chr7	5597358	5600573	chr7	5664530	5665692	66145.5	5.59897e+06	5665111	299	158	280	106	221.695	120.655	7	6.17372	1	0.5	0.498186	0	7	1	0.0216117	0.00308739	2.80735	2.62614	0.000594185
loop_chr7-chr7-93937|control|loop_chr7-chr7-93937|CTCF	chr7	134633071	134633930	chr7	134700282	134701833	67557	1.34634e+08	1.34701e+08	185	149	120	100	140.247	114.091	5	4.47891	0	1.5	1.42056	0	3.33333	0	0.0280363	0.00560727	inf	inf	1e-300
loop_chr7-chr7-93967|control|loop_chr7-chr7-93967|CTCF	chr7	26195981	26206545	chr7	26284484	26286631	84294.5	26201263	2.62856e+07	1372	321	1390	172	948.107	237.228	28	23.1622	9	4	3.62028	2	7	4.5	0.0297678	0.00956822	1.63743	1.36378	6.6828e-05
loop_chr7-chr7-93968|control|loop_chr7-chr7-93968|CTCF	chr7	151365126	151370200	chr7	151444885	151451615	80587	151367663	151448250	511	386	432	358	369.614	282.844	29	23.9506	10	10.75	9.29493	4.75	2.69767	2.10526	0.0331999	0.0114482	1.53605	1.26006	0.000295737
loop_chr7-chr7-93985|control|loop_chr7-chr7-93985|CTCF	chr7	128347013	128349358	chr7	128387712	128388136	39738.5	1.28348e+08	128387924	182	111	136	92	138.077	86.1586	7	6.17372	1	0.5	0.498186	0	7	1	0.034162	0.00488029	2.80735	2.62614	0.000594185
loop_chr7-chr7-94008|control|loop_chr7-chr7-94008|CTCF	chr7	12388694	12390452	chr7	12401682	12403504	13020	12389573	12402593	424	399	283	368	309.343	291.922	18	15.1972	4	9.75	8.46842	3	1.84615	1.33333	0.067945	0.0150989	2.16992	1.92573	1.99317e-05
loop_chr7-chr7-94023|control|loop_chr7-chr7-94023|CTCF	chr7	129594942	129595435	chr7	129607276	129608019	12459	1.29595e+08	1.29608e+08	137	233	66	140	105.311	174.762	6	5.3296	0	1	0.964958	0.25	6	0	0.0655996	0.0109333	inf	inf	6.61171e-06
loop_chr7-chr7-94027|control|loop_chr7-chr7-94027|CTCF	chr7	12456396	12461414	chr7	12488299	12497571	34030	12458905	12492935	519	626	413	474	375.132	448.568	23	19.1999	4	5.5	4.90515	0.75	4.18182	4	0.0217502	0.00378265	2.52356	2.26303	5.15878e-08
loop_chr7-chr7-94064|control|loop_chr7-chr7-94064|CTCF	chr7	149662143	149663267	chr7	149741342	149744435	80183.5	149662705	1.49743e+08	100	246	58	280	77.9957	184.05	6	5.3296	0	1.5	1.42056	0.25	4	0	0.0192272	0.00320453	inf	inf	6.61171e-06
loop_chr7-chr7-94102|control|loop_chr7-chr7-94102|CTCF	chr7	100611289	100612213	chr7	100629241	100629781	17760	100611751	100629511	108	134	124	39	83.9362	103.11	6	5.3296	0	0.5	0.498186	0	6	0	0.0553833	0.00923054	inf	inf	1e-300
loop_chr7-chr7-94105|control|loop_chr7-chr7-94105|CTCF	chr7	106977560	106981432	chr7	107149375	107150969	170676	106979496	107150172	996	372	881	274	698.54	273.051	7	6.17372	1	3.25	2.96984	0.75	2.15385	1	0.017306	0.00247229	2.80735	2.62614	0.000594185
loop_chr7-chr7-94129|control|loop_chr7-chr7-94129|CTCF	chr7	117011509	117012525	chr7	117016999	117017540	5252.5	117012017	1.17017e+08	200	275	251	245	151.073	204.691	9	7.84597	1	1.75	1.64556	1.5	5.14286	0.666667	0.0781128	0.0086792	3.16992	2.97195	0.000925992
loop_chr7-chr7-94225|control|loop_chr7-chr7-94225|CTCF	chr7	123536849	123539142	chr7	123552676	123553169	14927	1.23538e+08	1.23553e+08	417	179	354	171	304.47	135.905	8	7.01227	0	1.25	1.19382	0.75	6.4	0	0.0388041	0.00485051	inf	inf	1.3789e-05
loop_chr7-chr7-94270|control|loop_chr7-chr7-94270|CTCF	chr7	44469687	44470682	chr7	44476981	44477604	7108	4.44702e+07	4.44773e+07	167	166	181	67	127.202	126.475	7	6.17372	1	2.5	2.31236	0.75	2.8	1	0.0584639	0.00835199	2.80735	2.62614	0.000594185
loop_chr7-chr7-94280|control|loop_chr7-chr7-94280|CTCF	chr7	44130879	44132898	chr7	44195371	44197493	64543.5	4.41319e+07	44196432	168	117	115	96	127.928	90.5951	7	6.17372	1	2.25	2.09129	0.25	3.11111	1	0.0228434	0.00326335	2.80735	2.62614	0.000594185
loop_chr7-chr7-94283|control|loop_chr7-chr7-94283|CTCF	chr7	23532441	23533526	chr7	23544703	23545573	12154.5	2.3533e+07	23545138	172	200	143	111	130.832	151.073	5	4.47891	0	2	1.86907	0.25	2.5	0	0.0345614	0.00691228	inf	inf	0.00013337
loop_chr7-chr7-94320|control|loop_chr7-chr7-94320|CTCF	chr7	23428744	23433787	chr7	23543173	23547354	113998	2.34313e+07	2.35453e+07	678	481	601	317	484.04	348.889	15	12.7715	2	4.75	4.26507	0.25	3.15789	2	0.0219756	0.00293008	2.90689	2.67486	1.36462e-06
loop_chr7-chr7-94329|control|loop_chr7-chr7-94329|CTCF	chr7	784673	792332	chr7	869395	876087	84238.5	788502	872741	177	307	139	267	134.457	227.349	13	11.1421	0	5	4.47891	0.5	2.6	0	0.0122414	0.000941643	inf	inf	7.74084e-12
loop_chr7-chr7-94373|control|loop_chr7-chr7-94373|CTCF	chr7	140475838	140476711	chr7	140492813	140493498	16881	1.40476e+08	1.40493e+08	205	90	137	51	154.673	70.5388	7	6.17372	0	2.5	2.31236	0	2.8	0	0.0607154	0.00867363	inf	inf	1e-300
loop_chr7-chr7-94426|control|loop_chr7-chr7-94426|CTCF	chr7	129607891	129607998	chr7	129612968	129613959	5519	1.29608e+08	1.29613e+08	182	228	73	182	138.077	171.184	5	4.47891	0	0	0	0	5	0	0.0615369	0.0123074	inf	inf	1e-300
loop_chr7-chr7-94449|control|loop_chr7-chr7-94449|CTCF	chr7	151012578	151013271	chr7	151025697	151026694	13271	1.51013e+08	1.51026e+08	177	133	74	140	134.457	102.376	5	4.47891	0	1.5	1.42056	0	3.33333	0	0.0399808	0.00799616	inf	inf	1e-300
loop_chr7-chr7-94461|control|loop_chr7-chr7-94461|CTCF	chr7	135279049	135284588	chr7	135508529	135512385	228638	1.35282e+08	135510457	509	693	389	500	368.235	494.249	14	11.9581	2	4.75	4.26507	0.75	2.94737	2	0.0201372	0.00287675	2.80735	2.57992	8.30822e-06
loop_chr7-chr7-94472|control|loop_chr7-chr7-94472|CTCF	chr7	127704734	127711517	chr7	128206583	128211403	500868	1.27708e+08	128208993	602	351	515	278	432.15	258.33	13	11.1421	1	4	3.62028	1	3.25	1	0.0151405	0.00116466	3.70044	3.47795	1.00478e-08
loop_chr7-chr7-94517|control|loop_chr7-chr7-94517|CTCF	chr7	121366728	121368964	chr7	121546970	121548572	179925	121367846	121547771	339	325	263	280	249.899	240.046	19	16.0014	3	3.25	2.96984	0.75	5.84615	3	0.0668986	0.0105629	2.66296	2.41517	1.2408e-07
loop_chr7-chr7-94548|control|loop_chr7-chr7-94548|CTCF	chr7	129218568	129219929	chr7	129297054	129299167	78862	1.29219e+08	1.29298e+08	159	244	141	168	121.383	182.623	10	8.6754	1	2.5	2.31236	0.5	4	1	0.038899	0.0038899	3.32193	3.11693	1.02492e-05
loop_chr7-chr7-94571|control|loop_chr7-chr7-94571|CTCF	chr7	38102760	38111306	chr7	38218670	38225557	115080	38107033	3.82221e+07	570	538	437	447	410.213	388.219	31	25.5235	8	14.75	12.5684	4.75	2.10169	1.68421	0.0271444	0.007005	1.9542	1.67376	1.17219e-06
loop_chr7-chr7-94622|control|loop_chr7-chr7-94622|CTCF	chr7	116588602	116594170	chr7	116809441	116810058	218364	116591386	1.1681e+08	568	257	431	98	408.84	191.892	13	11.1421	2	1	0.964958	0.25	13	2	0.0284035	0.00436977	2.70044	2.47795	8.30822e-06
loop_chr7-chr7-94640|control|loop_chr7-chr7-94640|CTCF	chr7	2245756	2249402	chr7	2346786	2350636	101132	2247579	2348711	236	237	161	216	176.908	177.623	10	8.6754	1	4.75	4.26507	0.5	2.10526	1	0.0180276	0.00180276	3.32193	3.11693	1.02492e-05
loop_chr7-chr7-94647|control|loop_chr7-chr7-94647|CTCF	chr7	4610634	4611411	chr7	4624727	4626157	14419.5	4.61102e+06	4625442	146	102	102	105	111.899	79.4828	5	4.47891	0	0.75	0.733405	0.25	5	0	0.0306151	0.00612302	inf	inf	0.00013337
loop_chr7-chr7-94659|control|loop_chr7-chr7-94659|CTCF	chr7	26090858	26092389	chr7	26186539	26187915	95603.5	2.60916e+07	26187227	278	239	159	218	206.82	179.052	9	7.84597	1	3.5	3.18735	0.5	2.57143	1	0.0418375	0.00464861	3.16992	2.97195	8.32411e-05
loop_chr7-chr7-94730|control|loop_chr7-chr7-94730|CTCF	chr7	56034397	56035029	chr7	56046454	56047432	12230	56034713	56046943	71	59	63	62	56.2605	47.1534	6	5.3296	0	2	1.86907	0.25	3	0	0.0503609	0.00839349	inf	inf	6.61171e-06
loop_chr7-chr7-94733|control|loop_chr7-chr7-94733|CTCF	chr7	39579132	39581367	chr7	39744660	39747571	165866	3.95802e+07	3.97461e+07	294	177	313	147	218.158	134.457	9	7.84597	1	4.25	3.83578	1.25	2.11765	0.8	0.0236342	0.00262602	3.16992	2.97195	0.000320128
loop_chr7-chr7-94743|control|loop_chr7-chr7-94743|CTCF	chr7	5578485	5579099	chr7	5584045	5585189	5825	5578792	5584617	80	45	97	68	63.0434	36.4176	5	4.47891	0	1.75	1.64556	0.25	2.85714	0	0.0384343	0.00768687	inf	inf	0.00013337
loop_chr7-chr7-94755|control|loop_chr7-chr7-94755|CTCF	chr7	140807842	140814760	chr7	141009355	141015375	201064	140811301	141012365	876	784	809	716	618.035	555.971	20	16.8037	5	8.5	7.42969	3	2.35294	1.66667	0.0208896	0.00522241	2	1.74878	6.90082e-05
loop_chr7-chr7-94773|control|loop_chr7-chr7-94773|CTCF	chr7	150356396	150357573	chr7	150420388	150421418	63918.5	1.50357e+08	150420903	227	218	147	203	170.467	164.015	11	9.50099	0	3.5	3.18735	0.25	3.14286	0	0.0673533	0.00612302	inf	inf	8.3964e-12
loop_chr7-chr7-94809|control|loop_chr7-chr7-94809|CTCF	chr7	26087634	26096350	chr7	26282252	26285405	191836	26091992	2.62838e+07	624	309	468	169	447.201	228.762	13	11.1421	0	5	4.47891	0	2.6	0	0.0148012	0.00113856	inf	inf	1e-300
loop_chr7-chr7-94868|control|loop_chr7-chr7-94868|CTCF	chr7	28921874	28931872	chr7	29105524	29110608	181193	28926873	29108066	656	290	543	264	469.049	215.326	15	12.7715	3	12.5	10.733	1.5	1.2	2	0.01344	0.00268801	2.32193	2.08989	7.13866e-05
loop_chr7-chr7-94877|control|loop_chr7-chr7-94877|CTCF	chr7	103294502	103300861	chr7	103405255	103408906	109399	1.03298e+08	1.03407e+08	532	227	529	168	384.088	170.467	8	7.01227	0	0.75	0.733405	0.75	8	0	0.0108	0.00135	inf	inf	1.3789e-05
loop_chr7-chr7-94973|control|loop_chr7-chr7-94973|CTCF	chr7	5682983	5683550	chr7	5697500	5698581	14774	5.68327e+06	5.69804e+06	80	252	88	224	63.0434	188.33	6	5.3296	0	1.75	1.64556	0.25	3.42857	0	0.0491997	0.00819995	inf	inf	6.61171e-06
loop_chr7-chr7-94974|control|loop_chr7-chr7-94974|CTCF	chr7	77655560	77659737	chr7	77758362	77759656	101360	7.76576e+07	77759009	328	295	229	254	242.159	218.866	13	11.1421	3	4.75	4.26507	0.75	2.73684	3	0.0321103	0.00741008	2.11548	1.89298	0.000292337
loop_chr7-chr7-95016|control|loop_chr7-chr7-95016|CTCF	chr7	5451686	5453467	chr7	5472251	5473482	20290	5.45258e+06	5.47287e+06	187	117	179	64	141.693	90.5951	6	5.3296	0	0.75	0.733405	0	6	0	0.0269193	0.00448656	inf	inf	1e-300
loop_chr7-chr7-95037|control|loop_chr7-chr7-95037|CTCF	chr7	30026289	30030208	chr7	30060757	30064370	34315	3.00282e+07	3.00626e+07	772	356	769	223	547.852	261.838	12	10.3231	2	6.75	5.96324	2.5	1.77778	0.8	0.0215298	0.00358829	2.58496	2.36781	0.000277352
loop_chr7-chr7-95038|control|loop_chr7-chr7-95038|CTCF	chr7	30276221	30279591	chr7	30411994	30413326	134754	30277906	30412660	264	106	171	62	196.874	82.4531	5	4.47891	0	2	1.86907	0	2.5	0	0.01437	0.00287399	inf	inf	1e-300
loop_chr7-chr7-95047|control|loop_chr7-chr7-95047|CTCF	chr7	117835139	117835871	chr7	117840689	117841546	5612.5	117835505	1.17841e+08	136	170	122	158	104.577	129.38	7	6.17372	1	2.75	2.53242	0.5	2.54545	1	0.0595309	0.00850441	2.80735	2.62614	0.000594185
loop_chr7-chr7-95100|control|loop_chr7-chr7-95100|CTCF	chr7	116802533	116803673	chr7	116809518	116809945	6628.5	116803103	1.1681e+08	188	242	152	85	142.415	181.195	7	6.17372	0	2.5	2.31236	0.25	2.8	0	0.0603667	0.00862381	inf	inf	2.73814e-07
loop_chr7-chr7-95103|control|loop_chr7-chr7-95103|CTCF	chr7	139428301	139429241	chr7	139434284	139435006	5874	139428771	139434645	119	117	124	101	92.0716	90.5951	7	6.17372	1	0.75	0.733405	0	7	1	0.0569161	0.00813087	2.80735	2.62614	0.000594185
loop_chr7-chr7-95140|control|loop_chr7-chr7-95140|CTCF	chr7	7103370	7105321	chr7	7539308	7543581	437099	7.10435e+06	7.54144e+06	363	412	332	362	266.747	300.987	8	7.01227	0	6	5.3296	0.25	1.33333	0	0.0173696	0.00217119	inf	inf	9.73452e-09
loop_chr7-chr7-95218|control|loop_chr7-chr7-95218|CTCF	chr7	107007617	107008141	chr7	107037319	107038176	29868.5	107007879	1.07038e+08	362	260	348	225	266.046	194.028	5	4.47891	0	2.25	2.09129	0.25	2.22222	0	0.0489266	0.00978531	inf	inf	0.00013337
loop_chr7-chr7-95255|control|loop_chr7-chr7-95255|CTCF	chr7	65214765	65224133	chr7	65299879	65311323	86152	65219449	65305601	279	705	246	759	207.529	502.409	26	21.5816	6	8.25	7.22112	3	3.15152	2	0.0168822	0.00389588	2.11548	1.84677	1.45511e-06
loop_chr7-chr7-95315|control|loop_chr7-chr7-95315|CTCF	chr7	30285794	30286509	chr7	30292384	30293537	6809	3.02862e+07	3.0293e+07	73	80	61	98	57.7711	63.0434	5	4.47891	0	0.75	0.733405	0.25	5	0	0.0361711	0.00723422	inf	inf	0.00013337
loop_chr7-chr7-95331|control|loop_chr7-chr7-95331|CTCF	chr7	26184982	26191414	chr7	26284473	26286107	97092	26188198	26285290	850	286	816	138	600.527	212.493	16	13.5824	0	1.75	1.64556	0	9.14286	0	0.0268059	0.00167537	inf	inf	1e-300
loop_chr7-chr7-95375|control|loop_chr7-chr7-95375|CTCF	chr7	77697215	77698540	chr7	77759170	77760602	62008.5	7.76979e+07	77759886	286	306	256	260	212.493	226.643	7	6.17372	1	2.25	2.09129	0.5	3.11111	1	0.0343107	0.00490153	2.80735	2.62614	0.000594185
loop_chr7-chr7-95404|control|loop_chr7-chr7-95404|CTCF	chr7	131543626	131554339	chr7	131649783	131657214	104516	1.31549e+08	1.31653e+08	528	294	499	322	381.334	218.158	16	13.5824	1	7	6.17372	1.75	2.28571	0.571429	0.0119167	0.000744792	4	3.76366	4.59856e-08
loop_chr7-chr7-95436|control|loop_chr7-chr7-95436|CTCF	chr7	73869847	73872615	chr7	73884596	73888149	15141.5	73871231	7.38864e+07	77	284	73	272	60.7865	211.075	8	7.01227	1	4.5	4.0507	0.75	1.77778	1	0.017103	0.00213788	3	2.80988	8.32411e-05
loop_chr7-chr7-95448|control|loop_chr7-chr7-95448|CTCF	chr7	151367033	151370398	chr7	151411369	151414158	44048	1.51369e+08	1.51413e+08	389	226	333	170	284.94	169.751	9	7.84597	1	3.5	3.18735	0.5	2.57143	1	0.019763	0.00219589	3.16992	2.97195	8.32411e-05
loop_chr7-chr7-95508|control|loop_chr7-chr7-95508|CTCF	chr7	1084932	1091235	chr7	1175562	1178130	88762.5	1.08808e+06	1176846	250	179	233	124	186.904	135.905	11	9.50099	1	1.25	1.19382	0.5	8.8	1	0.0167567	0.00152334	3.45943	3.24808	1.1252e-06
loop_chr7-chr7-95522|control|loop_chr7-chr7-95522|CTCF	chr7	99988348	100003646	chr7	100080640	100083444	86045	99995997	100082042	394	413	415	363	288.432	301.684	9	7.84597	1	1	0.964958	0.5	9	1	0.00671868	0.00074652	3.16992	2.97195	8.32411e-05
loop_chr7-chr7-95537|control|loop_chr7-chr7-95537|CTCF	chr7	135414193	135417353	chr7	135507159	135512348	93980.5	135415773	1.3551e+08	675	849	500	727	481.997	599.853	13	11.1421	2	7.75	6.80311	1.5	1.67742	1.33333	0.0210415	0.00323716	2.70044	2.47795	8.30822e-06
loop_chr7-chr7-95556|control|loop_chr7-chr7-95556|CTCF	chr7	25256772	25261208	chr7	25563281	25566527	305914	25258990	25564904	278	222	242	209	206.82	166.884	11	9.50099	2	3	2.75155	0.75	3.66667	2	0.0193503	0.00351823	2.45943	2.24808	0.000237447
loop_chr7-chr7-95559|control|loop_chr7-chr7-95559|CTCF	chr7	112413058	112417311	chr7	112449861	112453026	36259	1.12415e+08	1.12451e+08	487	1194	340	1249	353.039	830.418	15	12.7715	3	8.5	7.42969	1.75	1.76471	1.71429	0.0273258	0.00546516	2.32193	2.08989	7.13866e-05
loop_chr7-chr7-95611|control|loop_chr7-chr7-95611|CTCF	chr7	44082034	44084078	chr7	44121166	44123216	39135	44083056	44122191	278	62	289	78	206.82	49.4376	5	4.47891	0	1.25	1.19382	0.25	4	0	0.016504	0.00330081	inf	inf	0.00013337
loop_chr7-chr7-95629|control|loop_chr7-chr7-95629|CTCF	chr7	44984943	44988935	chr7	45026015	45028387	40262	44986939	45027201	479	352	498	374	347.505	259.031	11	9.50099	1	4.5	4.0507	2.25	2.44444	0.444444	0.0233577	0.00212343	3.45943	3.24808	0.000550061
loop_chr7-chr7-95643|control|loop_chr7-chr7-95643|CTCF	chr7	130069620	130074528	chr7	130829045	130832260	758578	130072074	1.30831e+08	828	358	681	336	585.694	263.241	15	12.7715	3	7.75	6.80311	2.5	1.93548	1.2	0.0249542	0.00499083	2.32193	2.08989	7.13866e-05
loop_chr7-chr7-95652|control|loop_chr7-chr7-95652|CTCF	chr7	134982366	134987490	chr7	135165917	135171451	183756	134984928	135168684	458	488	467	478	332.96	353.73	11	9.50099	1	4	3.62028	1	2.75	1	0.0139471	0.00126792	3.45943	3.24808	1.1252e-06
loop_chr7-chr7-95680|control|loop_chr7-chr7-95680|CTCF	chr7	128473458	128479043	chr7	128532218	128538202	58959.5	1.28476e+08	128535210	227	86	193	100	170.467	67.5455	6	5.3296	0	2	1.86907	0	3	0	0.00700848	0.00116808	inf	inf	1e-300
loop_chr7-chr7-95718|control|loop_chr7-chr7-95718|CTCF	chr7	129224270	129226793	chr7	129269959	129272364	45630	1.29226e+08	1.29271e+08	599	279	561	179	430.096	207.529	11	9.50099	1	4.75	4.26507	0.75	2.31579	1	0.0301641	0.00274219	3.45943	3.24808	1.1252e-06
loop_chr7-chr7-95723|control|loop_chr7-chr7-95723|CTCF	chr7	155596473	155601239	chr7	155767408	155770066	169881	155598856	155768737	300	218	274	188	222.403	164.015	9	7.84597	1	4	3.62028	0.75	2.25	1	0.0163822	0.00182025	3.16992	2.97195	8.32411e-05
loop_chr7-chr7-95757|control|loop_chr7-chr7-95757|CTCF	chr7	23545162	23549419	chr7	23709641	23716047	165554	2.35473e+07	23712844	424	671	306	591	309.343	479.273	20	16.8037	3	5.5	4.90515	1.25	3.63636	2.4	0.0253466	0.00380198	2.73697	2.48575	1.2408e-07
loop_chr7-chr7-95774|control|loop_chr7-chr7-95774|CTCF	chr7	6451133	6452501	chr7	6482614	6484587	31783.5	6451817	6.4836e+06	172	235	165	214	130.832	176.193	8	7.01227	0	2.25	2.09129	0	3.55556	0	0.032358	0.00404475	inf	inf	1e-300
loop_chr7-chr7-95793|control|loop_chr7-chr7-95793|CTCF	chr7	44856490	44858732	chr7	44880045	44884376	24599.5	44857611	4.48822e+07	152	644	129	651	116.281	460.862	18	15.1972	5	2.75	2.53242	2.75	6.54545	1.81818	0.0370064	0.0102796	1.848	1.60381	0.000226254
loop_chr7-chr7-95794|control|loop_chr7-chr7-95794|CTCF	chr7	116987950	116989184	chr7	117118333	117119864	130532	116988567	1.17119e+08	239	299	187	291	179.052	221.695	6	5.3296	0	2	1.86907	0	3	0	0.0293241	0.00488735	inf	inf	1e-300
loop_chr7-chr7-95853|control|loop_chr7-chr7-95853|CTCF	chr7	129342014	129346452	chr7	129366894	129368121	23274.5	129344233	1.29368e+08	644	293	540	296	460.862	217.45	13	11.1421	3	0.5	0.498186	0.75	13	3	0.0310107	0.00715632	2.11548	1.89298	0.000292337
loop_chr7-chr7-95861|control|loop_chr7-chr7-95861|CTCF	chr7	156970182	156972665	chr7	156997827	156999534	27257	1.56971e+08	1.56999e+08	289	250	192	289	214.618	186.904	6	5.3296	0	2.5	2.31236	0.25	2.4	0	0.0193511	0.00322518	inf	inf	6.61171e-06
loop_chr7-chr7-95882|control|loop_chr7-chr7-95882|CTCF	chr7	106659620	106662531	chr7	106734103	106737452	74702	1.06661e+08	1.06736e+08	536	370	460	263	386.842	271.651	11	9.50099	1	5.25	4.69227	0.75	2.09524	1	0.0237458	0.00215871	3.45943	3.24808	1.1252e-06
loop_chr7-chr7-95910|control|loop_chr7-chr7-95910|CTCF	chr7	50315447	50319328	chr7	50355354	50357871	39225	5.03174e+07	5.03566e+07	431	487	400	486	314.212	353.039	11	9.50099	1	3	2.75155	1	3.66667	1	0.0232336	0.00211215	3.45943	3.24808	1.1252e-06
loop_chr7-chr7-95940|control|loop_chr7-chr7-95940|CTCF	chr7	95511337	95513593	chr7	95686252	95690744	176033	95512465	95688498	331	363	302	229	244.271	266.747	11	9.50099	2	1.75	1.64556	1.25	6.28571	1.6	0.0220285	0.00400519	2.45943	2.24808	0.000237447
loop_chr7-chr7-95970|control|loop_chr7-chr7-95970|CTCF	chr7	27744761	27746016	chr7	27784406	27785591	39610	2.77454e+07	2.7785e+07	394	214	277	152	288.432	161.144	8	7.01227	0	2.5	2.31236	0	3.2	0	0.0443066	0.00553833	inf	inf	1e-300
loop_chr7-chr7-95987|control|loop_chr7-chr7-95987|CTCF	chr7	27195210	27202216	chr7	27919500	27923795	722934	27198713	2.79216e+07	386	326	282	226	282.844	240.751	6	5.3296	0	2	1.86907	0	3	0	0.00717468	0.00119578	inf	inf	1e-300
loop_chr7-chr7-96014|control|loop_chr7-chr7-96014|CTCF	chr7	77797811	77800496	chr7	77902189	77904522	104202	7.77992e+07	7.79034e+07	962	355	947	321	675.778	261.137	7	6.17372	1	4.25	3.83578	1	1.64706	1	0.0188511	0.00269301	2.80735	2.62614	0.000594185
loop_chr7-chr7-96045|control|loop_chr7-chr7-96045|CTCF	chr7	26369649	26371923	chr7	26667110	26669138	297338	26370786	26668124	366	304	305	222	268.849	225.23	7	6.17372	0	4	3.62028	0.5	1.75	0	0.0219885	0.00314122	inf	inf	1.41649e-05
loop_chr7-chr7-96056|control|loop_chr7-chr7-96056|CTCF	chr7	90151761	90154725	chr7	90425996	90429239	274374	90153243	9.04276e+07	116	185	102	162	89.8565	140.247	7	6.17372	0	2.75	2.53242	0	2.54545	0	0.01524	0.00217714	inf	inf	1e-300
loop_chr7-chr7-96119|control|loop_chr7-chr7-96119|CTCF	chr7	1027660	1030965	chr7	1058387	1060588	30175	1.02931e+06	1.05949e+06	144	174	155	177	110.437	132.282	5	4.47891	0	1.25	1.19382	0	4	0	0.0122716	0.00245433	inf	inf	1e-300
loop_chr7-chr7-96167|control|loop_chr7-chr7-96167|CTCF	chr7	117012781	117015886	chr7	117118808	117119661	104901	1.17014e+08	1.17119e+08	818	213	721	204	578.945	160.425	8	7.01227	1	1	0.964958	0	8	1	0.0273138	0.00341423	3	2.80988	8.32411e-05
loop_chr7-chr7-96184|control|loop_chr7-chr7-96184|CTCF	chr7	75738930	75742310	chr7	75755546	75757251	15778.5	75740620	7.57564e+07	179	54	170	45	135.905	43.3344	5	4.47891	0	1.5	1.42056	0	3.33333	0	0.0132876	0.00265752	inf	inf	1e-300
loop_chr7-chr7-96229|control|loop_chr7-chr7-96229|CTCF	chr7	26685158	26689149	chr7	27159842	27162962	474248	2.66872e+07	27161402	717	175	710	175	510.562	133.007	7	6.17372	1	2	1.86907	0.5	3.5	1	0.0133026	0.00190037	2.80735	2.62614	0.000594185
loop_chr7-chr7-96261|control|loop_chr7-chr7-96261|CTCF	chr7	99630520	99635691	chr7	99831292	99842433	203757	9.96331e+07	9.98369e+07	329	970	243	1014	242.863	681.137	13	11.1421	1	5.5	4.90515	1.75	2.36364	0.571429	0.0107697	0.00082844	3.70044	3.47795	2.39762e-06
loop_chr7-chr7-96301|control|loop_chr7-chr7-96301|CTCF	chr7	150355044	150358318	chr7	150377274	150378758	21335	150356681	150378016	373	209	290	199	273.751	157.551	9	7.84597	1	1.5	1.42056	0.75	6	1	0.0255615	0.00284017	3.16992	2.97195	8.32411e-05
loop_chr7-chr7-96315|control|loop_chr7-chr7-96315|CTCF	chr7	106791694	106795149	chr7	107147715	107152188	356530	1.06793e+08	1.0715e+08	335	773	277	614	247.086	548.529	7	6.17372	1	2.5	2.31236	0.25	2.8	1	0.0119317	0.00170453	2.80735	2.62614	0.000594185
loop_chr7-chr7-96322|control|loop_chr7-chr7-96322|CTCF	chr7	116984077	116987115	chr7	117124476	117125907	139596	116985596	1.17125e+08	429	459	311	483	312.821	333.653	10	8.6754	0	1.5	1.42056	0	6.66667	0	0.0302383	0.00302383	inf	inf	1e-300
loop_chr7-chr7-96392|control|loop_chr7-chr7-96392|CTCF	chr7	128843514	128845641	chr7	128859026	128861221	15546	1.28845e+08	1.2886e+08	47	543	52	545	37.9598	391.659	5	4.47891	0	2.25	2.09129	0.25	2.22222	0	0.0156334	0.00312668	inf	inf	0.00013337
loop_chr7-chr7-96419|control|loop_chr7-chr7-96419|CTCF	chr7	39952080	39954475	chr7	39967362	39968541	14674	3.99533e+07	3.9968e+07	376	87	343	78	275.85	68.2944	11	9.50099	2	3.25	2.96984	1.5	3.38462	1.33333	0.0415917	0.00756212	2.45943	2.24808	0.000237447
loop_chr7-chr7-96621|control|loop_chr7-chr7-96621|CTCF	chr7	23696650	23697816	chr7	23708099	23709967	11800	23697233	23709033	235	220	208	206	176.193	165.45	7	6.17372	1	1.5	1.42056	0.5	4.66667	1	0.0311782	0.00445403	2.80735	2.62614	0.000594185
loop_chr7-chr7-96647|control|loop_chr7-chr7-96647|CTCF	chr7	102403276	102408248	chr7	102462845	102469658	60489.5	102405762	1.02466e+08	254	165	177	178	189.755	125.748	8	7.01227	1	3.25	2.96984	0.25	2.46154	1	0.00917337	0.00114667	3	2.80988	8.32411e-05
loop_chr7-chr7-96683|control|loop_chr7-chr7-96683|CTCF	chr7	108108294	108110147	chr7	108134748	108136577	26442	1.08109e+08	1.08136e+08	364	355	293	377	267.447	261.137	7	6.17372	1	3	2.75155	0.5	2.33333	1	0.0256911	0.00367016	2.80735	2.62614	0.000594185
loop_chr7-chr7-96732|control|loop_chr7-chr7-96732|CTCF	chr7	139499754	139506549	chr7	139615194	139623598	116244	1.39503e+08	139619396	431	620	383	568	314.212	444.466	9	7.84597	1	5.25	4.69227	1.5	1.71429	0.666667	0.00800195	0.000889105	3.16992	2.97195	0.000925992
loop_chr7-chr7-96781|control|loop_chr7-chr7-96781|CTCF	chr7	35424502	35426462	chr7	35621998	35624904	197969	35425482	35623451	174	241	89	201	132.282	180.481	5	4.47891	0	1.5	1.42056	0	3.33333	0	0.0138856	0.00277713	inf	inf	1e-300
loop_chr7-chr7-96791|control|loop_chr7-chr7-96791|CTCF	chr7	120791494	120794680	chr7	121107865	121108954	315322	120793087	1.21108e+08	435	407	324	282	316.993	297.502	10	8.6754	0	1.5	1.42056	0	6.66667	0	0.0316106	0.00316106	inf	inf	1e-300
loop_chr7-chr7-96828|control|loop_chr7-chr7-96828|CTCF	chr7	22558834	22563257	chr7	22725094	22730454	166728	2.2561e+07	22727774	269	290	174	283	200.429	215.326	5	4.47891	0	2.75	2.53242	0	1.81818	0	0.00690663	0.00138133	inf	inf	1e-300
loop_chr7-chr7-96836|control|loop_chr7-chr7-96836|CTCF	chr7	23423209	23435394	chr7	23526304	23534877	101289	2.34293e+07	2.35306e+07	1211	933	1105	824	841.691	656.335	24	19.9953	7	11.75	10.1179	4.5	2.04255	1.55556	0.0156241	0.00455702	1.77761	1.51423	0.000129851
loop_chr7-chr7-96858|control|loop_chr7-chr7-96858|CTCF	chr7	28921181	28927259	chr7	29342931	29347226	420858	28924220	2.93451e+07	545	268	423	283	393.035	199.718	7	6.17372	0	2	1.86907	0.5	3.5	0	0.00911931	0.00130276	inf	inf	1.41649e-05
loop_chr7-chr7-96860|control|loop_chr7-chr7-96860|CTCF	chr7	55278419	55282653	chr7	55414359	55416529	134908	55280536	55415444	144	222	107	168	110.437	166.884	6	5.3296	0	1	0.964958	0	6	0	0.012661	0.00211017	inf	inf	1e-300
loop_chr7-chr7-96901|control|loop_chr7-chr7-96901|CTCF	chr7	83410946	83413063	chr7	83655347	83657215	244276	8.3412e+07	83656281	207	271	179	185	156.112	201.85	5	4.47891	0	1.75	1.64556	0	2.85714	0	0.0169555	0.0033911	inf	inf	1e-300
loop_chr7-chr7-96998|control|loop_chr7-chr7-96998|CTCF	chr7	50210227	50215403	chr7	50367067	50371380	156408	50212815	5.03692e+07	328	448	368	372	242.159	326.022	8	7.01227	1	4.25	3.83578	1	1.88235	1	0.011393	0.00142412	3	2.80988	8.32411e-05
loop_chr7-chr7-96999|control|loop_chr7-chr7-96999|CTCF	chr7	12388558	12389366	chr7	12488299	12493353	101864	12388962	12490826	314	366	193	268	232.291	268.849	9	7.84597	1	0.5	0.498186	0.5	9	1	0.0207475	0.00230527	3.16992	2.97195	8.32411e-05
loop_chr7-chr7-97003|control|loop_chr7-chr7-97003|CTCF	chr7	86939238	86940847	chr7	87146510	87148957	207691	8.694e+07	8.71477e+07	302	228	207	150	223.816	171.184	8	7.01227	0	3.5	3.18735	0	2.28571	0	0.0266539	0.00333173	inf	inf	1e-300
loop_chr7-chr7-97048|control|loop_chr7-chr7-97048|CTCF	chr7	35708498	35713266	chr7	35905432	35909284	196476	35710882	35907358	423	241	451	211	308.647	180.481	7	6.17372	1	4.75	4.26507	0.5	1.47368	1	0.0109739	0.00156769	2.80735	2.62614	0.000594185
loop_chr7-chr7-97096|control|loop_chr7-chr7-97096|CTCF	chr7	73622102	73624934	chr7	73733377	73741780	114060	73623518	7.37376e+07	265	350	227	380	197.585	257.628	6	5.3296	0	0.25	0.257202	0.5	6	0	0.00721683	0.0012028	inf	inf	0.000172116
loop_chr7-chr7-97122|control|loop_chr7-chr7-97122|CTCF	chr7	106176079	106177613	chr7	106655174	106661370	481426	106176846	106658272	228	1141	163	1014	171.184	795.224	6	5.3296	0	0.75	0.733405	0.25	6	0	0.0104891	0.00174819	inf	inf	6.61171e-06
loop_chr7-chr7-97144|control|loop_chr7-chr7-97144|CTCF	chr7	831876	838046	chr7	871155	876087	38660	834961	873621	217	275	194	244	163.297	204.691	12	10.3231	2	2.25	2.09129	1.25	5.33333	1.6	0.0146066	0.00243443	2.58496	2.36781	4.64981e-05
loop_chr7-chr7-97156|control|loop_chr7-chr7-97156|CTCF	chr7	130492752	130497350	chr7	130559212	130562820	65965	130495051	130561016	522	397	627	314	377.199	290.526	5	4.47891	0	1.5	1.42056	0.25	3.33333	0	0.00823392	0.00164678	inf	inf	0.00013337
loop_chr7-chr7-97197|control|loop_chr7-chr7-97197|CTCF	chr7	131545147	131548091	chr7	131594406	131596389	48778.5	131546619	1.31595e+08	242	242	184	241	181.195	181.195	5	4.47891	0	2.25	2.09129	0	2.22222	0	0.0137137	0.00274275	inf	inf	1e-300
loop_chr7-chr7-97207|control|loop_chr7-chr7-97207|CTCF	chr7	39621066	39625274	chr7	39741620	39747557	121418	39623170	3.97446e+07	733	343	698	250	521.423	252.711	9	7.84597	0	1.75	1.64556	1	5.14286	0	0.0119883	0.00133204	inf	inf	8.32411e-05
loop_chr7-chr7-97229|control|loop_chr7-chr7-97229|CTCF	chr7	29762938	29766857	chr7	29805340	29810562	43053.5	2.97649e+07	29807951	262	425	178	431	195.451	310.039	7	6.17372	0	3	2.75155	0.75	2.33333	0	0.0103484	0.00147834	inf	inf	0.000130554
loop_chr7-chr7-97238|control|loop_chr7-chr7-97238|CTCF	chr7	36966764	36968701	chr7	37181386	37183507	214714	3.69677e+07	3.71824e+07	202	202	127	180	152.514	152.514	6	5.3296	0	2	1.86907	0.25	3	0	0.0199806	0.00333009	inf	inf	6.61171e-06
loop_chr7-chr7-97254|control|loop_chr7-chr7-97254|CTCF	chr7	83973731	83978188	chr7	85019984	85025457	1046761	8.3976e+07	8.50227e+07	448	572	358	497	326.022	411.586	15	12.7715	1	6.75	5.96324	1.75	2.22222	0.571429	0.0204132	0.00136088	3.90689	3.67486	3.45284e-07
loop_chr7-chr7-97303|control|loop_chr7-chr7-97303|CTCF	chr7	116177304	116182127	chr7	116232444	116238503	55758	1.1618e+08	1.16235e+08	294	672	245	545	218.158	479.954	11	9.50099	1	5.5	4.90515	1	2	1	0.01366	0.00124182	3.45943	3.24808	1.1252e-06
loop_chr7-chr7-97324|control|loop_chr7-chr7-97324|CTCF	chr7	99040559	99042064	chr7	99309451	99313234	270031	9.90413e+07	9.93113e+07	72	166	54	158	57.016	126.475	5	4.47891	0	1	0.964958	0	5	0	0.0127775	0.00255551	inf	inf	1e-300
loop_chr7-chr7-97325|control|loop_chr7-chr7-97325|CTCF	chr7	26863593	26866296	chr7	27077907	27084379	216198	2.68649e+07	27081143	577	533	561	507	415.017	384.777	7	6.17372	1	0	0	0.75	7	1	0.01031	0.00147286	2.80735	2.62614	0.000594185
loop_chr7-chr7-97375|control|loop_chr7-chr7-97375|CTCF	chr7	5365797	5370207	chr7	5448575	5453574	83072.5	5368002	5.45107e+06	133	283	126	277	102.376	210.366	6	5.3296	0	1.75	1.64556	0.25	3.42857	0	0.0086174	0.00143623	inf	inf	6.61171e-06
loop_chr7-chr7-97482|control|loop_chr7-chr7-97482|CTCF	chr7	139339373	139342445	chr7	139409028	139415374	71292	139340909	139412201	716	581	684	554	509.883	417.76	9	7.84597	1	1.5	1.42056	0.5	6	1	0.0129137	0.00143486	3.16992	2.97195	8.32411e-05
loop_chr7-chr7-97502|control|loop_chr7-chr7-97502|CTCF	chr7	2269498	2271804	chr7	2297117	2301687	28751	2270651	2299402	39	334	38	303	31.7713	246.383	6	5.3296	0	1.75	1.64556	0.5	3.42857	0	0.0117919	0.00196532	inf	inf	0.000172116
loop_chr7-chr7-97542|control|loop_chr7-chr7-97542|CTCF	chr7	39565357	39569098	chr7	39744697	39746843	178542	3.95672e+07	39745770	524	155	515	115	378.578	118.469	5	4.47891	0	1.5	1.42056	0	3.33333	0	0.0114774	0.00229548	inf	inf	1e-300
loop_chr7-chr7-97593|control|loop_chr7-chr7-97593|CTCF	chr7	104981235	104984352	chr7	105097083	105107777	119636	1.04983e+08	105102430	888	1200	751	1128	626.107	834.398	21	17.6042	5	2.75	2.53242	0.75	7.63636	5	0.0205477	0.0048923	2.07039	1.81592	1.9869e-05
loop_chr7-chr7-97633|control|loop_chr7-chr7-97633|CTCF	chr7	23569506	23573770	chr7	23707231	23714274	139114	23571638	2.37108e+07	228	692	191	602	171.184	493.569	13	11.1421	2	6.5	5.75241	1.25	2	1.6	0.0155369	0.00239029	2.70044	2.47795	8.30822e-06
loop_chr7-chr7-97653|control|loop_chr7-chr7-97653|CTCF	chr7	105344270	105346944	chr7	105375203	105378378	31183.5	105345607	1.05377e+08	350	266	314	298	257.628	198.296	5	4.47891	0	1.25	1.19382	0.25	4	0	0.011552	0.0023104	inf	inf	0.00013337
loop_chr7-chr7-97778|control|loop_chr7-chr7-97778|CTCF	chr7	51161216	51164556	chr7	51427660	51432032	266960	51162886	51429846	513	252	481	225	370.994	188.33	11	9.50099	2	1.75	1.64556	0.75	6.28571	2	0.019275	0.00350454	2.45943	2.24808	0.000237447
loop_chr7-chr7-97792|control|loop_chr7-chr7-97792|CTCF	chr7	105342430	105347261	chr7	105385914	105389483	42853	1.05345e+08	1.05388e+08	460	279	450	301	334.346	207.529	7	6.17372	1	2.75	2.53242	0.5	2.54545	1	0.0112613	0.00160875	2.80735	2.62614	0.000594185
loop_chr7-chr7-97849|control|loop_chr7-chr7-97849|CTCF	chr7	47943914	47947908	chr7	48109303	48112816	165148	47945911	4.81111e+07	159	200	152	134	121.383	151.073	10	8.6754	1	3.25	2.96984	0.5	3.07692	1	0.0180012	0.00180012	3.32193	3.11693	1.02492e-05
loop_chr7-chr7-97880|control|loop_chr7-chr7-97880|CTCF	chr7	86912990	86916564	chr7	87146610	87150609	233832	86914777	8.71486e+07	430	332	365	281	313.517	244.975	8	7.01227	0	3.75	3.40415	0.5	2.13333	0	0.0142755	0.00178443	inf	inf	1.00238e-06
loop_chr7-chr7-97901|control|loop_chr7-chr7-97901|CTCF	chr7	106541715	106543319	chr7	106734239	106737807	193506	106542517	106736023	435	391	246	292	316.993	286.337	5	4.47891	0	0	0	0	5	0	0.0130641	0.00261282	inf	inf	1e-300
loop_chr7-chr7-97907|control|loop_chr7-chr7-97907|CTCF	chr7	28920617	28923293	chr7	29101952	29104738	181390	28921955	29103345	361	157	260	109	265.345	119.927	8	7.01227	0	3	2.75155	0.5	2.66667	0	0.0197928	0.0024741	inf	inf	1.00238e-06
loop_chr7-chr7-97932|control|loop_chr7-chr7-97932|CTCF	chr7	7102929	7105852	chr7	7423105	7427709	321016	7.10439e+06	7425407	462	372	439	332	335.733	273.051	5	4.47891	0	1.25	1.19382	0.25	4	0	0.00897669	0.00179534	inf	inf	0.00013337
loop_chr7-chr7-98023|control|loop_chr7-chr7-98023|CTCF	chr7	75878615	75880057	chr7	76019284	76023274	141943	75879336	76021279	190	169	211	166	143.86	128.654	5	4.47891	0	0	0	0.25	5	0	0.0124388	0.00248776	inf	inf	0.00013337
loop_chr8-chr8-15147|control|loop_chr8-chr8-15147|CTCF	chr8	22574061	22574761	chr8	22586438	22589068	13342	22574411	22587753	136	156	71	124	104.577	119.198	20	16.8037	6	0	0	0	20	6	0.0811622	0.0243487	1.73697	1.48575	0.000509098
loop_chr8-chr8-15171|control|loop_chr8-chr8-15171|CTCF	chr8	97559063	97561084	chr8	97582317	97583920	23045	9.75601e+07	9.75831e+07	209	166	171	86	157.551	126.475	19	16.0014	3	7	6.17372	1.25	2.71429	2.4	0.070849	0.0111867	2.66296	2.41517	1.2408e-07
loop_chr8-chr8-15172|control|loop_chr8-chr8-15172|CTCF	chr8	123167488	123168344	chr8	123178668	123178794	10815	123167916	123178731	393	138	336	76	287.734	106.044	14	11.9581	3	0	0	0	14	3	0.192657	0.0412836	2.22239	1.99496	0.000292337
loop_chr8-chr8-15194|control|loop_chr8-chr8-15194|CTCF	chr8	58595655	58596276	chr8	58607755	58609012	12418	5.8596e+07	5.86084e+07	458	343	406	168	332.96	252.711	14	11.9581	2	3	2.75155	0.75	4.66667	2	0.10074	0.0143914	2.80735	2.57992	8.30822e-06
loop_chr8-chr8-15195|control|loop_chr8-chr8-15195|CTCF	chr8	123167488	123167716	chr8	123182165	123182590	14775.5	123167602	1.23182e+08	279	138	227	129	207.529	106.044	7	6.17372	0	1.5	1.42056	0	4.66667	0	0.144862	0.0206945	inf	inf	1e-300
loop_chr8-chr8-15207|control|loop_chr8-chr8-15207|CTCF	chr8	28621566	28622306	chr8	28730385	28732050	109282	28621936	2.87312e+07	223	128	249	88	167.601	98.7019	9	7.84597	1	2.25	2.09129	0	4	1	0.0505703	0.00561892	3.16992	2.97195	8.32411e-05
loop_chr8-chr8-15211|control|loop_chr8-chr8-15211|CTCF	chr8	100944798	100945132	chr8	100950444	100950623	5568.5	100944965	1.00951e+08	76	222	67	269	60.0334	166.884	7	6.17372	1	2.25	2.09129	0.75	3.11111	1	0.184395	0.0263421	2.80735	2.62614	0.000594185
loop_chr8-chr8-15219|control|loop_chr8-chr8-15219|CTCF	chr8	89847354	89848994	chr8	89983227	89985472	136176	89848174	8.99843e+07	385	777	271	723	282.145	551.236	18	15.1972	4	7.75	6.80311	1.25	2.32258	3.2	0.0626109	0.0139135	2.16992	1.92573	1.99317e-05
loop_chr8-chr8-15290|control|loop_chr8-chr8-15290|CTCF	chr8	102647008	102654195	chr8	102807527	102815366	160845	1.02651e+08	1.02811e+08	723	903	632	830	514.636	636.191	89	69.791	34	35.25	28.8509	16.75	2.52482	2.02985	0.0800414	0.0305776	1.38827	1.03751	9.04617e-08
loop_chr8-chr8-15301|control|loop_chr8-chr8-15301|CTCF	chr8	89725089	89727563	chr8	89983509	89985216	258036	89726326	8.99844e+07	523	739	331	678	377.889	525.493	18	15.1972	1	5	4.47891	0.75	3.6	1	0.0581782	0.00323212	4.16992	3.92573	3.00001e-13
loop_chr8-chr8-15317|control|loop_chr8-chr8-15317|CTCF	chr8	56055843	56061659	chr8	56091317	56095444	34629.5	56058751	5.60934e+07	354	321	328	236	260.435	237.228	19	16.0014	6	6	5.3296	3	3.16667	2	0.0258229	0.00815459	1.66296	1.41517	0.000509098
loop_chr8-chr8-15357|control|loop_chr8-chr8-15357|CTCF	chr8	124525887	124526329	chr8	124538613	124539078	12737.5	124526108	1.24539e+08	261	248	133	246	194.74	185.477	15	12.7715	4	4	3.62028	1.25	3.75	3.2	0.223487	0.0595965	1.90689	1.67486	0.000915229
loop_chr8-chr8-15405|control|loop_chr8-chr8-15405|CTCF	chr8	54138144	54140199	chr8	54163995	54166364	26008	5.41392e+07	5.41652e+07	145	312	94	255	111.168	230.88	11	9.50099	0	4	3.62028	0	2.75	0	0.0336005	0.00305459	inf	inf	1e-300
loop_chr8-chr8-15416|control|loop_chr8-chr8-15416|CTCF	chr8	75301748	75309818	chr8	75369058	75375368	66430	75305783	75372213	860	670	763	491	607.264	478.592	49	39.4989	3	22.75	19.0008	3	2.15385	1	0.0460474	0.00281923	4.02975	3.71878	1.06918e-29
loop_chr8-chr8-15418|control|loop_chr8-chr8-15418|CTCF	chr8	23472218	23476046	chr8	23527806	23529124	54333	23474132	23528465	316	469	276	464	233.702	340.583	15	12.7715	1	0.5	0.498186	0.75	15	1	0.0393903	0.00262602	3.90689	3.67486	8.31611e-10
loop_chr8-chr8-15422|control|loop_chr8-chr8-15422|CTCF	chr8	41542484	41546146	chr8	41611275	41615262	68953.5	41544315	4.16133e+07	183	204	137	145	138.801	153.954	10	8.6754	0	3.75	3.40415	0	2.66667	0	0.017667	0.0017667	inf	inf	1e-300
loop_chr8-chr8-15425|control|loop_chr8-chr8-15425|CTCF	chr8	127730657	127743439	chr8	129676146	129701238	1951644	127737048	129688692	1143	2763	1168	2728	796.554	1848.55	86	67.5455	28	18.5	15.5996	8	4.64865	3.5	0.030685	0.00999045	1.61891	1.27043	2.91689e-10
loop_chr8-chr8-15432|control|loop_chr8-chr8-15432|CTCF	chr8	102491060	102493035	chr8	102501043	102501622	9285	1.02492e+08	1.02501e+08	142	287	154	299	108.973	213.201	9	7.84597	1	1.75	1.64556	0.5	5.14286	1	0.0476201	0.00529112	3.16992	2.97195	8.32411e-05
loop_chr8-chr8-15435|control|loop_chr8-chr8-15435|CTCF	chr8	80997214	81000185	chr8	81234627	81236129	236678	8.09987e+07	81235378	208	166	162	107	156.831	126.475	10	8.6754	0	1.25	1.19382	0	8	0	0.0302113	0.00302113	inf	inf	1e-300
loop_chr8-chr8-15466|control|loop_chr8-chr8-15466|CTCF	chr8	73670240	73686485	chr8	73969604	73977467	295173	7.36784e+07	7.39735e+07	1115	961	1005	1011	777.932	675.108	18	15.1972	5	7.25	6.38385	3.25	2.48276	1.53846	0.0100897	0.0028027	1.848	1.60381	0.000226254
loop_chr8-chr8-15469|control|loop_chr8-chr8-15469|CTCF	chr8	142862839	142870236	chr8	142983219	142987804	118974	1.42867e+08	1.42986e+08	241	156	225	130	180.481	119.198	9	7.84597	1	3.75	3.40415	0.5	2.4	1	0.0101504	0.00112782	3.16992	2.97195	8.32411e-05
loop_chr8-chr8-15529|control|loop_chr8-chr8-15529|CTCF	chr8	27313889	27316192	chr8	27422930	27426982	109916	2.7315e+07	27424956	372	233	342	181	273.051	174.762	9	7.84597	1	1.25	1.19382	0	7.2	1	0.0191379	0.00212644	3.16992	2.97195	8.32411e-05
loop_chr8-chr8-15561|control|loop_chr8-chr8-15561|CTCF	chr8	28362511	28368100	chr8	28418992	28420698	54539.5	2.83653e+07	28419845	410	172	371	146	299.593	130.832	17	14.3909	4	2.5	2.31236	0.25	6.8	4	0.0314914	0.00740974	2.08746	1.84708	7.63284e-05
loop_chr8-chr8-15568|control|loop_chr8-chr8-15568|CTCF	chr8	42412143	42414155	chr8	42672379	42676251	261166	42413149	42674315	246	202	197	155	184.05	152.514	8	7.01227	0	2.5	2.31236	0	3.2	0	0.0183732	0.00229665	inf	inf	1e-300
loop_chr8-chr8-15576|control|loop_chr8-chr8-15576|CTCF	chr8	23083038	23086308	chr8	23243850	23247707	161106	23084673	2.32458e+07	255	438	243	423	190.467	319.078	14	11.9581	2	3.75	3.40415	0.5	3.73333	2	0.0265454	0.0037922	2.80735	2.57992	8.30822e-06
loop_chr8-chr8-15594|control|loop_chr8-chr8-15594|CTCF	chr8	56199602	56205859	chr8	56240712	56242546	38898.5	5.62027e+07	56241629	601	245	442	106	431.466	183.337	25	20.7892	0	3	2.75155	0.75	8.33333	0	0.0417548	0.00167019	inf	inf	6.3848e-22
loop_chr8-chr8-15599|control|loop_chr8-chr8-15599|CTCF	chr8	125229891	125233011	chr8	125332463	125334608	102084	125231451	1.25334e+08	500	588	388	628	362.022	422.56	11	9.50099	1	4	3.62028	1	2.75	1	0.0282334	0.00256667	3.45943	3.24808	1.1252e-06
loop_chr8-chr8-15604|control|loop_chr8-chr8-15604|CTCF	chr8	27322285	27328460	chr8	27424084	27426811	100075	2.73254e+07	2.74254e+07	638	203	570	144	456.765	153.234	20	16.8037	4	5.75	5.11759	1.5	3.47826	2.66667	0.0303606	0.00607212	2.32193	2.07071	4.89261e-06
loop_chr8-chr8-15643|control|loop_chr8-chr8-15643|CTCF	chr8	66610839	66615703	chr8	66660561	66669574	51796.5	66613271	6.66651e+07	742	1306	705	1365	527.528	904.557	43	34.8722	17	9.5	8.26119	8	4.52632	2.125	0.0418737	0.0165547	1.3388	1.03654	0.000182605
loop_chr8-chr8-15692|control|loop_chr8-chr8-15692|CTCF	chr8	106763032	106766127	chr8	106830675	106835694	68605	1.06765e+08	1.06833e+08	522	476	360	403	377.199	345.429	23	19.1999	2	14.5	12.3651	1.25	1.58621	1.6	0.0383055	0.00333091	3.52356	3.26303	6.4773e-13
loop_chr8-chr8-15747|control|loop_chr8-chr8-15747|CTCF	chr8	37849501	37852121	chr8	37915295	37917209	65441	37850811	37916252	212	242	172	173	159.707	181.195	5	4.47891	0	1.75	1.64556	0	2.85714	0	0.0149024	0.00298048	inf	inf	1e-300
loop_chr8-chr8-15772|control|loop_chr8-chr8-15772|CTCF	chr8	108918287	108919615	chr8	109322730	109327564	406196	108918951	109325147	215	581	95	459	161.862	417.76	13	11.1421	0	2	1.86907	0	6.5	0	0.0285095	0.00219304	inf	inf	1e-300
loop_chr8-chr8-15835|control|loop_chr8-chr8-15835|CTCF	chr8	30081572	30084374	chr8	30154699	30158599	73676	30082973	30156649	396	594	429	579	289.828	426.671	19	16.0014	6	3.75	3.40415	2.5	5.06667	2.4	0.0383105	0.012098	1.66296	1.41517	0.000509098
loop_chr8-chr8-15847|control|loop_chr8-chr8-15847|CTCF	chr8	51848497	51853084	chr8	52005131	52010420	156985	5.18508e+07	5.20078e+07	510	481	523	341	368.925	348.889	32	26.3082	2	11.25	9.70684	2	2.84444	1	0.0437862	0.00273664	4	3.71744	2.43163e-20
loop_chr8-chr8-15873|control|loop_chr8-chr8-15873|CTCF	chr8	42171153	42174553	chr8	42318934	42320408	146818	42172853	42319671	323	114	249	73	238.637	88.3782	8	7.01227	1	1.25	1.19382	0.5	6.4	1	0.0221806	0.00277257	3	2.80988	8.32411e-05
loop_chr8-chr8-15906|control|loop_chr8-chr8-15906|CTCF	chr8	15374907	15382005	chr8	15641681	15645820	265294	15378456	1.56438e+07	701	539	658	494	499.69	388.907	20	16.8037	5	7.5	6.59364	3.25	2.66667	1.53846	0.0240518	0.00601295	2	1.74878	6.90082e-05
loop_chr8-chr8-15932|control|loop_chr8-chr8-15932|CTCF	chr8	143446561	143447552	chr8	143452410	143452936	5616.5	1.43447e+08	143452673	117	60	56	45	90.5951	47.9154	7	6.17372	1	2	1.86907	0.25	3.5	1	0.0623564	0.00890805	2.80735	2.62614	0.000594185
loop_chr8-chr8-15936|control|loop_chr8-chr8-15936|CTCF	chr8	144444390	144449657	chr8	144506292	144511173	61709	1.44447e+08	1.44509e+08	270	319	231	270	201.139	235.818	11	9.50099	2	3.25	2.96984	0.75	3.38462	2	0.0146481	0.00266329	2.45943	2.24808	0.000237447
loop_chr8-chr8-15948|control|loop_chr8-chr8-15948|CTCF	chr8	22286462	22287738	chr8	22366158	22368933	80445.5	22287100	2.23675e+07	160	210	118	190	122.111	158.269	7	6.17372	1	1	0.964958	0	7	1	0.0233509	0.00333585	2.80735	2.62614	0.000594185
loop_chr8-chr8-15961|control|loop_chr8-chr8-15961|CTCF	chr8	125429642	125435720	chr8	125643213	125646256	212054	125432681	1.25645e+08	460	214	501	163	334.346	161.144	5	4.47891	0	1	0.964958	0	5	0	0.00740791	0.00148158	inf	inf	1e-300
loop_chr8-chr8-15986|control|loop_chr8-chr8-15986|CTCF	chr8	70144472	70152548	chr8	70666890	70670467	520168	70148510	7.06687e+07	766	602	601	578	543.79	432.15	15	12.7715	1	1.5	1.42056	0.5	10	1	0.0173949	0.00115966	3.90689	3.67486	8.31611e-10
loop_chr8-chr8-16003|control|loop_chr8-chr8-16003|CTCF	chr8	56010174	56011177	chr8	56023628	56024919	13598	5.60107e+07	5.60243e+07	288	124	207	130	213.91	95.7578	7	6.17372	1	1.75	1.64556	0.75	4	1	0.0412357	0.00589081	2.80735	2.62614	0.000594185
loop_chr8-chr8-16063|control|loop_chr8-chr8-16063|CTCF	chr8	143942491	143943398	chr8	143953747	143954152	11005	1.43943e+08	1.43954e+08	88	127	82	157	69.0429	97.9663	5	4.47891	0	1	0.964958	0	5	0	0.0514997	0.0102999	inf	inf	1e-300
loop_chr8-chr8-16081|control|loop_chr8-chr8-16081|CTCF	chr8	70146055	70150039	chr8	70531149	70538485	386770	70148047	70534817	465	490	323	447	337.812	355.113	15	12.7715	3	7.75	6.80311	1	1.93548	3	0.0179066	0.00358132	2.32193	2.08989	7.13866e-05
loop_chr8-chr8-16083|control|loop_chr8-chr8-16083|CTCF	chr8	116785568	116790988	chr8	116885382	116889527	99176.5	116788278	1.16887e+08	467	391	400	320	339.197	286.337	19	16.0014	5	5.5	4.90515	2.5	3.45455	2	0.0268434	0.00706404	1.926	1.6782	6.90082e-05
loop_chr8-chr8-16088|control|loop_chr8-chr8-16088|CTCF	chr8	23588310	23591706	chr8	23689771	23693472	101614	23590008	2.36916e+07	186	213	142	218	140.97	160.425	11	9.50099	1	3.5	3.18735	0.25	3.14286	1	0.0209453	0.00190412	3.45943	3.24808	1.1252e-06
loop_chr8-chr8-16104|control|loop_chr8-chr8-16104|CTCF	chr8	123393946	123395759	chr8	123415505	123416170	20985	1.23395e+08	1.23416e+08	302	119	293	95	223.816	92.0716	6	5.3296	0	1.5	1.42056	0.5	4	0	0.0327204	0.0054534	inf	inf	0.000172116
loop_chr8-chr8-16155|control|loop_chr8-chr8-16155|CTCF	chr8	143982014	143983292	chr8	144095876	144097485	114028	143982653	1.44097e+08	55	124	47	91	44.0995	95.7578	5	4.47891	0	0.75	0.733405	0	5	0	0.0234041	0.00468082	inf	inf	1e-300
loop_chr8-chr8-16167|control|loop_chr8-chr8-16167|CTCF	chr8	116849195	116854423	chr8	116886026	116889569	35988.5	116851809	1.16888e+08	577	370	566	291	415.017	271.651	14	11.9581	3	4.5	4.0507	0.25	3.11111	3	0.0215699	0.00462211	2.22239	1.99496	0.000292337
loop_chr8-chr8-16219|control|loop_chr8-chr8-16219|CTCF	chr8	41995316	41996616	chr8	42005517	42006525	10055	41995966	42006021	253	158	150	162	189.042	120.655	6	5.3296	0	1.75	1.64556	0.5	3.42857	0	0.0351305	0.00585508	inf	inf	0.000172116
loop_chr8-chr8-16274|control|loop_chr8-chr8-16274|CTCF	chr8	27613560	27617372	chr8	27760139	27767341	148274	27615466	27763740	262	569	260	569	195.451	409.527	12	10.3231	1	3.25	2.96984	0.5	3.69231	1	0.0147233	0.00122694	3.58496	3.36781	1.11425e-07
loop_chr8-chr8-16391|control|loop_chr8-chr8-16391|CTCF	chr8	27859949	27865317	chr8	27991653	27993868	130128	27862633	2.79928e+07	246	123	259	103	184.05	95.0211	9	7.84597	0	1.75	1.64556	0	5.14286	0	0.0160387	0.00178208	inf	inf	1e-300
loop_chr8-chr8-16395|control|loop_chr8-chr8-16395|CTCF	chr8	79758894	79771630	chr8	80021902	80032228	261803	79765262	80027065	583	1108	581	1034	419.132	773.273	25	20.7892	7	14.5	12.3651	3.5	1.72414	2	0.0146491	0.00410175	1.8365	1.5704	4.44025e-05
loop_chr8-chr8-16460|control|loop_chr8-chr8-16460|CTCF	chr8	119865042	119868795	chr8	120082009	120086865	217518	1.19867e+08	120084437	246	208	261	175	184.05	156.831	7	6.17372	1	3	2.75155	0	2.33333	1	0.0109879	0.0015697	2.80735	2.62614	0.000594185
loop_chr8-chr8-16466|control|loop_chr8-chr8-16466|CTCF	chr8	21919804	21923249	chr8	22036784	22037343	115537	2.19215e+07	2.20371e+07	569	115	496	57	409.527	89.1175	5	4.47891	0	0	0	0	5	0	0.016875	0.003375	inf	inf	1e-300
loop_chr8-chr8-16467|control|loop_chr8-chr8-16467|CTCF	chr8	89724925	89726927	chr8	89846519	89848737	121702	89725926	89847628	486	400	286	260	352.347	292.62	7	6.17372	0	2.25	2.09129	0.5	3.11111	0	0.0224158	0.00320225	inf	inf	1.41649e-05
loop_chr8-chr8-16496|control|loop_chr8-chr8-16496|CTCF	chr8	47302810	47307099	chr8	47734200	47739277	431784	4.7305e+07	4.77367e+07	352	314	387	275	259.031	232.291	8	7.01227	0	1.75	1.64556	0.5	4.57143	0	0.0115426	0.00144283	inf	inf	1.00238e-06
loop_chr8-chr8-16529|control|loop_chr8-chr8-16529|CTCF	chr8	129939871	129941751	chr8	130014389	130015634	74200.5	129940811	1.30015e+08	305	175	282	155	225.937	133.007	7	6.17372	1	1.75	1.64556	0.75	4	1	0.0302703	0.00432432	2.80735	2.62614	0.000594185
loop_chr8-chr8-16541|control|loop_chr8-chr8-16541|CTCF	chr8	86124898	86128851	chr8	86355353	86357099	229352	8.61269e+07	86356226	215	305	169	265	161.862	225.937	7	6.17372	0	1.5	1.42056	0.75	4.66667	0	0.0165985	0.00237121	inf	inf	0.000130554
loop_chr8-chr8-16564|control|loop_chr8-chr8-16564|CTCF	chr8	70532087	70540384	chr8	70665983	70669289	131400	7.05362e+07	70667636	520	698	478	633	375.821	497.65	13	11.1421	3	4	3.62028	0.5	3.25	3	0.0151405	0.00349397	2.11548	1.89298	0.000292337
loop_chr8-chr8-16595|control|loop_chr8-chr8-16595|CTCF	chr8	28070096	28073028	chr8	28321376	28325811	252032	28071562	2.83236e+07	180	286	174	258	136.63	212.493	7	6.17372	0	1.75	1.64556	0.25	4	0	0.0128403	0.00183433	inf	inf	2.73814e-07
loop_chr8-chr8-16638|control|loop_chr8-chr8-16638|CTCF	chr8	38209968	38211284	chr8	38229354	38233037	20569.5	38210626	3.82312e+07	222	287	201	269	166.884	213.201	8	7.01227	1	3.5	3.18735	1.25	2.28571	0.8	0.0216259	0.00270324	3	2.80988	0.000320128
loop_chr8-chr8-16653|control|loop_chr8-chr8-16653|CTCF	chr8	30546754	30548484	chr8	30600047	30605426	55117.5	30547619	3.06027e+07	155	597	99	483	118.469	428.726	5	4.47891	0	0.5	0.498186	0	5	0	0.00950451	0.0019009	inf	inf	1e-300
loop_chr8-chr8-16661|control|loop_chr8-chr8-16661|CTCF	chr8	54019397	54024630	chr8	54095807	54102267	77023.5	5.4022e+07	54099037	664	565	607	502	474.503	406.78	14	11.9581	3	5.75	5.11759	2.5	2.43478	1.2	0.0161797	0.00346708	2.22239	1.99496	0.000292337
loop_chr8-chr8-16668|control|loop_chr8-chr8-16668|CTCF	chr8	17922662	17929791	chr8	18063881	18069968	140698	1.79262e+07	1.80669e+07	1059	829	1041	784	740.622	586.368	9	7.84597	1	3.25	2.96984	1.5	2.76923	0.666667	0.0092026	0.00102251	3.16992	2.97195	0.000925992
loop_chr8-chr8-16686|control|loop_chr8-chr8-16686|CTCF	chr8	106762964	106766613	chr8	106853077	106859472	91486	1.06765e+08	1.06856e+08	587	580	415	541	421.874	417.075	21	17.6042	4	7.75	6.80311	2.5	2.70968	1.6	0.0282541	0.00538173	2.39232	2.13785	1.13283e-06
loop_chr8-chr8-16695|control|loop_chr8-chr8-16695|CTCF	chr8	81777080	81784458	chr8	81867853	81872644	89479.5	81780769	8.18702e+07	455	353	450	266	330.879	259.733	22	18.4029	5	11.5	9.91247	4	1.91304	1.25	0.0244307	0.00555243	2.1375	1.87993	5.41634e-06
loop_chr8-chr8-16698|control|loop_chr8-chr8-16698|CTCF	chr8	123395153	123397636	chr8	123446786	123449079	51538	1.23396e+08	1.23448e+08	342	419	310	485	252.008	305.863	5	4.47891	0	1.75	1.64556	0.25	2.85714	0	0.0141473	0.00282946	inf	inf	0.00013337
loop_chr8-chr8-16705|control|loop_chr8-chr8-16705|CTCF	chr8	97736484	97738409	chr8	97774412	97776258	37888.5	9.77374e+07	97775335	169	218	117	217	128.654	164.015	8	7.01227	0	2	1.86907	0.25	4	0	0.0286683	0.00358354	inf	inf	9.73452e-09
loop_chr8-chr8-16748|control|loop_chr8-chr8-16748|CTCF	chr8	66062571	66066615	chr8	66425162	66430985	363480	66064593	6.64281e+07	299	544	268	597	221.695	392.347	8	7.01227	1	3	2.75155	0	2.66667	1	0.0109565	0.00136957	3	2.80988	8.32411e-05
loop_chr8-chr8-16909|control|loop_chr8-chr8-16909|CTCF	chr8	101135688	101139563	chr8	101200167	101209052	66984	1.01138e+08	1.01205e+08	295	1030	213	1025	218.866	721.266	13	11.1421	1	2	1.86907	1.25	6.5	0.8	0.0137677	0.00105905	3.70044	3.47795	9.318e-08
loop_chr8-chr8-16947|control|loop_chr8-chr8-16947|CTCF	chr8	28633069	28634327	chr8	28709116	28712359	77039.5	28633698	2.87107e+07	147	599	109	596	112.63	430.096	5	4.47891	0	0.75	0.733405	0	5	0	0.0150117	0.00300234	inf	inf	1e-300
loop_chr8-chr8-16962|control|loop_chr8-chr8-16962|CTCF	chr8	42151724	42156600	chr8	42381769	42393780	233612	42154162	4.23878e+07	288	769	229	754	213.91	545.821	8	7.01227	1	2.25	2.09129	1.5	3.55556	0.666667	0.00640185	0.000800232	3	2.80988	0.000925992
loop_chr8-chr8-16995|control|loop_chr8-chr8-16995|CTCF	chr8	28059159	28064773	chr8	28317705	28327819	260796	28061966	28322762	288	434	259	436	213.91	316.298	16	13.5824	4	3.75	3.40415	0.5	4.26667	4	0.0137472	0.0034368	2	1.76366	0.000273717
loop_chr8-chr8-17005|control|loop_chr8-chr8-17005|CTCF	chr8	58555872	58558688	chr8	58595072	58596508	38510	58557280	58595790	271	548	208	508	201.85	395.099	5	4.47891	0	1	0.964958	0	5	0	0.0158908	0.00317815	inf	inf	1e-300
loop_chr8-chr8-17039|control|loop_chr8-chr8-17039|CTCF	chr8	23469624	23475085	chr8	23747340	23749552	276092	2.34724e+07	23748446	367	184	311	100	269.549	139.524	7	6.17372	1	1	0.964958	0	7	1	0.0123282	0.00176118	2.80735	2.62614	0.000594185
loop_chr8-chr8-17061|control|loop_chr8-chr8-17061|CTCF	chr8	100143372	100151229	chr8	100538353	100542820	393286	1.00147e+08	1.00541e+08	707	501	575	467	503.768	362.712	16	13.5824	3	5.5	4.90515	1.25	2.90909	2.4	0.0175443	0.00328956	2.41504	2.1787	1.6149e-05
loop_chr8-chr8-17101|control|loop_chr8-chr8-17101|CTCF	chr8	104507570	104516488	chr8	104757361	104763013	248158	104512029	104760187	926	326	791	292	651.637	240.751	18	15.1972	4	5.25	4.69227	1	3.42857	4	0.0166948	0.00370996	2.16992	1.92573	1.99317e-05
loop_chr8-chr8-17167|control|loop_chr8-chr8-17167|CTCF	chr8	23293121	23299375	chr8	23403140	23412152	111398	23296248	23407646	230	468	142	497	172.615	339.89	19	16.0014	5	2.5	2.31236	3.25	7.6	1.53846	0.0168189	0.00442602	1.926	1.6782	6.90082e-05
loop_chr8-chr8-17187|control|loop_chr8-chr8-17187|CTCF	chr8	22622570	22625669	chr8	22755342	22758910	133006	2.26241e+07	22757126	107	127	69	92	83.1948	97.9663	5	4.47891	0	2	1.86907	0	2.5	0	0.0101346	0.00202693	inf	inf	1e-300
loop_chr8-chr8-17243|control|loop_chr8-chr8-17243|CTCF	chr8	20231438	20234648	chr8	20374710	20380974	144799	20233043	20377842	112	217	130	168	86.8988	163.297	7	6.17372	0	2.5	2.31236	1	2.8	0	0.00998465	0.00142638	inf	inf	0.000594185
loop_chr8-chr8-17297|control|loop_chr8-chr8-17297|CTCF	chr8	108889762	108891813	chr8	109324161	109328283	435434	1.08891e+08	109326222	233	551	129	425	174.762	397.161	12	10.3231	0	2.25	2.09129	0	5.33333	0	0.0262696	0.00218913	inf	inf	1e-300
loop_chr8-chr8-17303|control|loop_chr8-chr8-17303|CTCF	chr8	109346250	109349022	chr8	109717163	109722174	372032	109347636	1.0972e+08	513	424	405	306	370.994	309.343	11	9.50099	2	3.25	2.96984	0.75	3.38462	2	0.0190991	0.00347257	2.45943	2.24808	0.000237447
loop_chr8-chr8-17372|control|loop_chr8-chr8-17372|CTCF	chr8	58512041	58515839	chr8	58552756	58555656	40266	58513940	58554206	361	487	240	438	265.345	353.039	8	7.01227	1	3	2.75155	1.5	2.66667	0.666667	0.0161404	0.00201754	3	2.80988	0.000925992
loop_chr8-chr8-17382|control|loop_chr8-chr8-17382|CTCF	chr8	60670801	60674233	chr8	60689582	60691613	18080.5	60672517	6.06906e+07	281	507	210	487	208.948	366.854	5	4.47891	0	2.25	2.09129	0.25	2.22222	0	0.0123682	0.00247364	inf	inf	0.00013337
loop_chr8-chr8-17398|control|loop_chr8-chr8-17398|CTCF	chr8	129970531	129977301	chr8	130014223	130019323	42857	129973916	130016773	693	280	708	256	494.249	208.239	14	11.9581	3	7	6.17372	3	2	1	0.0159384	0.00341538	2.22239	1.99496	0.000292337
loop_chr8-chr8-17484|control|loop_chr8-chr8-17484|CTCF	chr8	74965796	74967877	chr8	75255732	75258667	290363	7.49668e+07	7.52572e+07	348	267	337	236	256.223	199.007	12	10.3231	2	3.75	3.40415	0.25	3.2	2	0.032329	0.00538816	2.58496	2.36781	4.64981e-05
loop_chr8-chr8-17516|control|loop_chr8-chr8-17516|CTCF	chr8	73291484	73296036	chr8	73665566	73667190	372618	73293760	73666378	525	301	577	161	379.267	223.11	5	4.47891	0	1.25	1.19382	0	4	0	0.0109403	0.00218807	inf	inf	1e-300
loop_chr8-chr8-17597|control|loop_chr8-chr8-17597|CTCF	chr8	74365363	74367009	chr8	74852092	74856558	488139	74366186	74854325	194	538	190	475	146.747	388.219	13	11.1421	1	3.75	3.40415	0.5	3.46667	1	0.0287427	0.00221098	3.70044	3.47795	1.00478e-08
loop_chr8-chr8-17659|control|loop_chr8-chr8-17659|CTCF	chr8	63173769	63175534	chr8	63215891	63222599	44593.5	6.31747e+07	63219245	316	466	253	409	233.702	338.504	12	10.3231	0	1.5	1.42056	1.75	8	0	0.0191387	0.00159489	inf	inf	1.5298e-05
loop_chr8-chr8-17716|control|loop_chr8-chr8-17716|CTCF	chr8	23587731	23589900	chr8	23666541	23670320	79615	2.35888e+07	2.36684e+07	155	588	111	593	118.469	422.56	6	5.3296	0	2	1.86907	0.25	3	0	0.0136317	0.00227194	inf	inf	6.61171e-06
loop_chr8-chr8-17725|control|loop_chr8-chr8-17725|CTCF	chr8	30049883	30055290	chr8	30153899	30158255	103490	3.00526e+07	30156077	287	576	249	569	213.201	414.331	7	6.17372	1	4	3.62028	0.25	1.75	1	0.00968909	0.00138416	2.80735	2.62614	0.000594185
loop_chr8-chr8-17752|control|loop_chr8-chr8-17752|CTCF	chr8	42542278	42546190	chr8	42670986	42674333	128426	42544234	4.26727e+07	496	201	491	160	359.259	151.793	6	5.3296	0	2	1.86907	0	3	0	0.0111697	0.00186162	inf	inf	1e-300
loop_chr8-chr8-17918|control|loop_chr8-chr8-17918|CTCF	chr8	102650854	102656628	chr8	102727917	102732817	76626	102653741	102730367	558	225	512	223	401.972	169.035	12	10.3231	2	3.5	3.18735	1.25	3.42857	1.6	0.0151923	0.00253204	2.58496	2.36781	4.64981e-05
loop_chr8-chr8-17940|control|loop_chr8-chr8-17940|CTCF	chr8	107907637	107910180	chr8	108070800	108073364	163174	1.07909e+08	108072082	271	155	215	141	201.85	118.469	5	4.47891	0	1.75	1.64556	0	2.85714	0	0.0132304	0.00264608	inf	inf	1e-300
loop_chr8-chr8-18006|control|loop_chr8-chr8-18006|CTCF	chr8	123154927	123160641	chr8	123220370	123220971	62886.5	123157784	1.23221e+08	604	137	530	48	433.52	105.311	7	6.17372	0	0	0	0.5	7	0	0.0149793	0.00213991	inf	inf	1.41649e-05
loop_chr8-chr8-18041|control|loop_chr8-chr8-18041|CTCF	chr8	30918972	30919378	chr8	31106320	31109944	188957	30919175	31108132	175	354	104	275	133.007	260.435	7	6.17372	0	1.25	1.19382	0	5.6	0	0.0234726	0.00335323	inf	inf	1e-300
loop_chr22-chr22-85018|control|loop_chr22-chr22-85018|CTCF	chr22	21712995	21713838	chr22	21938527	21939265	225480	2.17134e+07	21938896	1022	535	509	406	715.922	386.154	17	14.3909	1	5.25	4.69227	0.25	3.2381	1	0.145307	0.00854745	4.08746	3.84708	4.51985e-12
loop_chr22-chr22-85040|control|loop_chr22-chr22-85040|CTCF	chr22	22957499	22962794	chr22	23125896	23129898	167750	2.29601e+07	23127897	1377	805	1049	511	951.402	570.166	55	44.0995	3	20.5	17.2042	1.75	2.68293	1.71429	0.0799444	0.0043606	4.1964	3.87773	1.97591e-35
loop_chr22-chr22-85042|control|loop_chr22-chr22-85042|CTCF	chr22	21712995	21713941	chr22	21726129	21726661	12927	21713468	21726395	1029	244	516	133	720.598	182.623	30	24.7377	6	14.75	12.5684	2.75	2.0339	2.18182	0.274293	0.0548586	2.32193	2.04367	2.48178e-08
loop_chr22-chr22-85055|control|loop_chr22-chr22-85055|CTCF	chr22	21093408	21093454	chr22	21102767	21103247	9576	21093431	21103007	85	666	100	528	66.7962	475.866	5	4.47891	0	0	0	0	5	0	0.128455	0.0256911	inf	inf	1e-300
loop_chr22-chr22-85057|control|loop_chr22-chr22-85057|CTCF	chr22	23178504	23178696	chr22	23281502	23282012	103157	23178600	23281757	443	287	260	125	322.551	213.201	13	11.1421	2	1.25	1.19382	0	10.4	2	0.25025	0.0385	2.70044	2.47795	8.30822e-06
loop_chr22-chr22-85068|control|loop_chr22-chr22-85068|CTCF	chr22	19144820	19144936	chr22	19179541	19180036	34910.5	19144878	1.91798e+07	534	475	361	314	385.466	344.737	12	10.3231	2	0.25	0.257202	0	12	2	0.265405	0.0442341	2.58496	2.36781	4.64981e-05
loop_chr22-chr22-85069|control|loop_chr22-chr22-85069|CTCF	chr22	20980979	20982017	chr22	21000988	21001820	19906	20981498	21001404	542	356	445	326	390.972	261.838	14	11.9581	3	2.75	2.53242	0.75	5.09091	3	0.101171	0.0216794	2.22239	1.99496	0.000292337
loop_chr22-chr22-85076|control|loop_chr22-chr22-85076|CTCF	chr22	21712995	21713576	chr22	21947522	21948156	234554	2.17133e+07	21947839	930	890	430	724	654.322	627.452	16	13.5824	1	5	4.47891	0	3.2	1	0.177956	0.0111222	4	3.76366	6.35978e-11
loop_chr22-chr22-85087|control|loop_chr22-chr22-85087|CTCF	chr22	20604694	20608931	chr22	20697713	20698433	91260.5	2.06068e+07	20698073	512	69	507	47	370.304	54.7479	10	8.6754	0	1	0.964958	0	10	0	0.0272615	0.00272615	inf	inf	1e-300
loop_chr22-chr22-85096|control|loop_chr22-chr22-85096|CTCF	chr22	22855870	22856884	chr22	22877522	22877820	21294	22856377	22877671	355	330	205	214	261.137	243.567	6	5.3296	0	0.25	0.257202	0	6	0	0.0617996	0.0102999	inf	inf	1e-300
loop_chr22-chr22-85105|control|loop_chr22-chr22-85105|CTCF	chr22	37643068	37643821	chr22	37680600	37682519	38115	3.76434e+07	3.76816e+07	110	135	46	90	85.4181	103.844	7	6.17372	1	1	0.964958	0.75	7	1	0.0354022	0.00505745	2.80735	2.62614	0.000594185
loop_chr22-chr22-85107|control|loop_chr22-chr22-85107|CTCF	chr22	21624299	21624603	chr22	21640930	21641723	16875.5	21624451	2.16413e+07	345	636	228	455	254.116	455.4	16	13.5824	3	3.25	2.96984	0	4.92308	3	0.197098	0.0369558	2.41504	2.1787	1.6149e-05
loop_chr22-chr22-85113|control|loop_chr22-chr22-85113|CTCF	chr22	21624299	21624603	chr22	21642808	21643186	18546	21624451	21642997	345	321	228	256	254.116	237.228	8	7.01227	1	2	1.86907	0.25	4	1	0.158516	0.0198145	3	2.80988	8.32411e-05
loop_chr22-chr22-85124|control|loop_chr22-chr22-85124|CTCF	chr22	19953685	19953982	chr22	19958917	19959189	5219.5	1.99538e+07	19959053	164	138	54	135	125.021	106.044	7	6.17372	0	1.75	1.64556	0	4	0	0.166247	0.0237496	inf	inf	1e-300
loop_chr22-chr22-85134|control|loop_chr22-chr22-85134|CTCF	chr22	29553203	29555943	chr22	29579884	29582824	26781	29554573	29581354	274	238	178	230	203.981	178.337	13	11.1421	3	3.5	3.18735	1	3.71429	3	0.0309288	0.00713742	2.11548	1.89298	0.000292337
loop_chr22-chr22-85135|control|loop_chr22-chr22-85135|CTCF	chr22	20059189	20059412	chr22	20071157	20072282	12419	2.00593e+07	2.00717e+07	336	399	301	378	247.79	291.922	13	11.1421	3	3.25	2.96984	1.5	4	2	0.130323	0.0300746	2.11548	1.89298	0.000292337
loop_chr22-chr22-85166|control|loop_chr22-chr22-85166|CTCF	chr22	22720184	22720951	chr22	22748180	22749527	28286	2.27206e+07	2.27489e+07	1111	452	355	174	775.27	328.798	15	12.7715	1	3.5	3.18735	0.25	4.28571	1	0.0958859	0.00639239	3.90689	3.67486	8.31611e-10
loop_chr22-chr22-85227|control|loop_chr22-chr22-85227|CTCF	chr22	39501949	39502537	chr22	39514243	39515517	12637	39502243	39514880	337	145	314	68	248.493	111.168	11	9.50099	0	0.75	0.733405	0	11	0	0.0798328	0.00725753	inf	inf	1e-300
loop_chr22-chr22-85238|control|loop_chr22-chr22-85238|CTCF	chr22	22710675	22711021	chr22	22720217	22720595	9558	22710848	22720406	258	854	211	153	192.604	603.222	10	8.6754	1	4.25	3.83578	0.5	2.35294	1	0.186651	0.0186651	3.32193	3.11693	1.02492e-05
loop_chr22-chr22-85244|control|loop_chr22-chr22-85244|CTCF	chr22	37660834	37661894	chr22	37681050	37682222	20272	37661364	37681636	239	111	209	70	179.052	86.1586	10	8.6754	1	2.25	2.09129	0.25	4.44444	1	0.0605444	0.00605444	3.32193	3.11693	1.02492e-05
loop_chr22-chr22-85259|control|loop_chr22-chr22-85259|CTCF	chr22	22748240	22748765	chr22	22753781	22755230	6003	2.27485e+07	2.27545e+07	335	285	79	182	247.086	211.784	8	7.01227	0	1.5	1.42056	0	5.33333	0	0.054766	0.00684575	inf	inf	1e-300
loop_chr22-chr22-85268|control|loop_chr22-chr22-85268|CTCF	chr22	20059189	20059412	chr22	20076552	20077043	17497	2.00593e+07	2.00768e+07	336	304	301	235	247.79	225.23	7	6.17372	1	1.25	1.19382	0.25	5.6	1	0.132485	0.0189265	2.80735	2.62614	0.000594185
loop_chr22-chr22-85269|control|loop_chr22-chr22-85269|CTCF	chr22	21718717	21719232	chr22	21726615	21726661	7663.5	2.1719e+07	21726638	206	193	176	76	155.393	146.026	6	5.3296	0	0	0	0	6	0	0.14453	0.0240883	inf	inf	1e-300
loop_chr22-chr22-85288|control|loop_chr22-chr22-85288|CTCF	chr22	22954443	22956290	chr22	23128466	23129331	173532	2.29554e+07	2.31289e+07	718	499	494	233	511.241	361.331	6	5.3296	0	2	1.86907	0	3	0	0.0298972	0.00498286	inf	inf	1e-300
loop_chr22-chr22-85322|control|loop_chr22-chr22-85322|CTCF	chr22	20057736	20061172	chr22	20082511	20085914	24758.5	20059454	2.00842e+07	1036	930	965	737	725.273	654.322	36	29.4361	9	14.25	12.1617	6	2.52632	1.5	0.0711342	0.0177835	2	1.70959	9.33963e-08
loop_chr22-chr22-85345|control|loop_chr22-chr22-85345|CTCF	chr22	37544707	37545664	chr22	37567009	37567928	22283	3.75452e+07	3.75675e+07	157	145	127	102	119.927	111.168	9	7.84597	1	2.5	2.31236	0.25	3.6	1	0.0648303	0.00720337	3.16992	2.97195	8.32411e-05
loop_chr22-chr22-85367|control|loop_chr22-chr22-85367|CTCF	chr22	26502614	26506141	chr22	26644683	26645841	140884	2.65044e+07	26645262	274	290	222	317	203.981	215.326	5	4.47891	0	1.75	1.64556	0	2.85714	0	0.0144221	0.00288442	inf	inf	1e-300
loop_chr22-chr22-85392|control|loop_chr22-chr22-85392|CTCF	chr22	20981635	20982017	chr22	21014679	21014725	32876	20981826	21014702	433	188	315	192	315.603	142.415	6	5.3296	0	0	0	0	6	0	0.189442	0.0315736	inf	inf	1e-300
loop_chr22-chr22-85396|control|loop_chr22-chr22-85396|CTCF	chr22	41940942	41941950	chr22	41946320	41947374	5401	41941446	41946847	135	218	75	207	103.844	164.015	13	11.1421	3	4.5	4.0507	2.5	2.88889	1.2	0.0851967	0.0196608	2.11548	1.89298	0.000292337
loop_chr22-chr22-85408|control|loop_chr22-chr22-85408|CTCF	chr22	23173830	23174638	chr22	23281502	23282012	107523	23174234	23281757	456	287	223	125	331.573	213.201	13	11.1421	0	4.25	3.83578	0	3.05882	0	0.13329	0.010253	inf	inf	1e-300
loop_chr22-chr22-85415|control|loop_chr22-chr22-85415|CTCF	chr22	41286338	41287079	chr22	41300339	41302079	14500.5	4.12867e+07	41301209	314	103	301	120	232.291	80.2259	21	17.6042	7	4	3.62028	2.75	5.25	2.54545	0.114383	0.0381276	1.58496	1.33049	0.000958183
loop_chr22-chr22-85444|control|loop_chr22-chr22-85444|CTCF	chr22	22720222	22720640	chr22	22726268	22726549	5977.5	22720431	2.27264e+07	932	169	186	158	655.664	128.654	9	7.84597	0	3	2.75155	0.25	3	0	0.173994	0.0193326	inf	inf	9.73452e-09
loop_chr22-chr22-85447|control|loop_chr22-chr22-85447|CTCF	chr22	37592554	37592790	chr22	37601674	37601852	9091	37592672	37601763	149	137	112	169	114.091	105.311	8	7.01227	1	2.75	2.53242	0.75	2.90909	1	0.261131	0.0326413	3	2.80988	8.32411e-05
loop_chr22-chr22-85492|control|loop_chr22-chr22-85492|CTCF	chr22	22713817	22714027	chr22	22720184	22720458	6399	22713922	22720321	50	732	30	135	40.2674	520.745	5	4.47891	0	1.25	1.19382	0	4	0	0.139602	0.0279205	inf	inf	1e-300
loop_chr22-chr22-85501|control|loop_chr22-chr22-85501|CTCF	chr22	23177355	23179619	chr22	23290015	23290876	111958	23178487	2.32904e+07	1093	178	1024	65	763.285	135.181	13	11.1421	1	2.75	2.53242	0.25	4.72727	1	0.0562162	0.00432432	3.70044	3.47795	1.00478e-08
loop_chr22-chr22-85560|control|loop_chr22-chr22-85560|CTCF	chr22	38966470	38966855	chr22	38973517	38973758	6975	3.89667e+07	3.89736e+07	59	95	42	63	47.1534	74.2718	7	6.17372	1	1.75	1.64556	0.25	4	1	0.15111	0.0215871	2.80735	2.62614	0.000594185
loop_chr22-chr22-85572|control|loop_chr22-chr22-85572|CTCF	chr22	21712995	21714748	chr22	21753693	21756958	41454	2.17139e+07	2.17553e+07	1140	1790	624	1695	794.559	1221.85	26	21.5816	8	9.5	8.26119	4	2.73684	2	0.0700182	0.0215441	1.70044	1.43173	9.39679e-05
loop_chr22-chr22-85582|control|loop_chr22-chr22-85582|CTCF	chr22	22720194	22720640	chr22	22727301	22727805	7136	22720417	22727553	949	203	189	216	667.066	153.234	6	5.3296	0	2	1.86907	0.5	3	0	0.0853485	0.0142248	inf	inf	0.000172116
loop_chr22-chr22-85593|control|loop_chr22-chr22-85593|CTCF	chr22	31871594	31873143	chr22	31943448	31950143	74427	3.18724e+07	3.19468e+07	158	650	96	582	120.655	464.956	10	8.6754	1	1.75	1.64556	0.5	5.71429	1	0.0163919	0.00163919	3.32193	3.11693	1.02492e-05
loop_chr22-chr22-85684|control|loop_chr22-chr22-85684|CTCF	chr22	41615462	41615843	chr22	41621077	41621261	5516.5	4.16157e+07	41621169	51	201	28	210	41.0352	151.793	5	4.47891	0	1.5	1.42056	0	3.33333	0	0.119589	0.0239177	inf	inf	1e-300
loop_chr22-chr22-85691|control|loop_chr22-chr22-85691|CTCF	chr22	22720247	22720640	chr22	22729240	22729575	8964	2.27204e+07	2.27294e+07	862	161	180	178	608.611	122.839	7	6.17372	1	2.5	2.31236	0.75	2.8	1	0.129938	0.0185625	2.80735	2.62614	0.000594185
loop_chr22-chr22-85714|control|loop_chr22-chr22-85714|CTCF	chr22	30390837	30392201	chr22	30425387	30426938	34643.5	30391519	3.04262e+07	160	382	77	277	122.111	280.047	11	9.50099	1	3.25	2.96984	0.5	3.38462	1	0.0509944	0.00463585	3.45943	3.24808	1.1252e-06
loop_chr22-chr22-85731|control|loop_chr22-chr22-85731|CTCF	chr22	39486780	39487401	chr22	39493264	39493590	6336.5	3.94871e+07	39493427	144	136	142	42	110.437	104.577	5	4.47891	0	0.75	0.733405	0	5	0	0.0713491	0.0142698	inf	inf	1e-300
loop_chr22-chr22-85742|control|loop_chr22-chr22-85742|CTCF	chr22	20758505	20759642	chr22	20784011	20785259	25561.5	2.07591e+07	20784635	196	665	127	429	148.19	475.184	10	8.6754	0	3.75	3.40415	0.25	2.66667	0	0.0566604	0.00566604	inf	inf	3.03127e-10
loop_chr22-chr22-85746|control|loop_chr22-chr22-85746|CTCF	chr22	31291850	31294593	chr22	31313180	31313854	20295.5	3.12932e+07	31313517	257	80	271	50	191.892	63.0434	9	7.84597	0	0	0	0.25	9	0	0.0355931	0.00395479	inf	inf	9.73452e-09
loop_chr22-chr22-85750|control|loop_chr22-chr22-85750|CTCF	chr22	30634338	30635700	chr22	30666682	30670043	33343.5	30635019	3.06684e+07	154	327	152	304	117.74	241.455	12	10.3231	2	3	2.75155	2	4	1	0.0343346	0.00572243	2.58496	2.36781	4.64981e-05
loop_chr22-chr22-85771|control|loop_chr22-chr22-85771|CTCF	chr22	23281632	23282410	chr22	23290047	23290685	8345	23282021	23290366	313	143	143	51	231.585	109.705	7	6.17372	0	2.5	2.31236	0	2.8	0	0.0668041	0.00954344	inf	inf	1e-300
loop_chr22-chr22-85793|control|loop_chr22-chr22-85793|CTCF	chr22	19974833	19976444	chr22	20012619	20014016	37679	1.99756e+07	2.00133e+07	492	306	419	167	356.495	226.643	7	6.17372	1	2	1.86907	1	3.5	1	0.0314477	0.00449252	2.80735	2.62614	0.000594185
loop_chr22-chr22-85811|control|loop_chr22-chr22-85811|CTCF	chr22	30634230	30636453	chr22	30752961	30757721	120000	3.06353e+07	30755341	160	201	158	155	122.111	151.793	11	9.50099	2	1.75	1.64556	0.5	6.28571	2	0.0212872	0.0038704	2.45943	2.24808	0.000237447
loop_chr22-chr22-85850|control|loop_chr22-chr22-85850|CTCF	chr22	23176967	23177757	chr22	23268960	23271055	92645.5	23177362	2.327e+07	443	360	569	438	322.551	264.644	6	5.3296	0	0.75	0.733405	0.25	6	0	0.0281044	0.00468406	inf	inf	6.61171e-06
loop_chr22-chr22-85874|control|loop_chr22-chr22-85874|CTCF	chr22	21593972	21595048	chr22	21646626	21647117	52361.5	21594510	2.16469e+07	292	571	187	451	216.742	410.9	13	11.1421	0	0.5	0.498186	0	13	0	0.11211	0.00862381	inf	inf	1e-300
loop_chr22-chr22-85878|control|loop_chr22-chr22-85878|CTCF	chr22	36194962	36195808	chr22	36221694	36222894	26909	36195385	36222294	89	125	34	70	69.791	96.4942	8	7.01227	0	2.5	2.31236	0	3.2	0	0.0528388	0.00660485	inf	inf	1e-300
loop_chr22-chr22-85879|control|loop_chr22-chr22-85879|CTCF	chr22	46005969	46007361	chr22	46013363	46013474	6753.5	46006665	4.60134e+07	88	70	93	32	69.0429	55.5045	7	6.17372	1	0	0	0	7	1	0.0629372	0.00899103	2.80735	2.62614	0.000594185
loop_chr22-chr22-85888|control|loop_chr22-chr22-85888|CTCF	chr22	22855443	22856884	chr22	22883728	22884264	27832.5	2.28562e+07	22883996	438	379	268	221	319.078	277.949	7	6.17372	1	0	0	0	7	1	0.0478475	0.00683536	2.80735	2.62614	0.000594185
loop_chr22-chr22-85901|control|loop_chr22-chr22-85901|CTCF	chr22	41576580	41577894	chr22	41595468	41598020	19507	41577237	41596744	104	167	62	179	80.9686	127.202	8	7.01227	1	1	0.964958	0.5	8	1	0.0279638	0.00349548	3	2.80988	8.32411e-05
loop_chr22-chr22-85909|control|loop_chr22-chr22-85909|CTCF	chr22	19974833	19975842	chr22	20001409	20003372	27053	1.99753e+07	2.00024e+07	439	628	371	620	319.772	449.935	11	9.50099	2	1.75	1.64556	1.25	6.28571	1.6	0.0500164	0.00909389	2.45943	2.24808	0.000237447
loop_chr22-chr22-85911|control|loop_chr22-chr22-85911|CTCF	chr22	40435143	40438496	chr22	40485893	40488873	50563.5	4.04368e+07	40487383	503	262	545	190	364.093	195.451	12	10.3231	2	6.25	5.5412	0.5	1.92	2	0.0256059	0.00426765	2.58496	2.36781	4.64981e-05
loop_chr22-chr22-85918|control|loop_chr22-chr22-85918|CTCF	chr22	17828851	17833054	chr22	18074033	18077727	244928	1.7831e+07	18075880	167	442	130	383	127.202	321.856	11	9.50099	1	3.25	2.96984	0.25	3.38462	1	0.0188234	0.00171122	3.45943	3.24808	1.1252e-06
loop_chr22-chr22-85926|control|loop_chr22-chr22-85926|CTCF	chr22	26397542	26399303	chr22	26460285	26462985	63212.5	2.63984e+07	26461635	165	216	94	176	125.748	162.58	17	14.3909	0	8.25	7.22112	0.5	2.06061	0	0.0514974	0.00302926	inf	inf	4.39254e-16
loop_chr22-chr22-85947|control|loop_chr22-chr22-85947|CTCF	chr22	21774854	21775329	chr22	21867008	21868270	92547.5	2.17751e+07	21867639	415	1378	164	1372	303.077	952.061	8	7.01227	0	0.75	0.733405	0.75	8	0	0.0622384	0.0077798	inf	inf	1.3789e-05
loop_chr22-chr22-85961|control|loop_chr22-chr22-85961|CTCF	chr22	22808985	22811660	chr22	22883728	22884709	73896	2.28103e+07	2.28842e+07	812	397	702	239	574.894	290.526	7	6.17372	1	1.25	1.19382	0	5.6	1	0.0258738	0.00369626	2.80735	2.62614	0.000594185
loop_chr22-chr22-85988|control|loop_chr22-chr22-85988|CTCF	chr22	22845323	22849623	chr22	22953556	22956947	107778	22847473	2.29553e+07	1396	892	1248	651	963.919	628.797	21	17.6042	5	7.75	6.80311	3	2.70968	1.66667	0.0368982	0.00878528	2.07039	1.81592	1.9869e-05
loop_chr22-chr22-86017|control|loop_chr22-chr22-86017|CTCF	chr22	36029391	36030833	chr22	36052096	36054267	23069.5	36030112	3.60532e+07	112	209	94	214	86.8988	157.551	5	4.47891	0	1.25	1.19382	0	4	0	0.0187012	0.00374025	inf	inf	1e-300
loop_chr22-chr22-86035|control|loop_chr22-chr22-86035|CTCF	chr22	19932301	19933462	chr22	19940538	19941121	7948	1.99329e+07	1.99408e+07	118	143	121	132	91.3335	109.705	5	4.47891	0	1.25	1.19382	0	4	0	0.0387429	0.00774857	inf	inf	1e-300
loop_chr22-chr22-86057|control|loop_chr22-chr22-86057|CTCF	chr22	22102934	22104107	chr22	22109518	22111121	6799	2.21035e+07	2.21103e+07	322	670	195	389	237.933	478.592	17	14.3909	5	10.25	8.88214	3.25	1.65854	1.53846	0.0827557	0.0243399	1.76553	1.52515	0.00069799
loop_chr22-chr22-86066|control|loop_chr22-chr22-86066|CTCF	chr22	28655997	28656661	chr22	28661368	28662766	5738	28656329	28662067	100	78	118	78	77.9957	61.5393	7	6.17372	1	2.75	2.53242	0	2.54545	1	0.0458752	0.0065536	2.80735	2.62614	0.000594185
loop_chr22-chr22-86097|control|loop_chr22-chr22-86097|CTCF	chr22	23174025	23174270	chr22	23247713	23248950	74184	2.31741e+07	2.32483e+07	342	566	125	607	252.008	407.467	5	4.47891	0	0.25	0.257202	0	5	0	0.0455922	0.00911843	inf	inf	1e-300
loop_chr22-chr22-86103|control|loop_chr22-chr22-86103|CTCF	chr22	30390916	30391790	chr22	30421110	30422755	30579.5	30391353	3.04219e+07	141	347	64	384	108.241	255.521	6	5.3296	0	1	0.964958	0	6	0	0.0321878	0.00536463	inf	inf	1e-300
loop_chr22-chr22-86116|control|loop_chr22-chr22-86116|CTCF	chr22	21713005	21714995	chr22	21773935	21775601	60768	21714000	21774768	1133	638	624	396	789.905	456.765	5	4.47891	0	2.5	2.31236	0	2	0	0.0184813	0.00369626	inf	inf	1e-300
loop_chr22-chr22-86174|control|loop_chr22-chr22-86174|CTCF	chr22	26363396	26365676	chr22	26460364	26462735	97013.5	26364536	2.64615e+07	269	206	202	158	200.429	155.393	11	9.50099	1	2.75	2.53242	0.5	4	1	0.0319606	0.00290551	3.45943	3.24808	1.1252e-06
loop_chr22-chr22-86197|control|loop_chr22-chr22-86197|CTCF	chr22	38127053	38127489	chr22	38134674	38136069	8100.5	38127271	3.81354e+07	79	46	79	69	62.2915	37.1891	5	4.47891	0	0	0	0	5	0	0.036902	0.0073804	inf	inf	1e-300
loop_chr22-chr22-86203|control|loop_chr22-chr22-86203|CTCF	chr22	36144982	36146622	chr22	36179874	36182146	35208	36145802	36181010	128	218	79	151	98.7019	164.015	10	8.6754	0	3	2.75155	0	3.33333	0	0.0345437	0.00345437	inf	inf	1e-300
loop_chr22-chr22-86217|control|loop_chr22-chr22-86217|CTCF	chr22	20961309	20961962	chr22	20981481	20982017	20113.5	2.09616e+07	20981749	187	471	159	365	141.693	341.968	5	4.47891	0	0.75	0.733405	0	5	0	0.0568272	0.0113654	inf	inf	1e-300
loop_chr22-chr22-86236|control|loop_chr22-chr22-86236|CTCF	chr22	21713115	21713724	chr22	21867305	21868721	154594	2.17134e+07	21868013	743	1439	341	1443	528.206	992.218	7	6.17372	1	1.25	1.19382	0.25	5.6	1	0.0467134	0.00667334	2.80735	2.62614	0.000594185
loop_chr22-chr22-86261|control|loop_chr22-chr22-86261|CTCF	chr22	38034270	38034543	chr22	38041159	38042538	7442	3.80344e+07	3.80418e+07	98	107	66	91	76.5072	83.1948	8	7.01227	0	0	0	0	8	0	0.0654407	0.00818009	inf	inf	1e-300
loop_chr22-chr22-86266|control|loop_chr22-chr22-86266|CTCF	chr22	29394297	29396832	chr22	29412694	29414410	17987.5	2.93956e+07	29413552	177	41	149	56	134.457	33.3235	6	5.3296	0	2	1.86907	0.25	3	0	0.0190734	0.0031789	inf	inf	6.61171e-06
loop_chr22-chr22-86285|control|loop_chr22-chr22-86285|CTCF	chr22	21592341	21595762	chr22	21632604	21633007	38754	2.15941e+07	2.16328e+07	616	633	502	613	441.731	453.351	7	6.17372	1	0	0	0	7	1	0.0247371	0.00353387	2.80735	2.62614	0.000594185
loop_chr22-chr22-86304|control|loop_chr22-chr22-86304|CTCF	chr22	19172136	19172750	chr22	19179541	19179843	7249	19172443	19179692	243	443	189	281	181.909	322.551	9	7.84597	1	2.75	2.53242	0.75	3.27273	1	0.132775	0.0147527	3.16992	2.97195	8.32411e-05
loop_chr22-chr22-86395|control|loop_chr22-chr22-86395|CTCF	chr22	19969957	19971244	chr22	20028102	20028971	57936	1.99706e+07	2.00285e+07	249	204	159	89	186.191	153.954	6	5.3296	0	2.5	2.31236	0	2.4	0	0.0376072	0.00626786	inf	inf	1e-300
loop_chr22-chr22-86457|control|loop_chr22-chr22-86457|CTCF	chr22	20231078	20232458	chr22	20237901	20238987	6676	20231768	20238444	128	230	151	142	98.7019	172.615	8	7.01227	1	2.5	2.31236	0.5	3.2	1	0.0438395	0.00547993	3	2.80988	8.32411e-05
loop_chr22-chr22-86478|control|loop_chr22-chr22-86478|CTCF	chr22	44669200	44670529	chr22	44685116	44686092	15739.5	4.46699e+07	44685604	72	187	42	202	57.016	141.693	7	6.17372	0	1.75	1.64556	0	4	0	0.0410389	0.0058627	inf	inf	1e-300
loop_chr22-chr22-86481|control|loop_chr22-chr22-86481|CTCF	chr22	38705434	38706310	chr22	38724535	38725913	19352	38705872	38725224	531	92	535	67	383.4	72.0331	5	4.47891	0	1	0.964958	0	5	0	0.0299767	0.00599535	inf	inf	1e-300
loop_chr22-chr22-86562|control|loop_chr22-chr22-86562|CTCF	chr22	30881347	30882889	chr22	30889793	30890970	8263.5	30882118	3.08904e+07	160	111	168	67	122.111	86.1586	11	9.50099	2	3	2.75155	1.25	3.66667	1.6	0.0546703	0.00994006	2.45943	2.24808	0.000237447
loop_chr22-chr22-86599|control|loop_chr22-chr22-86599|CTCF	chr22	19755789	19760867	chr22	19908354	19911193	151446	19758328	1.99098e+07	529	488	527	382	382.022	353.73	19	16.0014	2	2.75	2.53242	0.25	6.90909	2	0.0324311	0.0034138	3.24793	3.00013	4.79968e-10
loop_chr22-chr22-86664|control|loop_chr22-chr22-86664|CTCF	chr22	21712518	21713479	chr22	21791619	21793969	79795.5	2.1713e+07	21792794	895	743	407	716	630.814	528.206	10	8.6754	1	1	0.964958	0.75	10	1	0.040814	0.0040814	3.32193	3.11693	1.02492e-05
loop_chr22-chr22-86706|control|loop_chr22-chr22-86706|CTCF	chr22	19275478	19276379	chr22	19290239	19290497	14439.5	1.92759e+07	19290368	431	193	456	190	314.212	146.026	9	7.84597	1	0	0	0	9	1	0.104937	0.0116596	3.16992	2.97195	8.32411e-05
loop_chr22-chr22-86819|control|loop_chr22-chr22-86819|CTCF	chr22	38846916	38847516	chr22	38852045	38853028	5320.5	38847216	3.88525e+07	106	81	104	67	82.4531	63.7948	8	7.01227	1	1	0.964958	0.75	8	1	0.0682932	0.00853665	3	2.80988	8.32411e-05
loop_chr22-chr22-86870|control|loop_chr22-chr22-86870|CTCF	chr22	22942844	22943282	chr22	22958882	22959534	16145	22943063	22959208	296	366	288	145	219.573	268.849	5	4.47891	0	1.5	1.42056	0.25	3.33333	0	0.0619886	0.0123977	inf	inf	0.00013337
loop_chr22-chr22-86884|control|loop_chr22-chr22-86884|CTCF	chr22	20027108	20028255	chr22	20084492	20085379	57254	2.00277e+07	2.00849e+07	330	502	200	332	243.567	363.403	5	4.47891	0	1.5	1.42056	0.25	3.33333	0	0.0332191	0.00664381	inf	inf	0.00013337
loop_chr22-chr22-86976|control|loop_chr22-chr22-86976|CTCF	chr22	50396563	50402504	chr22	50498161	50499711	99402.5	5.03995e+07	50498936	199	199	196	185	150.353	150.353	6	5.3296	0	0	0	0	6	0	0.0108238	0.00180397	inf	inf	1e-300
loop_chr22-chr22-87025|control|loop_chr22-chr22-87025|CTCF	chr22	16913617	16919998	chr22	17056162	17058998	140772	1.69168e+07	17057580	281	130	274	101	208.948	100.172	12	10.3231	2	3.25	2.96984	0	3.69231	2	0.0175938	0.0029323	2.58496	2.36781	4.64981e-05
loop_chr22-chr22-87036|control|loop_chr22-chr22-87036|CTCF	chr22	19215539	19219358	chr22	19428998	19433649	213875	1.92174e+07	1.94313e+07	1072	1527	903	1565	749.291	1050.01	9	7.84597	1	3.75	3.40415	0.75	2.4	1	0.0143591	0.00159546	3.16992	2.97195	8.32411e-05
loop_chr22-chr22-87064|control|loop_chr22-chr22-87064|CTCF	chr22	40551311	40553832	chr22	40643701	40647423	92990.5	4.05526e+07	40645562	368	335	395	317	270.25	247.086	15	12.7715	3	2.75	2.53242	2.25	5.45455	1.33333	0.0324688	0.00649376	2.32193	2.08989	7.13866e-05
loop_chr22-chr22-87090|control|loop_chr22-chr22-87090|CTCF	chr22	42552944	42554162	chr22	42611137	42615613	59822	42553553	42613375	96	259	110	311	75.0172	193.316	5	4.47891	0	0.25	0.257202	0	5	0	0.0118665	0.00237329	inf	inf	1e-300
loop_chr22-chr22-87121|control|loop_chr22-chr22-87121|CTCF	chr22	37680111	37682782	chr22	37695940	37697044	15045.5	3.76814e+07	37696492	153	235	108	204	117.011	176.193	5	4.47891	0	1.75	1.64556	0.25	2.85714	0	0.0178987	0.00357974	inf	inf	0.00013337
loop_chr22-chr22-87134|control|loop_chr22-chr22-87134|CTCF	chr22	19643378	19644955	chr22	19678398	19680350	35207.5	1.96442e+07	19679374	352	359	348	310	259.031	263.942	6	5.3296	0	2.5	2.31236	0	2.4	0	0.0229757	0.00382928	inf	inf	1e-300
loop_chr22-chr22-87139|control|loop_chr22-chr22-87139|CTCF	chr22	43163537	43168275	chr22	43224896	43231520	62302	43165906	43228208	357	249	366	180	262.54	186.191	10	8.6754	0	3.75	3.40415	0.75	2.66667	0	0.0118936	0.00118936	inf	inf	1.27847e-06
loop_chr22-chr22-87146|control|loop_chr22-chr22-87146|CTCF	chr22	22954699	22961763	chr22	23278747	23283518	322902	22958231	2.32811e+07	1778	662	1221	425	1214.04	473.14	14	11.9581	1	5.75	5.11759	0.25	2.43478	1	0.0159856	0.00114183	3.80735	3.57992	1.00478e-08
loop_chr22-chr22-87170|control|loop_chr22-chr22-87170|CTCF	chr22	23182423	23185130	chr22	23289316	23290876	106320	2.31838e+07	23290096	1158	205	1160	85	806.521	154.673	5	4.47891	0	0.75	0.733405	0	5	0	0.0158349	0.00316698	inf	inf	1e-300
loop_chr22-chr22-87226|control|loop_chr22-chr22-87226|CTCF	chr22	49978919	49979958	chr22	49991031	49993946	13050	4.99794e+07	4.99925e+07	135	64	67	68	103.844	50.9576	5	4.47891	0	1.25	1.19382	0.25	4	0	0.0170884	0.00341768	inf	inf	0.00013337
loop_chr22-chr22-87239|control|loop_chr22-chr22-87239|CTCF	chr22	46561696	46564736	chr22	46598471	46607130	39584.5	46563216	4.66028e+07	126	266	109	276	97.2304	198.296	6	5.3296	0	0	0	0.5	6	0	0.0069306	0.0011551	inf	inf	0.000172116
loop_chr22-chr22-87258|control|loop_chr22-chr22-87258|CTCF	chr22	19477776	19479437	chr22	19629529	19630219	151268	1.94786e+07	19629874	694	301	679	257	494.929	223.11	5	4.47891	0	2.25	2.09129	0.25	2.22222	0	0.0287399	0.00574799	inf	inf	0.00013337
loop_chr22-chr22-87269|control|loop_chr22-chr22-87269|CTCF	chr22	40044117	40044691	chr22	40329041	40330656	285444	40044404	4.03298e+07	438	665	429	599	319.078	475.184	8	7.01227	1	0.5	0.498186	0	8	1	0.049387	0.00617337	3	2.80988	8.32411e-05
loop_chr22-chr22-87322|control|loop_chr22-chr22-87322|CTCF	chr22	28048605	28055214	chr22	28592887	28597228	543148	2.80519e+07	2.85951e+07	357	584	317	471	262.54	419.818	17	14.3909	5	6.25	5.5412	1.75	2.72	2.85714	0.0209799	0.00617055	1.76553	1.52515	0.00069799
loop_chr22-chr22-87335|control|loop_chr22-chr22-87335|CTCF	chr22	27877748	27886804	chr22	28004480	28010597	125262	27882276	2.80075e+07	1138	271	1041	286	793.23	201.85	31	25.5235	6	11.5	9.91247	3.5	2.69565	1.71429	0.0276095	0.00534377	2.36923	2.08879	5.88752e-09
loop_chr22-chr22-87353|control|loop_chr22-chr22-87353|CTCF	chr22	22205464	22210863	chr22	22321897	22323308	114439	2.22082e+07	2.23226e+07	1114	239	902	197	777.266	179.052	8	7.01227	0	0.5	0.498186	0.5	8	0	0.0158749	0.00198436	inf	inf	1.00238e-06
loop_chr22-chr22-87370|control|loop_chr22-chr22-87370|CTCF	chr22	31556759	31559223	chr22	31626222	31627007	68623.5	31557991	3.16266e+07	153	205	104	213	117.011	154.673	6	5.3296	0	0	0	0	6	0	0.0249557	0.00415928	inf	inf	1e-300
loop_chr22-chr22-87691|control|loop_chr22-chr22-87691|CTCF	chr22	31148987	31154181	chr22	31226335	31232564	77865.5	31151584	3.12294e+07	235	529	185	599	176.193	382.022	7	6.17372	1	2.75	2.53242	1	2.54545	1	0.00828106	0.00118301	2.80735	2.62614	0.000594185
loop_chr22-chr22-87702|control|loop_chr22-chr22-87702|CTCF	chr22	30286261	30290933	chr22	30386754	30393683	101622	30288597	3.03902e+07	306	349	260	258	226.643	256.925	12	10.3231	2	3.75	3.40415	0.75	3.2	2	0.0139783	0.00232972	2.58496	2.36781	4.64981e-05
loop_chr22-chr22-87712|control|loop_chr22-chr22-87712|CTCF	chr22	23126455	23130159	chr22	23173024	23174354	45382	23128307	23173689	744	458	449	227	528.884	332.96	7	6.17372	0	1.5	1.42056	0.25	4.66667	0	0.0187911	0.00268445	inf	inf	2.73814e-07
loop_chr22-chr22-87729|control|loop_chr22-chr22-87729|CTCF	chr22	20981579	20982609	chr22	21037511	21038695	56009	20982094	21038103	574	492	471	464	412.958	356.495	7	6.17372	0	2	1.86907	0	3.5	0	0.0427257	0.00610366	inf	inf	1e-300
loop_chr22-chr22-87757|control|loop_chr22-chr22-87757|CTCF	chr22	31661100	31666298	chr22	31944039	31948796	282718	31663699	3.19464e+07	239	534	246	446	179.052	385.466	7	6.17372	1	2	1.86907	0.25	3.5	1	0.00950222	0.00135746	2.80735	2.62614	0.000594185
loop_chr22-chr22-87852|control|loop_chr22-chr22-87852|CTCF	chr22	30104395	30113565	chr22	30249495	30257816	144676	30108980	3.02537e+07	506	330	481	362	366.164	243.567	16	13.5824	3	7.25	6.38385	3.25	2.2069	0.923077	0.0123616	0.00231779	2.41504	2.1787	3.63938e-05
loop_chr22-chr22-87900|control|loop_chr22-chr22-87900|CTCF	chr22	37314746	37320634	chr22	37426808	37430690	111059	37317690	37428749	211	103	191	104	158.988	80.2259	6	5.3296	0	1.25	1.19382	0.25	4.8	0	0.00829898	0.00138316	inf	inf	6.61171e-06
loop_chr22-chr22-87915|control|loop_chr22-chr22-87915|CTCF	chr22	38457088	38464898	chr22	38569520	38573298	110416	38460993	38571409	265	315	303	268	197.585	232.997	7	6.17372	1	2.5	2.31236	0.25	2.8	1	0.00816315	0.00116616	2.80735	2.62614	0.000594185
loop_chr22-chr22-87958|control|loop_chr22-chr22-87958|CTCF	chr22	19083373	19086306	chr22	19143729	19146264	60157	1.90848e+07	1.9145e+07	316	687	254	494	233.702	490.167	5	4.47891	0	1.5	1.42056	0.25	3.33333	0	0.0123569	0.00247138	inf	inf	0.00013337
loop_chr22-chr22-87967|control|loop_chr22-chr22-87967|CTCF	chr22	21981849	21985749	chr22	22056554	22064600	76778	21983799	22060577	701	1208	676	1048	499.69	839.703	12	10.3231	1	5	4.47891	1.25	2.4	0.8	0.0135746	0.00113122	3.58496	3.36781	8.28487e-07
loop_chr22-chr22-87991|control|loop_chr22-chr22-87991|CTCF	chr22	31080748	31090392	chr22	31146675	31152932	64233.5	31085570	3.11498e+07	477	260	410	193	346.121	194.028	12	10.3231	2	3.25	2.96984	0.75	3.69231	2	0.0101982	0.00169971	2.58496	2.36781	4.64981e-05
loop_chr22-chr22-88016|control|loop_chr22-chr22-88016|CTCF	chr22	21713002	21717081	chr22	21829395	21837976	118644	2.1715e+07	2.18337e+07	1292	2787	784	2921	895.306	1863.87	14	11.9581	3	7.25	6.38385	2.5	1.93103	1.2	0.0149439	0.00320225	2.22239	1.99496	0.000292337
loop_chr22-chr22-88024|control|loop_chr22-chr22-88024|CTCF	chr22	20317413	20320010	chr22	20506543	20510700	189910	2.03187e+07	2.05086e+07	316	1256	323	1202	233.702	871.497	5	4.47891	0	1.75	1.64556	0	2.85714	0	0.0100041	0.00200082	inf	inf	1e-300
loop_chr22-chr22-88031|control|loop_chr22-chr22-88031|CTCF	chr22	29553284	29554200	chr22	29587723	29590169	35204	29553742	29588946	224	170	128	142	168.318	129.38	5	4.47891	0	0.25	0.257202	0.25	5	0	0.0200974	0.00401949	inf	inf	0.00013337
loop_chr22-chr22-88042|control|loop_chr22-chr22-88042|CTCF	chr22	36976876	36990600	chr22	37041892	37047930	61173	36983738	37044911	671	306	714	241	479.273	226.643	13	11.1421	1	4.75	4.26507	1.75	2.73684	0.571429	0.00888957	0.000683813	3.70044	3.47795	2.39762e-06
loop_chr22-chr22-88066|control|loop_chr22-chr22-88066|CTCF	chr22	27879930	27888256	chr22	27989328	27991982	106562	27884093	27990655	1037	156	871	128	725.941	119.198	10	8.6754	1	2.25	2.09129	0	4.44444	1	0.0123074	0.00123074	3.32193	3.11693	1.02492e-05
loop_chr22-chr22-88246|control|loop_chr22-chr22-88246|CTCF	chr22	50145268	50152359	chr22	50206401	50212518	60646	5.01488e+07	5.02095e+07	234	116	248	103	175.478	89.8565	7	6.17372	0	3.75	3.40415	0.75	1.86667	0	0.00716192	0.00102313	inf	inf	0.000130554
loop_chr22-chr22-88297|control|loop_chr22-chr22-88297|CTCF	chr22	22718583	22721768	chr22	22952560	22957355	234782	2.27202e+07	2.2955e+07	1429	1013	721	772	985.64	709.907	13	11.1421	1	3	2.75155	1.25	4.33333	0.8	0.0220145	0.00169342	3.70044	3.47795	9.318e-08
loop_chr22-chr22-88352|control|loop_chr22-chr22-88352|CTCF	chr22	22954443	22959468	chr22	23140301	23143690	185040	2.2957e+07	2.3142e+07	1300	888	905	873	900.593	626.107	6	5.3296	0	3.25	2.96984	0.5	1.84615	0	0.00963645	0.00160607	inf	inf	0.000172116
loop_chr22-chr22-88362|control|loop_chr22-chr22-88362|CTCF	chr22	21712518	21715041	chr22	21901737	21908130	191154	2.17138e+07	2.19049e+07	1229	853	695	740	853.62	602.549	7	6.17372	1	0.25	0.257202	0.75	7	1	0.0106095	0.00151565	2.80735	2.62614	0.000594185
loop_chr22-chr22-88418|control|loop_chr22-chr22-88418|CTCF	chr22	22942058	22946280	chr22	23124864	23128663	182594	22944169	2.31268e+07	950	705	937	454	667.736	502.409	8	7.01227	1	3.5	3.18735	1.25	2.28571	0.8	0.0134781	0.00168477	3	2.80988	0.000320128
loop_chr22-chr22-88596|control|loop_chr22-chr22-88596|CTCF	chr22	22787889	22789772	chr22	22850450	22855992	64390.5	2.27888e+07	22853221	515	1167	419	964	372.373	812.498	8	7.01227	1	1.5	1.42056	0.75	5.33333	1	0.01456	0.00182	3	2.80988	8.32411e-05
loop_chr5-chr5-70344|control|loop_chr5-chr5-70344|CTCF	chr5	140346765	140346811	chr5	140351804	140352266	5247	140346788	140352035	77	136	48	137	60.7865	104.577	5	4.47891	0	0	0	0	5	0	0.133007	0.0266014	inf	inf	1e-300
loop_chr5-chr5-70368|control|loop_chr5-chr5-70368|CTCF	chr5	43073679	43077257	chr5	43105261	43106305	30315	43075468	43105783	496	533	472	313	359.259	384.777	36	29.4361	8	1.5	1.42056	1	24	8	0.105255	0.0233899	2.16992	1.87951	7.97362e-09
loop_chr5-chr5-70369|control|loop_chr5-chr5-70369|CTCF	chr5	10284088	10284259	chr5	10304854	10305348	20927.5	1.02842e+07	10305101	198	262	146	148	149.632	195.451	7	6.17372	0	0	0	0	7	0	0.142248	0.0203211	inf	inf	1e-300
loop_chr5-chr5-70383|control|loop_chr5-chr5-70383|CTCF	chr5	139420258	139424056	chr5	139512512	139515003	91600.5	139422157	1.39514e+08	319	211	301	88	235.818	158.988	20	16.8037	1	1	0.964958	0.25	20	1	0.0429751	0.00214875	4.32193	4.07071	1.86776e-14
loop_chr5-chr5-70390|control|loop_chr5-chr5-70390|CTCF	chr5	141986872	141996079	chr5	142138560	142146837	151223	1.41991e+08	1.42143e+08	534	653	448	475	385.466	467.003	50	40.2674	6	19.5	16.4028	4.5	2.5641	1.33333	0.0386454	0.00463744	3.05889	2.74658	4.75396e-20
loop_chr5-chr5-70391|control|loop_chr5-chr5-70391|CTCF	chr5	10295046	10295092	chr5	10304862	10305335	10029.5	10295069	1.03051e+07	110	254	98	143	85.4181	189.755	7	6.17372	1	0	0	0	7	1	0.182263	0.0260376	2.80735	2.62614	0.000594185
loop_chr5-chr5-70405|control|loop_chr5-chr5-70405|CTCF	chr5	148441838	148447057	chr5	148686818	148689032	243478	1.48444e+08	148687925	479	372	425	219	347.505	273.051	14	11.9581	2	3.5	3.18735	0	4	2	0.0254526	0.00363609	2.80735	2.57992	8.30822e-06
loop_chr5-chr5-70408|control|loop_chr5-chr5-70408|CTCF	chr5	138463377	138463667	chr5	138503126	138504352	40217	138463522	138503739	91	136	59	84	71.2861	104.577	5	4.47891	0	0	0	0	5	0	0.0445696	0.00891393	inf	inf	1e-300
loop_chr5-chr5-70414|control|loop_chr5-chr5-70414|CTCF	chr5	139634499	139637359	chr5	139669018	139671240	34200	139635929	139670129	395	607	320	567	289.13	435.573	20	16.8037	3	6	5.3296	2.75	3.33333	1.09091	0.0531819	0.00797728	2.73697	2.48575	1.2408e-07
loop_chr5-chr5-70423|control|loop_chr5-chr5-70423|CTCF	chr5	137659767	137661564	chr5	137742542	137743597	82404	1.37661e+08	1.37743e+08	178	241	123	136	135.181	180.481	11	9.50099	1	2.75	2.53242	0	4	1	0.0521208	0.00473826	3.45943	3.24808	1.1252e-06
loop_chr5-chr5-70435|control|loop_chr5-chr5-70435|CTCF	chr5	135560746	135561180	chr5	135566247	135566726	5523.5	135560963	1.35566e+08	137	147	83	104	105.311	112.63	11	9.50099	2	3.75	3.40415	0.5	2.93333	2	0.162813	0.0296024	2.45943	2.24808	0.000237447
loop_chr5-chr5-70454|control|loop_chr5-chr5-70454|CTCF	chr5	141591523	141593293	chr5	141618777	141620600	27280.5	141592408	1.4162e+08	231	330	163	317	173.331	243.567	15	12.7715	4	7	6.17372	2	2.14286	2	0.056416	0.0150443	1.90689	1.67486	0.000915229
loop_chr5-chr5-70490|control|loop_chr5-chr5-70490|CTCF	chr5	10577366	10577929	chr5	10588801	10589049	11277.5	1.05776e+07	10588925	127	458	121	447	97.9663	332.96	7	6.17372	1	1.75	1.64556	0.75	4	1	0.116639	0.0166628	2.80735	2.62614	0.000594185
loop_chr5-chr5-70526|control|loop_chr5-chr5-70526|CTCF	chr5	150271492	150273598	chr5	150349498	150351698	78053	150272545	150350598	115	115	84	120	89.1175	89.1175	5	4.47891	0	2	1.86907	0	2.5	0	0.0156915	0.0031383	inf	inf	1e-300
loop_chr5-chr5-70535|control|loop_chr5-chr5-70535|CTCF	chr5	137629417	137631461	chr5	137742193	137744458	112886	137630439	1.37743e+08	146	327	131	212	111.899	241.455	8	7.01227	1	2.25	2.09129	0.75	3.55556	1	0.0250889	0.00313611	3	2.80988	8.32411e-05
loop_chr5-chr5-70565|control|loop_chr5-chr5-70565|CTCF	chr5	40753535	40757468	chr5	40879144	40880030	124086	4.07555e+07	40879587	894	168	740	100	630.142	127.928	15	12.7715	1	1.5	1.42056	0	10	1	0.0420632	0.00280422	3.90689	3.67486	8.31611e-10
loop_chr5-chr5-70590|control|loop_chr5-chr5-70590|CTCF	chr5	157731505	157732092	chr5	157740210	157740731	8672	1.57732e+08	1.5774e+08	493	83	587	37	357.186	65.2963	8	7.01227	1	2.75	2.53242	0.5	2.90909	1	0.0975705	0.0121963	3	2.80988	8.32411e-05
loop_chr5-chr5-70597|control|loop_chr5-chr5-70597|CTCF	chr5	112551067	112552852	chr5	112604958	112605286	53162.5	1.12552e+08	112605122	257	125	234	43	191.892	96.4942	9	7.84597	0	0.25	0.257202	0	9	0	0.0575587	0.00639542	inf	inf	1e-300
loop_chr5-chr5-70600|control|loop_chr5-chr5-70600|CTCF	chr5	83712146	83712244	chr5	83718098	83718453	6080.5	83712195	8.37183e+07	94	137	42	76	73.5259	105.311	5	4.47891	0	0	0	0	5	0	0.149156	0.0298312	inf	inf	1e-300
loop_chr5-chr5-70652|control|loop_chr5-chr5-70652|CTCF	chr5	76175020	76175321	chr5	76181137	76181608	6202	7.61752e+07	7.61814e+07	120	196	83	246	92.8094	148.19	8	7.01227	1	2	1.86907	1	4	1	0.140036	0.0175046	3	2.80988	8.32411e-05
loop_chr5-chr5-70659|control|loop_chr5-chr5-70659|CTCF	chr5	138536468	138537587	chr5	138547181	138548626	10876	1.38537e+08	1.38548e+08	244	261	172	130	182.623	194.74	12	10.3231	0	3.25	2.96984	0.25	3.69231	0	0.0632458	0.00527048	inf	inf	2.09425e-13
loop_chr5-chr5-70662|control|loop_chr5-chr5-70662|CTCF	chr5	149449089	149449872	chr5	149551528	149552442	102504	1.49449e+08	149551985	257	383	195	368	191.892	280.747	7	6.17372	0	1.75	1.64556	0	4	0	0.0557422	0.00796318	inf	inf	1e-300
loop_chr5-chr5-70690|control|loop_chr5-chr5-70690|CTCF	chr5	126674022	126683684	chr5	126778630	126783487	102206	126678853	1.26781e+08	876	464	817	452	618.035	337.119	70	55.5045	10	22	18.4029	11	3.18182	0.909091	0.0651523	0.00930747	2.80735	2.4726	3.09177e-21
loop_chr5-chr5-70717|control|loop_chr5-chr5-70717|CTCF	chr5	173614467	173630736	chr5	173968427	173977264	350244	1.73623e+08	1.73973e+08	1064	766	967	719	743.957	543.79	65	51.7167	15	12	10.3231	6.75	5.41667	2.22222	0.0349868	0.00807388	2.11548	1.78567	2.64298e-13
loop_chr5-chr5-70736|control|loop_chr5-chr5-70736|CTCF	chr5	138075938	138081892	chr5	138131876	138134905	54475.5	138078915	1.38133e+08	349	233	311	208	256.925	174.762	18	15.1972	4	2.5	2.31236	0.75	7.2	4	0.0270782	0.00601737	2.16992	1.92573	1.99317e-05
loop_chr5-chr5-70741|control|loop_chr5-chr5-70741|CTCF	chr5	79130595	79135587	chr5	79461852	79467662	331666	79133091	79464757	424	503	377	431	309.343	364.093	12	10.3231	2	5.75	5.11759	0.75	2.08696	2	0.0150122	0.00250204	2.58496	2.36781	4.64981e-05
loop_chr5-chr5-70748|control|loop_chr5-chr5-70748|CTCF	chr5	1167474	1168478	chr5	1204737	1205488	37136.5	1167976	1.20511e+06	160	96	102	74	122.111	75.0172	7	6.17372	0	3	2.75155	0	2.33333	0	0.0539001	0.00770001	inf	inf	1e-300
loop_chr5-chr5-70779|control|loop_chr5-chr5-70779|CTCF	chr5	138536562	138537078	chr5	138543180	138543246	6393	138536820	138543213	175	178	87	161	133.007	135.181	10	8.6754	1	0	0	0	10	1	0.232191	0.0232191	3.32193	3.11693	1.02492e-05
loop_chr5-chr5-70796|control|loop_chr5-chr5-70796|CTCF	chr5	98904478	98907080	chr5	99030747	99034917	127053	98905779	99032832	431	506	349	361	314.212	366.164	25	20.7892	5	10.75	9.29493	1	2.32558	5	0.0498875	0.00997749	2.32193	2.05583	3.45214e-07
loop_chr5-chr5-70821|control|loop_chr5-chr5-70821|CTCF	chr5	177498287	177499129	chr5	177506912	177508090	8793	177498708	177507501	109	197	114	137	84.6773	148.911	8	7.01227	1	2.75	2.53242	0.75	2.90909	1	0.0535189	0.00668986	3	2.80988	8.32411e-05
loop_chr5-chr5-70827|control|loop_chr5-chr5-70827|CTCF	chr5	62222165	62225442	chr5	62351071	62356340	129902	6.22238e+07	6.23537e+07	146	612	127	542	111.899	438.995	12	10.3231	2	0.5	0.498186	0.25	12	2	0.0189752	0.00316254	2.58496	2.36781	4.64981e-05
loop_chr5-chr5-70838|control|loop_chr5-chr5-70838|CTCF	chr5	172982572	172984828	chr5	173143977	173146211	161394	172983700	173145094	563	299	565	279	405.407	221.695	11	9.50099	2	4	3.62028	0.5	2.75	2	0.0331066	0.00601938	2.45943	2.24808	0.000237447
loop_chr5-chr5-70846|control|loop_chr5-chr5-70846|CTCF	chr5	10319275	10320279	chr5	10357360	10358516	38161	10319777	10357938	383	476	302	377	280.747	345.429	6	5.3296	0	2	1.86907	0.25	3	0	0.0375375	0.00625626	inf	inf	6.61171e-06
loop_chr5-chr5-70849|control|loop_chr5-chr5-70849|CTCF	chr5	40755779	40756807	chr5	40796469	40799986	41934.5	40756293	4.07982e+07	406	622	382	622	296.805	445.834	18	15.1972	4	4	3.62028	2.25	4.5	1.77778	0.0535189	0.0118931	2.16992	1.92573	1.99317e-05
loop_chr5-chr5-70871|control|loop_chr5-chr5-70871|CTCF	chr5	134302235	134304611	chr5	134586703	134588711	284284	134303423	134587707	308	245	199	138	228.056	183.337	6	5.3296	0	2.25	2.09129	0	2.66667	0	0.0184948	0.00308246	inf	inf	1e-300
loop_chr5-chr5-70872|control|loop_chr5-chr5-70872|CTCF	chr5	72165161	72167386	chr5	72226212	72236780	65222.5	7.21663e+07	72231496	391	1342	384	1402	286.337	928.324	12	10.3231	1	3	2.75155	1.25	4	0.8	0.0126759	0.00105632	3.58496	3.36781	8.28487e-07
loop_chr5-chr5-70889|control|loop_chr5-chr5-70889|CTCF	chr5	134025935	134027371	chr5	134039151	134040748	13296.5	134026653	1.3404e+08	128	186	48	178	98.7019	140.97	7	6.17372	0	1.75	1.64556	0.25	4	0	0.0311885	0.00445549	inf	inf	2.73814e-07
loop_chr5-chr5-70890|control|loop_chr5-chr5-70890|CTCF	chr5	134183845	134185159	chr5	134288691	134290695	105191	134184502	134289693	175	293	111	191	133.007	217.45	11	9.50099	1	4.5	4.0507	0.5	2.44444	1	0.0448007	0.00407279	3.45943	3.24808	1.1252e-06
loop_chr5-chr5-70893|control|loop_chr5-chr5-70893|CTCF	chr5	90438898	90442085	chr5	90528097	90531823	89468.5	9.04405e+07	90529960	394	697	366	725	288.432	496.97	26	21.5816	3	8.5	7.42969	1.75	3.05882	1.71429	0.0508247	0.00586439	3.11548	2.84677	1.17904e-11
loop_chr5-chr5-70913|control|loop_chr5-chr5-70913|CTCF	chr5	112548008	112557822	chr5	112749267	112761111	202274	112552915	112755189	1178	1306	1163	1048	819.801	904.557	55	44.0995	18	23.25	19.3989	12	2.36559	1.5	0.0343173	0.0112311	1.61143	1.29276	1.61451e-07
loop_chr5-chr5-70935|control|loop_chr5-chr5-70935|CTCF	chr5	138465385	138466223	chr5	138488414	138490265	23535.5	138465804	1.38489e+08	144	263	151	304	110.437	196.163	7	6.17372	0	1.25	1.19382	1	5.6	0	0.0351784	0.00502548	inf	inf	0.000594185
loop_chr5-chr5-70936|control|loop_chr5-chr5-70936|CTCF	chr5	139635768	139637312	chr5	139649779	139651877	14288	139636540	139650828	304	208	224	214	225.23	156.831	14	11.9581	3	3.75	3.40415	0.75	3.73333	3	0.0519465	0.0111314	2.22239	1.99496	0.000292337
loop_chr5-chr5-70940|control|loop_chr5-chr5-70940|CTCF	chr5	91100694	91106051	chr5	91380902	91389344	281750	9.11034e+07	91385123	447	1029	379	982	325.328	720.598	24	19.9953	6	12.75	10.9376	2.75	1.88235	2.18182	0.0235035	0.00587587	2	1.73663	1.7597e-05
loop_chr5-chr5-70944|control|loop_chr5-chr5-70944|CTCF	chr5	139516977	139521716	chr5	139573456	139578434	56598.5	1.39519e+08	139575945	239	360	224	312	179.052	264.644	9	7.84597	0	3	2.75155	0.75	3	0	0.0125164	0.00139071	inf	inf	1.3789e-05
loop_chr5-chr5-70952|control|loop_chr5-chr5-70952|CTCF	chr5	36727766	36747072	chr5	36868866	36880786	137407	36737419	36874826	1489	2314	1257	2037	1025.07	1560.9	128	98.7019	39	41	33.3235	17.5	3.12195	2.22857	0.0553939	0.0168778	1.7146	1.3396	1.69118e-15
loop_chr5-chr5-70961|control|loop_chr5-chr5-70961|CTCF	chr5	131630582	131641043	chr5	131785551	131800610	157268	1.31636e+08	1.31793e+08	1523	1604	1472	1543	1047.39	1100.45	34	27.8743	11	9	7.84597	5	3.77778	2.2	0.0180039	0.00582479	1.62803	1.34143	3.2693e-05
loop_chr5-chr5-70962|control|loop_chr5-chr5-70962|CTCF	chr5	39005084	39007562	chr5	39080199	39081907	74730	39006323	39081053	476	384	389	262	345.429	281.446	12	10.3231	2	4	3.62028	1	3	2	0.0387392	0.00645653	2.58496	2.36781	4.64981e-05
loop_chr5-chr5-70970|control|loop_chr5-chr5-70970|CTCF	chr5	81830580	81831561	chr5	81838381	81838965	7602.5	8.18311e+07	81838673	158	222	156	115	120.655	166.884	7	6.17372	1	0.5	0.498186	0.25	7	1	0.0604438	0.00863483	2.80735	2.62614	0.000594185
loop_chr5-chr5-70989|control|loop_chr5-chr5-70989|CTCF	chr5	42907757	42910753	chr5	43037105	43041871	130233	42909255	43039488	317	993	250	955	234.407	696.533	21	17.6042	5	3.75	3.40415	1.75	5.6	2.85714	0.0365607	0.00870492	2.07039	1.81592	1.9869e-05
loop_chr5-chr5-71003|control|loop_chr5-chr5-71003|CTCF	chr5	149366867	149367793	chr5	149430465	149431318	63561.5	149367330	1.49431e+08	198	140	84	109	149.632	107.509	7	6.17372	0	2.25	2.09129	0	3.11111	0	0.0531729	0.00759613	inf	inf	1e-300
loop_chr5-chr5-71036|control|loop_chr5-chr5-71036|CTCF	chr5	76403672	76407761	chr5	76541380	76545995	137971	7.64057e+07	7.65437e+07	549	978	537	894	395.786	686.494	22	18.4029	5	9.75	8.46842	2.75	2.25641	1.81818	0.0341564	0.00776282	2.1375	1.87993	5.41634e-06
loop_chr5-chr5-71057|control|loop_chr5-chr5-71057|CTCF	chr5	10484930	10486351	chr5	10627418	10628329	142233	1.04856e+07	1.06279e+07	466	453	478	390	338.504	329.492	8	7.01227	1	1.5	1.42056	0.5	5.33333	1	0.0463585	0.00579482	3	2.80988	8.32411e-05
loop_chr5-chr5-71103|control|loop_chr5-chr5-71103|CTCF	chr5	178074871	178076527	chr5	178145735	178148369	71353	178075699	178147052	142	145	131	94	108.973	111.168	11	9.50099	0	4.75	4.26507	0.25	2.31579	0	0.03465	0.00315	inf	inf	8.3964e-12
loop_chr5-chr5-71164|control|loop_chr5-chr5-71164|CTCF	chr5	81505861	81511878	chr5	81745910	81752908	240540	8.15089e+07	81749409	810	726	658	725	573.543	516.673	17	14.3909	2	9.25	8.05371	2	1.83784	1	0.0176512	0.00207661	3.08746	2.84708	2.93057e-08
loop_chr5-chr5-71188|control|loop_chr5-chr5-71188|CTCF	chr5	173855106	173856714	chr5	173866043	173867332	10777.5	173855910	1.73867e+08	293	265	320	260	217.45	197.585	11	9.50099	0	3.25	2.96984	2	3.38462	0	0.0513112	0.00466466	inf	inf	0.000237447
loop_chr5-chr5-71206|control|loop_chr5-chr5-71206|CTCF	chr5	95643509	95650443	chr5	95767105	95787340	130246	95646976	9.57772e+07	1188	1778	1149	1628	826.438	1214.04	37	30.2155	14	13.25	11.3464	10	2.79245	1.4	0.0184033	0.00696342	1.4021	1.10986	0.000135796
loop_chr5-chr5-71227|control|loop_chr5-chr5-71227|CTCF	chr5	76867082	76869125	chr5	76873754	76874533	6040	7.68681e+07	7.68741e+07	296	212	189	230	219.573	159.707	17	14.3909	5	3.25	2.96984	0.25	5.23077	5	0.0814067	0.0239432	1.76553	1.52515	0.00069799
loop_chr5-chr5-71232|control|loop_chr5-chr5-71232|CTCF	chr5	178197103	178197780	chr5	178208109	178209194	11210	1.78197e+08	1.78209e+08	148	151	73	81	113.361	115.551	9	7.84597	0	3.75	3.40415	0.5	2.4	0	0.0690248	0.00766942	inf	inf	1.00238e-06
loop_chr5-chr5-71254|control|loop_chr5-chr5-71254|CTCF	chr5	43105453	43105955	chr5	43110754	43111547	5446.5	43105704	4.31112e+07	428	105	236	52	312.126	81.711	6	5.3296	0	2	1.86907	0	3	0	0.0626109	0.0104351	inf	inf	1e-300
loop_chr5-chr5-71271|control|loop_chr5-chr5-71271|CTCF	chr5	5140702	5143621	chr5	5417883	5422151	277856	5.14216e+06	5420017	135	509	137	522	103.844	368.235	9	7.84597	1	2.25	2.09129	0.5	4	1	0.0169224	0.00188027	3.16992	2.97195	8.32411e-05
loop_chr5-chr5-71279|control|loop_chr5-chr5-71279|CTCF	chr5	135462177	135463342	chr5	135564127	135568442	103525	1.35463e+08	1.35566e+08	197	350	72	297	148.911	257.628	9	7.84597	1	0.75	0.733405	0	9	1	0.0221937	0.00246597	3.16992	2.97195	8.32411e-05
loop_chr5-chr5-71300|control|loop_chr5-chr5-71300|CTCF	chr5	82106167	82108355	chr5	82164501	82166249	58114	82107261	82165375	613	471	559	283	439.679	341.968	16	13.5824	0	5.25	4.69227	0.75	3.04762	0	0.054933	0.00343331	inf	inf	1.90378e-12
loop_chr5-chr5-71322|control|loop_chr5-chr5-71322|CTCF	chr5	176429641	176431243	chr5	176447718	176448226	17530	176430442	176447972	107	230	77	229	83.1948	172.615	6	5.3296	0	0	0	0	6	0	0.0384271	0.00640451	inf	inf	1e-300
loop_chr5-chr5-71364|control|loop_chr5-chr5-71364|CTCF	chr5	154196275	154199146	chr5	154403882	154406670	207566	1.54198e+08	154405276	523	194	577	187	377.889	146.747	8	7.01227	0	2.5	2.31236	0.25	3.2	0	0.0191037	0.00238797	inf	inf	9.73452e-09
loop_chr5-chr5-71391|control|loop_chr5-chr5-71391|CTCF	chr5	160188797	160190679	chr5	160196981	160197677	7591	160189738	160197329	112	187	74	181	86.8988	141.693	12	10.3231	1	1.25	1.19382	0	9.6	1	0.0629023	0.00524186	3.58496	3.36781	1.11425e-07
loop_chr5-chr5-71418|control|loop_chr5-chr5-71418|CTCF	chr5	134512257	134512898	chr5	134521539	134522156	9270	1.34513e+08	1.34522e+08	71	126	72	126	56.2605	97.2304	6	5.3296	0	2.25	2.09129	0.25	2.66667	0	0.0644524	0.0107421	inf	inf	6.61171e-06
loop_chr5-chr5-71503|control|loop_chr5-chr5-71503|CTCF	chr5	76866879	76870783	chr5	77014416	77021344	149049	76868831	77017880	391	454	295	380	286.337	330.185	20	16.8037	1	3.5	3.18735	0	5.71429	1	0.0249511	0.00124755	4.32193	4.07071	1.86776e-14
loop_chr5-chr5-71553|control|loop_chr5-chr5-71553|CTCF	chr5	71779007	71785072	chr5	72305876	72309634	525716	7.1782e+07	72307755	326	829	294	703	240.751	586.368	8	7.01227	1	2.75	2.53242	0.5	2.90909	1	0.0110056	0.0013757	3	2.80988	8.32411e-05
loop_chr5-chr5-71560|control|loop_chr5-chr5-71560|CTCF	chr5	150799409	150802224	chr5	150846043	150848304	46357	1.50801e+08	1.50847e+08	411	133	304	85	300.29	102.376	5	4.47891	0	1.25	1.19382	0.25	4	0	0.0133112	0.00266224	inf	inf	0.00013337
loop_chr5-chr5-71589|control|loop_chr5-chr5-71589|CTCF	chr5	36873609	36882839	chr5	36943298	36946828	66839	36878224	36945063	1948	839	1790	725	1324.51	593.113	43	34.8722	17	18.5	15.5996	13.75	2.32432	1.23636	0.0455393	0.0180039	1.3388	1.03654	0.000182605
loop_chr5-chr5-71621|control|loop_chr5-chr5-71621|CTCF	chr5	81503920	81509763	chr5	81848506	81856880	345852	8.15068e+07	81852693	804	1144	660	1052	569.491	797.218	17	14.3909	4	5	4.47891	1	3.4	4	0.0161588	0.00380207	2.08746	1.84708	7.63284e-05
loop_chr5-chr5-71649|control|loop_chr5-chr5-71649|CTCF	chr5	150160032	150162979	chr5	150214209	150219438	55318	1.50162e+08	1.50217e+08	220	209	171	241	165.45	157.551	12	10.3231	0	2.25	2.09129	0.5	5.33333	0	0.0198339	0.00165283	inf	inf	1.70967e-10
loop_chr5-chr5-71749|control|loop_chr5-chr5-71749|CTCF	chr5	112923244	112924761	chr5	112962978	112964515	39744	1.12924e+08	1.12964e+08	276	223	354	183	205.4	167.601	7	6.17372	0	2	1.86907	0.75	3.5	0	0.030974	0.00442486	inf	inf	0.000130554
loop_chr5-chr5-71791|control|loop_chr5-chr5-71791|CTCF	chr5	32230127	32237122	chr5	32327967	32330761	95739.5	3.22336e+07	32329364	431	251	364	136	314.212	187.617	17	14.3909	1	2.25	2.09129	0	7.55556	1	0.0234682	0.00138048	4.08746	3.84708	4.51985e-12
loop_chr5-chr5-71815|control|loop_chr5-chr5-71815|CTCF	chr5	135557808	135565235	chr5	135828389	135831743	268544	1.35562e+08	135830066	477	228	424	218	346.121	171.184	8	7.01227	1	1.75	1.64556	1	4.57143	1	0.0100277	0.00125346	3	2.80988	8.32411e-05
loop_chr5-chr5-71853|control|loop_chr5-chr5-71853|CTCF	chr5	91215997	91229204	chr5	91378225	91387417	160220	9.12226e+07	91382821	766	1302	690	1240	543.79	901.914	30	24.7377	4	15.5	13.1772	6.25	1.93548	0.64	0.0180993	0.00241324	2.90689	2.62864	5.21504e-08
loop_chr5-chr5-71872|control|loop_chr5-chr5-71872|CTCF	chr5	181184278	181184720	chr5	181217394	181219350	33873	181184499	181218372	182	356	173	298	138.077	261.838	7	6.17372	1	0.75	0.733405	0	7	1	0.0394473	0.00563533	2.80735	2.62614	0.000594185
loop_chr5-chr5-71876|control|loop_chr5-chr5-71876|CTCF	chr5	32489373	32490955	chr5	32588685	32591524	99940.5	32490164	3.25901e+07	151	327	83	250	115.551	241.455	10	8.6754	0	0.75	0.733405	0	10	0	0.0305666	0.00305666	inf	inf	1e-300
loop_chr5-chr5-72045|control|loop_chr5-chr5-72045|CTCF	chr5	140074573	140077796	chr5	140143372	140145836	68419.5	1.40076e+08	140144604	279	215	190	206	207.529	161.862	10	8.6754	0	4.25	3.83578	1.5	2.35294	0	0.0237621	0.00237621	inf	inf	0.000169566
loop_chr5-chr5-72071|control|loop_chr5-chr5-72071|CTCF	chr5	173917951	173918882	chr5	173924430	173925322	6459.5	1.73918e+08	173924876	188	110	205	98	142.415	85.4181	9	7.84597	1	5	4.47891	1.5	1.8	0.666667	0.0667151	0.00741279	3.16992	2.97195	0.000925992
loop_chr5-chr5-72090|control|loop_chr5-chr5-72090|CTCF	chr5	132063506	132067081	chr5	132312465	132318962	250420	1.32065e+08	1.32316e+08	322	624	284	762	237.933	447.201	5	4.47891	0	0.5	0.498186	0.25	5	0	0.00670846	0.00134169	inf	inf	0.00013337
loop_chr5-chr5-72107|control|loop_chr5-chr5-72107|CTCF	chr5	149551528	149552523	chr5	149564618	149565130	12848.5	1.49552e+08	149564874	402	143	380	44	294.015	109.705	7	6.17372	1	0.25	0.257202	0.75	7	1	0.0627701	0.00896716	2.80735	2.62614	0.000594185
loop_chr5-chr5-72149|control|loop_chr5-chr5-72149|CTCF	chr5	414056	417485	chr5	440383	444352	26597	415770	442368	261	178	241	180	194.74	135.181	11	9.50099	2	2.25	2.09129	1	4.88889	2	0.0200931	0.00365329	2.45943	2.24808	0.000237447
loop_chr5-chr5-72151|control|loop_chr5-chr5-72151|CTCF	chr5	176412805	176418320	chr5	176536107	176545597	125290	1.76416e+08	176540852	280	814	265	856	208.239	576.245	13	11.1421	2	3.25	2.96984	2	4	1	0.0117078	0.0018012	2.70044	2.47795	8.30822e-06
loop_chr5-chr5-72169|control|loop_chr5-chr5-72169|CTCF	chr5	132865388	132867864	chr5	132881477	132884180	16202.5	132866626	1.32883e+08	317	386	272	245	234.407	282.844	9	7.84597	0	4.75	4.26507	1	1.89474	0	0.0234836	0.00260929	inf	inf	8.32411e-05
loop_chr5-chr5-72177|control|loop_chr5-chr5-72177|CTCF	chr5	148659097	148661460	chr5	148686157	148687963	26781.5	1.4866e+08	148687060	334	354	364	180	246.383	260.435	6	5.3296	0	2.75	2.53242	0	2.18182	0	0.0194486	0.00324143	inf	inf	1e-300
loop_chr5-chr5-72208|control|loop_chr5-chr5-72208|CTCF	chr5	151655275	151661661	chr5	151737645	151743193	81951	151658468	151740419	377	290	355	279	276.55	215.326	12	10.3231	2	6.5	5.75241	2.5	1.84615	0.8	0.0135882	0.00226471	2.58496	2.36781	0.000277352
loop_chr5-chr5-72211|control|loop_chr5-chr5-72211|CTCF	chr5	131639134	131641567	chr5	131747225	131748360	107442	1.3164e+08	1.31748e+08	343	535	311	501	252.711	386.154	5	4.47891	0	1.75	1.64556	0.25	2.85714	0	0.0189371	0.00378742	inf	inf	0.00013337
loop_chr5-chr5-72213|control|loop_chr5-chr5-72213|CTCF	chr5	43073949	43078978	chr5	43387975	43394887	314968	4.30765e+07	43391431	567	815	554	637	408.154	576.92	11	9.50099	2	4.75	4.26507	1.25	2.31579	1.6	0.0124486	0.00226338	2.45943	2.24808	0.000237447
loop_chr5-chr5-72233|control|loop_chr5-chr5-72233|CTCF	chr5	139503248	139504445	chr5	139512902	139513790	9499.5	1.39504e+08	139513346	123	123	141	50	95.0211	95.0211	8	7.01227	1	2.25	2.09129	0.5	3.55556	1	0.0518504	0.0064813	3	2.80988	8.32411e-05
loop_chr5-chr5-72271|control|loop_chr5-chr5-72271|CTCF	chr5	128902473	128910522	chr5	129091451	129098024	188240	1.28906e+08	1.29095e+08	635	769	538	697	454.717	545.821	13	11.1421	3	5.5	4.90515	2	2.36364	1.5	0.0120145	0.00277257	2.11548	1.89298	0.000292337
loop_chr5-chr5-72301|control|loop_chr5-chr5-72301|CTCF	chr5	127562384	127564727	chr5	128200425	128202612	637963	1.27564e+08	1.28202e+08	245	170	178	182	183.337	129.38	8	7.01227	0	1.75	1.64556	0	4.57143	0	0.0238649	0.00298312	inf	inf	1e-300
loop_chr5-chr5-72307|control|loop_chr5-chr5-72307|CTCF	chr5	154652748	154655138	chr5	154811124	154812663	157950	154653943	1.54812e+08	396	168	398	102	289.828	127.928	7	6.17372	1	1.75	1.64556	0.25	4	1	0.024076	0.00343943	2.80735	2.62614	0.000594185
loop_chr5-chr5-72333|control|loop_chr5-chr5-72333|CTCF	chr5	148177463	148179868	chr5	148728642	148733076	552194	1.48179e+08	148730859	346	805	232	693	254.819	570.166	11	9.50099	2	7.25	6.38385	1.75	1.51724	1.14286	0.0217354	0.0039519	2.45943	2.24808	0.000237447
loop_chr5-chr5-72393|control|loop_chr5-chr5-72393|CTCF	chr5	119015995	119023489	chr5	119070021	119071047	50792	119019742	119070534	620	530	493	503	444.466	382.711	7	6.17372	1	1	0.964958	0.5	7	1	0.0111027	0.00158609	2.80735	2.62614	0.000594185
loop_chr5-chr5-72395|control|loop_chr5-chr5-72395|CTCF	chr5	76872248	76875468	chr5	77012903	77017757	141472	76873858	77015330	288	318	328	256	213.91	235.113	9	7.84597	0	1.75	1.64556	0	5.14286	0	0.0150634	0.00167371	inf	inf	1e-300
loop_chr5-chr5-72403|control|loop_chr5-chr5-72403|CTCF	chr5	149437958	149452458	chr5	149558064	149570248	118948	149445208	149564156	1221	738	1245	655	848.319	524.815	39	31.7713	11	33	27.0918	11.75	1.18182	0.93617	0.0197507	0.0055707	1.82597	1.53022	2.22763e-06
loop_chr5-chr5-72411|control|loop_chr5-chr5-72411|CTCF	chr5	98928728	98929743	chr5	99031969	99033695	103596	9.89292e+07	99032832	429	299	490	169	312.821	221.695	7	6.17372	0	3.75	3.40415	0.5	1.86667	0	0.034511	0.00493014	inf	inf	1.41649e-05
loop_chr5-chr5-72418|control|loop_chr5-chr5-72418|CTCF	chr5	67153394	67161418	chr5	67206851	67209709	50874	67157406	67208280	471	379	422	416	341.968	277.949	19	16.0014	2	4	3.62028	1	4.75	2	0.0235946	0.00248365	3.24793	3.00013	4.79968e-10
loop_chr5-chr5-72462|control|loop_chr5-chr5-72462|CTCF	chr5	81850462	81856649	chr5	82162953	82169572	312707	8.18536e+07	8.21663e+07	970	884	887	644	681.137	623.417	19	16.0014	4	8.75	7.63797	3	2.17143	1.33333	0.0200497	0.00422099	2.24793	2.00013	4.89261e-06
loop_chr5-chr5-72470|control|loop_chr5-chr5-72470|CTCF	chr5	64804862	64812813	chr5	65479878	65484357	673280	6.48088e+07	6.54821e+07	910	835	756	728	640.894	590.415	19	16.0014	4	7	6.17372	1	2.71429	4	0.0206562	0.00434868	2.24793	2.00013	4.89261e-06
loop_chr5-chr5-72472|control|loop_chr5-chr5-72472|CTCF	chr5	148731146	148736403	chr5	149112769	149115307	380264	1.48734e+08	149114038	691	207	631	130	492.889	156.112	7	6.17372	1	3.5	3.18735	0.75	2	1	0.0121353	0.00173361	2.80735	2.62614	0.000594185
loop_chr5-chr5-72481|control|loop_chr5-chr5-72481|CTCF	chr5	138176673	138181409	chr5	138282492	138289115	106762	138179041	1.38286e+08	577	242	525	209	415.017	181.195	11	9.50099	1	3.25	2.96984	0.25	3.38462	1	0.0130864	0.00118967	3.45943	3.24808	1.1252e-06
loop_chr5-chr5-72514|control|loop_chr5-chr5-72514|CTCF	chr5	151050572	151054384	chr5	151112401	151116768	62106.5	151052478	1.51115e+08	199	276	129	219	150.353	205.4	17	14.3909	1	6.25	5.5412	0.5	2.72	1	0.0280878	0.00165222	4.08746	3.84708	4.51985e-12
loop_chr5-chr5-72531|control|loop_chr5-chr5-72531|CTCF	chr5	159156409	159158163	chr5	159315144	159318129	159350	159157286	1.59317e+08	186	203	169	148	140.97	153.234	8	7.01227	0	2	1.86907	0	4	0	0.0228124	0.00285155	inf	inf	1e-300
loop_chr5-chr5-72540|control|loop_chr5-chr5-72540|CTCF	chr5	42907683	42913087	chr5	43062339	43068109	154839	42910385	43065224	492	644	380	661	356.495	460.862	9	7.84597	0	3	2.75155	0.75	3	0	0.0108843	0.00120937	inf	inf	1.3789e-05
loop_chr5-chr5-72587|control|loop_chr5-chr5-72587|CTCF	chr5	139787096	139790236	chr5	139841221	139852207	58048	139788666	139846714	216	325	202	345	162.58	240.046	14	11.9581	3	1	0.964958	0.75	14	3	0.013393	0.00286992	2.22239	1.99496	0.000292337
loop_chr5-chr5-72589|control|loop_chr5-chr5-72589|CTCF	chr5	176360860	176362738	chr5	176372076	176374785	11631.5	176361799	1.76373e+08	125	220	139	213	96.4942	165.45	8	7.01227	1	0.5	0.498186	0.75	8	1	0.0235684	0.00294605	3	2.80988	8.32411e-05
loop_chr5-chr5-72592|control|loop_chr5-chr5-72592|CTCF	chr5	149448193	149449792	chr5	149464240	149466949	16602	1.49449e+08	1.49466e+08	329	280	291	287	242.863	208.239	8	7.01227	1	3.25	2.96984	1.25	2.46154	0.8	0.0250947	0.00313684	3	2.80988	0.000320128
loop_chr5-chr5-72691|control|loop_chr5-chr5-72691|CTCF	chr5	131808950	131811338	chr5	132007215	132008843	197885	131810144	132008029	185	240	135	203	140.247	179.767	5	4.47891	0	1.25	1.19382	0	4	0	0.0168246	0.00336492	inf	inf	1e-300
loop_chr5-chr5-72762|control|loop_chr5-chr5-72762|CTCF	chr5	55935778	55937761	chr5	56269002	56270755	333109	5.59368e+07	5.62699e+07	254	335	167	217	189.755	247.086	8	7.01227	0	2.25	2.09129	0	3.55556	0	0.0289369	0.00361711	inf	inf	1e-300
loop_chr5-chr5-72773|control|loop_chr5-chr5-72773|CTCF	chr5	131589005	131591409	chr5	131633130	131635674	44195	131590207	131634402	234	699	182	651	175.478	498.33	7	6.17372	1	3.5	3.18735	1	2	1	0.0191177	0.00273111	2.80735	2.62614	0.000594185
loop_chr5-chr5-72846|control|loop_chr5-chr5-72846|CTCF	chr5	112174559	112175737	chr5	112185544	112186736	10992	112175148	112186140	258	199	228	119	192.604	150.353	8	7.01227	0	4	3.62028	1.5	2	0	0.0456152	0.0057019	inf	inf	0.000925992
loop_chr5-chr5-72873|control|loop_chr5-chr5-72873|CTCF	chr5	121960054	121963712	chr5	122110239	122116336	151404	121961883	1.22113e+08	518	762	488	776	374.442	541.081	13	11.1421	3	3	2.75155	0.5	4.33333	3	0.0180088	0.00415587	2.11548	1.89298	0.000292337
loop_chr5-chr5-72875|control|loop_chr5-chr5-72875|CTCF	chr5	157253118	157253926	chr5	157309235	157313800	57995.5	157253522	1.57312e+08	130	242	57	202	100.172	181.195	5	4.47891	0	0.25	0.257202	0	5	0	0.0125754	0.00251508	inf	inf	1e-300
loop_chr5-chr5-72880|control|loop_chr5-chr5-72880|CTCF	chr5	160021837	160023874	chr5	160196981	160199686	175478	1.60023e+08	1.60198e+08	337	279	289	279	248.493	207.529	5	4.47891	0	1.5	1.42056	0	3.33333	0	0.0142487	0.00284975	inf	inf	1e-300
loop_chr5-chr5-72907|control|loop_chr5-chr5-72907|CTCF	chr5	66988159	66993647	chr5	67207092	67210123	217704	66990903	6.72086e+07	538	351	506	375	388.219	258.33	7	6.17372	1	3.5	3.18735	0.75	2	1	0.011104	0.00158628	2.80735	2.62614	0.000594185
loop_chr5-chr5-72947|control|loop_chr5-chr5-72947|CTCF	chr5	56909623	56911041	chr5	56933717	56936716	24884.5	56910332	5.69352e+07	386	266	353	257	282.844	198.296	7	6.17372	1	2.5	2.31236	0.5	2.8	1	0.021416	0.00305943	2.80735	2.62614	0.000594185
loop_chr5-chr5-73128|control|loop_chr5-chr5-73128|CTCF	chr5	140571887	140577362	chr5	140717579	140720518	144424	1.40575e+08	1.40719e+08	337	543	304	533	248.493	391.659	6	5.3296	0	1.5	1.42056	0.5	4	0	0.00963645	0.00160607	inf	inf	0.000172116
loop_chr5-chr5-73149|control|loop_chr5-chr5-73149|CTCF	chr5	43105429	43107971	chr5	43305353	43307362	199658	43106700	4.33064e+07	640	237	445	163	458.131	177.623	7	6.17372	0	1.75	1.64556	0.25	4	0	0.0207855	0.00296935	inf	inf	2.73814e-07
loop_chr5-chr5-73219|control|loop_chr5-chr5-73219|CTCF	chr5	148687484	148688009	chr5	148729313	148731573	42696.5	1.48688e+08	148730443	200	516	60	411	151.073	373.063	5	4.47891	0	0.5	0.498186	0	5	0	0.0242612	0.00485225	inf	inf	1e-300
loop_chr5-chr5-73322|control|loop_chr5-chr5-73322|CTCF	chr5	178460323	178462133	chr5	178549529	178551786	89429.5	178461228	1.78551e+08	207	224	187	152	156.112	168.318	8	7.01227	1	2.25	2.09129	0.25	3.55556	1	0.0265818	0.00332272	3	2.80988	8.32411e-05
loop_chr5-chr5-73324|control|loop_chr5-chr5-73324|CTCF	chr5	62421386	62422046	chr5	62443115	62445802	22742.5	62421716	6.24445e+07	292	351	266	240	216.742	258.33	7	6.17372	0	0	0	0.25	7	0	0.0282625	0.0040375	inf	inf	2.73814e-07
loop_chr5-chr5-73375|control|loop_chr5-chr5-73375|CTCF	chr5	43223325	43228145	chr5	43389187	43391181	164449	43225735	43390184	519	440	437	339	375.132	320.467	10	8.6754	1	0.75	0.733405	0	10	1	0.019832	0.0019832	3.32193	3.11693	1.02492e-05
loop_chr5-chr5-73380|control|loop_chr5-chr5-73380|CTCF	chr5	55934406	55939823	chr5	56199153	56202782	263853	5.59371e+07	5.6201e+07	439	343	380	239	319.772	252.711	23	19.1999	1	2.75	2.53242	0.25	8.36364	1	0.0343589	0.00149387	4.52356	4.26303	3.18296e-18
loop_chr5-chr5-73396|control|loop_chr5-chr5-73396|CTCF	chr5	94522844	94527304	chr5	94692045	94694414	168156	94525074	9.46932e+07	493	509	417	431	357.186	368.235	15	12.7715	1	4.5	4.0507	0.75	3.33333	1	0.0296826	0.00197884	3.90689	3.67486	8.31611e-10
loop_chr5-chr5-73421|control|loop_chr5-chr5-73421|CTCF	chr5	14724429	14729728	chr5	15001783	15005052	276339	1.47271e+07	1.50034e+07	243	314	264	208	181.909	232.291	8	7.01227	0	1	0.964958	0.25	8	0	0.0126177	0.00157721	inf	inf	9.73452e-09
loop_chr5-chr5-73435|control|loop_chr5-chr5-73435|CTCF	chr5	43223580	43229567	chr5	43300366	43306551	76885	4.32266e+07	4.33035e+07	558	682	461	585	401.972	486.764	15	12.7715	3	8.25	7.22112	2.75	1.81818	1.09091	0.0166532	0.00333064	2.32193	2.08989	7.13866e-05
loop_chr5-chr5-73455|control|loop_chr5-chr5-73455|CTCF	chr5	119069499	119073898	chr5	119307231	119316537	240186	1.19072e+08	119311884	945	1114	926	990	664.384	777.266	9	7.84597	1	3.25	2.96984	0.75	2.76923	1	0.00887425	0.000986028	3.16992	2.97195	8.32411e-05
loop_chr5-chr5-73467|control|loop_chr5-chr5-73467|CTCF	chr5	115098227	115101257	chr5	115245397	115249096	147504	115099742	1.15247e+08	186	471	141	438	140.97	341.968	5	4.47891	0	3	2.75155	0	1.66667	0	0.0100412	0.00200825	inf	inf	1e-300
loop_chr5-chr5-73473|control|loop_chr5-chr5-73473|CTCF	chr5	81506208	81509948	chr5	82164353	82167989	658093	81508078	82166171	624	652	509	427	447.201	466.32	8	7.01227	1	3.25	2.96984	0.5	2.46154	1	0.0146567	0.00183209	3	2.80988	8.32411e-05
loop_chr5-chr5-73486|control|loop_chr5-chr5-73486|CTCF	chr5	16343494	16348341	chr5	16455274	16458033	110736	1.63459e+07	1.64567e+07	232	325	194	291	174.047	240.046	7	6.17372	1	1.5	1.42056	0	4.66667	1	0.0124368	0.00177669	2.80735	2.62614	0.000594185
loop_chr5-chr5-73494|control|loop_chr5-chr5-73494|CTCF	chr5	16160564	16161026	chr5	16550469	16554612	391746	16160795	1.65525e+07	268	376	148	247	199.718	275.85	8	7.01227	1	0	0	0.5	8	1	0.0234762	0.00293453	3	2.80988	8.32411e-05
loop_chr5-chr5-73519|control|loop_chr5-chr5-73519|CTCF	chr5	41855359	41857742	chr5	42054339	42060040	200639	4.18566e+07	4.20572e+07	332	729	282	571	244.975	518.709	15	12.7715	2	3.75	3.40415	0.5	4	2	0.0250746	0.00334327	2.90689	2.67486	1.36462e-06
loop_chr5-chr5-73532|control|loop_chr5-chr5-73532|CTCF	chr5	135377927	135383682	chr5	135422215	135427641	44123.5	1.35381e+08	135424928	396	523	403	392	289.828	377.889	11	9.50099	2	3.75	3.40415	1.75	2.93333	1.14286	0.0132948	0.00241723	2.45943	2.24808	0.000237447
loop_chr5-chr5-73545|control|loop_chr5-chr5-73545|CTCF	chr5	153988287	153991515	chr5	154035419	154041716	48666.5	153989901	1.54039e+08	331	675	327	700	244.271	481.997	11	9.50099	1	5.5	4.90515	2	2	0.5	0.0156062	0.00141874	3.45943	3.24808	0.000237447
loop_chr5-chr5-73631|control|loop_chr5-chr5-73631|CTCF	chr5	80686969	80691818	chr5	81188355	81193148	501358	8.06894e+07	8.11908e+07	481	381	450	402	348.889	279.348	7	6.17372	0	3.75	3.40415	0.75	1.86667	0	0.00981068	0.00140153	inf	inf	0.000130554
loop_chr5-chr5-73639|control|loop_chr5-chr5-73639|CTCF	chr5	115543036	115547227	chr5	115840710	115842949	296698	1.15545e+08	1.15842e+08	525	411	577	445	379.267	300.29	5	4.47891	0	1	0.964958	0	5	0	0.0105082	0.00210164	inf	inf	1e-300
loop_chr5-chr5-73665|control|loop_chr5-chr5-73665|CTCF	chr5	148731275	148735641	chr5	148957202	148959038	224662	148733458	148958120	577	124	545	96	415.017	95.7578	9	7.84597	1	0.5	0.498186	0.5	9	1	0.0196101	0.0021789	3.16992	2.97195	8.32411e-05
loop_chr5-chr5-73672|control|loop_chr5-chr5-73672|CTCF	chr5	148176446	148182316	chr5	148374729	148377203	196585	148179381	148375966	634	343	488	189	454.034	252.711	18	15.1972	1	8.75	7.63797	2	2.05714	0.5	0.0291519	0.00161955	4.16992	3.92573	3.87123e-09
loop_chr5-chr5-73674|control|loop_chr5-chr5-73674|CTCF	chr5	73590365	73592238	chr5	73792673	73795038	202554	7.35913e+07	7.37939e+07	185	235	147	178	140.247	176.193	12	10.3231	1	3.25	2.96984	0.75	3.69231	1	0.0382638	0.00318865	3.58496	3.36781	1.11425e-07
loop_chr5-chr5-73733|control|loop_chr5-chr5-73733|CTCF	chr5	151001275	151007641	chr5	151046679	151051817	44790	151004458	151049248	432	312	382	184	314.907	230.88	8	7.01227	0	3.5	3.18735	0.5	2.28571	0	0.00939744	0.00117468	inf	inf	1.00238e-06
loop_chr5-chr5-73761|control|loop_chr5-chr5-73761|CTCF	chr5	177309013	177313399	chr5	177388513	177393264	79682.5	177311206	1.77391e+08	437	254	343	245	318.383	189.755	10	8.6754	0	4	3.62028	0	2.5	0	0.0147899	0.00147899	inf	inf	1e-300
loop_chr5-chr5-73778|control|loop_chr5-chr5-73778|CTCF	chr5	69094134	69097796	chr5	69165456	69169453	71489.5	69095965	6.91675e+07	274	300	255	335	203.981	222.403	8	7.01227	1	2.5	2.31236	0.25	3.2	1	0.0141152	0.0017644	3	2.80988	8.32411e-05
loop_chr5-chr5-73888|control|loop_chr5-chr5-73888|CTCF	chr5	52946461	52949393	chr5	53094269	53097721	148068	52947927	53095995	270	392	221	286	201.139	287.035	7	6.17372	1	4.75	4.26507	0.5	1.47368	1	0.0148174	0.00211678	2.80735	2.62614	0.000594185
loop_chr5-chr5-73953|control|loop_chr5-chr5-73953|CTCF	chr5	72136513	72141777	chr5	72265728	72271230	129334	72139145	72268479	592	552	524	530	425.301	397.849	11	9.50099	2	5.25	4.69227	1	2.09524	2	0.0138072	0.00251041	2.45943	2.24808	0.000237447
loop_chr5-chr5-73978|control|loop_chr5-chr5-73978|CTCF	chr5	147626083	147631456	chr5	147821877	147824073	194206	1.47629e+08	147822975	370	124	405	74	271.651	95.7578	5	4.47891	0	2	1.86907	0	2.5	0	0.00892688	0.00178538	inf	inf	1e-300
loop_chr5-chr5-73992|control|loop_chr5-chr5-73992|CTCF	chr5	115623670	115628138	chr5	116083943	116091267	461701	115625904	116087605	660	503	652	547	471.776	364.093	5	4.47891	0	1.25	1.19382	0.25	4	0	0.00572995	0.00114599	inf	inf	0.00013337
loop_chr5-chr5-74004|control|loop_chr5-chr5-74004|CTCF	chr5	44950236	44954971	chr5	45519734	45521698	568112	4.49526e+07	45520716	560	261	398	177	403.346	194.74	7	6.17372	0	3.5	3.18735	1	2	0	0.0141207	0.00201724	inf	inf	0.000594185
loop_chr5-chr5-74007|control|loop_chr5-chr5-74007|CTCF	chr5	96612556	96617901	chr5	96687696	96688599	72919	9.66152e+07	9.66881e+07	297	214	222	96	220.281	161.144	8	7.01227	0	0.5	0.498186	0	8	0	0.0173028	0.00216285	inf	inf	1e-300
loop_chr5-chr5-74097|control|loop_chr5-chr5-74097|CTCF	chr5	94612238	94615578	chr5	94691713	94695635	79766	94613908	94693674	354	650	305	585	260.435	464.956	14	11.9581	1	3.5	3.18735	1.25	4	0.8	0.0260519	0.00186085	3.80735	3.57992	9.318e-08
loop_chr5-chr5-74395|control|loop_chr5-chr5-74395|CTCF	chr5	108343869	108346622	chr5	108379564	108383407	36240	1.08345e+08	1.08381e+08	403	445	310	474	294.713	323.94	10	8.6754	1	4.75	4.26507	1.5	2.10526	0.666667	0.0204874	0.00204874	3.32193	3.11693	0.000169566
loop_chr5-chr5-74424|control|loop_chr5-chr5-74424|CTCF	chr5	134183845	134189771	chr5	134266243	134269284	80955.5	134186808	1.34268e+08	609	203	552	187	436.942	153.234	5	4.47891	0	2	1.86907	0	2.5	0	0.00753514	0.00150703	inf	inf	1e-300
loop_chr5-chr5-74436|control|loop_chr5-chr5-74436|CTCF	chr5	59185582	59188798	chr5	59380587	59381253	193730	59187190	59380920	285	116	240	62	211.784	89.8565	5	4.47891	0	0.5	0.498186	0	5	0	0.0174053	0.00348107	inf	inf	1e-300
loop_chr5-chr5-74457|control|loop_chr5-chr5-74457|CTCF	chr5	81298014	81304657	chr5	82278126	82280709	978082	8.13013e+07	8.22794e+07	901	536	876	495	634.847	386.842	7	6.17372	1	0.75	0.733405	0.5	7	1	0.010253	0.00146472	2.80735	2.62614	0.000594185
loop_chr5-chr5-74460|control|loop_chr5-chr5-74460|CTCF	chr5	134987178	134991214	chr5	135186482	135195153	201622	134989196	1.35191e+08	339	1095	361	1216	249.899	764.617	5	4.47891	0	3.25	2.96984	0	1.53846	0	0.00531735	0.00106347	inf	inf	1e-300
loop_chr5-chr5-74487|control|loop_chr5-chr5-74487|CTCF	chr5	37326119	37330369	chr5	37369949	37372257	42859	37328244	37371103	488	494	464	528	353.73	357.877	6	5.3296	0	1	0.964958	0.5	6	0	0.0123637	0.00206062	inf	inf	0.000172116
loop_chr5-chr5-74582|control|loop_chr5-chr5-74582|CTCF	chr5	141412669	141417563	chr5	141555276	141558794	141919	141415116	141557035	299	293	209	278	221.695	217.45	7	6.17372	1	3	2.75155	0.5	2.33333	1	0.0112452	0.00160646	2.80735	2.62614	0.000594185
loop_chr5-chr5-74641|control|loop_chr5-chr5-74641|CTCF	chr5	115309386	115311269	chr5	115582054	115586941	274170	1.1531e+08	1.15584e+08	226	359	168	326	169.751	263.942	9	7.84597	0	1.75	1.64556	0.5	5.14286	0	0.0179648	0.00199609	inf	inf	1.00238e-06
loop_chr5-chr5-74645|control|loop_chr5-chr5-74645|CTCF	chr5	157812818	157816891	chr5	157994661	157996121	180536	1.57815e+08	157995391	484	145	418	79	350.964	111.168	7	6.17372	0	1.25	1.19382	0	5.6	0	0.0170964	0.00244235	inf	inf	1e-300
loop_chr5-chr5-74655|control|loop_chr5-chr5-74655|CTCF	chr5	142151579	142154408	chr5	142548688	142552035	397368	1.42153e+08	1.4255e+08	315	173	309	151	232.997	131.557	5	4.47891	0	3.5	3.18735	0	1.42857	0	0.0109403	0.00218807	inf	inf	1e-300
loop_chr5-chr5-74678|control|loop_chr5-chr5-74678|CTCF	chr5	160021551	160023481	chr5	160390123	160394560	369826	160022516	1.60392e+08	332	339	283	291	244.975	249.899	8	7.01227	1	1.5	1.42056	0.25	5.33333	1	0.0169794	0.00212243	3	2.80988	8.32411e-05
loop_chr5-chr5-74703|control|loop_chr5-chr5-74703|CTCF	chr5	154068690	154074059	chr5	154188585	154192464	119150	1.54071e+08	1.54191e+08	377	294	336	310	276.55	218.158	7	6.17372	1	2.5	2.31236	0.25	2.8	1	0.0102287	0.00146124	2.80735	2.62614	0.000594185
loop_chr11-chr11-18183|control|loop_chr11-chr11-18183|CTCF	chr11	62394134	62395179	chr11	62560514	62560900	166050	6.23947e+07	62560707	265	216	240	104	197.585	162.58	12	10.3231	2	1.25	1.19382	0	9.6	2	0.113321	0.0188868	2.58496	2.36781	4.64981e-05
loop_chr11-chr11-18227|control|loop_chr11-chr11-18227|CTCF	chr11	66694428	66695482	chr11	66832034	66837316	139720	66694955	66834675	153	355	52	348	117.011	261.137	22	18.4029	2	0.5	0.498186	0.25	22	2	0.0469219	0.00426563	3.45943	3.20186	6.18901e-12
loop_chr11-chr11-18231|control|loop_chr11-chr11-18231|CTCF	chr11	65224908	65226180	chr11	65250511	65251048	25235.5	65225544	6.52508e+07	176	106	156	35	133.732	82.4531	8	7.01227	0	2.25	2.09129	0	3.55556	0	0.0597613	0.00747016	inf	inf	1e-300
loop_chr11-chr11-18269|control|loop_chr11-chr11-18269|CTCF	chr11	72830747	72833310	chr11	73177379	73178849	346086	7.2832e+07	73178114	222	123	131	70	166.884	95.0211	8	7.01227	1	0.75	0.733405	0	8	1	0.0268059	0.00335073	3	2.80988	8.32411e-05
loop_chr11-chr11-18270|control|loop_chr11-chr11-18270|CTCF	chr11	111877820	111880525	chr11	111979138	111984920	102856	1.11879e+08	111982029	569	453	530	353	409.527	329.492	22	18.4029	4	5	4.47891	0	4.4	4	0.0350297	0.00636904	2.45943	2.20186	2.48178e-07
loop_chr11-chr11-18325|control|loop_chr11-chr11-18325|CTCF	chr11	34172555	34178189	chr11	34356605	34360363	183112	34175372	34358484	279	562	295	406	207.529	404.72	22	18.4029	6	7.25	6.38385	2	3.03448	3	0.0316543	0.00863299	1.87447	1.6169	5.69171e-05
loop_chr11-chr11-18327|control|loop_chr11-chr11-18327|CTCF	chr11	65470845	65472666	chr11	65507778	65511924	38095.5	6.54718e+07	65509851	340	373	323	354	250.602	273.751	19	16.0014	2	2.75	2.53242	0.75	6.90909	2	0.0430295	0.00452942	3.24793	3.00013	4.79968e-10
loop_chr11-chr11-18353|control|loop_chr11-chr11-18353|CTCF	chr11	10402252	10411113	chr11	10734309	10739972	330458	1.04067e+07	1.07371e+07	494	446	419	371	357.877	324.634	24	19.9953	6	16.25	13.7847	1.25	1.47692	4.8	0.0223302	0.00558256	2	1.73663	1.7597e-05
loop_chr11-chr11-18382|control|loop_chr11-chr11-18382|CTCF	chr11	45964817	45965486	chr11	46005520	46006399	40808	4.59652e+07	4.6006e+07	250	172	126	152	186.904	130.832	7	6.17372	0	1.75	1.64556	0.25	4	0	0.0611076	0.00872966	inf	inf	2.73814e-07
loop_chr11-chr11-18390|control|loop_chr11-chr11-18390|CTCF	chr11	62396060	62397173	chr11	62560560	62561279	164303	6.23966e+07	6.25609e+07	385	220	375	115	282.145	165.45	8	7.01227	0	1.75	1.64556	0	4.57143	0	0.059011	0.00737637	inf	inf	1e-300
loop_chr11-chr11-18399|control|loop_chr11-chr11-18399|CTCF	chr11	3824668	3825725	chr11	3841702	3842572	16940.5	3.8252e+06	3842137	171	128	87	122	130.106	98.7019	10	8.6754	1	2.75	2.53242	0.5	3.63636	1	0.0701272	0.00701272	3.32193	3.11693	1.02492e-05
loop_chr11-chr11-18404|control|loop_chr11-chr11-18404|CTCF	chr11	3859720	3860138	chr11	3865822	3866040	6002	3859929	3865931	142	102	123	96	108.973	79.4828	10	8.6754	0	1.75	1.64556	0.25	5.71429	0	0.212477	0.0212477	inf	inf	3.03127e-10
loop_chr11-chr11-18416|control|loop_chr11-chr11-18416|CTCF	chr11	74387473	74389301	chr11	74448144	74450010	60690	74388387	74449077	386	252	276	235	282.844	188.33	19	16.0014	1	5.5	4.90515	0.25	3.45455	1	0.0695064	0.00365823	4.24793	4.00013	1.86776e-14
loop_chr11-chr11-18422|control|loop_chr11-chr11-18422|CTCF	chr11	59171533	59172573	chr11	59427331	59431820	257522	59172053	5.94296e+07	271	327	194	288	201.85	241.455	12	10.3231	0	0.25	0.257202	0	12	0	0.0293294	0.00244412	inf	inf	1e-300
loop_chr11-chr11-18496|control|loop_chr11-chr11-18496|CTCF	chr11	33834653	33837202	chr11	33986504	33989593	152121	3.38359e+07	3.3988e+07	268	338	254	314	199.718	249.196	13	11.1421	1	5	4.47891	0.5	2.6	1	0.0311592	0.00239686	3.70044	3.47795	1.00478e-08
loop_chr11-chr11-18497|control|loop_chr11-chr11-18497|CTCF	chr11	75803362	75804217	chr11	75867088	75868182	63845.5	7.58038e+07	75867635	204	240	144	219	153.954	179.767	14	11.9581	1	4.5	4.0507	0.25	3.11111	1	0.0970699	0.00693356	3.80735	3.57992	1.00478e-08
loop_chr11-chr11-18550|control|loop_chr11-chr11-18550|CTCF	chr11	64341816	64343490	chr11	64354235	64355237	12083	64342653	64354736	172	109	152	103	130.832	84.6773	5	4.47891	0	1.5	1.42056	0	3.33333	0	0.0252495	0.00504989	inf	inf	1e-300
loop_chr11-chr11-18570|control|loop_chr11-chr11-18570|CTCF	chr11	95069471	95070072	chr11	95138125	95139054	68818	9.50698e+07	9.51386e+07	230	278	154	175	172.615	206.82	5	4.47891	0	1.75	1.64556	0	2.85714	0	0.0441618	0.00883236	inf	inf	1e-300
loop_chr11-chr11-18603|control|loop_chr11-chr11-18603|CTCF	chr11	45964442	45965713	chr11	45993376	45995700	29460.5	4.59651e+07	45994538	303	864	179	860	224.523	609.958	17	14.3909	5	3.5	3.18735	2.75	4.85714	1.81818	0.0639026	0.0187949	1.76553	1.52515	0.00069799
loop_chr11-chr11-18630|control|loop_chr11-chr11-18630|CTCF	chr11	75445166	75446176	chr11	75531951	75532871	86740	75445671	75532411	165	180	115	152	125.748	136.63	12	10.3231	2	4.5	4.0507	0.75	2.66667	2	0.0840218	0.0140036	2.58496	2.36781	4.64981e-05
loop_chr11-chr11-18737|control|loop_chr11-chr11-18737|CTCF	chr11	64317054	64318453	chr11	64353917	64355237	36823.5	6.43178e+07	64354577	285	114	277	105	211.784	88.3782	5	4.47891	0	1.5	1.42056	0.25	3.33333	0	0.0248502	0.00497003	inf	inf	0.00013337
loop_chr11-chr11-18741|control|loop_chr11-chr11-18741|CTCF	chr11	2399218	2402996	chr11	2418940	2421175	18950.5	2401107	2.42006e+06	199	90	158	45	150.353	70.5388	15	12.7715	3	3	2.75155	1	5	3	0.0337107	0.00674215	2.32193	2.08989	7.13866e-05
loop_chr11-chr11-18750|control|loop_chr11-chr11-18750|CTCF	chr11	111600189	111605916	chr11	111839891	111843115	238450	1.11603e+08	111841503	949	463	752	434	667.066	336.426	24	19.9953	8	4.5	4.0507	1.75	5.33333	4.57143	0.0362333	0.0120778	1.58496	1.32159	0.000650368
loop_chr11-chr11-18784|control|loop_chr11-chr11-18784|CTCF	chr11	111601986	111605152	chr11	111773799	111778391	172526	111603569	111776095	694	370	532	278	494.929	271.651	15	12.7715	2	9	7.84597	1.25	1.66667	1.6	0.0261282	0.00348376	2.90689	2.67486	1.36462e-06
loop_chr11-chr11-18809|control|loop_chr11-chr11-18809|CTCF	chr11	63507537	63508504	chr11	63517129	63517749	9418.5	6.3508e+07	63517439	115	154	51	146	89.1175	117.74	6	5.3296	0	2	1.86907	0.25	3	0	0.0510908	0.00851513	inf	inf	6.61171e-06
loop_chr11-chr11-18877|control|loop_chr11-chr11-18877|CTCF	chr11	108218895	108226533	chr11	108639690	108652068	423165	108222714	108645879	1632	943	1543	900	1118.77	663.042	18	15.1972	2	4.25	3.83578	3	4.23529	0.666667	0.0121524	0.00135027	3.16992	2.92573	6.70386e-07
loop_chr11-chr11-18895|control|loop_chr11-chr11-18895|CTCF	chr11	74254105	74260109	chr11	74447808	74452220	192907	74257107	74450014	338	375	245	374	249.196	275.151	9	7.84597	1	2.5	2.31236	0.25	3.6	1	0.0116764	0.00129738	3.16992	2.97195	8.32411e-05
loop_chr11-chr11-18914|control|loop_chr11-chr11-18914|CTCF	chr11	46369460	46371097	chr11	46377913	46380531	8943.5	4.63703e+07	46379222	154	81	56	77	117.74	63.7948	8	7.01227	0	2	1.86907	0	4	0	0.0254073	0.00317591	inf	inf	1e-300
loop_chr11-chr11-18943|control|loop_chr11-chr11-18943|CTCF	chr11	77053601	77054965	chr11	77066353	77066834	12310.5	77054283	7.70666e+07	70	180	84	113	55.5045	136.63	5	4.47891	0	0	0	0.25	5	0	0.036622	0.0073244	inf	inf	0.00013337
loop_chr11-chr11-19003|control|loop_chr11-chr11-19003|CTCF	chr11	47932895	47935389	chr11	48108488	48110479	175342	47934142	4.81095e+07	145	214	114	180	111.168	161.144	10	8.6754	0	2	1.86907	1.25	5	0	0.0301305	0.00301305	inf	inf	4.90647e-05
loop_chr11-chr11-19025|control|loop_chr11-chr11-19025|CTCF	chr11	64845862	64851234	chr11	64893268	64896576	46374	64848548	64894922	327	199	331	130	241.455	150.353	14	11.9581	1	2.5	2.31236	0.75	5.6	1	0.021796	0.00155686	3.80735	3.57992	1.00478e-08
loop_chr11-chr11-19039|control|loop_chr11-chr11-19039|CTCF	chr11	33856863	33858945	chr11	33970863	33971728	113392	33857904	3.39713e+07	291	204	233	118	216.034	153.954	14	11.9581	0	3	2.75155	0	4.66667	0	0.0641972	0.00458552	inf	inf	1e-300
loop_chr11-chr11-19088|control|loop_chr11-chr11-19088|CTCF	chr11	59169178	59173114	chr11	59203406	59208873	34993.5	59171146	5.92061e+07	402	225	351	149	294.015	169.035	14	11.9581	1	4.5	4.0507	1.5	3.11111	0.666667	0.0201201	0.00143715	3.80735	3.57992	5.51753e-07
loop_chr11-chr11-19089|control|loop_chr11-chr11-19089|CTCF	chr11	72480603	72483024	chr11	72571850	72574911	91567	7.24818e+07	7.25734e+07	201	111	137	96	151.793	86.1586	9	7.84597	0	3.5	3.18735	1	2.57143	0	0.0221856	0.00246507	inf	inf	8.32411e-05
loop_chr11-chr11-19136|control|loop_chr11-chr11-19136|CTCF	chr11	86939121	86940605	chr11	87289214	87290489	349988	86939863	8.72899e+07	363	141	315	122	266.747	108.241	8	7.01227	0	4.25	3.83578	0.5	1.88235	0	0.0391838	0.00489798	inf	inf	1.00238e-06
loop_chr11-chr11-19161|control|loop_chr11-chr11-19161|CTCF	chr11	61896803	61902514	chr11	61945017	61950216	47958	6.18997e+07	6.19476e+07	195	390	192	346	147.469	285.638	19	16.0014	2	6.75	5.96324	1.25	2.81481	1.6	0.0235341	0.00247727	3.24793	3.00013	4.79968e-10
loop_chr11-chr11-19250|control|loop_chr11-chr11-19250|CTCF	chr11	111931642	111933102	chr11	111980163	111983835	49627	111932372	111981999	239	355	184	254	179.052	261.137	10	8.6754	1	2.25	2.09129	0.75	4.44444	1	0.0263319	0.00263319	3.32193	3.11693	1.02492e-05
loop_chr11-chr11-19302|control|loop_chr11-chr11-19302|CTCF	chr11	75895944	75897168	chr11	76151532	76153275	255848	75896556	7.61524e+07	268	232	149	215	199.718	174.047	7	6.17372	1	4.5	4.0507	1	1.55556	1	0.0318822	0.00455461	2.80735	2.62614	0.000594185
loop_chr11-chr11-19305|control|loop_chr11-chr11-19305|CTCF	chr11	62787202	62789776	chr11	62804239	62807080	17170.5	62788489	6.28057e+07	349	295	304	249	256.925	218.866	18	15.1972	5	8	7.01227	4	2.25	1.25	0.0449203	0.0124779	1.848	1.60381	0.000226254
loop_chr11-chr11-19312|control|loop_chr11-chr11-19312|CTCF	chr11	67387098	67390995	chr11	67504293	67508818	117509	6.7389e+07	6.75066e+07	206	330	157	347	155.393	243.567	11	9.50099	1	4	3.62028	1	2.75	1	0.01765	0.00160455	3.45943	3.24808	1.1252e-06
loop_chr11-chr11-19319|control|loop_chr11-chr11-19319|CTCF	chr11	19950280	19954833	chr11	20109968	20113659	159257	1.99526e+07	2.01118e+07	378	274	351	274	277.25	203.981	14	11.9581	2	5	4.47891	1.5	2.8	1.33333	0.0229487	0.00327839	2.80735	2.57992	8.30822e-06
loop_chr11-chr11-19360|control|loop_chr11-chr11-19360|CTCF	chr11	46117811	46119393	chr11	46127056	46127499	8675.5	46118602	4.61273e+07	321	182	278	108	237.228	138.077	10	8.6754	0	0	0	0.25	10	0	0.0667334	0.00667334	inf	inf	3.03127e-10
loop_chr11-chr11-19378|control|loop_chr11-chr11-19378|CTCF	chr11	48088163	48088876	chr11	48093449	48094041	5225.5	4.80885e+07	48093745	67	200	57	161	53.2334	151.073	7	6.17372	1	2.75	2.53242	1	2.54545	1	0.0724863	0.0103552	2.80735	2.62614	0.000594185
loop_chr11-chr11-19386|control|loop_chr11-chr11-19386|CTCF	chr11	62420938	62428923	chr11	62541210	62547945	119647	6.24249e+07	6.25446e+07	379	515	399	527	277.949	372.373	30	24.7377	9	11.75	10.1179	6	2.55319	1.5	0.0275411	0.00826234	1.73697	1.45871	2.4519e-05
loop_chr11-chr11-19412|control|loop_chr11-chr11-19412|CTCF	chr11	72724619	72726097	chr11	72792903	72794733	68460	72725358	72793818	167	246	85	268	127.202	184.05	9	7.84597	0	1.25	1.19382	0	7.2	0	0.0367659	0.0040851	inf	inf	1e-300
loop_chr11-chr11-19425|control|loop_chr11-chr11-19425|CTCF	chr11	57113731	57117129	chr11	57249114	57253651	135952	57115430	5.72514e+07	193	268	134	278	146.026	199.718	12	10.3231	1	3.75	3.40415	1	3.2	1	0.0204363	0.00170303	3.58496	3.36781	1.11425e-07
loop_chr11-chr11-19434|control|loop_chr11-chr11-19434|CTCF	chr11	124643776	124645039	chr11	124668703	124670153	25020.5	1.24644e+08	124669428	410	238	404	168	299.593	178.337	10	8.6754	0	3	2.75155	0.25	3.33333	0	0.0498102	0.00498102	inf	inf	3.03127e-10
loop_chr11-chr11-19437|control|loop_chr11-chr11-19437|CTCF	chr11	119338350	119338909	chr11	119379852	119381539	42066	1.19339e+08	1.19381e+08	129	254	154	224	99.4372	189.755	5	4.47891	0	0.5	0.498186	0.25	5	0	0.0300835	0.0060167	inf	inf	0.00013337
loop_chr11-chr11-19443|control|loop_chr11-chr11-19443|CTCF	chr11	59615653	59618967	chr11	59667286	59668720	50693	59617310	59668003	611	223	613	193	438.31	167.601	13	11.1421	3	3.5	3.18735	0.75	3.71429	3	0.0369999	0.00853845	2.11548	1.89298	0.000292337
loop_chr11-chr11-19472|control|loop_chr11-chr11-19472|CTCF	chr11	62423097	62425716	chr11	62560279	62561599	136532	6.24244e+07	62560939	190	241	152	130	143.86	180.481	7	6.17372	1	0.75	0.733405	0	7	1	0.0240149	0.0034307	2.80735	2.62614	0.000594185
loop_chr11-chr11-19488|control|loop_chr11-chr11-19488|CTCF	chr11	58567910	58569386	chr11	58577102	58578454	9130	58568648	58577778	225	458	143	403	169.035	332.96	21	17.6042	6	7	6.17372	3.25	3	1.84615	0.100348	0.0286708	1.80735	1.55288	0.000174877
loop_chr11-chr11-19536|control|loop_chr11-chr11-19536|CTCF	chr11	86868791	86872723	chr11	86915031	86924624	49070.5	86870757	8.69198e+07	247	578	250	480	184.764	415.703	16	13.5824	1	5.5	4.90515	1.25	2.90909	0.8	0.0159864	0.000999151	4	3.76366	9.18392e-10
loop_chr11-chr11-19560|control|loop_chr11-chr11-19560|CTCF	chr11	60829081	60832787	chr11	60887497	60888505	57067	60830934	60888001	220	122	223	40	165.45	94.2842	14	11.9581	0	0.75	0.733405	0	14	0	0.0401335	0.00286668	inf	inf	1e-300
loop_chr11-chr11-19575|control|loop_chr11-chr11-19575|CTCF	chr11	65996536	65998661	chr11	66020851	66022913	24283.5	6.59976e+07	66021882	206	137	218	143	155.393	105.311	9	7.84597	0	2.75	2.53242	0.75	3.27273	0	0.0290474	0.00322749	inf	inf	1.3789e-05
loop_chr11-chr11-19577|control|loop_chr11-chr11-19577|CTCF	chr11	63681429	63682239	chr11	63710541	63711472	29172.5	63681834	6.3711e+07	298	196	272	175	220.988	148.19	6	5.3296	0	1.75	1.64556	0.5	3.42857	0	0.0465716	0.00776193	inf	inf	0.000172116
loop_chr11-chr11-19578|control|loop_chr11-chr11-19578|CTCF	chr11	72353172	72357188	chr11	72410315	72412917	56436	72355180	72411616	279	513	220	491	207.529	370.994	10	8.6754	1	3.25	2.96984	1.5	3.07692	0.666667	0.0204193	0.00204193	3.32193	3.11693	0.000169566
loop_chr11-chr11-19601|control|loop_chr11-chr11-19601|CTCF	chr11	65540576	65543603	chr11	65585551	65590795	46083.5	6.55421e+07	65588173	145	307	130	268	111.168	227.349	8	7.01227	0	2.25	2.09129	0.25	3.55556	0	0.0130707	0.00163384	inf	inf	9.73452e-09
loop_chr11-chr11-19608|control|loop_chr11-chr11-19608|CTCF	chr11	76809951	76811926	chr11	76918118	76920621	108431	7.68109e+07	7.69194e+07	97	422	64	388	75.7624	307.951	8	7.01227	1	4.75	4.26507	1	1.68421	1	0.0241421	0.00301776	3	2.80988	8.32411e-05
loop_chr11-chr11-19617|control|loop_chr11-chr11-19617|CTCF	chr11	68271214	68271638	chr11	68297657	68298391	26598	68271426	68298024	83	84	92	71	65.2963	66.0465	5	4.47891	0	0.75	0.733405	0	5	0	0.0583485	0.0116697	inf	inf	1e-300
loop_chr11-chr11-19679|control|loop_chr11-chr11-19679|CTCF	chr11	26752932	26755294	chr11	27158444	27162206	406212	26754113	27160325	370	246	225	213	271.651	184.05	7	6.17372	0	2.5	2.31236	0.25	2.8	0	0.0154465	0.00220665	inf	inf	2.73814e-07
loop_chr11-chr11-19701|control|loop_chr11-chr11-19701|CTCF	chr11	86041529	86044350	chr11	86069664	86070804	27294.5	8.60429e+07	86070234	530	483	444	477	382.711	350.273	9	7.84597	1	1	0.964958	1	9	1	0.0307048	0.00341164	3.16992	2.97195	8.32411e-05
loop_chr11-chr11-19713|control|loop_chr11-chr11-19713|CTCF	chr11	108394890	108395187	chr11	108400301	108402062	6143	1.08395e+08	1.08401e+08	75	207	64	236	59.2797	156.112	8	7.01227	1	0.25	0.257202	0.5	8	1	0.0525307	0.00656633	3	2.80988	8.32411e-05
loop_chr11-chr11-19731|control|loop_chr11-chr11-19731|CTCF	chr11	110200858	110204510	chr11	110428731	110436970	230166	110202684	1.10433e+08	252	664	239	671	188.33	474.503	13	11.1421	1	5.25	4.69227	2	2.47619	0.5	0.0147738	0.00113645	3.70044	3.47795	8.30822e-06
loop_chr11-chr11-19769|control|loop_chr11-chr11-19769|CTCF	chr11	65570469	65570749	chr11	65588734	65589124	18320	65570609	65588929	147	119	130	62	112.63	92.0716	6	5.3296	0	2	1.86907	0	3	0	0.121017	0.0201694	inf	inf	1e-300
loop_chr11-chr11-19851|control|loop_chr11-chr11-19851|CTCF	chr11	83140995	83141655	chr11	83157296	83157962	16304	83141325	83157629	240	209	177	188	179.767	157.551	5	4.47891	0	1.25	1.19382	0.25	4	0	0.0509559	0.0101912	inf	inf	0.00013337
loop_chr11-chr11-19855|control|loop_chr11-chr11-19855|CTCF	chr11	62785149	62790061	chr11	62855144	62858150	69042	62787605	62856647	496	473	440	469	359.259	343.353	11	9.50099	1	7.75	6.80311	1.5	1.41935	0.666667	0.0187735	0.00170668	3.45943	3.24808	2.77358e-05
loop_chr11-chr11-19927|control|loop_chr11-chr11-19927|CTCF	chr11	10933483	10936629	chr11	11018578	11028817	88641.5	10935056	1.10237e+07	367	462	315	322	269.549	335.733	25	20.7892	5	2	1.86907	0.25	12.5	5	0.02524	0.00504801	2.32193	2.05583	3.45214e-07
loop_chr11-chr11-19936|control|loop_chr11-chr11-19936|CTCF	chr11	33808310	33809526	chr11	33829631	33830027	20911	33808918	33829829	227	84	243	24	170.467	66.0465	8	7.01227	0	0.25	0.257202	0	8	0	0.0670646	0.00838307	inf	inf	1e-300
loop_chr11-chr11-19943|control|loop_chr11-chr11-19943|CTCF	chr11	62723808	62728780	chr11	62854937	62864370	133360	62726294	6.28597e+07	569	996	566	867	409.527	698.54	16	13.5824	2	4.25	3.83578	1	3.76471	2	0.0150098	0.00187623	3	2.76366	2.07347e-07
loop_chr11-chr11-19981|control|loop_chr11-chr11-19981|CTCF	chr11	86069664	86070139	chr11	86143496	86144661	74177	8.60699e+07	8.61441e+07	414	444	389	382	302.38	323.245	8	7.01227	0	0.75	0.733405	0	8	0	0.0659196	0.00823995	inf	inf	1e-300
loop_chr11-chr11-19984|control|loop_chr11-chr11-19984|CTCF	chr11	36563683	36566995	chr11	36617243	36625872	56218.5	36565339	3.66216e+07	308	849	293	696	228.056	599.853	25	20.7892	5	6.25	5.5412	1.75	4	2.85714	0.0282923	0.00565845	2.32193	2.05583	3.45214e-07
loop_chr11-chr11-20026|control|loop_chr11-chr11-20026|CTCF	chr11	57130990	57132381	chr11	57249114	57250117	117930	5.71317e+07	5.72496e+07	87	136	53	110	68.2944	104.577	6	5.3296	0	2.25	2.09129	0	2.66667	0	0.0338685	0.00564474	inf	inf	1e-300
loop_chr11-chr11-20068|control|loop_chr11-chr11-20068|CTCF	chr11	48061397	48061854	chr11	48093186	48095091	32513	4.80616e+07	4.80941e+07	310	308	325	237	229.468	228.056	7	6.17372	1	0	0	0	7	1	0.0400485	0.00572122	2.80735	2.62614	0.000594185
loop_chr11-chr11-20105|control|loop_chr11-chr11-20105|CTCF	chr11	59752554	59757810	chr11	59801369	59805481	48243	59755182	59803425	582	391	531	386	418.446	286.337	22	18.4029	7	8.5	7.42969	3.5	2.58824	2	0.0317354	0.0100976	1.65208	1.3945	0.000361784
loop_chr11-chr11-20260|control|loop_chr11-chr11-20260|CTCF	chr11	5204529	5206830	chr11	5287194	5292433	84134	5.20568e+06	5.28981e+06	291	445	183	418	216.034	323.94	17	14.3909	2	4	3.62028	0.75	4.25	2	0.0304681	0.00358449	3.08746	2.84708	2.93057e-08
loop_chr11-chr11-20357|control|loop_chr11-chr11-20357|CTCF	chr11	73349159	73352482	chr11	73392980	73393796	42567.5	7.33508e+07	73393388	143	87	148	47	109.705	68.2944	8	7.01227	0	0.25	0.257202	0	8	0	0.0261194	0.00326492	inf	inf	1e-300
loop_chr11-chr11-20434|control|loop_chr11-chr11-20434|CTCF	chr11	111925953	111928197	chr11	112023178	112026350	97689	111927075	112024764	462	579	378	541	335.733	416.389	8	7.01227	1	1.75	1.64556	0	4.57143	1	0.0199609	0.00249511	3	2.80988	8.32411e-05
loop_chr11-chr11-20484|control|loop_chr11-chr11-20484|CTCF	chr11	64786622	64788534	chr11	64843130	64845644	56809	64787578	64844387	158	199	108	183	120.655	150.353	5	4.47891	0	0.75	0.733405	0	5	0	0.0152661	0.00305321	inf	inf	1e-300
loop_chr11-chr11-20489|control|loop_chr11-chr11-20489|CTCF	chr11	63478606	63481498	chr11	63507215	63508619	27865	63480052	63507917	254	119	242	62	189.755	92.0716	7	6.17372	1	1	0.964958	0.25	7	1	0.0220192	0.0031456	2.80735	2.62614	0.000594185
loop_chr11-chr11-20543|control|loop_chr11-chr11-20543|CTCF	chr11	2189933	2205170	chr11	2292723	2306400	102010	2.19755e+06	2.29956e+06	252	561	242	520	188.33	404.033	28	23.1622	7	9.75	8.46842	4.25	2.87179	1.64706	0.0130863	0.00327158	2	1.72635	1.35433e-06
loop_chr11-chr11-20547|control|loop_chr11-chr11-20547|CTCF	chr11	33015141	33018421	chr11	33036717	33037597	20376	33016781	33037157	457	95	435	102	332.266	74.2718	6	5.3296	0	0.25	0.257202	0.5	6	0	0.0194906	0.00324844	inf	inf	0.000172116
loop_chr11-chr11-20574|control|loop_chr11-chr11-20574|CTCF	chr11	46896155	46897409	chr11	46914891	46919055	20191	46896782	46916973	175	236	136	234	133.007	176.908	5	4.47891	0	1	0.964958	0	5	0	0.0124709	0.00249419	inf	inf	1e-300
loop_chr11-chr11-20607|control|loop_chr11-chr11-20607|CTCF	chr11	36700390	36706231	chr11	36743294	36749556	43114.5	3.67033e+07	36746425	420	511	341	359	306.559	369.614	19	16.0014	4	8.25	7.22112	2.75	2.30303	1.45455	0.0212143	0.00446617	2.24793	2.00013	4.89261e-06
loop_chr11-chr11-20615|control|loop_chr11-chr11-20615|CTCF	chr11	77191423	77198732	chr11	77548385	77549578	353904	7.71951e+07	7.7549e+07	351	108	283	77	258.33	83.9362	9	7.84597	0	0.25	0.257202	0	9	0	0.0143051	0.00158945	inf	inf	1e-300
loop_chr11-chr11-20641|control|loop_chr11-chr11-20641|CTCF	chr11	125552120	125554204	chr11	125624160	125627000	72418	125553162	125625580	258	501	279	453	192.604	362.712	5	4.47891	0	0.75	0.733405	0	5	0	0.0137221	0.00274442	inf	inf	1e-300
loop_chr11-chr11-20661|control|loop_chr11-chr11-20661|CTCF	chr11	124068542	124072491	chr11	124584741	124588095	515902	1.24071e+08	124586418	526	233	405	210	379.956	174.762	8	7.01227	1	1.75	1.64556	0.75	4.57143	1	0.0148032	0.00185041	3	2.80988	8.32411e-05
loop_chr11-chr11-20671|control|loop_chr11-chr11-20671|CTCF	chr11	77816231	77824424	chr11	77993372	77996505	174611	7.78203e+07	7.79949e+07	725	251	754	272	515.994	187.617	7	6.17372	1	2	1.86907	0.75	3.5	1	0.00835199	0.00119314	2.80735	2.62614	0.000594185
loop_chr11-chr11-20692|control|loop_chr11-chr11-20692|CTCF	chr11	61969876	61974082	chr11	62053962	62056253	83128.5	61971979	6.20551e+07	496	236	469	169	359.259	176.908	11	9.50099	1	3.5	3.18735	1.75	3.14286	0.571429	0.0228796	0.00207996	3.45943	3.24808	8.90144e-05
loop_chr11-chr11-20712|control|loop_chr11-chr11-20712|CTCF	chr11	36288974	36295337	chr11	36475100	36480632	185710	3.62922e+07	36477866	577	468	491	409	415.017	339.89	21	17.6042	4	8.75	7.63797	1.5	2.4	2.66667	0.0238574	0.00454427	2.39232	2.13785	1.13283e-06
loop_chr11-chr11-20787|control|loop_chr11-chr11-20787|CTCF	chr11	73141408	73144388	chr11	73177087	73178814	35052.5	73142898	7.3178e+07	489	130	451	75	354.422	100.172	7	6.17372	1	1.25	1.19382	0.5	5.6	1	0.0200966	0.00287094	2.80735	2.62614	0.000594185
loop_chr11-chr11-20789|control|loop_chr11-chr11-20789|CTCF	chr11	75891980	75898058	chr11	76203099	76208402	310732	75895019	7.62058e+07	607	343	503	293	435.573	252.711	12	10.3231	1	3.25	2.96984	0.25	3.69231	1	0.0142485	0.00118737	3.58496	3.36781	1.11425e-07
loop_chr11-chr11-20795|control|loop_chr11-chr11-20795|CTCF	chr11	9526607	9538705	chr11	9609984	9616924	80798	9532656	9613454	497	419	466	362	359.95	305.863	10	8.6754	1	1.75	1.64556	1	5.71429	1	0.00709818	0.000709818	3.32193	3.11693	1.02492e-05
loop_chr11-chr11-20812|control|loop_chr11-chr11-20812|CTCF	chr11	27183856	27185025	chr11	27485266	27486857	301621	2.71844e+07	2.74861e+07	175	238	121	216	133.007	178.337	6	5.3296	0	2.5	2.31236	0.25	2.4	0	0.0293772	0.0048962	inf	inf	6.61171e-06
loop_chr11-chr11-20925|control|loop_chr11-chr11-20925|CTCF	chr11	46889750	46891538	chr11	46917897	46920097	28353	46890644	46918997	170	240	118	196	129.38	179.767	7	6.17372	1	3	2.75155	0	2.33333	1	0.0237198	0.00338854	2.80735	2.62614	0.000594185
loop_chr11-chr11-20928|control|loop_chr11-chr11-20928|CTCF	chr11	10789999	10793816	chr11	11019541	11024295	230010	1.07919e+07	11021918	220	245	217	155	165.45	183.337	8	7.01227	1	2.75	2.53242	0.5	2.90909	1	0.0126132	0.00157666	3	2.80988	8.32411e-05
loop_chr11-chr11-20970|control|loop_chr11-chr11-20970|CTCF	chr11	118435127	118436528	chr11	118467250	118470231	32913	1.18436e+08	1.18469e+08	265	301	329	292	197.585	223.11	7	6.17372	1	1	0.964958	0.75	7	1	0.0215871	0.00308387	2.80735	2.62614	0.000594185
loop_chr11-chr11-20996|control|loop_chr11-chr11-20996|CTCF	chr11	27183821	27188492	chr11	27496002	27500934	312312	2.71862e+07	27498468	588	691	510	537	422.56	492.889	12	10.3231	2	8	7.01227	0.75	1.5	2	0.0168866	0.00281444	2.58496	2.36781	4.64981e-05
loop_chr11-chr11-21021|control|loop_chr11-chr11-21021|CTCF	chr11	5250058	5253287	chr11	5287313	5290277	37122.5	5.25167e+06	5288795	251	312	261	322	187.617	230.88	7	6.17372	1	3	2.75155	0.75	2.33333	1	0.0152744	0.00218206	2.80735	2.62614	0.000594185
loop_chr11-chr11-21024|control|loop_chr11-chr11-21024|CTCF	chr11	126310387	126312710	chr11	126390274	126394018	80597.5	1.26312e+08	126392146	168	274	112	272	127.928	203.981	10	8.6754	0	3	2.75155	0.25	3.33333	0	0.0222738	0.00222738	inf	inf	3.03127e-10
loop_chr11-chr11-21035|control|loop_chr11-chr11-21035|CTCF	chr11	62570845	62574566	chr11	62620739	62624457	49892.5	6.25727e+07	62622598	499	232	492	234	361.331	174.047	8	7.01227	1	2.25	2.09129	1.25	3.55556	0.8	0.0145326	0.00181658	3	2.80988	0.000320128
loop_chr11-chr11-21092|control|loop_chr11-chr11-21092|CTCF	chr11	62803311	62806592	chr11	62861981	62862908	57493	6.2805e+07	6.28624e+07	336	276	269	122	247.79	205.4	7	6.17372	1	0.5	0.498186	1	7	1	0.0224797	0.00321139	2.80735	2.62614	0.000594185
loop_chr11-chr11-21106|control|loop_chr11-chr11-21106|CTCF	chr11	10302564	10304722	chr11	10320796	10323610	18560	10303643	10322203	151	229	138	164	115.551	171.9	5	4.47891	0	1.5	1.42056	0.25	3.33333	0	0.0135896	0.00271792	inf	inf	0.00013337
loop_chr11-chr11-21128|control|loop_chr11-chr11-21128|CTCF	chr11	64447127	64453299	chr11	64647882	64654933	201194	64450213	6.46514e+07	206	207	191	156	155.393	156.112	7	6.17372	0	1.75	1.64556	0.5	4	0	0.00715379	0.00102197	inf	inf	1.41649e-05
loop_chr11-chr11-21214|control|loop_chr11-chr11-21214|CTCF	chr11	62751819	62755719	chr11	62853483	62862908	104426	62753769	6.28582e+07	413	1072	412	939	301.684	749.291	9	7.84597	1	0.75	0.733405	0.75	9	1	0.00912733	0.00101415	3.16992	2.97195	8.32411e-05
loop_chr11-chr11-21236|control|loop_chr11-chr11-21236|CTCF	chr11	22243925	22245945	chr11	22302860	22305136	59063	22244935	22303998	214	286	119	251	161.144	212.493	11	9.50099	0	2.75	2.53242	0.25	4	0	0.0346016	0.0031456	inf	inf	8.3964e-12
loop_chr11-chr11-21268|control|loop_chr11-chr11-21268|CTCF	chr11	65204494	65205713	chr11	65253087	65254926	48903	6.52051e+07	6.5254e+07	87	142	46	81	68.2944	108.973	5	4.47891	0	1.75	1.64556	0	2.85714	0	0.0220953	0.00441907	inf	inf	1e-300
loop_chr11-chr11-21297|control|loop_chr11-chr11-21297|CTCF	chr11	67420075	67423791	chr11	67469168	67470278	47790	67421933	67469723	175	189	153	177	133.007	143.138	5	4.47891	0	0.25	0.257202	0	5	0	0.0140007	0.00280015	inf	inf	1e-300
loop_chr11-chr11-21330|control|loop_chr11-chr11-21330|CTCF	chr11	102365471	102368681	chr11	102492773	102496897	127759	102367076	102494835	230	377	192	338	172.615	276.55	7	6.17372	1	2.75	2.53242	0.5	2.54545	1	0.0128981	0.00184258	2.80735	2.62614	0.000594185
loop_chr11-chr11-21364|control|loop_chr11-chr11-21364|CTCF	chr11	65204608	65207113	chr11	65224908	65226134	19660.5	6.52059e+07	65225521	108	162	78	144	83.9362	123.567	5	4.47891	0	1	0.964958	0.25	5	0	0.0181098	0.00362195	inf	inf	0.00013337
loop_chr11-chr11-21368|control|loop_chr11-chr11-21368|CTCF	chr11	86453036	86457310	chr11	86607788	86609902	153672	86455173	86608845	294	381	311	270	218.158	279.348	6	5.3296	0	1.5	1.42056	0.5	4	0	0.0126927	0.00211545	inf	inf	0.000172116
loop_chr11-chr11-21387|control|loop_chr11-chr11-21387|CTCF	chr11	65988470	65989616	chr11	66022374	66023308	33798	65989043	66022841	183	103	69	102	138.801	80.2259	5	4.47891	0	0.5	0.498186	0.25	5	0	0.0324844	0.00649688	inf	inf	0.00013337
loop_chr11-chr11-21485|control|loop_chr11-chr11-21485|CTCF	chr11	58574926	58579968	chr11	58672148	58676378	96816	58577447	58674263	663	288	604	231	473.821	213.91	12	10.3231	2	3.75	3.40415	1.25	3.2	1.6	0.0174894	0.00291491	2.58496	2.36781	4.64981e-05
loop_chr11-chr11-21504|control|loop_chr11-chr11-21504|CTCF	chr11	62589226	62595178	chr11	62694336	62697011	103472	62592202	6.26957e+07	802	146	673	126	568.139	111.899	7	6.17372	1	1	0.964958	0.75	7	1	0.0109649	0.00156642	2.80735	2.62614	0.000594185
loop_chr11-chr11-21547|control|loop_chr11-chr11-21547|CTCF	chr11	74448292	74456267	chr11	74569418	74573246	119052	7.44523e+07	74571332	552	224	519	141	397.849	168.318	15	12.7715	0	1.75	1.64556	0.25	8.57143	0	0.0171738	0.00114492	inf	inf	9.88077e-17
loop_chr11-chr11-21613|control|loop_chr11-chr11-21613|CTCF	chr11	9313194	9316144	chr11	9459675	9466008	148172	9314669	9.46284e+06	440	405	406	415	320.467	296.108	7	6.17372	1	0.5	0.498186	0.5	7	1	0.0101901	0.00145573	2.80735	2.62614	0.000594185
loop_chr11-chr11-21628|control|loop_chr11-chr11-21628|CTCF	chr11	59558802	59561822	chr11	59680551	59681718	120822	59560312	5.96811e+07	229	350	216	310	171.9	257.628	6	5.3296	0	0.75	0.733405	0	6	0	0.019365	0.00322749	inf	inf	1e-300
loop_chr11-chr11-21649|control|loop_chr11-chr11-21649|CTCF	chr11	34051982	34054080	chr11	34071825	34074430	20096.5	34053031	3.40731e+07	248	275	315	278	185.477	204.691	7	6.17372	1	2.5	2.31236	1	2.8	1	0.0201137	0.00287338	2.80735	2.62614	0.000594185
loop_chr11-chr11-21667|control|loop_chr11-chr11-21667|CTCF	chr11	32959373	32965077	chr11	33063337	33068274	103580	32962225	3.30658e+07	431	321	407	274	314.212	237.228	16	13.5824	3	5.25	4.69227	1	3.04762	3	0.0203192	0.00380984	2.41504	2.1787	1.6149e-05
loop_chr11-chr11-21679|control|loop_chr11-chr11-21679|CTCF	chr11	33870694	33874150	chr11	33970264	33971742	98581	33872422	33971003	403	283	414	183	294.713	210.366	8	7.01227	1	1	0.964958	0.25	8	1	0.0219108	0.00273886	3	2.80988	8.32411e-05
loop_chr11-chr11-21704|control|loop_chr11-chr11-21704|CTCF	chr11	65366415	65368258	chr11	65467452	65469121	100950	6.53673e+07	6.54683e+07	241	193	233	147	180.481	146.026	7	6.17372	0	2.25	2.09129	0	3.11111	0	0.0269347	0.00384781	inf	inf	1e-300
loop_chr11-chr11-21731|control|loop_chr11-chr11-21731|CTCF	chr11	62589845	62593752	chr11	62705125	62709198	115363	6.25918e+07	6.27072e+07	675	230	590	246	481.997	172.615	6	5.3296	0	2.25	2.09129	0	2.66667	0	0.0101605	0.00169342	inf	inf	1e-300
loop_chr11-chr11-21792|control|loop_chr11-chr11-21792|CTCF	chr11	33833677	33836402	chr11	33857443	33858460	22912	3.3835e+07	3.3858e+07	278	219	269	166	206.82	164.733	7	6.17372	0	1	0.964958	0.75	7	0	0.0252792	0.00361131	inf	inf	0.000130554
loop_chr11-chr11-21803|control|loop_chr11-chr11-21803|CTCF	chr11	5203958	5207703	chr11	5273701	5277599	69819.5	5.20583e+06	5275650	363	543	253	559	266.747	391.659	11	9.50099	2	4.25	3.83578	0.75	2.58824	2	0.019449	0.00353618	2.45943	2.24808	0.000237447
loop_chr11-chr11-21820|control|loop_chr11-chr11-21820|CTCF	chr11	124069121	124074680	chr11	124187780	124197006	120492	1.24072e+08	124192393	631	1053	494	1073	451.984	736.62	28	23.1622	10	8	7.01227	3.5	3.5	2.85714	0.025592	0.00914002	1.48543	1.21177	0.000295737
loop_chr11-chr11-21985|control|loop_chr11-chr11-21985|CTCF	chr11	25981673	25984149	chr11	26276132	26278521	294416	25982911	2.62773e+07	253	294	179	245	189.042	218.158	7	6.17372	1	2.75	2.53242	0.25	2.54545	1	0.0194439	0.0027777	2.80735	2.62614	0.000594185
loop_chr11-chr11-22005|control|loop_chr11-chr11-22005|CTCF	chr11	62726133	62733070	chr11	62879495	62884421	152356	6.27296e+07	62881958	569	516	529	552	409.527	373.063	10	8.6754	1	4.5	4.0507	0.25	2.22222	1	0.0113913	0.00113913	3.32193	3.11693	1.02492e-05
loop_chr11-chr11-22022|control|loop_chr11-chr11-22022|CTCF	chr11	74947086	74957380	chr11	74987031	74991386	36975.5	74952233	7.49892e+07	830	439	812	420	587.043	319.772	23	19.1999	6	8.5	7.42969	4.5	2.70588	1.33333	0.0212172	0.00553492	1.9386	1.67806	1.7597e-05
loop_chr11-chr11-22045|control|loop_chr11-chr11-22045|CTCF	chr11	12109838	12120456	chr11	12235022	12238159	121444	12115147	1.22366e+07	1067	193	1047	117	745.958	146.026	16	13.5824	3	3.25	2.96984	1	4.92308	3	0.0157191	0.00294733	2.41504	2.1787	1.6149e-05
loop_chr11-chr11-22050|control|loop_chr11-chr11-22050|CTCF	chr11	33158441	33163047	chr11	33317794	33326405	161356	33160744	3.33221e+07	856	835	916	819	604.57	590.415	21	17.6042	7	6.75	5.96324	1.75	3.11111	4	0.0214711	0.00715704	1.58496	1.33049	0.000958183
loop_chr11-chr11-22057|control|loop_chr11-chr11-22057|CTCF	chr11	82717734	82721968	chr11	82864159	82868413	146435	82719851	82866286	338	499	306	414	249.196	361.331	13	11.1421	0	7	6.17372	0.5	1.85714	0	0.0206969	0.00159207	inf	inf	7.74084e-12
loop_chr11-chr11-22069|control|loop_chr11-chr11-22069|CTCF	chr11	63477961	63481452	chr11	63633321	63639450	156679	6.34797e+07	6.36364e+07	268	427	254	329	199.718	311.43	17	14.3909	4	4.75	4.26507	2.5	3.57895	1.6	0.0238804	0.00561892	2.08746	1.84708	7.63284e-05
loop_chr11-chr11-22089|control|loop_chr11-chr11-22089|CTCF	chr11	72470056	72471962	chr11	72572612	72575765	103180	72471009	7.25742e+07	174	112	175	91	132.282	86.8988	5	4.47891	0	2.5	2.31236	0.25	2	0	0.0133559	0.00267118	inf	inf	0.00013337
loop_chr11-chr11-22091|control|loop_chr11-chr11-22091|CTCF	chr11	118195683	118199549	chr11	118287557	118296032	94178.5	118197616	1.18292e+08	230	595	226	496	172.615	427.356	12	10.3231	0	4.75	4.26507	0.75	2.52632	0	0.0131401	0.00109501	inf	inf	7.86336e-09
loop_chr11-chr11-22102|control|loop_chr11-chr11-22102|CTCF	chr11	66700961	66704729	chr11	66833975	66836175	132230	66702845	66835075	168	271	189	250	127.928	201.85	7	6.17372	1	2.5	2.31236	0.5	2.8	1	0.0158503	0.00226433	2.80735	2.62614	0.000594185
loop_chr11-chr11-22111|control|loop_chr11-chr11-22111|CTCF	chr11	6437595	6441892	chr11	6481241	6482467	42110.5	6.43974e+06	6481854	245	190	207	148	183.337	143.86	7	6.17372	1	1	0.964958	1	7	1	0.0171274	0.00244677	2.80735	2.62614	0.000594185
loop_chr11-chr11-22225|control|loop_chr11-chr11-22225|CTCF	chr11	32805880	32809454	chr11	32891769	32895429	85932	32807667	32893599	255	521	216	514	190.467	376.51	5	4.47891	0	4	3.62028	0.25	1.25	0	0.00934028	0.00186806	inf	inf	0.00013337
loop_chr11-chr11-22319|control|loop_chr11-chr11-22319|CTCF	chr11	36287561	36293824	chr11	36488186	36495366	201084	3.62907e+07	36491776	629	637	531	536	450.618	456.083	16	13.5824	3	9	7.84597	1.75	1.77778	1.71429	0.0160839	0.00301574	2.41504	2.1787	1.6149e-05
loop_chr11-chr11-22337|control|loop_chr11-chr11-22337|CTCF	chr11	3853000	3857464	chr11	3925819	3932812	74083.5	3855232	3.92932e+06	450	500	476	459	327.41	362.022	7	6.17372	1	3.75	3.40415	0.5	1.86667	1	0.00825649	0.0011795	2.80735	2.62614	0.000594185
loop_chr11-chr11-22365|control|loop_chr11-chr11-22365|CTCF	chr11	119533824	119534484	chr11	119582578	119586338	50304	119534154	119584458	165	199	83	222	125.748	150.353	5	4.47891	0	0.5	0.498186	0.25	5	0	0.0152868	0.00305736	inf	inf	0.00013337
loop_chr11-chr11-22400|control|loop_chr11-chr11-22400|CTCF	chr11	43311867	43313306	chr11	43419276	43422046	108074	4.33126e+07	43420661	309	310	286	222	228.762	229.468	6	5.3296	0	3.25	2.96984	0	1.84615	0	0.0192637	0.00321062	inf	inf	1e-300
loop_chr11-chr11-22408|control|loop_chr11-chr11-22408|CTCF	chr11	126351833	126356683	chr11	126389402	126393084	36985	126354258	126391243	277	271	308	275	206.11	201.85	7	6.17372	1	2.5	2.31236	0.75	2.8	1	0.011087	0.00158386	2.80735	2.62614	0.000594185
loop_chr11-chr11-22415|control|loop_chr11-chr11-22415|CTCF	chr11	108117069	108124232	chr11	108652625	108658261	534792	1.08121e+08	108655443	752	407	648	316	534.307	297.502	9	7.84597	0	3.5	3.18735	0.5	2.57143	0	0.00950243	0.00105583	inf	inf	1.00238e-06
loop_chr11-chr11-22464|control|loop_chr11-chr11-22464|CTCF	chr11	18113755	18117863	chr11	18202246	18204908	87768	18115809	18203577	181	102	181	63	137.353	79.4828	7	6.17372	0	3.5	3.18735	0	2	0	0.0139726	0.00199609	inf	inf	1e-300
loop_chr11-chr11-22476|control|loop_chr11-chr11-22476|CTCF	chr11	36288142	36293293	chr11	36506429	36511130	218062	3.62907e+07	3.65088e+07	551	419	456	464	397.161	305.863	8	7.01227	1	3.5	3.18735	1.25	2.28571	0.8	0.0109732	0.00137165	3	2.80988	0.000320128
loop_chr11-chr11-22481|control|loop_chr11-chr11-22481|CTCF	chr11	110200023	110206482	chr11	110372023	110380538	173028	1.10203e+08	1.10376e+08	406	505	347	546	296.805	365.474	19	16.0014	5	8	7.01227	3.5	2.375	1.42857	0.0171468	0.00451233	1.926	1.6782	6.90082e-05
loop_chr11-chr11-22492|control|loop_chr11-chr11-22492|CTCF	chr11	14299391	14309011	chr11	14414048	14420383	113014	14304201	1.44172e+07	664	473	538	399	474.503	343.353	21	17.6042	3	8.25	7.22112	1.75	2.54545	1.71429	0.0177865	0.00254093	2.80735	2.55288	2.16478e-08
loop_chr11-chr11-22566|control|loop_chr11-chr11-22566|CTCF	chr11	122629235	122635664	chr11	122779061	122781862	148012	1.22632e+08	1.2278e+08	231	173	227	117	173.331	131.557	9	7.84597	1	3.75	3.40415	0.25	2.4	1	0.0131768	0.00146409	3.16992	2.97195	8.32411e-05
loop_chr11-chr11-22601|control|loop_chr11-chr11-22601|CTCF	chr11	73526570	73535496	chr11	73597454	73599249	67318.5	73531033	7.35984e+07	632	376	662	364	452.667	275.85	11	9.50099	2	0.25	0.257202	1.75	11	1.14286	0.0138652	0.00252094	2.45943	2.24808	0.000237447
loop_chr11-chr11-22603|control|loop_chr11-chr11-22603|CTCF	chr11	62619438	62624713	chr11	62676782	62679505	56068	6.26221e+07	6.26781e+07	267	279	291	279	199.007	207.529	8	7.01227	1	3	2.75155	0.5	2.66667	1	0.0135169	0.00168961	3	2.80988	8.32411e-05
loop_chr11-chr11-22622|control|loop_chr11-chr11-22622|CTCF	chr11	107562274	107568363	chr11	107683337	107690161	121430	1.07565e+08	107686749	658	328	671	265	470.413	242.159	23	19.1999	0	9.5	8.26119	0.75	2.42105	0	0.0240696	0.0010465	inf	inf	1.70575e-20
loop_chr11-chr11-22654|control|loop_chr11-chr11-22654|CTCF	chr11	86952218	86958749	chr11	87288084	87294385	335751	8.69555e+07	8.72912e+07	650	477	694	447	464.956	346.121	19	16.0014	0	6.5	5.75241	1.25	2.92308	0	0.0200091	0.00105311	inf	inf	5.24918e-13
loop_chr11-chr11-22673|control|loop_chr11-chr11-22673|CTCF	chr11	65271107	65280467	chr11	65312720	65319099	40122.5	65275787	6.53159e+07	333	231	339	226	245.679	173.331	13	11.1421	3	4.5	4.0507	2	2.88889	1.5	0.0111618	0.0025758	2.11548	1.89298	0.000292337
loop_chr11-chr11-22699|control|loop_chr11-chr11-22699|CTCF	chr11	65995130	66001562	chr11	66067538	66074249	72547.5	65998346	6.60709e+07	329	483	360	437	242.863	350.273	8	7.01227	1	3.75	3.40415	0.5	2.13333	1	0.00822553	0.00102819	3	2.80988	8.32411e-05
loop_chr11-chr11-22706|control|loop_chr11-chr11-22706|CTCF	chr11	33159766	33170050	chr11	33326814	33331073	164036	33164908	3.33289e+07	1152	463	1130	349	802.535	336.426	21	17.6042	3	6.5	5.75241	2.5	3.23077	1.2	0.0195134	0.00278763	2.80735	2.55288	2.16478e-08
loop_chr11-chr11-22755|control|loop_chr11-chr11-22755|CTCF	chr11	86938902	86942434	chr11	86978404	86981744	39406	86940668	86980074	514	189	465	149	371.684	143.138	5	4.47891	0	1.75	1.64556	0	2.85714	0	0.0098323	0.00196646	inf	inf	1e-300
loop_chr11-chr11-22787|control|loop_chr11-chr11-22787|CTCF	chr11	19931821	19940338	chr11	20125951	20136373	195082	1.99361e+07	20131162	386	364	311	333	282.844	267.447	11	9.50099	1	5.75	5.11759	1	1.91304	1	0.00784881	0.000713528	3.45943	3.24808	1.1252e-06
loop_chr11-chr11-22825|control|loop_chr11-chr11-22825|CTCF	chr11	73236600	73245583	chr11	73287024	73290699	47770	7.32411e+07	7.32889e+07	351	165	359	187	258.33	125.748	7	6.17372	1	1.25	1.19382	0	5.6	1	0.00747311	0.00106759	2.80735	2.62614	0.000594185
loop_chr11-chr11-23226|control|loop_chr11-chr11-23226|CTCF	chr11	43311867	43317427	chr11	43381147	43382432	67142.5	43314647	4.33818e+07	745	228	672	220	529.562	171.184	9	7.84597	1	0.5	0.498186	0.5	9	1	0.017768	0.00197422	3.16992	2.97195	8.32411e-05
loop_chr11-chr11-23280|control|loop_chr11-chr11-23280|CTCF	chr11	393325	395783	chr11	404346	408277	11757.5	394554	406312	71	33	80	27	56.2605	27.0918	5	4.47891	0	1.75	1.64556	0.25	2.85714	0	0.0105756	0.00211512	inf	inf	0.00013337
loop_chr11-chr11-23350|control|loop_chr11-chr11-23350|CTCF	chr11	14535904	14539481	chr11	14906652	14911025	371146	1.45377e+07	1.49088e+07	196	270	212	200	148.19	201.139	7	6.17372	0	2	1.86907	0	3.5	0	0.0118987	0.00169981	inf	inf	1e-300
loop_chr11-chr11-23459|control|loop_chr11-chr11-23459|CTCF	chr11	34362902	34366962	chr11	34467344	34468804	103142	34364932	34468074	181	280	121	152	137.353	208.239	16	13.5824	0	0.75	0.733405	0	16	0	0.0391696	0.0024481	inf	inf	1e-300
loop_chr11-chr11-23467|control|loop_chr11-chr11-23467|CTCF	chr11	63836516	63840534	chr11	63942056	63946800	105903	63838525	63944428	498	335	417	267	360.641	247.086	13	11.1421	2	6.75	5.96324	1	1.92593	2	0.0200497	0.00308457	2.70044	2.47795	8.30822e-06
loop_chr20-chr20-30718|control|loop_chr20-chr20-30718|CTCF	chr20	35991037	35999045	chr20	36136729	36141483	144065	35995041	36139106	540	341	467	319	389.595	251.305	38	30.9939	13	8.25	7.22112	3.5	4.60606	3.71429	0.0402377	0.0137655	1.54749	1.25347	3.78938e-05
loop_chr20-chr20-30722|control|loop_chr20-chr20-30722|CTCF	chr20	25222715	25224646	chr20	25245466	25247377	22741	2.52237e+07	2.52464e+07	282	152	244	112	209.657	116.281	7	6.17372	1	2.25	2.09129	0.5	3.11111	1	0.0246212	0.00351731	2.80735	2.62614	0.000594185
loop_chr20-chr20-30753|control|loop_chr20-chr20-30753|CTCF	chr20	59519485	59520980	chr20	59524157	59527200	5446	5.95202e+07	5.95257e+07	108	173	37	104	83.9362	131.557	14	11.9581	0	5.75	5.11759	2.25	2.43478	0	0.04169	0.00297786	inf	inf	2.42218e-05
loop_chr20-chr20-30779|control|loop_chr20-chr20-30779|CTCF	chr20	38925315	38929670	chr20	38961129	38963539	34841.5	3.89275e+07	38962334	437	420	476	367	318.383	306.559	17	14.3909	5	3	2.75155	2	5.66667	2.5	0.0339586	0.00998782	1.76553	1.52515	0.00069799
loop_chr20-chr20-30808|control|loop_chr20-chr20-30808|CTCF	chr20	62899803	62901042	chr20	62907424	62907891	7235	6.29004e+07	6.29077e+07	246	97	166	38	184.05	75.7624	9	7.84597	1	1.25	1.19382	0.25	7.2	1	0.0712905	0.00792117	3.16992	2.97195	8.32411e-05
loop_chr20-chr20-30840|control|loop_chr20-chr20-30840|CTCF	chr20	2754714	2757013	chr20	2851844	2853140	96628.5	2.75586e+06	2852492	129	192	77	151	99.4372	145.304	9	7.84597	1	0.75	0.733405	0	9	1	0.0338308	0.00375897	3.16992	2.97195	8.32411e-05
loop_chr20-chr20-30855|control|loop_chr20-chr20-30855|CTCF	chr20	40989840	40992273	chr20	41093317	41096154	103679	4.09911e+07	4.10947e+07	486	234	339	131	352.347	175.478	14	11.9581	3	5.5	4.90515	2	2.54545	1.5	0.0358993	0.0076927	2.22239	1.99496	0.000292337
loop_chr20-chr20-30945|control|loop_chr20-chr20-30945|CTCF	chr20	59013915	59014293	chr20	59021096	59021366	7127	59014104	59021231	110	169	93	160	85.4181	128.654	6	5.3296	0	2.25	2.09129	0.5	2.66667	0	0.125125	0.0208542	inf	inf	0.000172116
loop_chr20-chr20-31000|control|loop_chr20-chr20-31000|CTCF	chr20	45362107	45364140	chr20	45435136	45438364	73626.5	4.53631e+07	45436750	379	206	380	223	277.949	155.393	15	12.7715	4	1.5	1.42056	0	10	4	0.0385293	0.0102745	1.90689	1.67486	0.000915229
loop_chr20-chr20-31042|control|loop_chr20-chr20-31042|CTCF	chr20	5556722	5558452	chr20	5787187	5788605	230309	5557587	5787896	264	288	198	252	196.874	213.91	8	7.01227	0	3	2.75155	0.25	2.66667	0	0.0343418	0.00429273	inf	inf	9.73452e-09
loop_chr20-chr20-31045|control|loop_chr20-chr20-31045|CTCF	chr20	34872774	34877169	chr20	34959667	34962004	85864	3.4875e+07	3.49608e+07	390	238	414	176	285.638	178.337	5	4.47891	0	1.75	1.64556	0.25	2.85714	0	0.0100368	0.00200736	inf	inf	0.00013337
loop_chr20-chr20-31069|control|loop_chr20-chr20-31069|CTCF	chr20	31458906	31463040	chr20	31501779	31505045	42439	31460973	31503412	217	154	191	121	163.297	117.74	12	10.3231	0	2	1.86907	0	6	0	0.0219138	0.00182615	inf	inf	1e-300
loop_chr20-chr20-31088|control|loop_chr20-chr20-31088|CTCF	chr20	44575362	44576702	chr20	44609145	44610595	33838	44576032	44609870	297	227	225	241	220.281	170.467	7	6.17372	1	3	2.75155	0.5	2.33333	1	0.0339049	0.00484355	2.80735	2.62614	0.000594185
loop_chr20-chr20-31099|control|loop_chr20-chr20-31099|CTCF	chr20	1185960	1186006	chr20	1190990	1191782	5403	1185983	1191386	64	171	40	191	50.9576	130.106	5	4.47891	0	0	0	0	5	0	0.0806296	0.0161259	inf	inf	1e-300
loop_chr20-chr20-31122|control|loop_chr20-chr20-31122|CTCF	chr20	35615772	35617982	chr20	35696549	35701270	82032.5	35616877	3.56989e+07	477	373	405	373	346.121	273.751	16	13.5824	4	4.5	4.0507	0.5	3.55556	4	0.0311955	0.00779888	2	1.76366	0.000273717
loop_chr20-chr20-31126|control|loop_chr20-chr20-31126|CTCF	chr20	4012786	4015906	chr20	4070410	4074095	57906.5	4014346	4.07225e+06	556	269	466	193	400.598	200.429	18	15.1972	1	8.25	7.22112	1.5	2.18182	0.666667	0.0357448	0.00198582	4.16992	3.92573	8.23972e-11
loop_chr20-chr20-31163|control|loop_chr20-chr20-31163|CTCF	chr20	49915531	49915939	chr20	49927934	49929030	12747	49915735	49928482	209	183	233	150	157.551	138.801	10	8.6754	0	1.5	1.42056	0	6.66667	0	0.0898505	0.00898505	inf	inf	1e-300
loop_chr20-chr20-31176|control|loop_chr20-chr20-31176|CTCF	chr20	35146142	35148950	chr20	35191764	35195125	45898.5	35147546	3.51934e+07	368	315	367	288	270.25	232.997	9	7.84597	1	4	3.62028	1.5	2.25	0.666667	0.019715	0.00219055	3.16992	2.97195	0.000925992
loop_chr20-chr20-31179|control|loop_chr20-chr20-31179|CTCF	chr20	20661492	20665807	chr20	20824686	20826753	162070	2.06636e+07	2.08257e+07	383	100	313	94	280.747	77.9957	8	7.01227	0	2.25	2.09129	0	3.55556	0	0.0169395	0.00211744	inf	inf	1e-300
loop_chr20-chr20-31183|control|loop_chr20-chr20-31183|CTCF	chr20	23414206	23415024	chr20	23419566	23420158	5247	23414615	23419862	110	136	128	103	85.4181	104.577	8	7.01227	0	3	2.75155	0.25	2.66667	0	0.0766724	0.00958405	inf	inf	9.73452e-09
loop_chr20-chr20-31185|control|loop_chr20-chr20-31185|CTCF	chr20	32110442	32111189	chr20	32120245	32121157	9885.5	3.21108e+07	32120701	88	108	68	87	69.0429	83.9362	7	6.17372	1	1.5	1.42056	1	4.66667	1	0.057019	0.00814558	2.80735	2.62614	0.000594185
loop_chr20-chr20-31225|control|loop_chr20-chr20-31225|CTCF	chr20	49131942	49135103	chr20	49215729	49218171	83427.5	4.91335e+07	49216950	181	204	133	211	137.353	153.954	9	7.84597	0	5	4.47891	0.25	1.8	0	0.0217065	0.00241184	inf	inf	9.73452e-09
loop_chr20-chr20-31242|control|loop_chr20-chr20-31242|CTCF	chr20	18412860	18416086	chr20	18507460	18508162	93338	18414473	18507811	383	435	240	394	280.747	316.993	9	7.84597	0	0.75	0.733405	0	9	0	0.0309627	0.0034403	inf	inf	1e-300
loop_chr20-chr20-31267|control|loop_chr20-chr20-31267|CTCF	chr20	5125159	5129132	chr20	5190394	5193149	64626	5.12715e+06	5.19177e+06	398	192	412	162	291.224	145.304	13	11.1421	1	5.25	4.69227	1	2.47619	1	0.0261111	0.00200855	3.70044	3.47795	1.00478e-08
loop_chr20-chr20-31304|control|loop_chr20-chr20-31304|CTCF	chr20	34535975	34539075	chr20	34708142	34710752	171922	34537525	34709447	128	154	90	155	98.7019	117.74	7	6.17372	0	2.75	2.53242	0	2.54545	0	0.0165665	0.00236664	inf	inf	1e-300
loop_chr20-chr20-31359|control|loop_chr20-chr20-31359|CTCF	chr20	25294411	25295008	chr20	25310136	25310601	15659	2.52947e+07	2.53104e+07	121	189	29	173	93.5469	143.138	6	5.3296	0	1.75	1.64556	0.25	3.42857	0	0.0763475	0.0127246	inf	inf	6.61171e-06
loop_chr20-chr20-31377|control|loop_chr20-chr20-31377|CTCF	chr20	3888061	3889474	chr20	3915487	3917097	27524.5	3.88877e+06	3916292	393	166	338	162	287.734	126.475	5	4.47891	0	1.5	1.42056	0	3.33333	0	0.0223512	0.00447023	inf	inf	1e-300
loop_chr20-chr20-31383|control|loop_chr20-chr20-31383|CTCF	chr20	32336871	32337335	chr20	32354750	32355977	18260.5	32337103	3.23554e+07	190	179	59	188	143.86	135.905	6	5.3296	0	0	0	0	6	0	0.0479486	0.00799143	inf	inf	1e-300
loop_chr20-chr20-31394|control|loop_chr20-chr20-31394|CTCF	chr20	23091563	23093022	chr20	23131911	23133561	40443.5	2.30923e+07	23132736	226	396	221	407	169.751	289.828	5	4.47891	0	2	1.86907	0.25	2.5	0	0.0217329	0.00434658	inf	inf	0.00013337
loop_chr20-chr20-31470|control|loop_chr20-chr20-31470|CTCF	chr20	45043162	45045000	chr20	45094337	45096785	51480	45044081	45095561	261	162	166	127	194.74	123.567	8	7.01227	0	1.25	1.19382	0.25	6.4	0	0.0252235	0.00315294	inf	inf	9.73452e-09
loop_chr20-chr20-31487|control|loop_chr20-chr20-31487|CTCF	chr20	45322883	45326430	chr20	45361905	45364230	38411	4.53247e+07	4.53631e+07	220	402	115	401	165.45	294.015	9	7.84597	0	2.5	2.31236	0.25	3.6	0	0.0207121	0.00230135	inf	inf	9.73452e-09
loop_chr20-chr20-31509|control|loop_chr20-chr20-31509|CTCF	chr20	53578351	53582280	chr20	53864124	53872486	287990	5.35803e+07	53868305	392	522	345	408	287.035	377.199	11	9.50099	1	3	2.75155	0.25	3.66667	1	0.0120941	0.00109946	3.45943	3.24808	1.1252e-06
loop_chr20-chr20-31546|control|loop_chr20-chr20-31546|CTCF	chr20	208895	211048	chr20	265822	267525	56702	209972	266674	248	263	172	201	185.477	196.163	16	13.5824	2	4.5	4.0507	0.5	3.55556	2	0.0560727	0.00700908	3	2.76366	2.07347e-07
loop_chr20-chr20-31572|control|loop_chr20-chr20-31572|CTCF	chr20	44608476	44618786	chr20	44682141	44685560	70219.5	44613631	4.46839e+07	533	256	578	219	384.777	191.18	8	7.01227	1	1.75	1.64556	0.25	4.57143	1	0.00787443	0.000984304	3	2.80988	8.32411e-05
loop_chr20-chr20-31598|control|loop_chr20-chr20-31598|CTCF	chr20	49909733	49910655	chr20	49928400	49929443	18727.5	49910194	4.99289e+07	165	163	135	143	125.748	124.294	7	6.17372	1	1.75	1.64556	0.75	4	1	0.0481397	0.00687711	2.80735	2.62614	0.000594185
loop_chr20-chr20-31641|control|loop_chr20-chr20-31641|CTCF	chr20	63956432	63956637	chr20	63968377	63969276	12292	6.39565e+07	6.39688e+07	131	39	139	38	100.907	31.7713	6	5.3296	0	0	0	0	6	0	0.073443	0.0122405	inf	inf	1e-300
loop_chr20-chr20-31670|control|loop_chr20-chr20-31670|CTCF	chr20	39049412	39051165	chr20	39080046	39082477	30973	3.90503e+07	3.90813e+07	129	145	131	114	99.4372	111.168	8	7.01227	1	4.5	4.0507	0.75	1.77778	1	0.0258385	0.00322981	3	2.80988	8.32411e-05
loop_chr20-chr20-31707|control|loop_chr20-chr20-31707|CTCF	chr20	656450	657859	chr20	667248	668004	10471.5	657154	667626	150	97	171	93	114.821	75.7624	6	5.3296	0	0.75	0.733405	0.5	6	0	0.0374508	0.00624181	inf	inf	0.000172116
loop_chr20-chr20-31712|control|loop_chr20-chr20-31712|CTCF	chr20	22690415	22694024	chr20	23336784	23343029	647687	2.26922e+07	2.33399e+07	169	308	150	265	128.654	228.056	7	6.17372	0	1	0.964958	0.5	7	0	0.00959961	0.00137137	inf	inf	1.41649e-05
loop_chr20-chr20-31714|control|loop_chr20-chr20-31714|CTCF	chr20	63820871	63824570	chr20	63834365	63835160	12042	6.38227e+07	6.38348e+07	245	76	264	78	183.337	60.0334	8	7.01227	1	0	0	0	8	1	0.0240561	0.00300701	3	2.80988	8.32411e-05
loop_chr20-chr20-31740|control|loop_chr20-chr20-31740|CTCF	chr20	406210	409141	chr20	475787	482273	71354.5	407676	479030	239	446	234	371	179.052	324.634	10	8.6754	0	1	0.964958	0.75	10	0	0.0143501	0.00143501	inf	inf	1.27847e-06
loop_chr20-chr20-31800|control|loop_chr20-chr20-31800|CTCF	chr20	40990502	40991018	chr20	41007416	41008703	17299.5	40990760	4.10081e+07	259	152	138	165	193.316	116.281	7	6.17372	0	0	0	0	7	0	0.0524651	0.00749502	inf	inf	1e-300
loop_chr20-chr20-31809|control|loop_chr20-chr20-31809|CTCF	chr20	62900004	62902197	chr20	63008371	63011167	108668	6.29011e+07	63009769	306	109	234	118	226.643	84.6773	10	8.6754	1	2.25	2.09129	0.75	4.44444	1	0.0270866	0.00270866	3.32193	3.11693	1.02492e-05
loop_chr20-chr20-31846|control|loop_chr20-chr20-31846|CTCF	chr20	9405669	9409139	chr20	9608705	9612334	203116	9407404	9.61052e+06	282	272	211	198	209.657	202.56	25	20.7892	3	7.5	6.59364	0.75	3.33333	3	0.0475895	0.00571074	3.05889	2.7928	8.31442e-11
loop_chr20-chr20-31903|control|loop_chr20-chr20-31903|CTCF	chr20	35446167	35448284	chr20	35462264	35463939	15876	3.54472e+07	3.54631e+07	250	330	217	255	186.904	243.567	13	11.1421	2	3.75	3.40415	2	3.46667	1	0.046328	0.00712738	2.70044	2.47795	8.30822e-06
loop_chr20-chr20-31911|control|loop_chr20-chr20-31911|CTCF	chr20	40990355	40991607	chr20	41076067	41079938	87021.5	40990981	4.1078e+07	353	492	222	424	259.733	356.495	7	6.17372	0	1	0.964958	0.25	7	0	0.0184647	0.00263781	inf	inf	2.73814e-07
loop_chr20-chr20-31947|control|loop_chr20-chr20-31947|CTCF	chr20	52128614	52129946	chr20	52147905	52153847	21596	52129280	52150876	98	250	98	228	76.5072	186.904	8	7.01227	1	1.5	1.42056	0	5.33333	1	0.0148623	0.00185778	3	2.80988	8.32411e-05
loop_chr20-chr20-31948|control|loop_chr20-chr20-31948|CTCF	chr20	44745147	44749116	chr20	44865726	44871198	121330	4.47471e+07	44868462	243	260	171	272	181.909	194.028	8	7.01227	1	4	3.62028	1	2	1	0.0114509	0.00143136	3	2.80988	8.32411e-05
loop_chr20-chr20-31953|control|loop_chr20-chr20-31953|CTCF	chr20	35302673	35304604	chr20	35328963	35330540	26113	3.53036e+07	3.53298e+07	161	223	139	117	122.839	167.601	7	6.17372	1	0.75	0.733405	0.5	7	1	0.0269654	0.0038522	2.80735	2.62614	0.000594185
loop_chr20-chr20-31984|control|loop_chr20-chr20-31984|CTCF	chr20	32671095	32679524	chr20	32771197	32780139	100358	3.26753e+07	32775668	383	280	410	288	280.747	208.239	10	8.6754	1	6	5.3296	1.5	1.66667	0.666667	0.00777935	0.000777935	3.32193	3.11693	0.000169566
loop_chr20-chr20-32006|control|loop_chr20-chr20-32006|CTCF	chr20	38645655	38650873	chr20	38750454	38753116	103521	38648264	38751785	152	219	149	176	116.281	164.733	7	6.17372	0	1	0.964958	0.25	7	0	0.0120044	0.00171491	inf	inf	2.73814e-07
loop_chr20-chr20-32008|control|loop_chr20-chr20-32008|CTCF	chr20	50481780	50486082	chr20	50568311	50571770	86109.5	50483931	5.057e+07	308	357	278	315	228.056	262.54	8	7.01227	0	4.25	3.83578	0.25	1.88235	0	0.0139297	0.00174121	inf	inf	9.73452e-09
loop_chr20-chr20-32020|control|loop_chr20-chr20-32020|CTCF	chr20	2750388	2757284	chr20	2999498	3003898	247862	2753836	3001698	292	288	256	249	216.742	213.91	7	6.17372	0	2.5	2.31236	0	2.8	0	0.00837417	0.00119631	inf	inf	1e-300
loop_chr20-chr20-32035|control|loop_chr20-chr20-32035|CTCF	chr20	3218061	3219024	chr20	3248837	3251526	31639	3.21854e+06	3.25018e+06	88	162	82	147	69.0429	123.567	8	7.01227	0	1.75	1.64556	0	4.57143	0	0.0296024	0.00370031	inf	inf	1e-300
loop_chr20-chr20-32054|control|loop_chr20-chr20-32054|CTCF	chr20	17536357	17538262	chr20	17611707	17618468	77778	1.75373e+07	1.76151e+07	207	150	146	113	156.112	114.821	7	6.17372	1	0.75	0.733405	0	7	1	0.0109156	0.00155937	2.80735	2.62614	0.000594185
loop_chr20-chr20-32079|control|loop_chr20-chr20-32079|CTCF	chr20	1469831	1472813	chr20	1502426	1504254	32018	1471322	1503340	272	187	315	99	202.56	141.693	7	6.17372	1	2.75	2.53242	0	2.54545	1	0.0196662	0.00280946	2.80735	2.62614	0.000594185
loop_chr20-chr20-32108|control|loop_chr20-chr20-32108|CTCF	chr20	44474885	44477941	chr20	44609179	44611124	133738	44476413	4.46102e+07	314	258	324	271	232.291	192.604	13	11.1421	2	2	1.86907	0.25	6.5	2	0.0351281	0.00540432	2.70044	2.47795	8.30822e-06
loop_chr20-chr20-32136|control|loop_chr20-chr20-32136|CTCF	chr20	31660392	31663386	chr20	31715721	31717972	54957.5	31661889	3.17168e+07	246	336	209	391	184.05	247.79	7	6.17372	1	3.25	2.96984	0.5	2.15385	1	0.0180352	0.00257646	2.80735	2.62614	0.000594185
loop_chr20-chr20-32152|control|loop_chr20-chr20-32152|CTCF	chr20	51491161	51493683	chr20	51540134	51543739	49514.5	51492422	5.15419e+07	293	273	308	276	217.45	203.27	9	7.84597	0	3.25	2.96984	1	2.76923	0	0.0198501	0.00220557	inf	inf	8.32411e-05
loop_chr20-chr20-32279|control|loop_chr20-chr20-32279|CTCF	chr20	49891291	49894335	chr20	49909626	49911058	17529	49892813	49910342	127	180	124	164	97.9663	136.63	6	5.3296	0	1	0.964958	0.5	6	0	0.0181146	0.0030191	inf	inf	0.000172116
loop_chr20-chr20-32292|control|loop_chr20-chr20-32292|CTCF	chr20	63737124	63742483	chr20	63864021	63866065	125240	6.37398e+07	63865043	100	287	107	242	77.9957	213.201	8	7.01227	0	0.5	0.498186	0	8	0	0.0146033	0.00182541	inf	inf	1e-300
loop_chr20-chr20-32334|control|loop_chr20-chr20-32334|CTCF	chr20	51378557	51389854	chr20	51593489	51595594	210336	5.13842e+07	5.15945e+07	427	185	426	231	311.43	140.247	10	8.6754	0	1	0.964958	0	10	0	0.0100832	0.00100832	inf	inf	1e-300
loop_chr20-chr20-32354|control|loop_chr20-chr20-32354|CTCF	chr20	25469712	25471123	chr20	25571536	25576301	103501	2.54704e+07	2.55739e+07	106	340	84	297	82.4531	250.602	5	4.47891	0	0.5	0.498186	0	5	0	0.0109403	0.00218807	inf	inf	1e-300
loop_chr20-chr20-32370|control|loop_chr20-chr20-32370|CTCF	chr20	5568779	5571644	chr20	5609491	5610390	39729	5.57021e+06	5.60994e+06	334	257	254	223	246.383	191.892	5	4.47891	0	1	0.964958	0	5	0	0.017951	0.0035902	inf	inf	1e-300
loop_chr20-chr20-32382|control|loop_chr20-chr20-32382|CTCF	chr20	53785564	53788313	chr20	53800136	53801862	14060.5	5.37869e+07	53800999	157	261	151	239	119.927	194.74	7	6.17372	1	0.75	0.733405	0.25	7	1	0.0211385	0.00301978	2.80735	2.62614	0.000594185
loop_chr20-chr20-32421|control|loop_chr20-chr20-32421|CTCF	chr20	62297326	62302558	chr20	62381374	62389786	85638	62299942	62385580	114	200	104	171	88.3782	151.073	8	7.01227	0	2.5	2.31236	0.5	3.2	0	0.00792349	0.000990436	inf	inf	1.00238e-06
loop_chr20-chr20-32460|control|loop_chr20-chr20-32460|CTCF	chr20	1117782	1123495	chr20	1212144	1217140	94003.5	1.12064e+06	1214642	584	423	575	397	419.818	308.647	15	12.7715	2	4.75	4.26507	2	3.15789	1	0.0189283	0.00252377	2.90689	2.67486	1.36462e-06
loop_chr20-chr20-32549|control|loop_chr20-chr20-32549|CTCF	chr20	57088427	57092567	chr20	57344649	57348192	255924	57090497	5.73464e+07	175	287	121	214	133.007	213.201	13	11.1421	1	4.75	4.26507	0.25	2.73684	1	0.0228655	0.00175889	3.70044	3.47795	1.00478e-08
loop_chr20-chr20-32607|control|loop_chr20-chr20-32607|CTCF	chr20	50185087	50188988	chr20	50567694	50572380	383000	5.0187e+07	50570037	266	419	267	385	198.296	305.863	7	6.17372	1	2.5	2.31236	1	2.8	1	0.011016	0.00157372	2.80735	2.62614	0.000594185
loop_chr20-chr20-32625|control|loop_chr20-chr20-32625|CTCF	chr20	2755745	2756396	chr20	2800148	2801798	44902.5	2.75607e+06	2800973	88	260	38	202	69.0429	194.028	5	4.47891	0	2.5	2.31236	0	2	0	0.0293644	0.00587289	inf	inf	1e-300
loop_chr20-chr20-32638|control|loop_chr20-chr20-32638|CTCF	chr20	31823009	31824640	chr20	31846680	31848239	23635	3.18238e+07	3.18475e+07	81	115	73	105	63.7948	89.1175	5	4.47891	0	1.25	1.19382	0	4	0	0.0211811	0.00423621	inf	inf	1e-300
loop_chr20-chr20-32772|control|loop_chr20-chr20-32772|CTCF	chr20	32520352	32527260	chr20	32621543	32636091	105011	32523806	32628817	304	930	271	963	225.23	654.322	12	10.3231	2	4	3.62028	1.25	3	1.6	0.00755789	0.00125965	2.58496	2.36781	4.64981e-05
loop_chr20-chr20-32822|control|loop_chr20-chr20-32822|CTCF	chr20	567401	578235	chr20	623797	627973	53067	572818	625885	554	442	527	433	399.223	321.856	19	16.0014	5	4.75	4.26507	3.5	4	1.42857	0.0171057	0.0045015	1.926	1.6782	6.90082e-05
loop_chr20-chr20-32846|control|loop_chr20-chr20-32846|CTCF	chr20	4117361	4120135	chr20	4164961	4174576	51020.5	4118748	4.16977e+06	193	313	170	312	146.026	231.585	7	6.17372	0	1.5	1.42056	0.25	4.66667	0	0.00763537	0.00109077	inf	inf	2.73814e-07
loop_chr20-chr20-32857|control|loop_chr20-chr20-32857|CTCF	chr20	37268697	37275389	chr20	37377090	37390996	112000	37272043	37384043	473	636	457	587	343.353	455.4	23	19.1999	6	6.5	5.75241	2.5	3.53846	2.4	0.0150894	0.00393636	1.9386	1.67806	1.7597e-05
loop_chr20-chr20-32858|control|loop_chr20-chr20-32858|CTCF	chr20	44676769	44680463	chr20	44733306	44736451	56262.5	44678616	4.47349e+07	181	195	195	132	137.353	147.469	5	4.47891	0	2.75	2.53242	0	1.81818	0	0.00987974	0.00197595	inf	inf	1e-300
loop_chr20-chr20-32872|control|loop_chr20-chr20-32872|CTCF	chr20	2387361	2388890	chr20	2449579	2452402	62865	2.38813e+06	2.45099e+06	105	204	57	184	81.711	153.954	5	4.47891	0	2.5	2.31236	0.25	2	0	0.0155256	0.00310513	inf	inf	0.00013337
loop_chr20-chr20-32877|control|loop_chr20-chr20-32877|CTCF	chr20	53578893	53579580	chr20	53608852	53611900	31139.5	5.35792e+07	53610376	207	485	155	483	156.112	351.656	7	6.17372	0	1.5	1.42056	0	4.66667	0	0.0253265	0.00361808	inf	inf	1e-300
loop_chr20-chr20-32939|control|loop_chr20-chr20-32939|CTCF	chr20	19205934	19208391	chr20	19583665	19584186	376763	1.92072e+07	1.95839e+07	146	79	147	55	111.899	62.2915	6	5.3296	0	0.25	0.257202	0.25	6	0	0.0272267	0.00453778	inf	inf	6.61171e-06
loop_chr20-chr20-32943|control|loop_chr20-chr20-32943|CTCF	chr20	215599	224848	chr20	264982	268351	46443	220224	266666	532	310	439	242	384.088	229.468	12	10.3231	2	2.25	2.09129	1.5	5.33333	1.33333	0.0128517	0.00214194	2.58496	2.36781	4.64981e-05
loop_chr20-chr20-32995|control|loop_chr20-chr20-32995|CTCF	chr20	13817741	13822676	chr20	14050919	14055769	233136	1.38202e+07	14053344	326	446	272	371	240.751	324.634	8	7.01227	1	5	4.47891	1.25	1.6	0.8	0.0110484	0.00138104	3	2.80988	0.000320128
loop_chr20-chr20-33028|control|loop_chr20-chr20-33028|CTCF	chr20	31738834	31741804	chr20	31810637	31813770	71884.5	31740319	3.18122e+07	546	225	537	310	393.723	169.035	5	4.47891	0	1.75	1.64556	0	2.85714	0	0.0110712	0.00221424	inf	inf	1e-300
loop_chr20-chr20-33082|control|loop_chr20-chr20-33082|CTCF	chr20	24991482	24996496	chr20	25177377	25180625	185012	24993989	25179001	404	144	408	103	295.41	110.437	5	4.47891	0	1	0.964958	0	5	0	0.00817811	0.00163562	inf	inf	1e-300
loop_chr20-chr20-33095|control|loop_chr20-chr20-33095|CTCF	chr20	3217458	3219880	chr20	3272646	3279647	57477.5	3218669	3.27615e+06	129	311	122	287	99.4372	230.174	5	4.47891	0	2.75	2.53242	0.25	1.81818	0	0.00717049	0.0014341	inf	inf	0.00013337
loop_chr20-chr20-33159|control|loop_chr20-chr20-33159|CTCF	chr20	43561153	43567564	chr20	43690956	43693023	127631	4.35644e+07	4.3692e+07	215	152	207	165	161.862	116.281	5	4.47891	0	0	0	0.25	5	0	0.00796975	0.00159395	inf	inf	0.00013337
loop_chr20-chr20-33358|control|loop_chr20-chr20-33358|CTCF	chr20	62010485	62012862	chr20	62136614	62142528	127898	6.20117e+07	62139571	80	294	59	217	63.0434	218.158	6	5.3296	0	0	0	0.25	6	0	0.00977941	0.0016299	inf	inf	6.61171e-06
loop_chr20-chr20-33398|control|loop_chr20-chr20-33398|CTCF	chr20	37378459	37383036	chr20	37526453	37529752	147355	3.73807e+07	3.75281e+07	236	477	226	441	176.908	346.121	5	4.47891	0	1	0.964958	0	5	0	0.00857892	0.00171578	inf	inf	1e-300
loop_chr20-chr20-33455|control|loop_chr20-chr20-33455|CTCF	chr20	3115275	3118874	chr20	3173279	3178383	58756.5	3.11707e+06	3175831	208	342	142	333	156.831	252.008	9	7.84597	1	2.75	2.53242	0.75	3.27273	1	0.0139747	0.00155274	3.16992	2.97195	8.32411e-05
loop_chr1-chr1-33533|control|loop_chr1-chr1-33533|CTCF	chr1	110412662	110412810	chr1	110459751	110460400	47339.5	110412736	1.1046e+08	171	101	113	94	130.106	78.7394	11	9.50099	2	0.25	0.257202	0	11	2	0.18651	0.033911	2.45943	2.24808	0.000237447
loop_chr1-chr1-33550|control|loop_chr1-chr1-33550|CTCF	chr1	212011908	212012674	chr1	212034956	212035342	22858	212012291	212035149	318	500	196	312	235.113	362.022	23	19.1999	5	7.5	6.59364	2.25	3.06667	2.22222	0.269801	0.0586524	2.20163	1.9411	1.4017e-06
loop_chr1-chr1-33562|control|loop_chr1-chr1-33562|CTCF	chr1	205273191	205273796	chr1	205325159	205327658	52915	2.05273e+08	2.05326e+08	120	384	107	389	92.8094	281.446	16	13.5824	4	0	0	0.25	16	4	0.0696573	0.0174143	2	1.76366	0.000273717
loop_chr1-chr1-33569|control|loop_chr1-chr1-33569|CTCF	chr1	182594041	182606857	chr1	182780035	182792534	185836	182600449	1.82786e+08	1405	2311	1294	2390	969.845	1558.97	198	149.632	70	75	59.2797	35.5	2.64	1.97183	0.105695	0.037367	1.50007	1.09599	1.61832e-16
loop_chr1-chr1-33572|control|loop_chr1-chr1-33572|CTCF	chr1	22976301	22977020	chr1	23181744	23185728	207076	2.29767e+07	23183736	223	222	51	226	167.601	166.884	6	5.3296	0	0	0	0	6	0	0.0172403	0.00287338	inf	inf	1e-300
loop_chr1-chr1-33576|control|loop_chr1-chr1-33576|CTCF	chr1	36148919	36150570	chr1	36281275	36286357	134072	3.61497e+07	36283816	657	848	634	664	469.731	599.179	57	45.6277	9	3.5	3.18735	0.5	16.2857	9	0.114402	0.0180635	2.66296	2.34191	1.11808e-17
loop_chr1-chr1-33593|control|loop_chr1-chr1-33593|CTCF	chr1	31768944	31770472	chr1	31787755	31788313	18326	31769708	31788034	575	257	598	262	413.645	191.892	22	18.4029	7	5.25	4.69227	3.75	4.19048	1.86667	0.14252	0.0453474	1.65208	1.3945	0.000361784
loop_chr1-chr1-33608|control|loop_chr1-chr1-33608|CTCF	chr1	19653358	19654701	chr1	19659389	19660735	6032.5	1.9654e+07	19660062	217	113	243	38	163.297	87.6387	16	13.5824	3	4.25	3.83578	1.5	3.76471	2	0.0804077	0.0150764	2.41504	2.1787	1.6149e-05
loop_chr1-chr1-33672|control|loop_chr1-chr1-33672|CTCF	chr1	157990911	157993700	chr1	158087105	158087931	95212.5	1.57992e+08	158087518	276	167	331	57	205.4	127.202	16	13.5824	3	1	0.964958	0	16	3	0.0598108	0.0112145	2.41504	2.1787	1.6149e-05
loop_chr1-chr1-33679|control|loop_chr1-chr1-33679|CTCF	chr1	51423245	51423939	chr1	51429982	51430328	6563	51423592	51430155	298	322	302	276	220.988	237.933	13	11.1421	3	1.75	1.64556	1.25	7.42857	2.4	0.168919	0.0389813	2.11548	1.89298	0.000292337
loop_chr1-chr1-33698|control|loop_chr1-chr1-33698|CTCF	chr1	36099334	36100435	chr1	36134663	36135233	35063.5	3.60999e+07	36134948	196	255	195	137	148.19	190.467	17	14.3909	4	2.25	2.09129	0.5	7.55556	4	0.13748	0.0323483	2.08746	1.84708	7.63284e-05
loop_chr1-chr1-33733|control|loop_chr1-chr1-33733|CTCF	chr1	44608748	44610953	chr1	44651342	44654278	42959.5	4.46099e+07	44652810	270	231	240	176	201.139	173.331	13	11.1421	2	4.5	4.0507	0.5	2.88889	2	0.0341715	0.00525715	2.70044	2.47795	8.30822e-06
loop_chr1-chr1-33736|control|loop_chr1-chr1-33736|CTCF	chr1	224113376	224118481	chr1	224332675	224334342	217580	2.24116e+08	2.24334e+08	778	398	689	263	551.912	291.224	18	15.1972	3	1.25	1.19382	0.75	14.4	3	0.035919	0.00598649	2.58496	2.34077	6.70386e-07
loop_chr1-chr1-33763|control|loop_chr1-chr1-33763|CTCF	chr1	28881837	28885410	chr1	29031475	29034946	149587	2.88836e+07	2.90332e+07	1208	853	1103	779	839.703	602.549	55	44.0995	13	19	16.0014	4.75	2.89474	2.73684	0.105514	0.0249398	2.08092	1.76225	1.22927e-11
loop_chr1-chr1-33773|control|loop_chr1-chr1-33773|CTCF	chr1	23810566	23811028	chr1	23816442	23817794	6321	23810797	23817118	170	219	70	200	129.38	164.733	10	8.6754	1	1.75	1.64556	0.25	5.71429	1	0.0744957	0.00744957	3.32193	3.11693	1.02492e-05
loop_chr1-chr1-33813|control|loop_chr1-chr1-33813|CTCF	chr1	166909872	166911681	chr1	167054558	167061353	147179	1.66911e+08	1.67058e+08	386	500	267	504	282.844	362.022	27	22.3726	4	3.25	2.96984	1.75	8.30769	2.28571	0.0424064	0.00628243	2.75489	2.48366	3.46399e-10
loop_chr1-chr1-33845|control|loop_chr1-chr1-33845|CTCF	chr1	184803999	184810271	chr1	184979019	184984704	174726	184807135	1.84982e+08	681	764	676	599	486.083	542.436	34	27.8743	8	10.5	9.08865	3.25	3.2381	2.46154	0.038426	0.00904141	2.08746	1.80086	1.03745e-07
loop_chr1-chr1-33861|control|loop_chr1-chr1-33861|CTCF	chr1	55139452	55143036	chr1	55276541	55278012	136032	55141244	5.52773e+07	562	388	473	363	404.72	284.241	22	18.4029	3	5	4.47891	2.5	4.4	1.2	0.0588125	0.00801989	2.87447	2.6169	3.57155e-09
loop_chr1-chr1-33863|control|loop_chr1-chr1-33863|CTCF	chr1	235253272	235254099	chr1	235328647	235329489	75382.5	2.35254e+08	235329068	411	475	235	449	300.29	344.737	15	12.7715	2	4.75	4.26507	0.5	3.15789	2	0.121452	0.0161935	2.90689	2.67486	1.36462e-06
loop_chr1-chr1-33867|control|loop_chr1-chr1-33867|CTCF	chr1	31765027	31765504	chr1	31788080	31788313	22931	3.17653e+07	3.17882e+07	130	219	70	224	100.172	164.733	5	4.47891	0	0.75	0.733405	0	5	0	0.0951656	0.0190331	inf	inf	1e-300
loop_chr1-chr1-33873|control|loop_chr1-chr1-33873|CTCF	chr1	211680415	211682205	chr1	212034458	212036214	354026	211681310	212035336	281	890	209	728	208.948	627.452	8	7.01227	0	2.75	2.53242	0.25	2.90909	0	0.0304873	0.00381092	inf	inf	9.73452e-09
loop_chr1-chr1-33889|control|loop_chr1-chr1-33889|CTCF	chr1	33035747	33037428	chr1	33054589	33056293	18853.5	3.30366e+07	33055441	748	209	742	166	531.596	157.551	18	15.1972	5	5.5	4.90515	2.25	3.27273	2.22222	0.0718592	0.0199609	1.848	1.60381	0.000226254
loop_chr1-chr1-33901|control|loop_chr1-chr1-33901|CTCF	chr1	40862795	40864647	chr1	40950334	40953719	88305.5	40863721	4.0952e+07	687	407	665	423	490.167	297.502	27	22.3726	10	9.75	8.46842	3	2.76923	3.33333	0.0696706	0.0258039	1.43296	1.16173	0.000699651
loop_chr1-chr1-33968|control|loop_chr1-chr1-33968|CTCF	chr1	207876250	207876438	chr1	207884899	207885343	8777	207876344	207885121	122	209	57	185	94.2842	157.551	5	4.47891	0	0.75	0.733405	0	5	0	0.106911	0.0213821	inf	inf	1e-300
loop_chr1-chr1-33994|control|loop_chr1-chr1-33994|CTCF	chr1	46340781	46340827	chr1	46348021	46348587	7500	46340804	46348304	146	244	74	68	111.899	182.623	8	7.01227	0	0	0	0	8	0	0.176647	0.0220809	inf	inf	1e-300
loop_chr1-chr1-33997|control|loop_chr1-chr1-33997|CTCF	chr1	109263636	109265486	chr1	109397228	109400621	134364	109264561	1.09399e+08	194	374	108	353	146.747	274.451	17	14.3909	3	6.25	5.5412	1	2.72	3	0.0438165	0.00773232	2.5025	2.26212	3.40191e-06
loop_chr1-chr1-34009|control|loop_chr1-chr1-34009|CTCF	chr1	99808168	99811394	chr1	100033562	100035670	224835	99809781	100034616	461	374	418	256	335.039	274.451	21	17.6042	4	5.5	4.90515	0.75	3.81818	4	0.0532028	0.0101339	2.39232	2.13785	1.13283e-06
loop_chr1-chr1-34014|control|loop_chr1-chr1-34014|CTCF	chr1	155307348	155310904	chr1	155324064	155324441	15126.5	155309126	1.55324e+08	332	109	299	95	244.975	84.6773	15	12.7715	4	0	0	0	15	4	0.051539	0.0137437	1.90689	1.67486	0.000915229
loop_chr1-chr1-34027|control|loop_chr1-chr1-34027|CTCF	chr1	45011233	45017607	chr1	45296943	45305065	286584	45014420	45301004	991	769	838	767	695.195	545.821	60	47.9154	22	19	16.0014	9	3.15789	2.44444	0.0559334	0.0205089	1.44746	1.12299	2.43895e-06
loop_chr1-chr1-34033|control|loop_chr1-chr1-34033|CTCF	chr1	35450046	35454103	chr1	35544117	35545945	92956.5	3.54521e+07	35545031	467	430	456	235	339.197	313.517	27	22.3726	0	2.5	2.31236	0	10.8	0	0.0619991	0.00229626	inf	inf	1e-300
loop_chr1-chr1-34042|control|loop_chr1-chr1-34042|CTCF	chr1	206068345	206068576	chr1	206075099	206075422	6800	2.06068e+08	2.06075e+08	84	392	91	360	66.0465	287.035	5	4.47891	0	1.75	1.64556	0.25	2.85714	0	0.121963	0.0243926	inf	inf	0.00013337
loop_chr1-chr1-34100|control|loop_chr1-chr1-34100|CTCF	chr1	25904840	25905866	chr1	25996886	25999302	92741	25905353	25998094	225	459	192	456	169.035	333.653	17	14.3909	3	3.75	3.40415	0.5	4.53333	3	0.0667431	0.0117782	2.5025	2.26212	3.40191e-06
loop_chr1-chr1-34103|control|loop_chr1-chr1-34103|CTCF	chr1	34786437	34790118	chr1	34851826	34852741	64006	3.47883e+07	3.48523e+07	476	290	414	170	345.429	215.326	36	29.4361	7	4.5	4.0507	0	8	7	0.10585	0.0205819	2.36257	2.07216	4.3191e-10
loop_chr1-chr1-34105|control|loop_chr1-chr1-34105|CTCF	chr1	44005570	44006921	chr1	44036008	44037976	30746.5	4.40062e+07	44036992	176	372	126	283	133.732	273.051	22	18.4029	4	7	6.17372	2.25	3.14286	1.77778	0.0895744	0.0162862	2.45943	2.20186	2.48178e-07
loop_chr1-chr1-34146|control|loop_chr1-chr1-34146|CTCF	chr1	184803866	184806639	chr1	185166534	185171308	363668	1.84805e+08	185168921	503	781	517	499	364.093	553.942	14	11.9581	2	4	3.62028	1.25	3.5	1.6	0.0250681	0.00358116	2.80735	2.57992	8.30822e-06
loop_chr1-chr1-34154|control|loop_chr1-chr1-34154|CTCF	chr1	111440884	111441817	chr1	111448847	111449457	7801.5	1.11441e+08	111449152	124	451	65	427	95.7578	328.104	10	8.6754	1	3.25	2.96984	0.75	3.07692	1	0.0875795	0.00875795	3.32193	3.11693	1.02492e-05
loop_chr1-chr1-34163|control|loop_chr1-chr1-34163|CTCF	chr1	157310526	157313104	chr1	157366128	157370720	56609	157311815	157368424	492	452	512	473	356.495	328.798	20	16.8037	4	4.5	4.0507	3	4.44444	1.33333	0.0376946	0.00753892	2.32193	2.07071	4.89261e-06
loop_chr1-chr1-34181|control|loop_chr1-chr1-34181|CTCF	chr1	58885041	58885696	chr1	58898672	58898865	13400	5.88854e+07	5.88988e+07	326	93	349	96	240.751	72.7797	8	7.01227	0	0	0	0	8	0	0.127486	0.0159357	inf	inf	1e-300
loop_chr1-chr1-34195|control|loop_chr1-chr1-34195|CTCF	chr1	37602362	37605567	chr1	37681594	37682886	78275.5	3.7604e+07	37682240	263	330	247	197	196.163	243.567	20	16.8037	3	1.5	1.42056	0.25	13.3333	3	0.0601001	0.00901502	2.73697	2.48575	1.2408e-07
loop_chr1-chr1-34201|control|loop_chr1-chr1-34201|CTCF	chr1	7974848	7975630	chr1	7982290	7982900	7356	7975239	7982595	171	124	53	68	130.106	95.7578	12	10.3231	2	3.25	2.96984	0.5	3.69231	2	0.116496	0.019416	2.58496	2.36781	4.64981e-05
loop_chr1-chr1-34204|control|loop_chr1-chr1-34204|CTCF	chr1	40774192	40774788	chr1	40839818	40841603	66220.5	40774490	4.08407e+07	225	321	175	335	169.035	237.228	7	6.17372	0	1	0.964958	0	7	0	0.0397289	0.00567556	inf	inf	1e-300
loop_chr1-chr1-34208|control|loop_chr1-chr1-34208|CTCF	chr1	24687600	24689636	chr1	24829385	24832194	142172	24688618	2.48308e+07	172	428	96	301	130.832	312.126	21	17.6042	1	4.25	3.83578	0.25	4.94118	1	0.0585725	0.00278917	4.39232	4.13785	1.09492e-15
loop_chr1-chr1-34209|control|loop_chr1-chr1-34209|CTCF	chr1	92857753	92860090	chr1	92959408	92960900	101232	9.28589e+07	92960154	414	293	286	258	302.38	217.45	16	13.5824	2	9.25	8.05371	1.75	1.72973	1.14286	0.0564681	0.00705851	3	2.76366	2.07347e-07
loop_chr1-chr1-34246|control|loop_chr1-chr1-34246|CTCF	chr1	32400479	32402148	chr1	32413445	32414594	12706	3.24013e+07	3.2414e+07	292	229	223	180	216.742	171.9	18	15.1972	5	2.75	2.53242	0.75	6.54545	5	0.0863177	0.0239771	1.848	1.60381	0.000226254
loop_chr1-chr1-34293|control|loop_chr1-chr1-34293|CTCF	chr1	85104444	85114030	chr1	85253161	85261703	148195	85109237	85257432	777	798	583	761	551.236	565.436	43	34.8722	7	16.5	13.9869	4.5	2.60606	1.55556	0.0320543	0.00521815	2.61891	2.31665	2.08586e-13
loop_chr1-chr1-34298|control|loop_chr1-chr1-34298|CTCF	chr1	204445704	204447029	chr1	204501600	204504887	56877	2.04446e+08	2.04503e+08	191	466	114	402	144.582	338.504	19	16.0014	4	3.25	2.96984	0.25	5.84615	4	0.0556715	0.0117203	2.24793	2.00013	4.89261e-06
loop_chr1-chr1-34312|control|loop_chr1-chr1-34312|CTCF	chr1	44793411	44794489	chr1	44819012	44821060	26086	44793950	44820036	336	463	187	402	247.79	336.426	20	16.8037	6	3.75	3.40415	0	5.33333	6	0.0864588	0.0259376	1.73697	1.48575	0.000509098
loop_chr1-chr1-34325|control|loop_chr1-chr1-34325|CTCF	chr1	174160234	174160522	chr1	174166966	174167358	6784	174160378	174167162	204	176	183	152	153.954	133.732	7	6.17372	1	2	1.86907	0.5	3.5	1	0.13911	0.0198728	2.80735	2.62614	0.000594185
loop_chr1-chr1-34329|control|loop_chr1-chr1-34329|CTCF	chr1	161215197	161215243	chr1	161225642	161226144	10673	161215220	161225893	85	343	75	264	66.7962	252.711	5	4.47891	0	0	0	0	5	0	0.123298	0.0246597	inf	inf	1e-300
loop_chr1-chr1-34400|control|loop_chr1-chr1-34400|CTCF	chr1	204506607	204507018	chr1	204516471	204516517	9681.5	2.04507e+08	204516494	243	178	262	170	181.909	135.181	8	7.01227	1	0	0	0	8	1	0.23656	0.0295701	3	2.80988	8.32411e-05
loop_chr1-chr1-34405|control|loop_chr1-chr1-34405|CTCF	chr1	111506238	111509280	chr1	111653834	111658198	148257	111507759	111656016	457	604	357	546	332.266	433.52	34	27.8743	4	8	7.01227	1.5	4.25	2.66667	0.0620388	0.00729868	3.08746	2.80086	3.53183e-14
loop_chr1-chr1-34437|control|loop_chr1-chr1-34437|CTCF	chr1	44655658	44656018	chr1	44674028	44674689	18520.5	44655838	4.46744e+07	144	908	32	924	110.437	639.55	9	7.84597	0	2	1.86907	1.25	4.5	0	0.11912	0.0132356	inf	inf	0.000320128
loop_chr1-chr1-34448|control|loop_chr1-chr1-34448|CTCF	chr1	44005342	44006301	chr1	44046036	44048116	41254.5	4.40058e+07	44047076	164	306	110	269	125.021	226.643	7	6.17372	1	0.5	0.498186	0	7	1	0.0311269	0.0044467	2.80735	2.62614	0.000594185
loop_chr1-chr1-34472|control|loop_chr1-chr1-34472|CTCF	chr1	45511311	45513418	chr1	45570178	45570913	58181	4.55124e+07	4.55705e+07	211	168	185	112	158.988	127.928	9	7.84597	0	1	0.964958	0	9	0	0.0427944	0.00475493	inf	inf	1e-300
loop_chr1-chr1-34483|control|loop_chr1-chr1-34483|CTCF	chr1	39398616	39398793	chr1	39410875	39411148	12307	3.93987e+07	3.9411e+07	194	198	191	72	146.747	149.632	5	4.47891	0	1	0.964958	0	5	0	0.15015	0.03003	inf	inf	1e-300
loop_chr1-chr1-34518|control|loop_chr1-chr1-34518|CTCF	chr1	23809382	23811028	chr1	23915281	23917394	106132	23810205	2.39163e+07	283	361	141	291	210.366	265.345	15	12.7715	2	6.25	5.5412	0.5	2.4	2	0.0539246	0.00718995	2.90689	2.67486	1.36462e-06
loop_chr1-chr1-34546|control|loop_chr1-chr1-34546|CTCF	chr1	156144663	156147712	chr1	156192287	156195654	47783	1.56146e+08	1.56194e+08	256	408	175	385	191.18	298.199	7	6.17372	1	2.25	2.09129	0.5	3.11111	1	0.0147435	0.00210622	2.80735	2.62614	0.000594185
loop_chr1-chr1-34619|control|loop_chr1-chr1-34619|CTCF	chr1	28882235	28885410	chr1	29156086	29158369	273405	2.88838e+07	2.91572e+07	1131	631	1037	659	788.575	451.984	7	6.17372	1	1.25	1.19382	0.25	5.6	1	0.0173314	0.00247591	2.80735	2.62614	0.000594185
loop_chr1-chr1-34630|control|loop_chr1-chr1-34630|CTCF	chr1	207082753	207086971	chr1	207401722	207408499	320248	207084862	2.07405e+08	583	781	594	599	419.132	553.942	21	17.6042	1	7	6.17372	1.25	3	0.8	0.0258103	0.00122906	4.39232	4.13785	3.84296e-14
loop_chr1-chr1-34657|control|loop_chr1-chr1-34657|CTCF	chr1	165392646	165393292	chr1	165588400	165596394	199428	165392969	165592397	292	598	301	604	216.742	429.411	29	23.9506	10	0.75	0.733405	0.25	29	10	0.0453579	0.0156406	1.53605	1.26006	0.000295737
loop_chr1-chr1-34685|control|loop_chr1-chr1-34685|CTCF	chr1	46333238	46335962	chr1	46347231	46348506	13268.5	46334600	4.63479e+07	208	312	156	114	156.831	230.88	15	12.7715	0	1.5	1.42056	0	10	0	0.0506883	0.00337922	inf	inf	1e-300
loop_chr1-chr1-34698|control|loop_chr1-chr1-34698|CTCF	chr1	43762528	43764286	chr1	43934703	43935604	171746	43763407	4.39352e+07	350	158	259	135	257.628	120.655	12	10.3231	1	3	2.75155	0.75	4	1	0.0609861	0.00508218	3.58496	3.36781	1.11425e-07
loop_chr1-chr1-34721|control|loop_chr1-chr1-34721|CTCF	chr1	93018590	93023112	chr1	93060461	93063457	41108	93020851	93061959	436	260	366	220	317.688	194.028	12	10.3231	0	4.25	3.83578	0	2.82353	0	0.0215699	0.00179749	inf	inf	1e-300
loop_chr1-chr1-34731|control|loop_chr1-chr1-34731|CTCF	chr1	212149905	212155135	chr1	212283955	212285286	132100	212152520	2.12285e+08	685	498	718	479	488.806	360.641	14	11.9581	3	0.25	0.257202	2	14	1.5	0.0288354	0.00617902	2.22239	1.99496	0.000292337
loop_chr1-chr1-34758|control|loop_chr1-chr1-34758|CTCF	chr1	65412599	65412943	chr1	65420702	65420748	7954	65412771	65420725	315	124	318	119	232.997	95.7578	5	4.47891	0	0	0	0	5	0	0.17325	0.03465	inf	inf	1e-300
loop_chr1-chr1-34761|control|loop_chr1-chr1-34761|CTCF	chr1	37922895	37923098	chr1	37936006	37936343	13178	3.7923e+07	3.79362e+07	389	106	305	34	284.94	82.4531	5	4.47891	0	2.5	2.31236	0.25	2	0	0.125125	0.025025	inf	inf	0.00013337
loop_chr1-chr1-34778|control|loop_chr1-chr1-34778|CTCF	chr1	39701677	39702463	chr1	39719773	39721991	18812	39702070	39720882	330	338	243	349	243.567	249.196	26	21.5816	7	1.5	1.42056	1.25	17.3333	5.6	0.116961	0.0314895	1.89308	1.62437	1.44953e-05
loop_chr1-chr1-34779|control|loop_chr1-chr1-34779|CTCF	chr1	111223036	111223484	chr1	111229942	111229988	6705	111223260	111229965	164	111	175	92	125.021	86.1586	5	4.47891	0	0	0	0	5	0	0.136776	0.0273553	inf	inf	1e-300
loop_chr1-chr1-34819|control|loop_chr1-chr1-34819|CTCF	chr1	67534573	67535749	chr1	67759406	67761356	225220	67535161	67760381	340	479	309	423	250.602	347.505	20	16.8037	4	9	7.84597	2.5	2.22222	1.6	0.0864588	0.0172918	2.32193	2.07071	4.89261e-06
loop_chr1-chr1-34833|control|loop_chr1-chr1-34833|CTCF	chr1	39816987	39818104	chr1	39901873	39903918	85350	3.98175e+07	3.99029e+07	189	282	179	269	143.138	209.657	10	8.6754	0	2.25	2.09129	0.25	4.44444	0	0.0427372	0.00427372	inf	inf	3.03127e-10
loop_chr1-chr1-34840|control|loop_chr1-chr1-34840|CTCF	chr1	173428350	173434661	chr1	173822595	173826097	392840	1.73432e+08	173824346	883	888	942	816	622.745	626.107	26	21.5816	9	5.25	4.69227	3.25	4.95238	2.76923	0.0358047	0.0123939	1.53051	1.2618	0.000439252
loop_chr1-chr1-34849|control|loop_chr1-chr1-34849|CTCF	chr1	156143534	156146515	chr1	156212269	156214637	68428.5	1.56145e+08	156213453	245	376	193	376	183.337	275.85	8	7.01227	1	1.75	1.64556	0.75	4.57143	1	0.0202109	0.00252636	3	2.80988	8.32411e-05
loop_chr1-chr1-34881|control|loop_chr1-chr1-34881|CTCF	chr1	67534673	67536012	chr1	67560667	67561952	25967	6.75353e+07	6.75613e+07	320	174	299	167	236.523	132.282	5	4.47891	0	1.5	1.42056	0	3.33333	0	0.0257498	0.00514997	inf	inf	1e-300
loop_chr1-chr1-34884|control|loop_chr1-chr1-34884|CTCF	chr1	39102300	39103097	chr1	39191128	39193047	89389	3.91027e+07	3.91921e+07	279	604	168	524	207.529	433.52	8	7.01227	0	0.25	0.257202	0.75	8	0	0.0398042	0.00497552	inf	inf	1.3789e-05
loop_chr1-chr1-34891|control|loop_chr1-chr1-34891|CTCF	chr1	34785785	34792553	chr1	34841564	34849338	56282	34789169	34845451	613	1393	543	1430	439.679	961.943	52	41.8023	22	34	27.8743	11.75	1.52941	1.87234	0.0483223	0.020444	1.24101	0.926078	0.000187086
loop_chr1-chr1-34929|control|loop_chr1-chr1-34929|CTCF	chr1	180514327	180517055	chr1	180862584	180864986	348094	180515691	180863785	771	554	645	457	547.175	399.223	27	22.3726	9	10.5	9.08865	4.5	2.57143	2	0.0711238	0.0237079	1.58496	1.31373	0.000174951
loop_chr1-chr1-34969|control|loop_chr1-chr1-34969|CTCF	chr1	181083813	181085873	chr1	181140071	181143569	56977	181084843	181141820	435	603	398	597	316.993	432.835	13	11.1421	2	4.25	3.83578	1.25	3.05882	1.6	0.0316077	0.00486273	2.70044	2.47795	8.30822e-06
loop_chr1-chr1-34987|control|loop_chr1-chr1-34987|CTCF	chr1	183469065	183471926	chr1	183621383	183623753	152072	1.8347e+08	183622568	640	345	554	261	458.131	254.116	5	4.47891	0	2	1.86907	0.25	2.5	0	0.0129168	0.00258335	inf	inf	0.00013337
loop_chr1-chr1-34999|control|loop_chr1-chr1-34999|CTCF	chr1	180251261	180253851	chr1	180477441	180478787	225558	180252556	180478114	237	301	191	164	177.623	223.11	9	7.84597	0	2.75	2.53242	0	3.27273	0	0.0308998	0.00343331	inf	inf	1e-300
loop_chr1-chr1-35074|control|loop_chr1-chr1-35074|CTCF	chr1	161119256	161120621	chr1	161130921	161133292	12168	1.6112e+08	1.61132e+08	233	536	135	524	174.762	386.842	21	17.6042	7	3.25	2.96984	5.5	6.46154	1.27273	0.0759593	0.0253198	1.58496	1.33049	0.000958183
loop_chr1-chr1-35087|control|loop_chr1-chr1-35087|CTCF	chr1	230144482	230144807	chr1	230150179	230150356	5623	2.30145e+08	2.3015e+08	146	223	131	210	111.899	167.601	5	4.47891	0	1.25	1.19382	0.25	4	0	0.134597	0.0269194	inf	inf	0.00013337
loop_chr1-chr1-35175|control|loop_chr1-chr1-35175|CTCF	chr1	112715277	112715726	chr1	112802041	112806279	88658.5	1.12716e+08	112804160	170	184	203	205	129.38	139.524	7	6.17372	1	0.5	0.498186	0	7	1	0.0201823	0.00288319	2.80735	2.62614	0.000594185
loop_chr1-chr1-35178|control|loop_chr1-chr1-35178|CTCF	chr1	111507777	111508088	chr1	111515775	111516517	8213.5	1.11508e+08	111516146	241	187	204	151	180.481	141.693	8	7.01227	1	2.5	2.31236	0.5	3.2	1	0.102667	0.0128333	3	2.80988	8.32411e-05
loop_chr1-chr1-35195|control|loop_chr1-chr1-35195|CTCF	chr1	181082338	181085205	chr1	181165713	181167593	82881.5	1.81084e+08	181166653	476	433	440	403	345.429	315.603	9	7.84597	0	1	0.964958	0	9	0	0.0256207	0.00284675	inf	inf	1e-300
loop_chr1-chr1-35203|control|loop_chr1-chr1-35203|CTCF	chr1	44798789	44800487	chr1	45010113	45014887	212862	44799638	45012500	551	814	368	686	397.161	576.245	11	9.50099	1	1.25	1.19382	0	8.8	1	0.022968	0.002088	3.45943	3.24808	1.1252e-06
loop_chr1-chr1-35218|control|loop_chr1-chr1-35218|CTCF	chr1	54714808	54720207	chr1	54764544	54765848	47688.5	5.47175e+07	54765196	490	549	467	515	355.113	395.786	12	10.3231	2	2.5	2.31236	0.25	4.8	2	0.0241925	0.00403208	2.58496	2.36781	4.64981e-05
loop_chr1-chr1-35221|control|loop_chr1-chr1-35221|CTCF	chr1	151195542	151197180	chr1	151250827	151255311	56708	151196361	151253069	155	486	67	409	118.469	352.347	13	11.1421	1	3.25	2.96984	0.25	4	1	0.0286958	0.00220737	3.70044	3.47795	1.00478e-08
loop_chr1-chr1-35222|control|loop_chr1-chr1-35222|CTCF	chr1	156090730	156091205	chr1	156096115	156097439	5809.5	1.56091e+08	156096777	161	115	107	124	122.839	89.1175	7	6.17372	1	0.25	0.257202	0.5	7	1	0.0525818	0.00751168	2.80735	2.62614	0.000594185
loop_chr1-chr1-35260|control|loop_chr1-chr1-35260|CTCF	chr1	28893505	28894214	chr1	28913811	28914510	20301	2.88939e+07	2.89142e+07	251	432	110	418	187.617	314.907	6	5.3296	0	2.25	2.09129	0.25	2.66667	0	0.057586	0.00959767	inf	inf	6.61171e-06
loop_chr1-chr1-35279|control|loop_chr1-chr1-35279|CTCF	chr1	46302957	46305834	chr1	46347231	46348587	43513.5	4.63044e+07	46347909	746	317	674	120	530.24	234.407	21	17.6042	1	3.5	3.18735	0	6	1	0.0670408	0.00319242	4.39232	4.13785	1.09492e-15
loop_chr1-chr1-35304|control|loop_chr1-chr1-35304|CTCF	chr1	37945954	37949118	chr1	38009030	38009977	61967.5	37947536	3.80095e+07	688	564	677	429	490.847	406.094	7	6.17372	0	0	0	0	7	0	0.0230101	0.00328716	inf	inf	1e-300
loop_chr1-chr1-35311|control|loop_chr1-chr1-35311|CTCF	chr1	46477025	46479725	chr1	46522264	46524307	44910.5	46478375	4.65233e+07	294	344	277	339	218.158	253.414	17	14.3909	5	7.75	6.80311	2	2.19355	2.5	0.0484355	0.0142457	1.76553	1.52515	0.00069799
loop_chr1-chr1-35315|control|loop_chr1-chr1-35315|CTCF	chr1	168161056	168161713	chr1	168178667	168179182	17540	1.68161e+08	1.68179e+08	145	297	143	289	111.168	220.281	5	4.47891	0	1.25	1.19382	0	4	0	0.0576515	0.0115303	inf	inf	1e-300
loop_chr1-chr1-35329|control|loop_chr1-chr1-35329|CTCF	chr1	109088978	109090189	chr1	109112042	109112955	22915	1.0909e+08	1.09112e+08	240	284	176	174	179.767	211.075	12	10.3231	1	3.75	3.40415	0.25	3.2	1	0.0763475	0.00636229	3.58496	3.36781	1.11425e-07
loop_chr1-chr1-35407|control|loop_chr1-chr1-35407|CTCF	chr1	206633503	206635189	chr1	206662725	206664859	29446	206634346	206663792	282	374	251	385	209.657	274.451	13	11.1421	2	2.75	2.53242	0.25	4.72727	2	0.0459884	0.00707514	2.70044	2.47795	8.30822e-06
loop_chr1-chr1-35437|control|loop_chr1-chr1-35437|CTCF	chr1	155091248	155095823	chr1	155167139	155168716	74392	1.55094e+08	1.55168e+08	266	101	295	68	198.296	78.7394	16	13.5824	1	1.25	1.19382	0.5	12.8	1	0.0351457	0.0021966	4	3.76366	6.35978e-11
loop_chr1-chr1-35492|control|loop_chr1-chr1-35492|CTCF	chr1	54069879	54070415	chr1	54081611	54082231	11774	54070147	54081921	241	303	149	265	180.481	224.523	9	7.84597	1	2.75	2.53242	0.5	3.27273	1	0.105209	0.0116899	3.16992	2.97195	8.32411e-05
loop_chr1-chr1-35497|control|loop_chr1-chr1-35497|CTCF	chr1	204429437	204433293	chr1	204501904	204504333	71753.5	204431365	2.04503e+08	283	411	247	354	210.366	300.29	18	15.1972	4	4.75	4.26507	3	3.78947	1.33333	0.0387022	0.00860049	2.16992	1.92573	1.99317e-05
loop_chr1-chr1-35503|control|loop_chr1-chr1-35503|CTCF	chr1	37889391	37893796	chr1	37972893	37977072	83389	3.78916e+07	3.7975e+07	646	230	573	205	462.227	172.615	8	7.01227	1	2.75	2.53242	1.25	2.90909	0.8	0.0125941	0.00157427	3	2.80988	0.000320128
loop_chr1-chr1-35509|control|loop_chr1-chr1-35509|CTCF	chr1	36447588	36449046	chr1	36492264	36493051	44340.5	36448317	3.64927e+07	381	603	283	607	279.348	432.835	8	7.01227	1	0.5	0.498186	0	8	1	0.0481551	0.00601938	3	2.80988	8.32411e-05
loop_chr1-chr1-35544|control|loop_chr1-chr1-35544|CTCF	chr1	167399863	167404047	chr1	167532910	167534345	131672	167401955	1.67534e+08	782	316	573	313	554.618	233.702	14	11.9581	3	1.75	1.64556	0.25	8	3	0.0336695	0.0072149	2.22239	1.99496	0.000292337
loop_chr1-chr1-35553|control|loop_chr1-chr1-35553|CTCF	chr1	30801467	30802443	chr1	30910561	30911709	109180	30801955	30911135	146	197	194	147	111.899	148.911	12	10.3231	2	3.25	2.96984	0.5	3.69231	2	0.0763475	0.0127246	2.58496	2.36781	4.64981e-05
loop_chr1-chr1-35571|control|loop_chr1-chr1-35571|CTCF	chr1	167599995	167600777	chr1	167627153	167628516	27448.5	167600386	1.67628e+08	186	593	131	611	140.97	425.986	11	9.50099	1	1.5	1.42056	0	7.33333	1	0.0693001	0.00630001	3.45943	3.24808	1.1252e-06
loop_chr1-chr1-35599|control|loop_chr1-chr1-35599|CTCF	chr1	89519772	89520776	chr1	89597096	89600764	78656	89520274	89598930	248	486	96	338	185.477	352.347	12	10.3231	0	1	0.964958	0	12	0	0.0347094	0.00289245	inf	inf	1e-300
loop_chr1-chr1-35623|control|loop_chr1-chr1-35623|CTCF	chr1	94521361	94525245	chr1	94800665	94809383	281721	94523303	94805024	280	806	207	688	208.239	570.842	11	9.50099	0	6.25	5.5412	1.25	1.76	0	0.0117956	0.00107233	inf	inf	6.71095e-06
loop_chr1-chr1-35660|control|loop_chr1-chr1-35660|CTCF	chr1	155001563	155002000	chr1	155016744	155018179	15680	1.55002e+08	1.55017e+08	103	223	91	132	80.2259	167.601	7	6.17372	1	0	0	0	7	1	0.0505313	0.00721876	2.80735	2.62614	0.000594185
loop_chr1-chr1-35670|control|loop_chr1-chr1-35670|CTCF	chr1	9873411	9876031	chr1	9941689	9943907	68077	9874721	9942798	138	311	157	242	106.044	230.174	9	7.84597	0	3.25	2.96984	0.25	2.76923	0	0.0251388	0.0027932	inf	inf	9.73452e-09
loop_chr1-chr1-35690|control|loop_chr1-chr1-35690|CTCF	chr1	48107777	48112420	chr1	48197815	48205026	91322	4.81101e+07	4.82014e+07	339	494	229	392	249.899	357.877	26	21.5816	7	6.5	5.75241	1.75	4	4	0.0296399	0.00797997	1.89308	1.62437	1.44953e-05
loop_chr1-chr1-35740|control|loop_chr1-chr1-35740|CTCF	chr1	92967985	92969383	chr1	92993931	92994708	25635.5	92968684	9.29943e+07	368	194	279	198	270.25	146.747	10	8.6754	1	3.25	2.96984	0.25	3.07692	1	0.0621311	0.00621311	3.32193	3.11693	1.02492e-05
loop_chr1-chr1-35746|control|loop_chr1-chr1-35746|CTCF	chr1	39192315	39193427	chr1	39257640	39259440	65669	39192871	39258540	385	407	386	269	282.145	297.502	13	11.1421	3	4.25	3.83578	0.5	3.05882	3	0.0603282	0.0139219	2.11548	1.89298	0.000292337
loop_chr1-chr1-35762|control|loop_chr1-chr1-35762|CTCF	chr1	27856207	27859255	chr1	27978343	27981661	122271	27857731	27980002	292	300	222	246	216.742	222.403	14	11.9581	2	4.25	3.83578	0.5	3.29412	2	0.0297187	0.00424553	2.80735	2.57992	8.30822e-06
loop_chr1-chr1-35804|control|loop_chr1-chr1-35804|CTCF	chr1	7982118	7983152	chr1	8012604	8017105	32219.5	7982635	8.01485e+06	149	387	92	306	114.091	283.542	9	7.84597	0	1	0.964958	0.5	9	0	0.0219732	0.00244147	inf	inf	1.00238e-06
loop_chr1-chr1-35808|control|loop_chr1-chr1-35808|CTCF	chr1	24688598	24689071	chr1	24693828	24695913	6036	2.46888e+07	2.46949e+07	110	159	41	158	85.4181	121.383	8	7.01227	0	0.5	0.498186	0.25	8	0	0.0422627	0.00528284	inf	inf	9.73452e-09
loop_chr1-chr1-35809|control|loop_chr1-chr1-35809|CTCF	chr1	47190149	47195407	chr1	47261672	47263260	69688	47192778	47262466	392	243	388	184	287.035	181.909	10	8.6754	1	2.5	2.31236	0.5	4	1	0.0197393	0.00197393	3.32193	3.11693	1.02492e-05
loop_chr1-chr1-35831|control|loop_chr1-chr1-35831|CTCF	chr1	155003025	155004807	chr1	155016709	155018123	13500	155003916	155017416	203	220	197	130	153.234	165.45	10	8.6754	1	3.75	3.40415	0.25	2.66667	1	0.0422826	0.00422826	3.32193	3.11693	1.02492e-05
loop_chr1-chr1-35850|control|loop_chr1-chr1-35850|CTCF	chr1	45359657	45360818	chr1	45492919	45493923	133184	4.53602e+07	45493421	145	147	116	90	111.168	112.63	5	4.47891	0	1.75	1.64556	0	2.85714	0	0.031209	0.00624181	inf	inf	1e-300
loop_chr1-chr1-35856|control|loop_chr1-chr1-35856|CTCF	chr1	205789361	205794019	chr1	205971824	205980461	184452	205791690	2.05976e+08	441	467	308	547	321.162	339.197	21	17.6042	4	4.25	3.83578	2	4.94118	2	0.0213452	0.00406574	2.39232	2.13785	1.13283e-06
loop_chr1-chr1-35876|control|loop_chr1-chr1-35876|CTCF	chr1	39700401	39702837	chr1	39799056	39800600	98209	39701619	39799828	442	379	327	316	321.856	277.949	8	7.01227	1	2.5	2.31236	0.25	3.2	1	0.0271628	0.00339536	3	2.80988	8.32411e-05
loop_chr1-chr1-35878|control|loop_chr1-chr1-35878|CTCF	chr1	91164931	91167401	chr1	91278190	91283476	114667	91166166	91280833	287	475	200	394	213.201	344.737	10	8.6754	1	0.25	0.257202	0	10	1	0.0174233	0.00174233	3.32193	3.11693	1.02492e-05
loop_chr1-chr1-35896|control|loop_chr1-chr1-35896|CTCF	chr1	39203347	39206154	chr1	39258095	39260163	54378.5	3.92048e+07	39259129	597	416	575	278	428.726	303.774	10	8.6754	1	4	3.62028	0.75	2.5	1	0.02772	0.002772	3.32193	3.11693	1.02492e-05
loop_chr1-chr1-35919|control|loop_chr1-chr1-35919|CTCF	chr1	206606575	206607254	chr1	206612318	206612892	5690.5	2.06607e+08	206612605	228	235	95	232	171.184	176.193	11	9.50099	2	4.25	3.83578	1	2.58824	2	0.118634	0.0215699	2.45943	2.24808	0.000237447
loop_chr1-chr1-35920|control|loop_chr1-chr1-35920|CTCF	chr1	28517194	28519992	chr1	28600770	28604337	83960.5	28518593	2.86026e+07	296	117	294	95	219.573	90.5951	6	5.3296	0	2	1.86907	0	3	0	0.0127386	0.0021231	inf	inf	1e-300
loop_chr1-chr1-35944|control|loop_chr1-chr1-35944|CTCF	chr1	16048573	16049232	chr1	16055238	16056273	6853	1.60489e+07	1.60558e+07	72	155	75	115	57.016	118.469	8	7.01227	1	1.25	1.19382	0.25	6.4	1	0.0638182	0.00797728	3	2.80988	8.32411e-05
loop_chr1-chr1-35948|control|loop_chr1-chr1-35948|CTCF	chr1	225473911	225485821	chr1	225765679	225778375	292161	225479866	225772027	802	1433	749	1372	568.139	988.271	50	40.2674	15	19	16.0014	6.5	2.63158	2.30769	0.0274598	0.00823794	1.73697	1.42465	6.48905e-08
loop_chr1-chr1-36018|control|loop_chr1-chr1-36018|CTCF	chr1	3561012	3566762	chr1	3618800	3624285	57655.5	3563887	3.62154e+06	110	171	135	159	85.4181	130.106	5	4.47891	0	3	2.75155	0.25	1.66667	0	0.00601402	0.0012028	inf	inf	0.00013337
loop_chr1-chr1-36026|control|loop_chr1-chr1-36026|CTCF	chr1	169464292	169471062	chr1	169545393	169548383	79211	169467677	169546888	742	280	667	210	527.528	208.239	9	7.84597	0	3.25	2.96984	0.25	2.76923	0	0.0124612	0.00138458	inf	inf	9.73452e-09
loop_chr1-chr1-36032|control|loop_chr1-chr1-36032|CTCF	chr1	53877822	53880714	chr1	53948045	53949597	69553	53879268	53948821	250	190	192	127	186.904	143.86	10	8.6754	0	1.75	1.64556	0	5.71429	0	0.0304084	0.00304084	inf	inf	1e-300
loop_chr1-chr1-36062|control|loop_chr1-chr1-36062|CTCF	chr1	149961984	149967294	chr1	150048551	150052002	85637.5	149964639	1.5005e+08	410	294	427	234	299.593	218.158	16	13.5824	1	5.5	4.90515	0.75	2.90909	1	0.0246794	0.00154246	4	3.76366	6.35978e-11
loop_chr1-chr1-36086|control|loop_chr1-chr1-36086|CTCF	chr1	30719195	30719598	chr1	30782340	30784366	63956.5	3.07194e+07	30783353	182	274	132	265	138.077	203.981	6	5.3296	0	0	0	0	6	0	0.0333804	0.00556341	inf	inf	1e-300
loop_chr1-chr1-36087|control|loop_chr1-chr1-36087|CTCF	chr1	212061252	212071622	chr1	212453139	212458055	389160	212066437	212455597	1267	396	1101	430	878.776	289.828	17	14.3909	4	3.75	3.40415	1.75	4.53333	2.28571	0.0150288	0.00353618	2.08746	1.84708	7.63284e-05
loop_chr1-chr1-36092|control|loop_chr1-chr1-36092|CTCF	chr1	85172733	85173163	chr1	85179632	85181788	7762	85172948	85180710	166	232	160	192	126.475	174.047	7	6.17372	1	1.25	1.19382	1	5.6	1	0.0365795	0.00522564	2.80735	2.62614	0.000594185
loop_chr1-chr1-36096|control|loop_chr1-chr1-36096|CTCF	chr1	24198367	24203035	chr1	24386873	24393156	189314	24200701	2.439e+07	309	395	329	334	228.762	289.13	24	19.9953	8	10.75	9.29493	3	2.23256	2.66667	0.029616	0.00987199	1.58496	1.32159	0.000650368
loop_chr1-chr1-36106|control|loop_chr1-chr1-36106|CTCF	chr1	109099734	109101123	chr1	109111194	109113098	11717.5	1.091e+08	109112146	271	338	205	231	201.85	249.196	19	16.0014	4	7.25	6.38385	2.25	2.62069	1.77778	0.0779705	0.0164148	2.24793	2.00013	4.89261e-06
loop_chr1-chr1-36108|control|loop_chr1-chr1-36108|CTCF	chr1	197613585	197620124	chr1	197923287	197924920	307249	1.97617e+08	1.97924e+08	1187	298	972	181	825.774	220.988	14	11.9581	0	1	0.964958	0.5	14	0	0.0231509	0.00165364	inf	inf	7.74084e-12
loop_chr1-chr1-36151|control|loop_chr1-chr1-36151|CTCF	chr1	203340012	203342889	chr1	203486744	203489784	146814	2.03341e+08	203488264	263	161	219	167	196.163	122.839	7	6.17372	1	3.25	2.96984	0.5	2.15385	1	0.0159869	0.00228385	2.80735	2.62614	0.000594185
loop_chr1-chr1-36215|control|loop_chr1-chr1-36215|CTCF	chr1	93850896	93851757	chr1	93871675	93874756	21889	9.38513e+07	9.38732e+07	161	342	109	278	122.839	252.008	7	6.17372	1	0	0	0.5	7	1	0.0239966	0.00342809	2.80735	2.62614	0.000594185
loop_chr1-chr1-36228|control|loop_chr1-chr1-36228|CTCF	chr1	31938569	31939056	chr1	31961272	31961843	22745	3.19388e+07	3.19616e+07	268	143	273	160	199.718	109.705	5	4.47891	0	1.25	1.19382	0	4	0	0.0638635	0.0127727	inf	inf	1e-300
loop_chr1-chr1-36232|control|loop_chr1-chr1-36232|CTCF	chr1	203871201	203872087	chr1	204127766	204129533	257006	203871644	2.04129e+08	131	236	96	194	100.907	176.908	8	7.01227	0	2.5	2.31236	0.25	3.2	0	0.0407494	0.00509367	inf	inf	9.73452e-09
loop_chr1-chr1-36235|control|loop_chr1-chr1-36235|CTCF	chr1	165718050	165718712	chr1	165911674	165915437	195174	165718381	1.65914e+08	133	305	81	195	102.376	225.937	6	5.3296	0	0.5	0.498186	0	6	0	0.0183234	0.0030539	inf	inf	1e-300
loop_chr1-chr1-36271|control|loop_chr1-chr1-36271|CTCF	chr1	202925898	202927564	chr1	202999152	203000035	72862.5	202926731	2.03e+08	362	209	339	200	266.046	157.551	7	6.17372	1	0.75	0.733405	0.25	7	1	0.0371105	0.0053015	2.80735	2.62614	0.000594185
loop_chr1-chr1-36272|control|loop_chr1-chr1-36272|CTCF	chr1	155937545	155938945	chr1	155988831	155990279	51310	155938245	155989555	169	178	89	142	128.654	135.181	6	5.3296	0	2	1.86907	0	3	0	0.0284695	0.00474491	inf	inf	1e-300
loop_chr1-chr1-36344|control|loop_chr1-chr1-36344|CTCF	chr1	204806853	204809973	chr1	204939268	204945347	133894	204808413	2.04942e+08	330	265	279	282	243.567	197.585	12	10.3231	1	3.5	3.18735	0.5	3.42857	1	0.0176282	0.00146902	3.58496	3.36781	1.11425e-07
loop_chr1-chr1-36384|control|loop_chr1-chr1-36384|CTCF	chr1	154955073	154956646	chr1	154982423	154984643	27673.5	1.54956e+08	154983533	311	413	275	366	230.174	301.684	15	12.7715	2	4.25	3.83578	0.5	3.52941	2	0.0534413	0.0071255	2.90689	2.67486	1.36462e-06
loop_chr1-chr1-36390|control|loop_chr1-chr1-36390|CTCF	chr1	231041316	231041938	chr1	231046320	231047079	5072.5	231041627	2.31047e+08	119	135	123	134	92.0716	103.844	12	10.3231	2	4.25	3.83578	2	2.82353	1	0.117424	0.0195706	2.58496	2.36781	4.64981e-05
loop_chr1-chr1-36401|control|loop_chr1-chr1-36401|CTCF	chr1	32760780	32761924	chr1	32772739	32773623	11829	32761352	32773181	185	227	223	126	140.247	170.467	7	6.17372	0	1.75	1.64556	0.5	4	0	0.0466443	0.00666347	inf	inf	1.41649e-05
loop_chr1-chr1-36424|control|loop_chr1-chr1-36424|CTCF	chr1	1887475	1889875	chr1	1906032	1906597	17639.5	1888675	1.90631e+06	168	124	174	120	127.928	95.7578	5	4.47891	0	0	0	0.25	5	0	0.0227884	0.00455768	inf	inf	0.00013337
loop_chr1-chr1-36448|control|loop_chr1-chr1-36448|CTCF	chr1	86417320	86422402	chr1	86499195	86508714	84093.5	86419861	8.6504e+07	509	831	468	663	368.235	587.717	15	12.7715	3	5.25	4.69227	1.75	2.85714	1.71429	0.0138828	0.00277656	2.32193	2.08989	7.13866e-05
loop_chr1-chr1-36491|control|loop_chr1-chr1-36491|CTCF	chr1	212066677	212076964	chr1	212283954	212295388	217850	2.12072e+08	212289671	1202	1814	1125	1667	835.724	1237.47	54	43.3344	18	26.5	21.9772	11.75	2.03774	1.53191	0.0335956	0.0111985	1.58496	1.26752	4.00381e-07
loop_chr1-chr1-36500|control|loop_chr1-chr1-36500|CTCF	chr1	173710340	173719142	chr1	173821366	173826578	109231	173714741	173823972	977	1025	920	954	685.825	717.926	21	17.6042	5	4.5	4.0507	1	4.66667	5	0.02025	0.00482143	2.07039	1.81592	1.9869e-05
loop_chr1-chr1-36522|control|loop_chr1-chr1-36522|CTCF	chr1	42931202	42932624	chr1	42952221	42953530	20962.5	42931913	4.29529e+07	349	278	278	261	256.925	206.82	8	7.01227	1	2.75	2.53242	0.75	2.90909	1	0.0395855	0.00494819	3	2.80988	8.32411e-05
loop_chr1-chr1-36528|control|loop_chr1-chr1-36528|CTCF	chr1	19300390	19300662	chr1	19311777	19312188	11456.5	19300526	1.9312e+07	102	155	77	161	79.4828	118.469	9	7.84597	1	1.5	1.42056	0.5	6	1	0.17807	0.0197855	3.16992	2.97195	8.32411e-05
loop_chr1-chr1-36530|control|loop_chr1-chr1-36530|CTCF	chr1	230120786	230121556	chr1	230149959	230150662	29139.5	230121171	2.3015e+08	202	375	102	357	152.514	275.151	5	4.47891	0	1	0.964958	0	5	0	0.0458707	0.00917414	inf	inf	1e-300
loop_chr1-chr1-36543|control|loop_chr1-chr1-36543|CTCF	chr1	31563840	31565146	chr1	31593406	31594681	29550.5	31564493	3.1594e+07	134	116	115	86	103.11	89.8565	6	5.3296	0	1.75	1.64556	0	3.42857	0	0.0314146	0.00523577	inf	inf	1e-300
loop_chr1-chr1-36554|control|loop_chr1-chr1-36554|CTCF	chr1	116736606	116738226	chr1	116815603	116818197	79484	116737416	116816900	97	305	97	222	75.7624	225.937	7	6.17372	1	2.25	2.09129	0.25	3.11111	1	0.0224477	0.00320681	2.80735	2.62614	0.000594185
loop_chr1-chr1-36556|control|loop_chr1-chr1-36556|CTCF	chr1	31661367	31666671	chr1	31788206	31791506	125837	31664019	31789856	255	590	251	559	190.467	423.93	13	11.1421	1	5	4.47891	1.75	2.6	0.571429	0.0204179	0.00157061	3.70044	3.47795	2.39762e-06
loop_chr1-chr1-36565|control|loop_chr1-chr1-36565|CTCF	chr1	39918304	39920954	chr1	39968827	39975041	52305	39919629	39971934	252	465	228	464	188.33	337.812	21	17.6042	4	2.25	2.09129	0.5	9.33333	4	0.0320153	0.00609816	2.39232	2.13785	1.13283e-06
loop_chr1-chr1-36590|control|loop_chr1-chr1-36590|CTCF	chr1	65215607	65216437	chr1	65230490	65231962	15204	65216022	65231226	220	333	121	305	165.45	245.679	6	5.3296	0	1.25	1.19382	0.5	4.8	0	0.035222	0.00587034	inf	inf	0.000172116
loop_chr1-chr1-36625|control|loop_chr1-chr1-36625|CTCF	chr1	39710917	39712804	chr1	39797670	39800257	87103	3.97119e+07	3.9799e+07	798	410	806	341	565.436	299.593	7	6.17372	0	2.25	2.09129	0.5	3.11111	0	0.0211432	0.00302045	inf	inf	1.41649e-05
loop_chr1-chr1-36655|control|loop_chr1-chr1-36655|CTCF	chr1	93844100	93844675	chr1	93850707	93851449	6690.5	9.38444e+07	93851078	161	141	122	93	122.839	108.241	5	4.47891	0	2	1.86907	0.25	2.5	0	0.0513042	0.0102608	inf	inf	0.00013337
loop_chr1-chr1-36656|control|loop_chr1-chr1-36656|CTCF	chr1	151099551	151100103	chr1	151155896	151157697	56969.5	151099827	1.51157e+08	118	348	77	318	91.3335	256.223	8	7.01227	1	0.25	0.257202	0.5	8	1	0.0459448	0.0057431	3	2.80988	8.32411e-05
loop_chr1-chr1-36667|control|loop_chr1-chr1-36667|CTCF	chr1	183469249	183473085	chr1	183542088	183544904	72329	183471167	183543496	782	507	695	387	554.618	366.854	16	13.5824	0	6	5.3296	1.5	2.66667	0	0.0325039	0.0020315	inf	inf	7.8033e-09
loop_chr1-chr1-36685|control|loop_chr1-chr1-36685|CTCF	chr1	28902736	28903621	chr1	29032875	29034271	130394	2.89032e+07	29033573	236	589	274	513	176.908	423.245	7	6.17372	1	2	1.86907	0.5	3.5	1	0.0414707	0.00592438	2.80735	2.62614	0.000594185
loop_chr1-chr1-36748|control|loop_chr1-chr1-36748|CTCF	chr1	226124348	226129117	chr1	226194372	226198906	69906.5	2.26127e+08	226196639	319	338	301	325	235.818	249.196	16	13.5824	3	4.75	4.26507	2	3.36842	1.5	0.0232416	0.00435779	2.41504	2.1787	1.6149e-05
loop_chr1-chr1-36772|control|loop_chr1-chr1-36772|CTCF	chr1	16008739	16010209	chr1	16032705	16033272	23514.5	16009474	1.6033e+07	88	70	90	50	69.0429	55.5045	5	4.47891	0	0.5	0.498186	0	5	0	0.0331701	0.00663403	inf	inf	1e-300
loop_chr1-chr1-36778|control|loop_chr1-chr1-36778|CTCF	chr1	23744991	23745958	chr1	23750948	23751786	5892.5	2.37455e+07	23751367	241	93	93	39	180.481	72.7797	9	7.84597	1	3.25	2.96984	1	2.76923	1	0.0673804	0.00748671	3.16992	2.97195	8.32411e-05
loop_chr1-chr1-36793|control|loop_chr1-chr1-36793|CTCF	chr1	206074806	206075208	chr1	206105668	206107659	31656.5	206075007	2.06107e+08	374	238	364	216	274.451	178.337	9	7.84597	1	0	0	0.5	9	1	0.0508239	0.0056471	3.16992	2.97195	8.32411e-05
loop_chr1-chr1-36866|control|loop_chr1-chr1-36866|CTCF	chr1	174767483	174774753	chr1	174997618	175000911	228146	174771118	1.74999e+08	575	1018	472	1062	413.645	713.249	37	30.2155	7	6.5	5.75241	1.25	5.69231	5.6	0.047335	0.00895528	2.4021	2.10986	9.98299e-11
loop_chr1-chr1-36915|control|loop_chr1-chr1-36915|CTCF	chr1	147377286	147378464	chr1	147388628	147390696	11787	147377875	147389662	442	198	464	148	321.856	149.632	19	16.0014	4	5	4.47891	1.75	3.8	2.28571	0.0790994	0.0166525	2.24793	2.00013	4.89261e-06
loop_chr1-chr1-36919|control|loop_chr1-chr1-36919|CTCF	chr1	161227253	161229208	chr1	161290963	161292605	63553.5	1.61228e+08	161291784	289	153	286	93	214.618	117.011	7	6.17372	1	3.25	2.96984	0.25	2.15385	1	0.0262982	0.00375688	2.80735	2.62614	0.000594185
loop_chr1-chr1-36930|control|loop_chr1-chr1-36930|CTCF	chr1	156583581	156585667	chr1	156607613	156609435	23900	156584624	156608524	202	277	142	115	152.514	206.11	17	14.3909	1	5	4.47891	0.25	3.4	1	0.0587845	0.00345791	4.08746	3.84708	4.51985e-12
loop_chr1-chr1-37052|control|loop_chr1-chr1-37052|CTCF	chr1	89802649	89808457	chr1	89952277	89957357	149264	89805553	89954817	610	457	610	419	437.626	332.266	7	6.17372	0	4.25	3.83578	0.5	1.64706	0	0.00868797	0.00124114	inf	inf	1.41649e-05
loop_chr1-chr1-37068|control|loop_chr1-chr1-37068|CTCF	chr1	211474240	211478436	chr1	211513833	211515892	38524.5	211476338	2.11515e+08	417	391	343	318	304.47	286.337	9	7.84597	1	5	4.47891	0.25	1.8	1	0.0194439	0.00216043	3.16992	2.97195	8.32411e-05
loop_chr1-chr1-37088|control|loop_chr1-chr1-37088|CTCF	chr1	150618273	150623140	chr1	150812793	150813925	192652	1.50621e+08	150813359	461	232	454	115	335.039	174.047	7	6.17372	0	0.5	0.498186	0.25	7	0	0.0157684	0.00225263	inf	inf	2.73814e-07
loop_chr1-chr1-37126|control|loop_chr1-chr1-37126|CTCF	chr1	46412944	46414403	chr1	46442395	46443256	29152	4.64137e+07	4.64428e+07	150	488	78	431	114.821	353.73	7	6.17372	0	1.5	1.42056	0.25	4.66667	0	0.0407735	0.00582479	inf	inf	2.73814e-07
loop_chr1-chr1-37144|control|loop_chr1-chr1-37144|CTCF	chr1	28086687	28089134	chr1	28171958	28174874	85505.5	2.80879e+07	28173416	673	258	695	257	480.635	192.604	8	7.01227	1	2	1.86907	0.75	4	1	0.0201581	0.00251977	3	2.80988	8.32411e-05
loop_chr1-chr1-37183|control|loop_chr1-chr1-37183|CTCF	chr1	160830505	160838229	chr1	160946923	160957481	117835	160834367	160952202	524	723	426	586	378.578	514.636	34	27.8743	13	15	12.7715	6	2.26667	2.16667	0.0251318	0.00960922	1.38702	1.10042	0.000451897
loop_chr1-chr1-37242|control|loop_chr1-chr1-37242|CTCF	chr1	12166705	12167233	chr1	12174739	12175755	8278	12166969	12175247	89	124	68	125	69.791	95.7578	5	4.47891	0	1	0.964958	0.25	5	0	0.0437614	0.00875228	inf	inf	0.00013337
loop_chr1-chr1-37247|control|loop_chr1-chr1-37247|CTCF	chr1	67345437	67348467	chr1	67500238	67501367	153850	67346952	6.75008e+07	224	197	217	208	168.318	148.911	5	4.47891	0	0.5	0.498186	0	5	0	0.0162461	0.00324922	inf	inf	1e-300
loop_chr1-chr1-37261|control|loop_chr1-chr1-37261|CTCF	chr1	46284018	46286478	chr1	46347576	46348587	62833.5	46285248	4.63481e+07	550	292	469	99	396.474	216.742	8	7.01227	0	0.75	0.733405	0	8	0	0.0311461	0.00389326	inf	inf	1e-300
loop_chr1-chr1-37262|control|loop_chr1-chr1-37262|CTCF	chr1	19241380	19241475	chr1	19250339	19251569	9526.5	1.92414e+07	19250954	117	232	29	218	90.5951	174.047	8	7.01227	1	0	0	0	8	1	0.081591	0.0101989	3	2.80988	8.32411e-05
loop_chr1-chr1-37318|control|loop_chr1-chr1-37318|CTCF	chr1	36385869	36387083	chr1	36420201	36421652	34450.5	36386476	3.64209e+07	602	189	599	195	432.15	143.138	12	10.3231	2	3	2.75155	1	4	2	0.0608488	0.0101415	2.58496	2.36781	4.64981e-05
loop_chr1-chr1-37353|control|loop_chr1-chr1-37353|CTCF	chr1	89482049	89484044	chr1	89593789	89602244	114970	8.9483e+07	8.9598e+07	272	875	260	731	202.56	617.362	14	11.9581	1	2	1.86907	0	7	1	0.0181042	0.00129316	3.80735	3.57992	1.00478e-08
loop_chr1-chr1-37368|control|loop_chr1-chr1-37368|CTCF	chr1	58515249	58516935	chr1	58546887	58547337	31020	58516092	58547112	228	201	163	232	171.184	151.793	7	6.17372	0	0	0	0	7	0	0.0442859	0.00632655	inf	inf	1e-300
loop_chr1-chr1-37424|control|loop_chr1-chr1-37424|CTCF	chr1	37454921	37456168	chr1	37486820	37487739	31735	3.74555e+07	3.74873e+07	162	224	129	165	123.567	168.318	12	10.3231	1	3	2.75155	1	4	1	0.0748671	0.00623893	3.58496	3.36781	1.11425e-07
loop_chr1-chr1-37426|control|loop_chr1-chr1-37426|CTCF	chr1	53278136	53279941	chr1	53393336	53394988	115124	5.3279e+07	53394162	127	159	96	203	97.9663	121.383	10	8.6754	1	2.75	2.53242	0.75	3.63636	1	0.0390903	0.00390903	3.32193	3.11693	1.02492e-05
loop_chr1-chr1-37429|control|loop_chr1-chr1-37429|CTCF	chr1	46413780	46413968	chr1	46437221	46438366	23919.5	46413874	4.64378e+07	77	371	33	350	60.7865	272.351	7	6.17372	0	0	0	0	7	0	0.0709637	0.0101377	inf	inf	1e-300
loop_chr1-chr1-37461|control|loop_chr1-chr1-37461|CTCF	chr1	224113667	224116905	chr1	224328784	224331575	214894	224115286	2.2433e+08	683	379	612	380	487.444	277.949	13	11.1421	3	4.25	3.83578	0.75	3.05882	3	0.0291384	0.00672426	2.11548	1.89298	0.000292337
loop_chr1-chr1-37486|control|loop_chr1-chr1-37486|CTCF	chr1	204162127	204164366	chr1	204205620	204207826	43476.5	2.04163e+08	204206723	220	198	205	219	165.45	149.632	8	7.01227	0	3.5	3.18735	1	2.28571	0	0.0243213	0.00304016	inf	inf	8.32411e-05
loop_chr1-chr1-37495|control|loop_chr1-chr1-37495|CTCF	chr1	182441661	182451452	chr1	182780962	182791188	339518	1.82447e+08	182786075	731	1841	538	1851	520.066	1255.03	25	20.7892	5	9.75	8.46842	2.25	2.5641	2.22222	0.0168775	0.00337551	2.32193	2.05583	3.45214e-07
loop_chr1-chr1-37498|control|loop_chr1-chr1-37498|CTCF	chr1	211697322	211699098	chr1	211827414	211835361	133178	211698210	2.11831e+08	400	775	370	841	292.62	549.882	24	19.9953	5	3.5	3.18735	1.5	6.85714	3.33333	0.0333564	0.00694925	2.26303	1.99966	1.4017e-06
loop_chr1-chr1-37516|control|loop_chr1-chr1-37516|CTCF	chr1	160098568	160104160	chr1	160247578	160253882	149366	160101364	160250730	491	613	519	467	355.804	439.679	19	16.0014	2	7.25	6.38385	2.5	2.62069	0.8	0.0215835	0.00227194	3.24793	3.00013	1.06924e-08
loop_chr1-chr1-37535|control|loop_chr1-chr1-37535|CTCF	chr1	40772340	40775785	chr1	40801789	40803819	28741.5	4.07741e+07	40802804	447	338	410	360	325.328	249.196	8	7.01227	1	1.5	1.42056	0.5	5.33333	1	0.0197458	0.00246822	3	2.80988	8.32411e-05
loop_chr1-chr1-37643|control|loop_chr1-chr1-37643|CTCF	chr1	46284991	46288618	chr1	46338384	46343107	53941	4.62868e+07	4.63407e+07	694	543	649	414	494.929	391.659	15	12.7715	3	5.25	4.69227	1.5	2.85714	2	0.0242758	0.00485515	2.32193	2.08989	7.13866e-05
loop_chr1-chr1-37711|control|loop_chr1-chr1-37711|CTCF	chr1	201486071	201487117	chr1	201511555	201513276	25821.5	201486594	2.01512e+08	111	252	133	263	86.1586	188.33	7	6.17372	1	2.5	2.31236	0.75	2.8	1	0.0341867	0.00488381	2.80735	2.62614	0.000594185
loop_chr1-chr1-37763|control|loop_chr1-chr1-37763|CTCF	chr1	11907255	11909880	chr1	11966303	11968239	58703.5	1.19086e+07	11967271	602	75	639	38	432.15	59.2797	7	6.17372	1	1.75	1.64556	0.5	4	1	0.0207399	0.00296284	2.80735	2.62614	0.000594185
loop_chr1-chr1-37806|control|loop_chr1-chr1-37806|CTCF	chr1	39845469	39846148	chr1	39870322	39870861	24783	3.98458e+07	3.98706e+07	345	117	348	108	254.116	90.5951	5	4.47891	0	1.5	1.42056	0	3.33333	0	0.0554742	0.0110948	inf	inf	1e-300
loop_chr1-chr1-37860|control|loop_chr1-chr1-37860|CTCF	chr1	8396835	8397538	chr1	8408700	8409842	12084.5	8.39719e+06	8409271	113	313	122	268	87.6387	231.585	8	7.01227	1	1.75	1.64556	0.75	4.57143	1	0.0585952	0.0073244	3	2.80988	8.32411e-05
loop_chr1-chr1-37942|control|loop_chr1-chr1-37942|CTCF	chr1	1780074	1782514	chr1	1906294	1907283	125494	1781294	1.90679e+06	161	128	214	135	122.839	98.7019	5	4.47891	0	1	0.964958	0.25	5	0	0.0197047	0.00394095	inf	inf	0.00013337
loop_chr1-chr1-37954|control|loop_chr1-chr1-37954|CTCF	chr1	52139338	52143544	chr1	52294868	52297742	154864	52141441	52296305	554	340	649	193	399.223	250.602	23	19.1999	1	3.75	3.40415	1.25	6.13333	0.8	0.0438998	0.00190869	4.52356	4.26303	1.74287e-16
loop_chr1-chr1-37982|control|loop_chr1-chr1-37982|CTCF	chr1	221723147	221724644	chr1	221742366	221742733	18654	2.21724e+08	2.21743e+08	443	379	423	346	322.551	277.949	7	6.17372	1	0	0	0	7	1	0.0507482	0.00724974	2.80735	2.62614	0.000594185
loop_chr1-chr1-37983|control|loop_chr1-chr1-37983|CTCF	chr1	113139590	113144577	chr1	113675276	113679586	535348	1.13142e+08	113677431	414	570	326	469	302.38	410.213	17	14.3909	1	6.75	5.96324	0.25	2.51852	1	0.0247101	0.00145353	4.08746	3.84708	4.51985e-12
loop_chr1-chr1-37992|control|loop_chr1-chr1-37992|CTCF	chr1	224326593	224336912	chr1	224500941	224504535	170986	2.24332e+08	224502738	1016	812	873	817	711.913	574.894	11	9.50099	2	2.25	2.09129	0.25	4.88889	2	0.0106842	0.00194257	2.45943	2.24808	0.000237447
loop_chr1-chr1-38014|control|loop_chr1-chr1-38014|CTCF	chr1	32931913	32933986	chr1	33086191	33087057	153674	3.29329e+07	33086624	371	298	317	143	272.351	220.988	9	7.84597	1	0.25	0.257202	0	9	1	0.041382	0.004598	3.16992	2.97195	8.32411e-05
loop_chr1-chr1-38038|control|loop_chr1-chr1-38038|CTCF	chr1	43994420	43996151	chr1	44047734	44049021	53092	4.39953e+07	4.40484e+07	151	275	85	205	115.551	204.691	7	6.17372	0	2.75	2.53242	0.5	2.54545	0	0.0313435	0.00447764	inf	inf	1.41649e-05
loop_chr1-chr1-38127|control|loop_chr1-chr1-38127|CTCF	chr1	160192585	160193744	chr1	160251108	160253012	58895.5	1.60193e+08	160252060	244	312	258	186	182.623	230.88	11	9.50099	1	2	1.86907	0	5.5	1	0.0485304	0.00441186	3.45943	3.24808	1.1252e-06
loop_chr1-chr1-38146|control|loop_chr1-chr1-38146|CTCF	chr1	58511998	58519712	chr1	58650196	58655188	136837	58515855	58652692	675	531	567	516	481.997	383.4	29	23.9506	4	9	7.84597	1.25	3.22222	3.2	0.0308431	0.00425421	2.85798	2.58199	5.97333e-11
loop_chr1-chr1-38156|control|loop_chr1-chr1-38156|CTCF	chr1	109239554	109239909	chr1	109248366	109249408	9155.5	1.0924e+08	109248887	76	170	29	147	60.0334	129.38	7	6.17372	1	0.5	0.498186	0	7	1	0.0677127	0.00967324	2.80735	2.62614	0.000594185
loop_chr1-chr1-38182|control|loop_chr1-chr1-38182|CTCF	chr1	65467800	65468246	chr1	65478680	65480000	11317	65468023	65479340	214	262	175	248	161.144	195.451	7	6.17372	0	3.75	3.40415	0.25	1.86667	0	0.0535643	0.00765205	inf	inf	2.73814e-07
loop_chr1-chr1-38187|control|loop_chr1-chr1-38187|CTCF	chr1	225552623	225558983	chr1	225771976	225774205	217288	225555803	2.25773e+08	667	417	531	291	476.547	304.47	14	11.9581	1	2	1.86907	0	7	1	0.0220269	0.00157335	3.80735	3.57992	1.00478e-08
loop_chr1-chr1-38197|control|loop_chr1-chr1-38197|CTCF	chr1	117509596	117513872	chr1	117758063	117760622	247608	117511734	1.17759e+08	609	224	475	225	436.942	168.318	9	7.84597	1	1.75	1.64556	0.75	5.14286	1	0.0177939	0.00197711	3.16992	2.97195	8.32411e-05
loop_chr1-chr1-38199|control|loop_chr1-chr1-38199|CTCF	chr1	8560654	8561514	chr1	8670109	8672407	110174	8561084	8671258	388	353	346	330	284.241	259.733	17	14.3909	1	1.75	1.64556	0.25	9.71429	1	0.0727453	0.00427914	4.08746	3.84708	4.51985e-12
loop_chr1-chr1-38206|control|loop_chr1-chr1-38206|CTCF	chr1	93626020	93633605	chr1	93811829	93816788	184496	9.36298e+07	9.38143e+07	481	286	446	259	348.889	212.493	17	14.3909	4	5.75	5.11759	0.75	2.95652	4	0.0183139	0.00430916	2.08746	1.84708	7.63284e-05
loop_chr1-chr1-38275|control|loop_chr1-chr1-38275|CTCF	chr1	206472525	206473342	chr1	206479326	206479954	6706.5	2.06473e+08	206479640	122	82	145	42	94.2842	64.5458	6	5.3296	0	0	0	0.25	6	0	0.0561115	0.00935191	inf	inf	6.61171e-06
loop_chr1-chr1-38472|control|loop_chr1-chr1-38472|CTCF	chr1	52064314	52065156	chr1	52071084	52072306	6960	52064735	52071695	106	241	106	161	82.4531	180.481	8	7.01227	1	3	2.75155	0.5	2.66667	1	0.052378	0.00654725	3	2.80988	8.32411e-05
loop_chr1-chr1-38474|control|loop_chr1-chr1-38474|CTCF	chr1	32932754	32934771	chr1	32988473	32990462	55705	3.29338e+07	3.29895e+07	360	418	287	472	264.644	305.166	7	6.17372	1	2.5	2.31236	1	2.8	1	0.0236132	0.00337332	2.80735	2.62614	0.000594185
[truncated: 1,539 more rows]

## Sheet: CTCF KD KD specific loops
loopId	chrA	startA	endA	chrB	startB	endB	distance(bp)	centerA	centerB	rawTargetAnchorAReads	rawTargetAnchorBReads	rawControlAnchorAReads	rawControlAnchorBReads	scaledTargetAnchorAReads	scaledTargetAnchorBReads	rawTargetCounts	scaledTargetCounts	rawControlCounts	rawTargetNearbyMedianCounts	scaledTargetNearbyMedianCounts	rawControlNearbyMedianCounts	rawTargetES	rawControlES	targetDensity	controlDensity	rawFc	scaledFc	poissonPvalue
[truncated: 1,740 more rows]

[truncated: 10 more sheets: RAD21 KD control specific loops, RAD21 KD KD specific loops, CTCF+RAD21 KD control specific , CTCF+RAD21 KD KD specific, HCFC1 KD control specific loops, HCFC1 KD KD specific loops, ZNF143 KD control specific loop, ZNF143 KD KD specific loops, HCFC1+ZNF143 KD control specifi, HCFC1+ZNF143 KD KD specific]
