# Supplementary material for: Hi-TrAC reveals division of labor of transcription factors in organizing chromatin loops
Source: Nat Commun. 2022 Nov 5;13:6679. doi: 10.1038/s41467-022-34276-8 (PMC9637178; doi:10.1038/s41467-022-34276-8)
Supplement: Supplementary file 9 — Supplementary Data 7 [file 41467_2022_34276_MOESM9_ESM.xlsx]

## Sheet: ATAC-seq reads
sample	TotalReads	MappingRatio(%s)	totalMappedPETs	uniquePETs	fragmentLengthMean	fragmentLengthStd	redundancy
shControl_rep1	30542504	93.04	23824090	9062599	127.465	78.2583	0.619604
shZNF143_rep1	30109854	93.25	23678124	8083632	142.945	90.1042	0.658603
shHCFC1_rep1	31407100	91.82	24270511	8920123	135.593	82.8468	0.632471
shCTCF_rep1	31443265	92.16	24739048	8740517	139.026	85.6951	0.646691
shRAD21_rep1	32224791	90.15	24366834	12932491	146.066	82.7915	0.469258
shZNF143shHCFC1_rep1	28072471	89.46	20586946	9421830	158.094	101.418	0.54234
shCTCFshRAD21_rep1	26213192	87.78	19240404	12015547	158.675	89.911	0.375504
shControl_rep2	58726814	83.91	40297366	17970340	139.01	85.2928	0.554057
shZNF143_rep2	64996148	83.74	44263390	21778147	129.983	79.7569	0.507987
shHCFC1_rep2	60597439	84.94	41983896	18781044	149.175	94.0591	0.552661
shCTCF_rep2	62729235	82.98	42830526	19796578	138.185	86.3198	0.537793
shRAD21_rep2	63172899	82.53	42361177	21169696	140.602	83.5037	0.500257
shZNF143shHCFC1_rep2	55916526	78.15	34900242	18759761	128.12	78.9737	0.462475
shCTCFshRAD21_rep2	63467580	76.69	39771145	21258812	133.642	81.2806	0.465471

## Sheet: control_ATAC-seq_peaks
chr2	148881738	148881842	peak_0;105bp;686 reads;summit:148881784;p-value:[2.8647e-296, 2.8647e-296, 2.8647e-296]
chr2	121074162	121075618	peak_1;1457bp;1647 reads;summit:121075118;p-value:[2.8647e-296, 2.8647e-296, 2.8647e-296]
chr2	64750624	64751853	peak_2;1230bp;1365 reads;summit:64751116;p-value:[2.8647e-296, 2.8647e-296, 2.8647e-296]
chr2	55050138	55050969	peak_3;832bp;885 reads;summit:55050523;p-value:[2.8647e-296, 2.8647e-296, 2.8647e-296]
chr2	112054974	112055689	peak_4;716bp;729 reads;summit:112055272;p-value:[2.8647e-296, 2.8647e-296, 2.8647e-296]
chr2	128027221	128027633	peak_5;413bp;381 reads;summit:128027470;p-value:[2.4526718482786146e-273, 2.8647e-296, 2.8647e-296]
chr2	69914282	69915504	peak_6;1223bp;1054 reads;summit:69914888;p-value:[2.8647e-296, 2.8647e-296, 2.8647e-296]
chr2	48314064	48315026	peak_7;963bp;799 reads;summit:48314374;p-value:[2.8647e-296, 2.8647e-296, 2.8647e-296]
chr2	55617515	55618158	peak_8;644bp;531 reads;summit:55617669;p-value:[2.8647e-296, 2.8647e-296, 2.8647e-296]
chr2	175167315	175168800	peak_9;1486bp;1191 reads;summit:175168395;p-value:[2.8647e-296, 2.8647e-296, 2.8647e-296]
chr2	113889518	113890305	peak_10;788bp;630 reads;summit:113889992;p-value:[2.8647e-296, 2.8647e-296, 2.8647e-296]
chr2	88015125	88016574	peak_11;1450bp;1138 reads;summit:88015909;p-value:[2.8647e-296, 2.8647e-296, 2.8647e-296]
chr2	61537964	61539083	peak_12;1120bp;876 reads;summit:61538398;p-value:[2.8647e-296, 2.8647e-296, 2.8647e-296]
chr2	30146293	30147278	peak_13;986bp;762 reads;summit:30146666;p-value:[2.8647e-296, 2.8647e-296, 2.8647e-296]
chr2	135741334	135742145	peak_14;812bp;623 reads;summit:135741674;p-value:[2.8647e-296, 2.8647e-296, 2.8647e-296]
chr2	24076130	24077212	peak_15;1083bp;828 reads;summit:24076559;p-value:[2.8647e-296, 2.8647e-296, 2.8647e-296]
chr2	157261046	157261643	peak_16;598bp;455 reads;summit:157261539;p-value:[2.8647e-296, 2.8647e-296, 2.8647e-296]
chr2	171433724	171434812	peak_17;1089bp;817 reads;summit:171434073;p-value:[2.8647e-296, 2.8647e-296, 2.8647e-296]
chr2	170928722	170929525	peak_18;804bp;600 reads;summit:170929071;p-value:[2.8647e-296, 2.8647e-296, 2.8647e-296]
chr2	3558023	3558899	peak_19;877bp;643 reads;summit:3558392;p-value:[2.8647e-296, 2.8647e-296, 2.8647e-296]
chr2	86194847	86195768	peak_20;922bp;666 reads;summit:86195111;p-value:[2.8647e-296, 2.8647e-296, 2.8647e-296]
chr2	219278980	219280097	peak_21;1118bp;795 reads;summit:219279357;p-value:[2.8647e-296, 2.8647e-296, 2.8647e-296]
chr2	65129889	65130884	peak_22;996bp;705 reads;summit:65130352;p-value:[2.8647e-296, 2.8647e-296, 2.8647e-296]
chr2	170263526	170264185	peak_23;660bp;463 reads;summit:170263913;p-value:[2.8647e-296, 2.8647e-296, 2.8647e-296]
chr2	166375726	166376552	peak_24;827bp;571 reads;summit:166376209;p-value:[2.8647e-296, 2.8647e-296, 2.8647e-296]
chr2	121755347	121755928	peak_25;582bp;395 reads;summit:121755512;p-value:[2.8647e-296, 2.8647e-296, 2.8647e-296]
chr2	214809664	214810310	peak_26;647bp;435 reads;summit:214809843;p-value:[2.8647e-296, 2.8647e-296, 2.8647e-296]
chr2	119759419	119760213	peak_27;795bp;534 reads;summit:119759807;p-value:[2.8647e-296, 2.8647e-296, 2.8647e-296]
chr2	44167761	44169110	peak_28;1350bp;886 reads;summit:44168527;p-value:[2.8647e-296, 2.8647e-296, 2.8647e-296]
chr2	203014406	203014973	peak_29;568bp;372 reads;summit:203014677;p-value:[2.8647e-296, 2.8647e-296, 2.8647e-296]
chr2	197453014	197454017	peak_30;1004bp;648 reads;summit:197453397;p-value:[2.8647e-296, 2.8647e-296, 2.8647e-296]
chr2	71882978	71883312	peak_31;335bp;216 reads;summit:71883134;p-value:[2.8647e-296, 2.8647e-296, 2.8647e-296]
chr2	70141928	70143024	peak_32;1097bp;706 reads;summit:70142737;p-value:[2.8647e-296, 2.8647e-296, 2.8647e-296]
chr2	121736644	121737305	peak_33;662bp;417 reads;summit:121736992;p-value:[2.8647e-296, 2.8647e-296, 2.8647e-296]
chr2	178450492	178451509	peak_34;1018bp;640 reads;summit:178451251;p-value:[2.8647e-296, 2.8647e-296, 2.8647e-296]
chr2	30661291	30662415	peak_35;1125bp;704 reads;summit:30661916;p-value:[2.8647e-296, 2.8647e-296, 2.8647e-296]
chr2	86440650	86441519	peak_36;870bp;542 reads;summit:86440824;p-value:[2.8647e-296, 2.8647e-296, 2.8647e-296]
chr2	112054131	112054847	peak_37;717bp;443 reads;summit:112054699;p-value:[3.668254589082924e-182, 3.882918490747683e-285, 2.8647e-296]
chr2	96857801	96858580	peak_38;780bp;478 reads;summit:96858174;p-value:[2.8647e-296, 2.8647e-296, 2.8647e-296]
chr2	676081	677838	peak_39;1758bp;1072 reads;summit:676920;p-value:[2.8647e-296, 2.8647e-296, 2.8647e-296]
chr2	26345456	26346448	peak_40;993bp;597 reads;summit:26345938;p-value:[2.8647e-296, 2.8647e-296, 2.8647e-296]
chr2	241355219	241355612	peak_41;394bp;236 reads;summit:241355562;p-value:[6.633193030718012e-129, 2.5228568932834456e-192, 2.8647e-296]
chr2	127064612	127065285	peak_42;674bp;402 reads;summit:127064961;p-value:[2.8647e-296, 2.8647e-296, 2.8647e-296]
chr2	186589716	186590314	peak_43;599bp;356 reads;summit:186589982;p-value:[2.8647e-296, 2.8647e-296, 2.8647e-296]
chr2	197499609	197500624	peak_44;1016bp;603 reads;summit:197499984;p-value:[2.8647e-296, 2.8647e-296, 2.8647e-296]
chr2	88691388	88692030	peak_45;643bp;378 reads;summit:88691604;p-value:[2.8647e-296, 2.8647e-296, 2.8647e-296]
chr2	151828342	151828913	peak_46;572bp;331 reads;summit:151828573;p-value:[2.8647e-296, 2.8647e-296, 2.8647e-296]
chr2	177212131	177213450	peak_47;1320bp;760 reads;summit:177212631;p-value:[2.8647e-296, 2.8647e-296, 2.8647e-296]
chr2	9142548	9143075	peak_48;528bp;296 reads;summit:9142782;p-value:[2.8647e-296, 2.8647e-296, 2.8647e-296]
chr2	178480155	178480538	peak_49;384bp;215 reads;summit:178480303;p-value:[9.812305055876774e-173, 2.3760564218844286e-225, 2.8647e-296]
chr2	121529937	121532206	peak_50;2270bp;1259 reads;summit:121531292;p-value:[2.8647e-296, 2.8647e-296, 2.8647e-296]
chr2	24792801	24793698	peak_51;898bp;492 reads;summit:24792956;p-value:[2.8647e-296, 2.8647e-296, 2.8647e-296]
chr2	26033194	26034585	peak_52;1392bp;761 reads;summit:26033999;p-value:[2.8647e-296, 2.8647e-296, 2.8647e-296]
chr2	237964984	237965465	peak_53;482bp;262 reads;summit:237965149;p-value:[4.8518466523556876e-216, 3.6123536585918593e-283, 2.8647e-296]
chr2	159712145	159712889	peak_54;745bp;404 reads;summit:159712436;p-value:[2.8647e-296, 2.8647e-296, 2.8647e-296]
chr2	73233024	73233925	peak_55;902bp;488 reads;summit:73233439;p-value:[2.8647e-296, 2.8647e-296, 2.8647e-296]
chr2	111433934	111434265	peak_56;332bp;177 reads;summit:111434048;p-value:[2.8647e-296, 2.8647e-296, 2.8647e-296]
chr2	152717191	152719194	peak_57;2004bp;1068 reads;summit:152717556;p-value:[2.8647e-296, 2.8647e-296, 2.8647e-296]
chr2	28894207	28894900	peak_58;694bp;369 reads;summit:28894564;p-value:[2.8647e-296, 2.8647e-296, 2.8647e-296]
chr2	130342643	130343194	peak_59;552bp;293 reads;summit:130342816;p-value:[1.2600042374328013e-273, 9.55719273792503e-256, 2.8647e-296]
chr2	148644511	148645519	peak_60;1009bp;529 reads;summit:148645310;p-value:[2.8647e-296, 2.8647e-296, 2.8647e-296]
chr2	27370028	27371105	peak_61;1078bp;564 reads;summit:27370493;p-value:[2.8647e-296, 2.8647e-296, 2.8647e-296]
chr2	112275156	112276327	peak_62;1172bp;607 reads;summit:112275470;p-value:[2.8647e-296, 2.8647e-296, 2.8647e-296]
chr2	10302469	10303030	peak_63;562bp;291 reads;summit:10302664;p-value:[2.8647e-296, 2.8647e-296, 2.8647e-296]
chr2	128090858	128091489	peak_64;632bp;326 reads;summit:128091100;p-value:[2.8647e-296, 2.8647e-296, 2.8647e-296]
chr2	64524017	64524616	peak_65;600bp;309 reads;summit:64524280;p-value:[2.8647e-296, 2.8647e-296, 2.8647e-296]
chr2	27489604	27490207	peak_66;604bp;311 reads;summit:27489876;p-value:[2.8647e-296, 2.8647e-296, 2.8647e-296]
chr2	45611174	45611447	peak_67;274bp;141 reads;summit:45611367;p-value:[1.6228120602045069e-184, 4.832522483154756e-224, 2.650628408749478e-269]
chr2	38515414	38516055	peak_68;642bp;330 reads;summit:38515765;p-value:[2.8647e-296, 2.8647e-296, 2.8647e-296]
chr2	218269938	218270598	peak_69;661bp;339 reads;summit:218270356;p-value:[2.8647e-296, 2.8647e-296, 2.8647e-296]
chr2	85615864	85616551	peak_70;688bp;352 reads;summit:85616181;p-value:[2.8647e-296, 2.8647e-296, 2.8647e-296]
chr2	134918138	134919577	peak_71;1440bp;734 reads;summit:134918747;p-value:[2.8647e-296, 2.8647e-296, 2.8647e-296]
chr2	27050505	27051675	peak_72;1171bp;593 reads;summit:27050956;p-value:[2.8647e-296, 2.8647e-296, 2.8647e-296]
chr2	197804367	197804730	peak_73;364bp;184 reads;summit:197804534;p-value:[3.092989045876261e-276, 2.8647e-296, 2.8647e-296]
chr2	11968004	11968417	peak_74;414bp;209 reads;summit:11968184;p-value:[2.8647e-296, 2.8647e-296, 2.8647e-296]
chr2	27321054	27321398	peak_75;345bp;173 reads;summit:27321251;p-value:[1.8919548776917327e-140, 2.8861785066129514e-160, 2.8647e-296]
chr2	55269129	55269416	peak_76;288bp;144 reads;summit:55269344;p-value:[2.606081449534507e-217, 1.58085828622984e-240, 2.7084466110767935e-273]
chr2	224585223	224586072	peak_77;850bp;423 reads;summit:224585578;p-value:[2.8647e-296, 2.8647e-296, 2.8647e-296]
chr2	32356539	32357366	peak_78;828bp;412 reads;summit:32357172;p-value:[2.8647e-296, 2.8647e-296, 2.8647e-296]
chr2	186485784	186486869	peak_79;1086bp;540 reads;summit:186486191;p-value:[2.8647e-296, 2.8647e-296, 2.8647e-296]
chr2	62705103	62705876	peak_80;774bp;380 reads;summit:62705641;p-value:[2.8647e-296, 2.8647e-296, 2.8647e-296]
chr2	46698543	46699227	peak_81;685bp;336 reads;summit:46699057;p-value:[2.8647e-296, 2.8647e-296, 2.8647e-296]
chr2	9630443	9631389	peak_82;947bp;463 reads;summit:9631049;p-value:[2.8647e-296, 2.8647e-296, 2.8647e-296]
chr2	27582724	27583349	peak_83;626bp;306 reads;summit:27583004;p-value:[2.8647e-296, 2.8647e-296, 2.8647e-296]
chr2	46428804	46429411	peak_84;608bp;297 reads;summit:46429136;p-value:[2.8647e-296, 2.8647e-296, 2.8647e-296]
chr2	9843091	9844040	peak_85;950bp;464 reads;summit:9843640;p-value:[2.8647e-296, 2.8647e-296, 2.8647e-296]
chr2	241355954	241356576	peak_86;623bp;304 reads;summit:241356028;p-value:[1.332009860977674e-204, 9.758566552957636e-286, 2.8647e-296]
chr2	131492210	131493298	peak_87;1089bp;531 reads;summit:131492927;p-value:[2.8647e-296, 2.8647e-296, 2.8647e-296]
chr2	38602520	38603356	peak_88;837bp;408 reads;summit:38602947;p-value:[2.8647e-296, 2.8647e-296, 2.8647e-296]
chr2	85354438	85354926	peak_89;489bp;237 reads;summit:85354600;p-value:[2.8647e-296, 2.8647e-296, 2.8647e-296]
chr2	27356076	27357367	peak_90;1292bp;626 reads;summit:27356887;p-value:[2.8647e-296, 2.8647e-296, 2.8647e-296]
chr2	107746584	107747466	peak_91;883bp;426 reads;summit:107746974;p-value:[2.8647e-296, 2.8647e-296, 2.8647e-296]
chr2	64144086	64144852	peak_92;767bp;370 reads;summit:64144600;p-value:[2.8647e-296, 2.8647e-296, 2.8647e-296]
chr2	8583752	8584144	peak_93;393bp;189 reads;summit:8583913;p-value:[2.8647e-296, 2.8647e-296, 2.8647e-296]
chr2	191677691	191678605	peak_94;915bp;440 reads;summit:191678104;p-value:[2.8647e-296, 2.8647e-296, 2.8647e-296]
chr2	27081171	27081633	peak_95;463bp;222 reads;summit:27081379;p-value:[2.1660306942729607e-290, 2.1660306942729607e-290, 2.8647e-296]
chr2	144582647	144583107	peak_96;461bp;221 reads;summit:144583005;p-value:[5.529903419013284e-264, 2.8647e-296, 2.8647e-296]
chr2	61176866	61177629	peak_97;764bp;366 reads;summit:61177240;p-value:[2.8647e-296, 2.8647e-296, 2.8647e-296]
chr2	161278568	161280313	peak_98;1746bp;834 reads;summit:161278671;p-value:[2.8647e-296, 2.8647e-296, 2.8647e-296]
chr2	171999737	172000277	peak_99;541bp;258 reads;summit:171999926;p-value:[2.8647e-296, 2.8647e-296, 2.8647e-296]
chr2	113603302	113604481	peak_100;1180bp;562 reads;summit:113603646;p-value:[2.8647e-296, 2.8647e-296, 2.8647e-296]
chr2	100562409	100563571	peak_101;1163bp;553 reads;summit:100562896;p-value:[2.8647e-296, 2.8647e-296, 2.8647e-296]
chr2	86189317	86189739	peak_102;423bp;201 reads;summit:86189579;p-value:[2.8647e-296, 2.8647e-296, 2.8647e-296]
chr2	197434980	197435428	peak_103;449bp;213 reads;summit:197435188;p-value:[2.8647e-296, 2.8647e-296, 2.8647e-296]
chr2	96265780	96266745	peak_104;966bp;457 reads;summit:96266150;p-value:[2.8647e-296, 2.8647e-296, 2.8647e-296]
chr2	169827218	169827563	peak_105;346bp;162 reads;summit:169827410;p-value:[1.3851924766202664e-158, 1.0921476549486375e-129, 2.8647e-296]
chr2	32627904	32628258	peak_106;355bp;166 reads;summit:32628005;p-value:[1.2148941541273455e-241, 7.924836479121761e-288, 2.8647e-296]
chr2	88627137	88628278	peak_107;1142bp;532 reads;summit:88627571;p-value:[2.8647e-296, 2.8647e-296, 2.8647e-296]
chr2	8681828	8682473	peak_108;646bp;300 reads;summit:8681989;p-value:[2.993955060854333e-195, 1.0539036813139334e-249, 2.8647e-296]
chr2	159286476	159287323	peak_109;848bp;393 reads;summit:159286795;p-value:[2.8647e-296, 2.8647e-296, 2.8647e-296]
chr2	32165217	32166123	peak_110;907bp;419 reads;summit:32165769;p-value:[2.8647e-296, 2.8647e-296, 2.8647e-296]
chr2	241314898	241316266	peak_111;1369bp;632 reads;summit:241315754;p-value:[2.8647e-296, 2.8647e-296, 2.8647e-296]
chr2	161282070	161282728	peak_112;659bp;304 reads;summit:161282189;p-value:[2.2283646077161263e-105, 1.1226708181179311e-150, 2.8647e-296]
chr2	222860731	222861256	peak_113;526bp;242 reads;summit:222860954;p-value:[2.8647e-296, 2.8647e-296, 2.8647e-296]
chr2	207529500	207530330	peak_114;831bp;382 reads;summit:207529946;p-value:[2.8647e-296, 2.8647e-296, 2.8647e-296]
chr2	105037708	105038138	peak_115;431bp;198 reads;summit:105038003;p-value:[2.8647e-296, 2.8647e-296, 2.8647e-296]
chr2	11744063	11744537	peak_116;475bp;218 reads;summit:11744254;p-value:[1.2187238286703543e-145, 6.530200837096676e-192, 2.8647e-296]
chr2	24083775	24085088	peak_117;1314bp;603 reads;summit:24084404;p-value:[2.8647e-296, 2.8647e-296, 2.8647e-296]
chr2	102227639	102228046	peak_118;408bp;187 reads;summit:102227909;p-value:[2.8647e-296, 2.8647e-296, 2.8647e-296]
chr2	158456575	158457070	peak_119;496bp;227 reads;summit:158456778;p-value:[1.1800758929052666e-137, 7.28465431293673e-196, 2.8647e-296]
chr2	112645326	112646234	peak_120;909bp;416 reads;summit:112645669;p-value:[2.8647e-296, 2.8647e-296, 2.8647e-296]
chr2	65359545	65359780	peak_121;236bp;108 reads;summit:65359626;p-value:[5.09814527511257e-152, 1.013694762060792e-175, 3.2819696335819777e-200]
chr2	69829224	69829882	peak_122;659bp;299 reads;summit:69829585;p-value:[2.8647e-296, 2.8647e-296, 2.8647e-296]
chr2	148020312	148021126	peak_123;815bp;369 reads;summit:148020848;p-value:[2.8647e-296, 2.8647e-296, 2.8647e-296]
chr2	32063334	32063902	peak_124;569bp;257 reads;summit:32063615;p-value:[2.8647e-296, 2.8647e-296, 2.8647e-296]
chr2	161308161	161308794	peak_125;634bp;286 reads;summit:161308355;p-value:[2.8647e-296, 2.8647e-296, 2.8647e-296]
chr2	48440356	48441023	peak_126;668bp;301 reads;summit:48440712;p-value:[2.8647e-296, 2.8647e-296, 2.8647e-296]
chr2	46616704	46617309	peak_127;606bp;273 reads;summit:46617089;p-value:[2.8647e-296, 2.8647e-296, 2.8647e-296]
chr2	240832205	240832635	peak_128;431bp;194 reads;summit:240832385;p-value:[2.8647e-296, 2.8647e-296, 2.8647e-296]
chr2	99489538	99490775	peak_129;1238bp;556 reads;summit:99490274;p-value:[2.8647e-296, 2.8647e-296, 2.8647e-296]
chr2	9555305	9556261	peak_130;957bp;429 reads;summit:9555948;p-value:[2.8647e-296, 2.8647e-296, 2.8647e-296]
chr2	38750302	38751758	peak_131;1457bp;650 reads;summit:38751252;p-value:[2.8647e-296, 2.8647e-296, 2.8647e-296]
chr2	156341550	156342936	peak_132;1387bp;615 reads;summit:156341911;p-value:[2.8647e-296, 2.8647e-296, 2.8647e-296]
chr2	219543415	219544297	peak_133;883bp;391 reads;summit:219543917;p-value:[2.8647e-296, 2.8647e-296, 2.8647e-296]
chr2	73926696	73927157	peak_134;462bp;203 reads;summit:73926826;p-value:[2.8647e-296, 2.8647e-296, 2.8647e-296]
chr2	190319646	190320157	peak_135;512bp;224 reads;summit:190319965;p-value:[2.8647e-296, 2.8647e-296, 2.8647e-296]
chr2	239086329	239086864	peak_136;536bp;234 reads;summit:239086379;p-value:[5.702264086135862e-278, 2.8647e-296, 2.8647e-296]
chr2	195656818	195657661	peak_137;844bp;368 reads;summit:195657124;p-value:[2.8647e-296, 2.8647e-296, 2.8647e-296]
chr2	231708056	231708976	peak_138;921bp;400 reads;summit:231708345;p-value:[1.4113000903226192e-217, 9.788681045183306e-221, 2.8647e-296]
chr2	99335974	99336726	peak_139;753bp;326 reads;summit:99336454;p-value:[3.9643127093238695e-225, 2.8647e-296, 2.8647e-296]
chr2	218395872	218396664	peak_140;793bp;343 reads;summit:218396240;p-value:[4.660243548311807e-179, 4.534163722085151e-259, 2.8647e-296]
chr2	28751394	28752318	peak_141;925bp;399 reads;summit:28751824;p-value:[2.8647e-296, 2.8647e-296, 2.8647e-296]
chr2	239400916	239402024	peak_142;1109bp;478 reads;summit:239401324;p-value:[2.8647e-296, 2.8647e-296, 2.8647e-296]
chr2	108356302	108356852	peak_143;551bp;236 reads;summit:108356565;p-value:[2.8647e-296, 2.8647e-296, 2.8647e-296]
chr2	61470546	61471911	peak_144;1366bp;582 reads;summit:61471187;p-value:[2.8647e-296, 2.8647e-296, 2.8647e-296]
chr2	24047245	24047676	peak_145;432bp;184 reads;summit:24047523;p-value:[8.200161022051022e-234, 2.234131732157673e-274, 2.8647e-296]
chr2	238098344	238098726	peak_146;383bp;162 reads;summit:238098632;p-value:[1.65445627674137e-178, 2.3233173030429416e-209, 4.7445015978826433e-296]
chr2	61763777	61764788	peak_147;1012bp;428 reads;summit:61764396;p-value:[2.8647e-296, 2.8647e-296, 2.8647e-296]
chr2	130181335	130182295	peak_148;961bp;405 reads;summit:130182158;p-value:[2.8647e-296, 2.8647e-296, 2.8647e-296]
chr2	74458087	74458594	peak_149;508bp;214 reads;summit:74458293;p-value:[6.821828947306636e-260, 8.593864724807833e-203, 2.8647e-296]
chr2	231514160	231514824	peak_150;665bp;280 reads;summit:231514446;p-value:[2.8647e-296, 2.8647e-296, 2.8647e-296]
chr2	207769580	207770400	peak_151;821bp;343 reads;summit:207769781;p-value:[1.435990762983804e-269, 2.8647e-296, 2.8647e-296]
chr2	70293261	70294137	peak_152;877bp;366 reads;summit:70293805;p-value:[2.8647e-296, 2.8647e-296, 2.8647e-296]
chr2	177263425	177265539	peak_153;2115bp;875 reads;summit:177263594;p-value:[2.8647e-296, 2.8647e-296, 2.8647e-296]
chr2	68121083	68121394	peak_154;312bp;129 reads;summit:68121217;p-value:[8.218775335977231e-182, 1.09966778962687e-211, 5.675448843093618e-234]
chr2	68252316	68253173	peak_155;858bp;354 reads;summit:68252688;p-value:[2.8647e-296, 2.8647e-296, 2.8647e-296]
chr2	197515641	197516294	peak_156;654bp;269 reads;summit:197515945;p-value:[2.8647e-296, 2.8647e-296, 2.8647e-296]
chr2	96208102	96209157	peak_157;1056bp;434 reads;summit:96208913;p-value:[2.8647e-296, 2.8647e-296, 2.8647e-296]
chr2	24490747	24491111	peak_158;365bp;150 reads;summit:24490894;p-value:[7.665077093717818e-143, 1.1316182818236831e-182, 4.520878096255748e-272]
chr2	65432277	65432924	peak_159;648bp;266 reads;summit:65432708;p-value:[1.6533280288543524e-136, 8.13552281362985e-152, 2.8647e-296]
chr2	78541825	78542286	peak_160;462bp;189 reads;summit:78541995;p-value:[2.8647e-296, 2.8647e-296, 2.8647e-296]
chr2	151409406	151410396	peak_161;991bp;404 reads;summit:151409820;p-value:[2.8647e-296, 2.8647e-296, 2.8647e-296]
chr2	207711223	207711829	peak_162;607bp;247 reads;summit:207711563;p-value:[2.8647e-296, 2.8647e-296, 2.8647e-296]
chr2	46500150	46500503	peak_163;354bp;144 reads;summit:46500339;p-value:[3.2193433418968264e-278, 1.223992925967491e-283, 1.872791520566896e-260]
chr2	84925713	84926275	peak_164;563bp;229 reads;summit:84925944;p-value:[5.147380968592216e-289, 2.8647e-296, 2.8647e-296]
chr2	238060490	238061250	peak_165;761bp;309 reads;summit:238060861;p-value:[2.8647e-296, 2.8647e-296, 2.8647e-296]
chr2	170973370	170973734	peak_166;365bp;148 reads;summit:170973509;p-value:[3.8973127908711735e-143, 2.6852215135576312e-167, 1.4918703650043851e-267]
chr2	101252358	101252944	peak_167;587bp;238 reads;summit:101252648;p-value:[2.8647e-296, 2.8647e-296, 2.8647e-296]
chr2	178414676	178414989	peak_168;314bp;127 reads;summit:178414816;p-value:[1.0695979693412369e-104, 2.3068560958825543e-136, 4.244249708591772e-229]
chr2	145693114	145693452	peak_169;339bp;137 reads;summit:145693304;p-value:[2.8647e-296, 2.8647e-296, 2.7577556594314583e-247]
chr2	169573676	169574057	peak_170;382bp;154 reads;summit:169573943;p-value:[1.3579228611670361e-151, 5.623394836673331e-181, 4.0911802559347246e-278]
chr2	161160115	161160722	peak_171;608bp;245 reads;summit:161160366;p-value:[2.8647e-296, 2.8647e-296, 2.8647e-296]
chr2	54115413	54116135	peak_172;723bp;291 reads;summit:54115939;p-value:[2.8647e-296, 2.8647e-296, 2.8647e-296]
chr2	74653858	74654525	peak_173;668bp;268 reads;summit:74654269;p-value:[2.8647e-296, 2.8647e-296, 2.8647e-296]
chr2	58046371	58047470	peak_174;1100bp;440 reads;summit:58046725;p-value:[2.8647e-296, 2.8647e-296, 2.8647e-296]
chr2	74178618	74179115	peak_175;498bp;199 reads;summit:74178971;p-value:[2.2602792846612533e-235, 9.88009855893382e-250, 2.8647e-296]
chr2	101308494	101309089	peak_176;596bp;238 reads;summit:101308742;p-value:[2.8647e-296, 2.8647e-296, 2.8647e-296]
chr2	46915847	46916358	peak_177;512bp;204 reads;summit:46915968;p-value:[4.758692084340708e-220, 4.844357878658323e-276, 2.8647e-296]
chr2	74529036	74530130	peak_178;1095bp;434 reads;summit:74529914;p-value:[2.8647e-296, 2.8647e-296, 2.8647e-296]
chr2	32010732	32011314	peak_179;583bp;231 reads;summit:32011077;p-value:[4.504338673392358e-242, 2.8647e-296, 2.8647e-296]
chr2	12106344	12106694	peak_180;351bp;139 reads;summit:12106511;p-value:[2.8647e-296, 2.6015986009254182e-227, 1.0292165800616678e-249]
chr2	86719835	86720483	peak_181;649bp;257 reads;summit:86720172;p-value:[2.8647e-296, 2.8647e-296, 2.8647e-296]
chr2	10812496	10813142	peak_182;647bp;256 reads;summit:10812849;p-value:[2.8647e-296, 2.8647e-296, 2.8647e-296]
chr2	240560815	240561483	peak_183;669bp;264 reads;summit:240561203;p-value:[3.354841232532723e-222, 4.6864674538713e-146, 2.8647e-296]
chr2	169012141	169012688	peak_184;548bp;216 reads;summit:169012364;p-value:[2.8647e-296, 2.8647e-296, 2.8647e-296]
chr2	127700443	127701001	peak_185;559bp;219 reads;summit:127700699;p-value:[2.925926932198247e-112, 8.473912046242532e-165, 2.8647e-296]
chr2	36966347	36967208	peak_186;862bp;336 reads;summit:36966725;p-value:[2.8647e-296, 2.8647e-296, 2.8647e-296]
chr2	42169004	42169393	peak_187;390bp;152 reads;summit:42169240;p-value:[5.59325305286114e-204, 1.252787954576841e-246, 2.9795929244535774e-272]
chr2	216114765	216115052	peak_188;288bp;112 reads;summit:216114901;p-value:[1.7023136917920358e-212, 1.1384026008176556e-203, 7.62297187556299e-200]
chr2	24971504	24972390	peak_189;887bp;344 reads;summit:24972094;p-value:[2.8647e-296, 2.8647e-296, 2.8647e-296]
chr2	87516556	87516891	peak_190;336bp;130 reads;summit:87516770;p-value:[1.6123222283197042e-236, 4.534201485220838e-250, 4.446194553486777e-232]
chr2	25877674	25878834	peak_191;1161bp;449 reads;summit:25878492;p-value:[2.8647e-296, 2.8647e-296, 2.8647e-296]
chr2	42809836	42811118	peak_192;1283bp;496 reads;summit:42810513;p-value:[2.8647e-296, 2.8647e-296, 2.8647e-296]
chr2	178478525	178478731	peak_193;207bp;80 reads;summit:178478635;p-value:[3.654466448646414e-72, 2.5128358493283927e-35, 8.480133849755088e-142]
chr2	54723159	54723852	peak_194;694bp;267 reads;summit:54723467;p-value:[2.8647e-296, 2.8647e-296, 2.8647e-296]
chr2	85538601	85540116	peak_195;1516bp;579 reads;summit:85539040;p-value:[2.8647e-296, 2.8647e-296, 2.8647e-296]
chr2	28392541	28393010	peak_196;470bp;179 reads;summit:28392814;p-value:[2.418060942331163e-178, 3.0445570808257463e-224, 2.8647e-296]
chr2	226835398	226836441	peak_197;1044bp;397 reads;summit:226835544;p-value:[2.8647e-296, 2.8647e-296, 2.8647e-296]
chr2	118088107	118088577	peak_198;471bp;179 reads;summit:118088300;p-value:[2.8647e-296, 2.8647e-296, 2.8647e-296]
chr2	46339873	46340399	peak_199;527bp;200 reads;summit:46340273;p-value:[6.870612933637335e-269, 2.8647e-296, 2.8647e-296]
chr2	112254543	112255219	peak_200;677bp;256 reads;summit:112255090;p-value:[2.8647e-296, 2.8647e-296, 2.8647e-296]
chr2	128027853	128028667	peak_201;815bp;308 reads;summit:128028130;p-value:[2.160475547008761e-149, 1.540647176838975e-229, 2.8647e-296]
chr2	135876210	135876725	peak_202;516bp;195 reads;summit:135876502;p-value:[9.714010362026822e-221, 2.4219836819878333e-269, 2.8647e-296]
chr2	9423096	9423917	peak_203;822bp;310 reads;summit:9423560;p-value:[2.8647e-296, 2.8647e-296, 2.8647e-296]
chr2	144331899	144332835	peak_204;937bp;351 reads;summit:144332434;p-value:[2.8647e-296, 2.8647e-296, 2.8647e-296]
chr2	135530500	135531722	peak_205;1223bp;458 reads;summit:135531402;p-value:[2.8647e-296, 2.8647e-296, 2.8647e-296]
chr2	61536503	61537079	peak_206;577bp;216 reads;summit:61536745;p-value:[4.8016254586673015e-32, 1.8251988811733784e-78, 2.8647e-296]
chr2	113756308	113757019	peak_207;712bp;265 reads;summit:113756739;p-value:[2.8647e-296, 2.8647e-296, 2.8647e-296]
chr2	70686805	70687285	peak_208;481bp;179 reads;summit:70687009;p-value:[2.8647e-296, 2.8647e-296, 2.8647e-296]
chr2	87542692	87542985	peak_209;294bp;109 reads;summit:87542775;p-value:[1.0562218595712864e-248, 3.67645833971426e-238, 3.555346354340587e-192]
chr2	203238731	203239521	peak_210;791bp;293 reads;summit:203239259;p-value:[2.8647e-296, 2.8647e-296, 2.8647e-296]
chr2	174248219	174248996	peak_211;778bp;288 reads;summit:174248708;p-value:[2.8647e-296, 2.8647e-296, 2.8647e-296]
chr2	28870073	28870829	peak_212;757bp;280 reads;summit:28870376;p-value:[2.8647e-296, 2.8647e-296, 2.8647e-296]
chr2	65056125	65057157	peak_213;1033bp;382 reads;summit:65056361;p-value:[2.8647e-296, 2.8647e-296, 2.8647e-296]
chr2	172098834	172099452	peak_214;619bp;228 reads;summit:172099229;p-value:[1.0312359986570283e-213, 1.2236324518938938e-193, 2.8647e-296]
chr2	240233113	240233994	peak_215;882bp;324 reads;summit:240233655;p-value:[2.8647e-296, 2.8647e-296, 2.8647e-296]
chr2	70190429	70191371	peak_216;943bp;345 reads;summit:70191148;p-value:[2.8647e-296, 2.8647e-296, 2.8647e-296]
chr2	20350141	20351401	peak_217;1261bp;460 reads;summit:20350906;p-value:[2.8647e-296, 2.8647e-296, 2.8647e-296]
chr2	10043713	10044576	peak_218;864bp;315 reads;summit:10044228;p-value:[3.499013956267701e-292, 2.8647e-296, 2.8647e-296]
chr2	74507099	74507994	peak_219;896bp;326 reads;summit:74507743;p-value:[2.025114777723316e-239, 4.548220504510105e-296, 2.8647e-296]
chr2	112584147	112585047	peak_220;901bp;327 reads;summit:112584446;p-value:[2.8647e-296, 2.8647e-296, 2.8647e-296]
chr2	131209018	131209830	peak_221;813bp;294 reads;summit:131209525;p-value:[2.8647e-296, 2.8647e-296, 2.8647e-296]
chr2	20051362	20052217	peak_222;856bp;309 reads;summit:20051708;p-value:[2.8647e-296, 2.8647e-296, 2.8647e-296]
chr2	2613305	2613703	peak_223;399bp;144 reads;summit:2613511;p-value:[2.8647e-296, 2.8647e-296, 5.156514663706539e-253]
chr2	19901275	19902340	peak_224;1066bp;384 reads;summit:19901737;p-value:[2.8647e-296, 2.8647e-296, 2.8647e-296]
chr2	3377580	3378312	peak_225;733bp;264 reads;summit:3377975;p-value:[1.0410098340185595e-187, 1.1351209956782368e-260, 2.8647e-296]
chr2	149587240	149587972	peak_226;733bp;264 reads;summit:149587751;p-value:[2.8647e-296, 2.8647e-296, 2.8647e-296]
chr2	219387597	219388827	peak_227;1231bp;443 reads;summit:219388504;p-value:[2.8647e-296, 2.8647e-296, 2.8647e-296]
chr2	222656334	222656478	peak_228;145bp;52 reads;summit:222656378;p-value:[3.7070368723398455e-29, 2.2913105906395786e-41, 1.4583606828772488e-89]
chr2	6893876	6894227	peak_229;352bp;126 reads;summit:6894020;p-value:[2.8647e-296, 2.8647e-296, 1.2471238465703352e-220]
chr2	100291104	100291571	peak_230;468bp;167 reads;summit:100291294;p-value:[2.664589056522905e-108, 4.3463382453305554e-153, 5.301989087212982e-293]
chr2	169798578	169799121	peak_231;544bp;194 reads;summit:169798822;p-value:[1.2957958318471629e-232, 7.45435322896742e-272, 2.8647e-296]
chr2	112706255	112706498	peak_232;244bp;87 reads;summit:112706415;p-value:[2.271171893504434e-142, 8.741470092177537e-140, 2.090898637258026e-151]
chr2	241686523	241687207	peak_233;685bp;244 reads;summit:241686932;p-value:[9.405922829357004e-276, 2.8647e-296, 2.8647e-296]
chr2	218568045	218569045	peak_234;1001bp;355 reads;summit:218568446;p-value:[2.8647e-296, 2.8647e-296, 2.8647e-296]
chr2	11154978	11155840	peak_235;863bp;306 reads;summit:11155236;p-value:[2.8647e-296, 2.8647e-296, 2.8647e-296]
chr2	27086331	27086822	peak_236;492bp;174 reads;summit:27086662;p-value:[2.6059542864100053e-184, 4.25972686759726e-162, 2.8647e-296]
chr2	165953398	165954289	peak_237;892bp;315 reads;summit:165953892;p-value:[2.8647e-296, 2.8647e-296, 2.8647e-296]
chr2	111120391	111121130	peak_238;740bp;261 reads;summit:111120894;p-value:[2.314501622764555e-175, 1.5571088455448547e-241, 2.8647e-296]
chr2	3518653	3519760	peak_239;1108bp;390 reads;summit:3519104;p-value:[2.8647e-296, 2.8647e-296, 2.8647e-296]
chr2	88055410	88055973	peak_240;564bp;198 reads;summit:88055841;p-value:[2.5114441180359145e-265, 2.540164965309876e-292, 2.8647e-296]
chr2	17753700	17754190	peak_241;491bp;172 reads;summit:17753915;p-value:[8.589800947816953e-143, 4.245551689689915e-188, 2.8647e-296]
chr2	167940733	167941364	peak_242;632bp;221 reads;summit:167941242;p-value:[1.0533078389236593e-199, 1.0493368686651033e-156, 2.8647e-296]
chr2	127702108	127702339	peak_243;232bp;81 reads;summit:127702225;p-value:[8.871431020883236e-29, 1.4082140969956672e-29, 4.739287145533282e-140]
chr2	99337038	99337697	peak_244;660bp;230 reads;summit:99337361;p-value:[2.294415851100593e-103, 3.7230873913458495e-164, 2.8647e-296]
chr2	21228375	21228825	peak_245;451bp;157 reads;summit:21228676;p-value:[9.041905070938655e-275, 1.825591033351811e-271, 1.2376308286972307e-273]
chr2	10121718	10123228	peak_246;1511bp;525 reads;summit:10122737;p-value:[2.8647e-296, 2.8647e-296, 2.8647e-296]
chr2	60881400	60881880	peak_247;481bp;167 reads;summit:60881551;p-value:[9.445002895748505e-185, 5.579653715364732e-223, 4.999829223886989e-291]
chr2	189661194	189661674	peak_248;481bp;167 reads;summit:189661281;p-value:[5.588208419998654e-278, 2.3188281092836594e-293, 4.999829223886989e-291]
chr2	64831246	64831680	peak_249;435bp;150 reads;summit:64831545;p-value:[9.423333423469472e-189, 6.676739767735646e-198, 1.0389414219175252e-260]
chr2	86562749	86563627	peak_250;879bp;303 reads;summit:86563459;p-value:[2.8647e-296, 2.8647e-296, 2.8647e-296]
chr2	169694241	169694887	peak_251;647bp;222 reads;summit:169694509;p-value:[2.8647e-296, 2.8647e-296, 2.8647e-296]
chr2	74482910	74483415	peak_252;506bp;173 reads;summit:74483298;p-value:[3.560886510031802e-211, 7.011188096721712e-250, 2.8647e-296]
chr2	232550233	232551267	peak_253;1035bp;353 reads;summit:232550528;p-value:[2.8647e-296, 2.8647e-296, 2.8647e-296]
chr2	240566450	240566925	peak_254;476bp;162 reads;summit:240566636;p-value:[4.014640159177362e-67, 8.155251349979571e-103, 7.582416526637366e-281]
chr2	69437038	69437804	peak_255;767bp;261 reads;summit:69437495;p-value:[2.8647e-296, 2.8647e-296, 2.8647e-296]
chr2	39123865	39124693	peak_256;829bp;282 reads;summit:39124428;p-value:[5.999988608214208e-200, 7.768628345438343e-275, 2.8647e-296]
chr2	43995768	43996527	peak_257;760bp;258 reads;summit:43996296;p-value:[2.8647e-296, 2.8647e-296, 2.8647e-296]
chr2	55693728	55694046	peak_258;319bp;108 reads;summit:55693896;p-value:[2.3453579218994603e-162, 1.013694762060792e-175, 3.719670217960313e-186]
chr2	208265813	208266521	peak_259;709bp;240 reads;summit:208266072;p-value:[2.8647e-296, 2.8647e-296, 2.8647e-296]
chr2	171922090	171922928	peak_260;839bp;284 reads;summit:171922391;p-value:[2.8647e-296, 2.8647e-296, 2.8647e-296]
chr2	97663415	97664533	peak_261;1119bp;378 reads;summit:97664206;p-value:[2.8647e-296, 2.8647e-296, 2.8647e-296]
chr2	173963411	173966023	peak_262;2613bp;882 reads;summit:173964817;p-value:[2.8647e-296, 2.8647e-296, 2.8647e-296]
chr2	62505691	62506413	peak_263;723bp;244 reads;summit:62505890;p-value:[2.8647e-296, 2.8647e-296, 2.8647e-296]
chr2	37083843	37084763	peak_264;921bp;310 reads;summit:37084479;p-value:[2.8647e-296, 2.8647e-296, 2.8647e-296]
chr2	27380235	27381222	peak_265;988bp;332 reads;summit:27380903;p-value:[2.8647e-296, 3.535948918181857e-211, 2.8647e-296]
chr2	55419485	55420333	peak_266;849bp;285 reads;summit:55419889;p-value:[2.8647e-296, 2.8647e-296, 2.8647e-296]
chr2	42770653	42770795	peak_267;143bp;48 reads;summit:42770737;p-value:[5.339829221316847e-91, 2.2800185867724653e-86, 4.278638824038281e-81]
chr2	157876135	157876763	peak_268;629bp;211 reads;summit:157876405;p-value:[4.5188330040485506e-220, 1.3713892658825259e-273, 2.8647e-296]
chr2	157751571	157752033	peak_269;463bp;155 reads;summit:157751815;p-value:[2.8647e-296, 2.8647e-296, 1.6714653498252689e-267]
chr2	88250384	88250775	peak_270;392bp;131 reads;summit:88250577;p-value:[1.4027797396919841e-224, 1.5902447323217863e-221, 1.3358406926096621e-225]
chr2	113437592	113437998	peak_271;407bp;136 reads;summit:113437725;p-value:[5.471077555208965e-270, 5.445948402466658e-291, 2.664204301637536e-234]
chr2	100292123	100292482	peak_272;360bp;120 reads;summit:100292290;p-value:[1.8358685105558605e-53, 1.843658671218487e-84, 2.5781424163293246e-206]
chr2	39437075	39437622	peak_273;548bp;182 reads;summit:39437289;p-value:[4.3719378126768597e-175, 2.4674696395718387e-220, 2.8647e-296]
chr2	65943020	65943715	peak_274;696bp;231 reads;summit:65943373;p-value:[2.8647e-296, 2.8647e-296, 2.8647e-296]
chr2	240565609	240566216	peak_275;608bp;201 reads;summit:240565887;p-value:[7.61442247046853e-99, 1.2977341696832614e-82, 2.8647e-296]
chr2	111698701	111699481	peak_276;781bp;258 reads;summit:111699041;p-value:[2.8647e-296, 2.8647e-296, 2.8647e-296]
chr2	223723816	223724300	peak_277;485bp;160 reads;summit:223724197;p-value:[1.2591631978833524e-168, 1.3197811775437105e-210, 3.369477462104683e-275]
chr2	9703728	9704128	peak_278;401bp;132 reads;summit:9703860;p-value:[1.9164205496020407e-181, 1.2138092875987637e-199, 1.754293883492053e-226]
chr2	33598850	33599804	peak_279;955bp;314 reads;summit:33599409;p-value:[2.8647e-296, 2.8647e-296, 2.8647e-296]
chr2	219497844	219499030	peak_280;1187bp;390 reads;summit:219498700;p-value:[2.8647e-296, 2.8647e-296, 2.8647e-296]
chr2	126657606	126658303	peak_281;698bp;229 reads;summit:126658047;p-value:[4.750404113022565e-190, 1.6615481521341424e-205, 2.8647e-296]
chr2	10447751	10449019	peak_282;1269bp;416 reads;summit:10448378;p-value:[2.8647e-296, 2.8647e-296, 2.8647e-296]
chr2	135985039	135985813	peak_283;775bp;254 reads;summit:135985547;p-value:[2.8647e-296, 2.8647e-296, 2.8647e-296]
chr2	108719244	108719999	peak_284;756bp;247 reads;summit:108719433;p-value:[2.8647e-296, 2.8647e-296, 2.8647e-296]
chr2	9638607	9638796	peak_285;190bp;62 reads;summit:9638676;p-value:[1.2068016632817115e-100, 1.8451810924137719e-103, 8.943165566282965e-105]
chr2	172103938	172104069	peak_286;132bp;43 reads;summit:172103995;p-value:[4.300224559348333e-92, 2.1338087884058716e-30, 8.278096372781926e-72]
chr2	10434950	10435303	peak_287;354bp;115 reads;summit:10435058;p-value:[1.4593814170240873e-90, 4.962543014300404e-99, 2.454981846836323e-196]
chr2	3574916	3575497	peak_288;582bp;189 reads;summit:3575230;p-value:[1.1304036143279957e-262, 5.297735135849647e-292, 2.8647e-296]
chr2	97995722	97996491	peak_289;770bp;250 reads;summit:97995957;p-value:[2.8647e-296, 2.8647e-296, 2.8647e-296]
chr2	6847314	6847599	peak_290;286bp;92 reads;summit:6847461;p-value:[2.8445705519587435e-120, 3.1892767770281165e-145, 3.604601026658342e-156]
chr2	132286253	132286917	peak_291;665bp;213 reads;summit:132286522;p-value:[2.8647e-296, 2.8647e-296, 2.8647e-296]
chr2	26244389	26245441	peak_292;1053bp;337 reads;summit:26244685;p-value:[2.8647e-296, 2.8647e-296, 2.8647e-296]
chr2	23926814	23927548	peak_293;735bp;235 reads;summit:23927122;p-value:[2.1747498128032316e-281, 2.8647e-296, 2.8647e-296]
chr2	96637814	96638721	peak_294;908bp;290 reads;summit:96638342;p-value:[2.8647e-296, 2.8647e-296, 2.8647e-296]
chr2	215311696	215312325	peak_295;630bp;201 reads;summit:215311975;p-value:[2.8647e-296, 2.8647e-296, 2.8647e-296]
chr2	181891552	181891979	peak_296;428bp;136 reads;summit:181891796;p-value:[2.0455823543180892e-107, 1.4430674873127318e-146, 2.3804957265617915e-231]
chr2	191020266	191020728	peak_297;463bp;147 reads;summit:191020315;p-value:[2.5213956765319256e-200, 3.4293479348315924e-223, 3.2858628627890446e-250]
chr2	240251070	240251876	peak_298;807bp;256 reads;summit:240251247;p-value:[2.8647e-296, 2.8647e-296, 2.8647e-296]
chr2	216498687	216499112	peak_299;426bp;135 reads;summit:216498833;p-value:[1.488173174035905e-267, 3.092736116059288e-252, 1.7906409980438957e-229]
chr2	127857906	127858432	peak_300;527bp;167 reads;summit:127858279;p-value:[7.072608792738849e-182, 6.94021853282167e-217, 1.8981247319707993e-284]
chr2	15591489	15592428	peak_301;940bp;297 reads;summit:15591752;p-value:[2.8647e-296, 2.8647e-296, 2.8647e-296]
chr2	27134416	27135004	peak_302;589bp;186 reads;summit:27134764;p-value:[1.3371616198513839e-219, 5.8986042349626245e-233, 2.8647e-296]
chr2	69798801	69799481	peak_303;681bp;215 reads;summit:69799335;p-value:[2.8647e-296, 2.8647e-296, 2.8647e-296]
chr2	183010162	183010462	peak_304;301bp;95 reads;summit:183010324;p-value:[2.5119032263738685e-239, 9.52855563997841e-188, 1.4466338470535852e-160]
chr2	69178302	69178651	peak_305;350bp;110 reads;summit:69178491;p-value:[6.847119517167255e-180, 2.1550534301506164e-109, 4.0351392402883415e-186]
chr2	68467197	68467877	peak_306;681bp;214 reads;summit:68467399;p-value:[2.8647e-296, 2.8647e-296, 2.8647e-296]
chr2	63840548	63841942	peak_307;1395bp;438 reads;summit:63840877;p-value:[2.8647e-296, 2.8647e-296, 2.8647e-296]
chr2	117814386	117815102	peak_308;717bp;225 reads;summit:117814516;p-value:[2.8647e-296, 2.8647e-296, 2.8647e-296]
chr2	83971665	83971865	peak_309;201bp;63 reads;summit:83971744;p-value:[9.576594345809808e-103, 8.291373511194989e-109, 2.057017987928789e-105]
chr2	43595747	43596491	peak_310;745bp;233 reads;summit:43596057;p-value:[2.8647e-296, 2.8647e-296, 2.8647e-296]
chr2	55281914	55282609	peak_311;696bp;217 reads;summit:55282238;p-value:[5.1865734090222226e-254, 2.8647e-296, 2.8647e-296]
chr2	219229309	219230039	peak_312;731bp;226 reads;summit:219229753;p-value:[4.821903635118663e-286, 2.8647e-296, 2.8647e-296]
chr2	73981319	73981855	peak_313;537bp;166 reads;summit:73981536;p-value:[1.3020197003904627e-177, 1.068528933552643e-173, 5.909861362427337e-281]
chr2	43225907	43227014	peak_314;1108bp;342 reads;summit:43226643;p-value:[5.3287157269434075e-211, 2.561871000694234e-246, 2.8647e-296]
chr2	190880424	190881165	peak_315;742bp;229 reads;summit:190880822;p-value:[8.195334055622177e-207, 3.399165016780454e-263, 2.8647e-296]
chr2	10120188	10120959	peak_316;772bp;238 reads;summit:10120344;p-value:[2.7321633235729478e-64, 1.4224772116738466e-116, 2.8647e-296]
chr2	230712645	230713014	peak_317;370bp;114 reads;summit:230712826;p-value:[3.2953728014671903e-71, 1.660404255914277e-101, 5.269327935468274e-192]
chr2	26785529	26786257	peak_318;729bp;224 reads;summit:26785936;p-value:[1.5651355824548443e-274, 2.8647e-296, 2.8647e-296]
chr2	174487021	174487541	peak_319;521bp;160 reads;summit:174487279;p-value:[4.6866183871185194e-188, 4.649944273744885e-224, 2.9368903246347665e-270]
chr2	26769052	26769534	peak_320;483bp;148 reads;summit:26769212;p-value:[1.6532335233536577e-170, 4.0149084626835566e-138, 1.1582221349035093e-249]
chr2	264637	265224	peak_321;588bp;180 reads;summit:264832;p-value:[2.9904959944414605e-272, 1.594801317551449e-294, 2.8647e-296]
chr2	108636447	108636629	peak_322;183bp;56 reads;summit:108636565;p-value:[7.669722302929101e-31, 1.7858633000620123e-42, 7.951643889041854e-93]
chr2	20650892	20651447	peak_323;556bp;170 reads;summit:20651167;p-value:[1.4681082266585474e-236, 1.2503526718137363e-242, 5.572623273472843e-287]
chr2	74198144	74199401	peak_324;1258bp;384 reads;summit:74198571;p-value:[2.8647e-296, 2.8647e-296, 2.8647e-296]
chr2	73071063	73071920	peak_325;858bp;261 reads;summit:73071425;p-value:[2.963950783064327e-209, 1.0100743606011339e-250, 2.8647e-296]
chr2	189762494	189762885	peak_326;392bp;119 reads;summit:189762750;p-value:[2.0516449256411638e-169, 4.4755605415362625e-196, 8.934573323134327e-200]
chr2	108533799	108534653	peak_327;855bp;259 reads;summit:108533957;p-value:[2.8647e-296, 2.8647e-296, 2.8647e-296]
chr2	210002397	210002823	peak_328;427bp;128 reads;summit:210002544;p-value:[2.0362233766832237e-186, 1.3953805763158546e-204, 2.2314702256072696e-214]
chr2	62296101	62296357	peak_329;257bp;77 reads;summit:62296233;p-value:[7.35311867947739e-110, 3.247252564986187e-101, 6.322377062273886e-128]
chr2	189581919	189582142	peak_330;224bp;67 reads;summit:189582046;p-value:[1.811360313492751e-36, 2.0735093923730387e-46, 6.365774632441874e-111]
chr2	156400722	156401276	peak_331;555bp;166 reads;summit:156400835;p-value:[1.277648693636799e-199, 7.28537504177364e-213, 1.3519509951788785e-278]
chr2	200525901	200526390	peak_332;490bp;146 reads;summit:200526053;p-value:[7.818342726240301e-265, 6.644882278562216e-269, 1.709399387587382e-244]
chr2	119366596	119367173	peak_333;578bp;172 reads;summit:119366873;p-value:[1.1873634057972833e-249, 1.8054104676811115e-291, 2.2447561267973684e-288]
chr2	167944867	167945320	peak_334;454bp;135 reads;summit:167945090;p-value:[1.4835110524012973e-96, 2.314838235087105e-71, 9.078977654134202e-226]
chr2	85993762	85994259	peak_335;498bp;148 reads;summit:85994096;p-value:[1.152987881380526e-175, 1.088891654467398e-169, 1.035070304225158e-247]
chr2	241610082	241610723	peak_336;642bp;190 reads;summit:241610386;p-value:[4.726174965640898e-277, 5.436854094136512e-294, 2.8647e-296]
chr2	96305231	96305948	peak_337;718bp;212 reads;summit:96305609;p-value:[4.0795394592014014e-296, 2.8647e-296, 2.8647e-296]
chr2	20182520	20182797	peak_338;278bp;82 reads;summit:20182681;p-value:[5.994646545101743e-132, 1.1670626174474861e-117, 7.544333349848517e-136]
chr2	8525484	8525846	peak_339;363bp;107 reads;summit:8525709;p-value:[6.238371444128805e-90, 4.077909464954103e-117, 5.114193975245071e-178]
chr2	182715916	182716510	peak_340;595bp;175 reads;summit:182716141;p-value:[7.721649607949903e-259, 2.8647e-296, 1.4492111324452175e-292]
chr2	177753953	177754218	peak_341;266bp;78 reads;summit:177754117;p-value:[1.5878395557278073e-100, 2.8060444306111046e-115, 6.746347417250145e-129]
chr2	85595152	85595816	peak_342;665bp;195 reads;summit:85595672;p-value:[7.606278882760519e-208, 2.4023956799995898e-203, 2.8647e-296]
chr2	9799747	9800016	peak_343;270bp;79 reads;summit:9799875;p-value:[8.739828206299243e-66, 8.12575249952559e-71, 1.65047850042008e-130]
chr2	126674002	126674391	peak_344;390bp;114 reads;summit:126674237;p-value:[1.419233759597294e-129, 5.516910843509979e-125, 2.0356847085702717e-189]
chr2	178072654	178073122	peak_345;469bp;137 reads;summit:178072794;p-value:[3.1300614150705933e-136, 4.3851406436871373e-125, 4.241339666578865e-228]
chr2	219642501	219642802	peak_346;302bp;88 reads;summit:219642656;p-value:[4.379925645842202e-124, 1.1980829655836865e-119, 1.6235648384202578e-145]
chr2	219509809	219510553	peak_347;745bp;217 reads;summit:219510312;p-value:[2.517173183465723e-252, 1.8218984218187847e-204, 2.8647e-296]
chr2	67397164	67397428	peak_348;265bp;77 reads;summit:67397249;p-value:[8.848579914349981e-99, 2.2560832591219488e-119, 6.580053083399857e-127]
chr2	202634571	202635218	peak_349;648bp;188 reads;summit:202634914;p-value:[4.418105334716416e-154, 2.291826948739744e-203, 2.8647e-296]
chr2	98608180	98608840	peak_350;661bp;191 reads;summit:98608483;p-value:[1.9559513858647353e-255, 1.3081363726018315e-275, 2.8647e-296]
chr2	180980130	180980929	peak_351;800bp;231 reads;summit:180980775;p-value:[2.8647e-296, 2.8647e-296, 2.8647e-296]
chr2	97645608	97646307	peak_352;700bp;202 reads;summit:97645928;p-value:[6.905982977017178e-256, 3.656231722693465e-271, 2.8647e-296]
chr2	45936332	45936626	peak_353;295bp;85 reads;summit:45936467;p-value:[2.6702257243918115e-133, 1.1629644905734581e-135, 4.685958189070062e-140]
chr2	238234398	238234831	peak_354;434bp;125 reads;summit:238234559;p-value:[7.426611930153008e-151, 3.261892679592766e-128, 3.849268282559267e-207]
chr2	12177079	12177290	peak_355;212bp;61 reads;summit:12177198;p-value:[1.0689279795093827e-122, 3.306527631058941e-68, 9.849041470214358e-100]
chr2	71068043	71068960	peak_356;918bp;264 reads;summit:71068568;p-value:[2.8647e-296, 2.8647e-296, 2.8647e-296]
chr2	53970841	53971366	peak_357;526bp;151 reads;summit:53971011;p-value:[2.9321517773309637e-141, 1.1380708975611309e-169, 1.5763075867055348e-250]
chr2	27428277	27429424	peak_358;1148bp;329 reads;summit:27428525;p-value:[2.8647e-296, 2.8647e-296, 2.8647e-296]
chr2	231464125	231465105	peak_359;981bp;281 reads;summit:231464521;p-value:[2.8647e-296, 2.8647e-296, 2.8647e-296]
chr2	219177823	219178346	peak_360;524bp;150 reads;summit:219177899;p-value:[5.881661757458165e-111, 4.1941357378052426e-148, 1.1384760644354146e-248]
chr2	190534400	190534990	peak_361;591bp;169 reads;summit:190534737;p-value:[1.3056476866241418e-254, 4.288037526603901e-267, 2.1130946646093763e-280]
chr2	240385515	240385815	peak_362;301bp;86 reads;summit:240385752;p-value:[1.3589042255116796e-76, 2.092513427699767e-82, 2.0202662895797706e-141]
chr2	219598039	219598476	peak_363;438bp;125 reads;summit:219598157;p-value:[1.6265932089086005e-113, 2.0927912546951034e-135, 1.2009920892693784e-206]
chr2	19347781	19348600	peak_364;820bp;233 reads;summit:19348362;p-value:[1.4712084791538321e-289, 2.8647e-296, 2.8647e-296]
chr2	120252555	120253487	peak_365;933bp;265 reads;summit:120252827;p-value:[2.8647e-296, 2.8647e-296, 2.8647e-296]
chr2	111407943	111408104	peak_366;162bp;46 reads;summit:111407989;p-value:[4.5355115122590424e-68, 3.440166258893909e-78, 2.766339626990976e-74]
chr2	231662020	231662618	peak_367;599bp;170 reads;summit:231662404;p-value:[1.0453315945005134e-233, 5.704514030377376e-146, 1.5997253676840188e-281]
chr2	96335564	96336325	peak_368;762bp;216 reads;summit:96336080;p-value:[2.8647e-296, 2.8647e-296, 2.8647e-296]
chr2	201901878	201902064	peak_369;187bp;53 reads;summit:201902006;p-value:[2.51174465839451e-66, 2.51174465839451e-66, 5.871571261228473e-86]
chr2	27322843	27323382	peak_370;540bp;153 reads;summit:27323062;p-value:[6.191391632412984e-82, 4.2121360983034657e-119, 5.141089932618657e-253]
chr2	235460550	235460973	peak_371;424bp;120 reads;summit:235460876;p-value:[4.1362772704983294e-186, 5.278715060997181e-184, 7.529385309668594e-198]
chr2	10409170	10409427	peak_372;258bp;73 reads;summit:10409270;p-value:[8.347882738784121e-36, 9.64962390904869e-53, 2.413485030349058e-119]
chr2	61694462	61694910	peak_373;449bp;127 reads;summit:61694746;p-value:[5.767986082716805e-205, 8.670513868537194e-234, 1.6667187716058995e-209]
chr2	12492998	12493517	peak_374;520bp;147 reads;summit:12493158;p-value:[1.4034263536872978e-275, 2.8647e-296, 7.469614103498945e-243]
chr2	20635926	20636124	peak_375;199bp;56 reads;summit:20636006;p-value:[8.427497787057205e-84, 2.844048517765925e-69, 8.386430022159796e-91]
chr2	223957179	223957516	peak_376;338bp;95 reads;summit:223957321;p-value:[7.811364042799202e-154, 3.475909172287701e-169, 8.086789856789798e-156]
chr2	38643696	38644115	peak_377;420bp;118 reads;summit:38643901;p-value:[1.6089338274061257e-209, 8.172609005511493e-222, 3.8790706090419115e-194]
chr2	70976940	70977085	peak_378;146bp;41 reads;summit:70977027;p-value:[1.54549053825963e-30, 1.2006305457029889e-38, 1.0208946332273837e-65]
chr2	74147667	74148389	peak_379;723bp;203 reads;summit:74148070;p-value:[3.6847895141057675e-197, 1.2991115549670247e-225, 2.8647e-296]
chr2	238288701	238289375	peak_380;675bp;189 reads;summit:238288888;p-value:[7.420823599056408e-176, 1.6419444880689077e-203, 2.8647e-296]
chr2	86623319	86624011	peak_381;693bp;194 reads;summit:86623840;p-value:[2.8647e-296, 2.8647e-296, 2.8647e-296]
chr2	241541060	241541464	peak_382;405bp;113 reads;summit:241541344;p-value:[1.511875712942284e-152, 3.181318292475443e-151, 1.815643443134129e-185]
chr2	32039568	32040124	peak_383;557bp;155 reads;summit:32039895;p-value:[1.4454496915730029e-157, 5.279520893972618e-191, 3.7509755490853974e-255]
chr2	41840780	41841045	peak_384;266bp;74 reads;summit:41840887;p-value:[1.834984850012526e-120, 2.0824401311347814e-133, 1.7854537860190414e-120]
chr2	119223341	119224056	peak_385;716bp;199 reads;summit:119223683;p-value:[1.016406553104047e-242, 6.27885379173663e-253, 2.8647e-296]
chr2	219160169	219161061	peak_386;893bp;248 reads;summit:219160850;p-value:[2.8647e-296, 2.8647e-296, 2.8647e-296]
chr2	152200584	152200965	peak_387;382bp;106 reads;summit:152200735;p-value:[1.8771350520259104e-198, 6.975449543997899e-222, 1.430083441621173e-173]
chr2	102664430	102664736	peak_388;307bp;85 reads;summit:102664608;p-value:[3.228331483447585e-184, 8.14042790015589e-195, 1.3523082856576686e-138]
chr2	231056522	231057146	peak_389;625bp;173 reads;summit:231056629;p-value:[1.882156094544259e-266, 2.2379679370081397e-236, 1.1379118354953259e-284]
chr2	96740046	96740291	peak_390;246bp;68 reads;summit:96740175;p-value:[3.680846844036051e-96, 1.3501083897154432e-99, 2.6311414198034865e-110]
chr2	232697010	232697810	peak_391;801bp;221 reads;summit:232697172;p-value:[2.8647e-296, 2.8647e-296, 2.8647e-296]
chr2	84905517	84906013	peak_392;497bp;137 reads;summit:84905697;p-value:[4.859612430772077e-93, 7.156179275158108e-130, 1.123130448237057e-224]
chr2	121649126	121650130	peak_393;1005bp;277 reads;summit:121649629;p-value:[2.8647e-296, 2.8647e-296, 2.8647e-296]
chr2	3379425	3380118	peak_394;694bp;191 reads;summit:3379690;p-value:[4.527041785294205e-89, 8.834412138374059e-139, 2.8647e-296]
chr2	74242644	74242967	peak_395;324bp;89 reads;summit:74242781;p-value:[1.7099693957347275e-159, 1.520701153624491e-163, 6.1765062970581106e-145]
chr2	70994799	70995177	peak_396;379bp;104 reads;summit:70994935;p-value:[5.55174391448742e-117, 9.650686076086507e-142, 9.5143497854296e-170]
chr2	70248234	70249239	peak_397;1006bp;276 reads;summit:70248711;p-value:[2.8647e-296, 1.4192538385610524e-269, 2.8647e-296]
chr2	70088031	70088373	peak_398;343bp;94 reads;summit:70088266;p-value:[8.567838403643913e-17, 2.968171248629697e-35, 3.96410443186698e-153]
chr2	84970962	84971365	peak_399;404bp;110 reads;summit:84971174;p-value:[1.935550885362132e-65, 1.3371673909995254e-92, 2.558141110152782e-179]
chr2	186439742	186440054	peak_400;313bp;85 reads;summit:186439903;p-value:[3.784953978250431e-125, 5.081903952664437e-127, 6.914740272464727e-138]
chr2	42360956	42361894	peak_401;939bp;255 reads;summit:42361554;p-value:[2.8647e-296, 2.8647e-296, 2.8647e-296]
chr2	200811186	200812121	peak_402;936bp;254 reads;summit:200811832;p-value:[1.4667310488966485e-244, 2.8647e-296, 2.8647e-296]
chr2	65221395	65221619	peak_403;225bp;61 reads;summit:65221515;p-value:[1.167582983405405e-71, 1.0080430597473717e-89, 3.61007950896576e-98]
chr2	46542280	46542789	peak_404;510bp;138 reads;summit:46542465;p-value:[5.277208839021441e-88, 1.416302245085593e-121, 3.1250317511015944e-225]
chr2	110677916	110678441	peak_405;526bp;142 reads;summit:110678160;p-value:[8.344506760468634e-146, 2.4290376086668646e-178, 1.0870952935087736e-231]
chr2	27071537	27071992	peak_406;456bp;123 reads;summit:27071754;p-value:[1.6719430679457287e-126, 5.3504415417079376e-139, 2.5980075884423775e-200]
chr2	130372351	130372944	peak_407;594bp;160 reads;summit:130372673;p-value:[4.99512363575149e-159, 1.4971456354236035e-192, 3.2258610585723523e-261]
chr2	218406060	218406913	peak_408;854bp;230 reads;summit:218406347;p-value:[3.87713397258074e-243, 1.0882188663484052e-140, 2.8647e-296]
chr2	63588202	63589207	peak_409;1006bp;269 reads;summit:63588774;p-value:[2.8647e-296, 2.8647e-296, 2.8647e-296]
chr2	200713084	200713420	peak_410;337bp;90 reads;summit:200713197;p-value:[1.1509380746925766e-154, 9.499246913068963e-162, 1.679442147821854e-145]
chr2	72862631	72862840	peak_411;210bp;56 reads;summit:72862699;p-value:[8.427497787057205e-84, 1.5703769674797127e-100, 1.6653445747431744e-89]
chr2	30290598	30291077	peak_412;480bp;128 reads;summit:30290862;p-value:[1.3234372643465182e-224, 4.402821141352454e-236, 6.327132104197454e-208]
chr2	197929265	197929568	peak_413;304bp;81 reads;summit:197929442;p-value:[2.9290727732109073e-135, 2.5765420421193227e-145, 1.3010884546506632e-130]
chr2	73737139	73737608	peak_414;470bp;125 reads;summit:73737469;p-value:[1.089781306444385e-163, 2.022945713601169e-182, 7.523560004732013e-203]
chr2	196639400	196639903	peak_415;504bp;134 reads;summit:196639585;p-value:[4.300274577065444e-185, 1.6983734139980644e-219, 1.287782061980355e-217]
chr2	121690197	121690388	peak_416;192bp;51 reads;summit:121690292;p-value:[6.325997476478848e-83, 2.963754800099066e-89, 3.4586427471782136e-81]
chr2	240560203	240560556	peak_417;354bp;94 reads;summit:240560307;p-value:[8.898985153989298e-20, 2.621070851107651e-38, 7.518774052168835e-152]
chr2	207625063	207625827	peak_418;765bp;203 reads;summit:207625473;p-value:[1.5881207658174882e-174, 7.297506338589513e-218, 2.8647e-296]
chr2	144519987	144520442	peak_419;456bp;121 reads;summit:144520183;p-value:[2.4746848337828784e-134, 1.3704155723530173e-85, 3.6882448067158254e-196]
chr2	37925225	37925791	peak_420;567bp;150 reads;summit:37925444;p-value:[1.8568499765309737e-259, 2.807328739279965e-266, 1.4199178150264613e-243]
chr2	42089440	42089594	peak_421;155bp;41 reads;summit:42089516;p-value:[7.7670479253614375e-87, 1.2268779764040905e-79, 1.1628178958364486e-64]
chr2	110204832	110205164	peak_422;333bp;88 reads;summit:110205075;p-value:[2.5612191370641715e-150, 3.0077787453107685e-161, 8.221259424258801e-142]
chr2	218422470	218422821	peak_423;352bp;93 reads;summit:218422623;p-value:[2.870893919826034e-111, 3.3913271798021733e-113, 5.251759835441755e-150]
chr2	58240950	58241548	peak_424;599bp;158 reads;summit:58241409;p-value:[2.583866026077375e-233, 1.1469272086639761e-251, 1.7011189989647607e-256]
chr2	74049057	74049420	peak_425;364bp;96 reads;summit:74049206;p-value:[3.518521996357372e-139, 3.518521996357372e-139, 7.447788239418048e-155]
chr2	85561288	85561890	peak_426;603bp;159 reads;summit:85561503;p-value:[5.65344916652582e-247, 1.343365656068084e-258, 4.126144575521683e-258]
chr2	47402805	47403624	peak_427;820bp;216 reads;summit:47403070;p-value:[1.8249110264306608e-247, 1.3606951618369512e-293, 2.8647e-296]
chr2	138501528	138502139	peak_428;612bp;161 reads;summit:138501784;p-value:[3.6826114201699935e-220, 2.696212772304523e-237, 3.151636119087267e-261]
chr2	213284213	213284475	peak_429;263bp;69 reads;summit:213284342;p-value:[1.5650809233430307e-101, 3.9326234059553313e-122, 2.047879820096017e-110]
chr2	130355617	130356368	peak_430;752bp;197 reads;summit:130355928;p-value:[1.8307234079588924e-225, 8.232511783596774e-269, 2.8647e-296]
chr2	241508400	241509117	peak_431;718bp;188 reads;summit:241508755;p-value:[1.1104360673529746e-202, 2.6715665611224288e-229, 2.8647e-296]
chr2	239274641	239274984	peak_432;344bp;90 reads;summit:239274826;p-value:[1.593273164847744e-50, 1.6623631812298508e-70, 1.0518529492112723e-144]
chr2	73780044	73780326	peak_433;283bp;74 reads;summit:73780150;p-value:[3.3828210071884876e-101, 3.0810730444613464e-123, 1.6837604377713707e-118]
chr2	222690696	222690848	peak_434;153bp;40 reads;summit:222690778;p-value:[3.1855528172854533e-65, 3.1761313560886386e-72, 8.151633041742216e-63]
chr2	73385400	73386462	peak_435;1063bp;277 reads;summit:73385747;p-value:[2.8647e-296, 2.8647e-296, 2.8647e-296]
chr2	96816055	96816619	peak_436;565bp;147 reads;summit:96816213;p-value:[8.21435384687911e-136, 1.0612902865398766e-162, 1.343267721605191e-237]
chr2	61065548	61066007	peak_437;460bp;119 reads;summit:61065883;p-value:[8.86717382890303e-130, 1.1596207144456873e-160, 1.4196600374118723e-191]
chr2	60808516	60808689	peak_438;174bp;45 reads;summit:60808602;p-value:[8.66747892284594e-55, 3.8981707832766876e-35, 8.45593339829152e-71]
chr2	130337146	130337756	peak_439;611bp;158 reads;summit:130337255;p-value:[5.674820502217622e-171, 2.171762545916228e-73, 3.8030457892378084e-255]
chr2	47906207	47907026	peak_440;820bp;212 reads;summit:47906736;p-value:[1.508385880447718e-204, 6.343980259672345e-253, 2.8647e-296]
chr2	25041912	25042271	peak_441;360bp;93 reads;summit:25042062;p-value:[7.402268962955175e-103, 5.998997874179011e-126, 4.1708041379952535e-149]
chr2	127526800	127526923	peak_442;124bp;32 reads;summit:127526846;p-value:[2.0524401263555763e-12, 1.6689247343535277e-19, 1.6147910497620723e-49]
chr2	85285564	85285749	peak_443;186bp;48 reads;summit:85285638;p-value:[1.9034422616623537e-52, 1.1145172831279529e-63, 1.1764004417973966e-75]
chr2	201451322	201452198	peak_444;877bp;226 reads;summit:201451603;p-value:[2.8647e-296, 2.8647e-296, 2.8647e-296]
chr2	105873823	105874082	peak_445;260bp;67 reads;summit:105873947;p-value:[1.1534367341460912e-117, 1.6488679157037723e-101, 1.2756101465034273e-106]
chr2	106194070	106194656	peak_446;587bp;151 reads;summit:106194503;p-value:[1.1495048597219658e-199, 5.37133892512509e-209, 2.1567959732606153e-243]
chr2	127810664	127811600	peak_447;937bp;241 reads;summit:127811216;p-value:[2.8647e-296, 2.8647e-296, 2.8647e-296]
chr2	168976098	168976455	peak_448;358bp;92 reads;summit:168976332;p-value:[5.83422065462189e-143, 4.948382554332081e-159, 2.8752712296454336e-147]
chr2	74833974	74834265	peak_449;292bp;75 reads;summit:74834060;p-value:[4.772931895923786e-53, 5.265339071168172e-63, 1.4692614803901854e-119]
chr2	8598237	8598602	peak_450;366bp;94 reads;summit:8598419;p-value:[3.590650713070188e-129, 6.901590758790081e-139, 1.6804910742255508e-150]
chr2	12074142	12074640	peak_451;499bp;128 reads;summit:12074390;p-value:[2.8647e-296, 2.2951208467607103e-270, 8.724451431904141e-206]
chr2	46315131	46315824	peak_452;694bp;178 reads;summit:46315348;p-value:[2.6390911541870283e-190, 3.4089700527919165e-230, 3.995860470223726e-287]
chr2	54330530	54330954	peak_453;425bp;109 reads;summit:54330803;p-value:[7.208402631199893e-197, 5.6228633508959493e-216, 7.384305826501431e-175]
chr2	113627039	113627444	peak_454;406bp;104 reads;summit:113627210;p-value:[1.8878696411123605e-158, 1.0508186791278796e-172, 1.1492725098456308e-166]
chr2	47782684	47784229	peak_455;1546bp;396 reads;summit:47782995;p-value:[2.8647e-296, 2.8647e-296, 2.8647e-296]
chr2	64606316	64606764	peak_456;449bp;115 reads;summit:64606545;p-value:[2.800281609939924e-96, 1.4659743299926998e-105, 1.4817744973395564e-184]
chr2	27409418	27410007	peak_457;590bp;151 reads;summit:27409644;p-value:[6.82528418397252e-195, 1.8635681564535617e-213, 4.625847264659996e-243]
chr2	227325109	227325909	peak_458;801bp;205 reads;summit:227325231;p-value:[3.6396150807125957e-289, 2.8647e-296, 2.8647e-296]
chr2	74958327	74959096	peak_459;770bp;197 reads;summit:74958600;p-value:[2.8647e-296, 2.8647e-296, 2.8647e-296]
chr2	85888985	85889199	peak_460;215bp;55 reads;summit:85889134;p-value:[1.493414527618907e-48, 4.224182892844871e-53, 7.106832265429722e-87]
chr2	72543578	72543968	peak_461;391bp;100 reads;summit:72543793;p-value:[2.7802013412502313e-254, 1.4913481260111399e-214, 4.3295795137337156e-160]
chr2	174059341	174059923	peak_462;583bp;149 reads;summit:174059626;p-value:[1.9723388340433974e-191, 2.7750725602503134e-211, 1.0159321229322851e-239]
chr2	30231212	30231806	peak_463;595bp;152 reads;summit:30231534;p-value:[1.3222988028952064e-144, 1.7107646231419176e-179, 1.443748179935382e-244]
chr2	9058029	9058248	peak_464;220bp;56 reads;summit:9058090;p-value:[3.652107292790058e-127, 3.652107292790058e-127, 2.2043191924018217e-88]
chr2	75710468	75711182	peak_465;715bp;182 reads;summit:75710719;p-value:[2.3619091839952116e-272, 2.8647e-296, 4.890407603988081e-293]
chr2	85602531	85603088	peak_466;558bp;142 reads;summit:85602707;p-value:[4.987677433898158e-140, 3.174695358508853e-160, 4.4384701187980694e-228]
chr2	71331548	71332059	peak_467;512bp;130 reads;summit:71331761;p-value:[8.286616860734829e-178, 1.0185368910891297e-199, 1.8111528098656812e-208]
chr2	216109102	216109440	peak_468;339bp;86 reads;summit:216109293;p-value:[3.738832205524842e-112, 1.4466053682138003e-123, 5.117806776540187e-137]
chr2	11746304	11746796	peak_469;493bp;125 reads;summit:11746662;p-value:[1.4577133591261092e-38, 2.5953403437124318e-65, 2.8035846070285664e-200]
chr2	200963003	200963914	peak_470;912bp;231 reads;summit:200963688;p-value:[3.675374904966818e-263, 2.8647e-296, 2.8647e-296]
chr2	112692488	112692878	peak_471;391bp;99 reads;summit:112692718;p-value:[4.384343741001598e-101, 2.3023878306678877e-124, 4.9113340175552136e-158]
chr2	157327610	157327775	peak_472;166bp;42 reads;summit:157327702;p-value:[2.668460403257033e-64, 7.37609200856675e-77, 1.6815366760583231e-65]
chr2	108637373	108637590	peak_473;218bp;55 reads;summit:108637503;p-value:[1.7225315152241506e-29, 6.349437527315429e-42, 1.512805459790648e-86]
chr2	168773790	168774362	peak_474;573bp;144 reads;summit:168773894;p-value:[2.586356363852766e-260, 3.956563447112216e-235, 1.5042494703925747e-230]
chr2	7007867	7008416	peak_475;550bp;138 reads;summit:7008028;p-value:[6.036599601990452e-218, 1.5344511407296256e-233, 9.579340880420753e-221]
chr2	112726717	112727019	peak_476;303bp;76 reads;summit:112726868;p-value:[4.030636438018163e-77, 2.3750608239791602e-80, 2.0636652100309843e-120]
chr2	168798463	168798694	peak_477;232bp;58 reads;summit:168798559;p-value:[5.325193735698379e-62, 4.559719349951848e-65, 3.4764885274185865e-91]
chr2	142930852	142931191	peak_478;340bp;85 reads;summit:142931085;p-value:[2.7152643957221575e-169, 1.1629644905734581e-135, 7.380495222170837e-135]
chr2	10029056	10029515	peak_479;460bp;115 reads;summit:10029250;p-value:[3.0554069519607965e-89, 4.284186981895548e-105, 2.3384360900672324e-183]
chr2	95551003	95551590	peak_480;588bp;147 reads;summit:95551433;p-value:[2.382077083926652e-212, 7.614382923558774e-250, 4.499233398644589e-235]
chr2	127387043	127388470	peak_481;1428bp;357 reads;summit:127388141;p-value:[2.8647e-296, 2.8647e-296, 2.8647e-296]
chr2	27217238	27217686	peak_482;449bp;112 reads;summit:27217377;p-value:[3.666296328074562e-148, 1.0378755497925893e-145, 2.1159361224836402e-178]
chr2	238320217	238320585	peak_483;369bp;92 reads;summit:238320454;p-value:[1.3535517815096023e-131, 3.5135470813482594e-150, 4.5416239854441555e-146]
chr2	10043279	10043595	peak_484;317bp;79 reads;summit:10043458;p-value:[4.6730257053680437e-08, 5.049035597415923e-24, 4.765512547983289e-125]
chr2	70301947	70302243	peak_485;297bp;74 reads;summit:70302094;p-value:[2.06096017041849e-75, 2.2745397075567097e-82, 5.814819359854746e-117]
chr2	231612601	231612805	peak_486;205bp;51 reads;summit:231612697;p-value:[1.6519016199614775e-34, 2.1844876613354545e-38, 9.495254413168727e-80]
chr2	237202047	237202352	peak_487;306bp;76 reads;summit:237202170;p-value:[5.66285601593709e-108, 1.206309406483016e-109, 4.33439649372277e-120]
chr2	65435616	65436844	peak_488;1229bp;304 reads;summit:65436312;p-value:[3.1022942338895348e-114, 1.2339735125150915e-187, 2.8647e-296]
chr2	87076305	87076854	peak_489;550bp;136 reads;summit:87076547;p-value:[8.626086714588668e-176, 1.457379877176691e-209, 1.177745672128375e-216]
chr2	199455533	199456488	peak_490;956bp;236 reads;summit:199455860;p-value:[1.5218993488283437e-143, 4.474519888129949e-203, 2.8647e-296]
chr2	240604354	240604584	peak_491;231bp;57 reads;summit:240604504;p-value:[5.262474103376402e-82, 5.262474103376402e-82, 3.0204383179660828e-89]
chr2	200888510	200889913	peak_492;1404bp;346 reads;summit:200889324;p-value:[2.8647e-296, 2.8647e-296, 2.8647e-296]
chr2	158457371	158458365	peak_493;995bp;245 reads;summit:158458151;p-value:[3.25953987691272e-139, 1.6812117980477384e-193, 2.8647e-296]
chr2	201233329	201233576	peak_494;248bp;61 reads;summit:201233421;p-value:[1.3834123339816693e-45, 3.235112916316861e-61, 1.299509148732635e-95]
chr2	65227473	65228368	peak_495;896bp;220 reads;summit:65227668;p-value:[2.3504639662780445e-262, 3.972106704900028e-232, 2.8647e-296]
chr2	178112174	178112756	peak_496;583bp;143 reads;summit:178112401;p-value:[4.993623762614095e-188, 1.4576899855360273e-223, 1.9463263448530788e-227]
chr2	8837388	8837750	peak_497;363bp;89 reads;summit:8837634;p-value:[4.401253312730323e-120, 1.64097834405034e-107, 1.4001157317422006e-140]
chr2	152175328	152176156	peak_498;829bp;203 reads;summit:152175530;p-value:[2.8647e-296, 2.8647e-296, 2.8647e-296]
chr2	96760596	96761118	peak_499;523bp;128 reads;summit:96760777;p-value:[7.02699155231666e-138, 1.8693619045156048e-141, 3.3788300628296656e-203]
chr2	28355435	28356419	peak_500;985bp;241 reads;summit:28355773;p-value:[4.833820939919876e-221, 2.850932650862609e-258, 2.8647e-296]
chr2	55140496	55141006	peak_501;511bp;125 reads;summit:55140687;p-value:[7.426611930153008e-151, 1.8550486911103265e-167, 2.3821876937782377e-198]
chr2	183124248	183125069	peak_502;822bp;201 reads;summit:183124857;p-value:[3.49218780661805e-291, 2.8647e-296, 2.8647e-296]
chr2	183037881	183038788	peak_503;908bp;222 reads;summit:183038477;p-value:[4.5993931455809475e-230, 2.987926066436974e-279, 2.8647e-296]
chr2	43178977	43179426	peak_504;450bp;110 reads;summit:43179167;p-value:[1.4036758182176001e-94, 3.449198489058527e-114, 3.271258094869891e-174]
chr2	20446799	20447293	peak_505;495bp;120 reads;summit:20447077;p-value:[2.0358855361911463e-146, 7.83309187899729e-160, 7.525469143403067e-190]
chr2	101001917	101002610	peak_506;694bp;168 reads;summit:101002195;p-value:[8.859405520619916e-196, 3.454522471437453e-215, 1.1208939521023976e-266]
chr2	10408290	10408641	peak_507;352bp;85 reads;summit:10408509;p-value:[3.7007578242159936e-50, 1.6375250049315203e-68, 1.3705372787520966e-133]
chr2	87483116	87483430	peak_508;315bp;76 reads;summit:87483263;p-value:[9.916654976242444e-63, 1.6756620755310173e-63, 3.845958319836209e-119]
chr2	85611724	85612175	peak_509;452bp;109 reads;summit:85612096;p-value:[3.956043291449038e-130, 9.596593563672142e-50, 5.725435658431099e-172]
chr2	190180186	190180729	peak_510;544bp;131 reads;summit:190180367;p-value:[1.0771154839582956e-151, 1.291576782725801e-144, 4.178561943235176e-207]
chr2	17122877	17123225	peak_511;349bp;84 reads;summit:17123068;p-value:[1.182879043907239e-116, 5.091236680597692e-127, 7.200488527945938e-132]
chr2	169824642	169825169	peak_512;528bp;127 reads;summit:169824884;p-value:[6.741890081491897e-53, 6.20234954222987e-73, 1.2143230756922538e-200]
chr2	189580724	189581118	peak_513;395bp;95 reads;summit:189580799;p-value:[4.31740037615457e-55, 4.975928011328813e-80, 1.915062862734615e-149]
chr2	151261224	151261984	peak_514;761bp;183 reads;summit:151261408;p-value:[8.998338272682703e-244, 7.103754506806029e-269, 3.506509195767526e-290]
chr2	12716053	12716177	peak_515;125bp;30 reads;summit:12716100;p-value:[8.361740438814808e-18, 6.937294059503254e-17, 2.603220329940469e-45]
chr2	17518232	17518698	peak_516;467bp;112 reads;summit:17518411;p-value:[9.19070554489537e-190, 1.7023136917920358e-212, 1.659334510152456e-176]
chr2	8678722	8679355	peak_517;634bp;152 reads;summit:8678891;p-value:[2.3290132506145303e-37, 1.9132397463232226e-66, 2.0537193997890904e-240]
chr2	55519226	55519911	peak_518;686bp;164 reads;summit:55519609;p-value:[7.475000526827538e-223, 6.007712237417823e-264, 2.1847401203455047e-259]
chr2	36451620	36451820	peak_519;201bp;48 reads;summit:36451702;p-value:[1.2356383353133104e-76, 5.023850951094654e-72, 4.709320714539521e-74]
chr2	156332492	156333124	peak_520;633bp;151 reads;summit:156332748;p-value:[6.945601638751523e-48, 4.708408476075685e-81, 1.724525693763414e-238]
chr2	69643598	69644184	peak_521;587bp;140 reads;summit:69643753;p-value:[1.7797235481273394e-120, 4.2211828138549284e-154, 6.333780308631358e-221]
chr2	39120794	39121439	peak_522;646bp;154 reads;summit:39121076;p-value:[4.1840003185535595e-49, 9.824062784071696e-85, 3.1121297662772707e-243]
chr2	63050315	63050990	peak_523;676bp;161 reads;summit:63050753;p-value:[5.688289818536309e-223, 2.0281192273431987e-227, 2.458632912417648e-254]
chr2	69387147	69387558	peak_524;412bp;98 reads;summit:69387363;p-value:[1.437118365517708e-119, 1.2311649693377464e-139, 8.868283320976008e-154]
chr2	9914739	9914902	peak_525;164bp;39 reads;summit:9914803;p-value:[1.2739478557699596e-81, 1.2739478557699596e-81, 1.3836992328472267e-59]
chr2	74530313	74530922	peak_526;610bp;145 reads;summit:74530637;p-value:[1.9575359899252342e-29, 4.720002392855263e-59, 1.0755031016485819e-228]
chr2	196171229	196171818	peak_527;590bp;140 reads;summit:196171684;p-value:[9.508909288750291e-188, 2.986645073177653e-160, 1.284380612391465e-220]
chr2	176269302	176269918	peak_528;617bp;146 reads;summit:176269399;p-value:[2.8976536533111205e-234, 5.661077117734262e-242, 5.276411534998218e-230]
chr2	9003567	9004289	peak_529;723bp;171 reads;summit:9003984;p-value:[2.3944701135686315e-202, 5.007461779132279e-217, 8.984863388099436e-270]
chr2	170743948	170744260	peak_530;313bp;74 reads;summit:170744075;p-value:[2.159155305984559e-79, 1.8623159188584508e-72, 2.7251022340251867e-115]
chr2	177168382	177168749	peak_531;368bp;87 reads;summit:177168520;p-value:[9.540608994754286e-100, 2.554595644530693e-97, 5.322825735185707e-136]
chr2	20379139	20379303	peak_532;165bp;39 reads;summit:20379228;p-value:[1.5690551182808276e-54, 1.651812343816829e-60, 1.7500517977060636e-59]
chr2	85327887	85328487	peak_533;601bp;142 reads;summit:85328051;p-value:[8.185185820280164e-133, 3.174695358508853e-160, 1.5259545939533787e-223]
chr2	88600163	88600416	peak_534;254bp;60 reads;summit:88600265;p-value:[8.786019074833953e-88, 3.4469732186425932e-99, 5.871626246701379e-93]
chr2	189783825	189784799	peak_535;975bp;230 reads;summit:189784447;p-value:[2.8647e-296, 2.8647e-296, 2.8647e-296]
chr2	233854302	233854926	peak_536;625bp;147 reads;summit:233854741;p-value:[4.16005605022217e-127, 4.415203127532458e-155, 3.258735273484885e-231]
chr2	62304726	62305023	peak_537;298bp;70 reads;summit:62304867;p-value:[2.3412376875481012e-62, 1.1968574056761952e-77, 1.008479482839184e-108]
chr2	27628811	27629155	peak_538;345bp;81 reads;summit:27628966;p-value:[1.8403480326229135e-117, 7.023028479492656e-130, 3.351491079787559e-126]
chr2	237085512	237086163	peak_539;652bp;153 reads;summit:237085860;p-value:[5.286989641547286e-266, 2.8647e-296, 1.3357797372423648e-240]
chr2	218399398	218399922	peak_540;525bp;123 reads;summit:218399689;p-value:[2.525356423401826e-39, 1.5462044165616613e-33, 7.491017365493284e-193]
chr2	74454672	74455303	peak_541;632bp;148 reads;summit:74454929;p-value:[2.963839790773513e-64, 3.8791147125229334e-92, 1.5879024878886456e-232]
chr2	240025303	240025755	peak_542;453bp;106 reads;summit:240025388;p-value:[5.042450986935822e-99, 2.4778177253537036e-124, 8.593760757870096e-166]
chr2	11584315	11584498	peak_543;184bp;43 reads;summit:11584382;p-value:[2.4817594663365584e-66, 1.8972628871062896e-60, 1.1766934040832284e-65]
chr2	54600054	54600327	peak_544;274bp;64 reads;summit:54600178;p-value:[3.40785196729196e-83, 1.097417426050129e-88, 5.063213481774891e-99]
chr2	207166093	207166456	peak_545;364bp;85 reads;summit:207166249;p-value:[1.3629886380727431e-115, 3.4685870478830013e-138, 2.3055206294949693e-132]
chr2	47174808	47177154	peak_546;2347bp;548 reads;summit:47176871;p-value:[2.8647e-296, 2.8647e-296, 2.8647e-296]
chr2	215793755	215793981	peak_547;227bp;53 reads;summit:215793881;p-value:[9.676365616764473e-94, 6.462742403677106e-98, 1.556256644001069e-81]
chr2	20579140	20579539	peak_548;400bp;93 reads;summit:20579418;p-value:[2.2424317740379707e-101, 1.514125327549119e-108, 6.869371576831227e-145]
chr2	217899565	217899775	peak_549;211bp;49 reads;summit:217899694;p-value:[4.269866101809988e-108, 2.1793435393056776e-93, 4.598578224226049e-75]
chr2	108594967	108595384	peak_550;418bp;97 reads;summit:108595175;p-value:[6.708034810804794e-118, 6.708034810804794e-118, 3.752814332988825e-151]
chr2	175180888	175181956	peak_551;1069bp;248 reads;summit:175181708;p-value:[2.8647e-296, 2.8647e-296, 2.8647e-296]
chr2	218710647	218711307	peak_552;661bp;153 reads;summit:218710818;p-value:[5.827175724825996e-273, 5.286989641547286e-266, 1.0664010492346142e-239]
chr2	70108785	70109195	peak_553;411bp;95 reads;summit:70109039;p-value:[5.245893189538569e-103, 1.4893637349962513e-107, 8.033944336941122e-148]
chr2	178522984	178523462	peak_554;479bp;110 reads;summit:178523142;p-value:[2.8162121370886045e-166, 6.847119517167255e-180, 2.951921834415336e-171]
chr2	26412206	26412610	peak_555;405bp;93 reads;summit:26412483;p-value:[7.402268962955175e-103, 2.295299111685091e-117, 2.156807207389221e-144]
chr2	64653251	64653966	peak_556;716bp;164 reads;summit:64653896;p-value:[2.489899963663243e-108, 2.3662172327343577e-124, 2.2844561003860366e-256]
chr2	231666209	231666776	peak_557;568bp;130 reads;summit:231666504;p-value:[6.37028813195958e-141, 7.182999690679547e-87, 1.158053118167701e-202]
chr2	184204319	184204502	peak_558;184bp;42 reads;summit:184204362;p-value:[1.8491945055845184e-89, 7.37609200856675e-77, 1.2198384362782708e-63]
chr2	65819129	65819562	peak_559;434bp;99 reads;summit:65819304;p-value:[1.6164662706381455e-141, 6.2472508785116875e-165, 1.366158410013218e-153]
chr2	32960681	32960996	peak_560;316bp;72 reads;summit:32960906;p-value:[6.050077153046116e-122, 4.932493221488444e-133, 5.836154552675159e-111]
chr2	102634852	102635053	peak_561;202bp;46 reads;summit:102634901;p-value:[4.5355115122590424e-68, 1.804964438605919e-64, 6.487067158230692e-70]
chr2	157221394	157221999	peak_562;606bp;138 reads;summit:157221619;p-value:[7.917740574408266e-247, 3.3029299804644676e-259, 5.471003639980721e-215]
chr2	25210006	25210194	peak_563;189bp;43 reads;summit:25210115;p-value:[3.7288423172014884e-46, 7.617643764057922e-59, 3.68612942375996e-65]
chr2	25376867	25377104	peak_564;238bp;54 reads;summit:25376972;p-value:[3.307855682763268e-73, 4.6497854924075485e-68, 1.853236617886254e-82]
chr2	108786374	108787098	peak_565;725bp;164 reads;summit:108786678;p-value:[2.5585354825491604e-277, 2.8647e-296, 1.736684608366447e-255]
chr2	176079949	176080284	peak_566;336bp;76 reads;summit:176080092;p-value:[1.8319517545371698e-82, 1.0257777888438207e-100, 4.953280930885002e-117]
chr2	43637051	43637360	peak_567;310bp;70 reads;summit:43637192;p-value:[2.556284003939225e-91, 1.788372858126262e-103, 1.556909132411657e-107]
chr2	69997338	69997603	peak_568;266bp;60 reads;summit:69997489;p-value:[2.40214954321074e-84, 3.5533839078434654e-76, 9.121727458799171e-92]
chr2	207772385	207773103	peak_569;719bp;162 reads;summit:207772628;p-value:[9.159222096162118e-49, 8.760594242309111e-80, 4.582226051477632e-252]
chr2	97112956	97113803	peak_570;848bp;191 reads;summit:97113117;p-value:[3.936505202987646e-248, 2.8647e-296, 2.8647e-296]
chr2	145769113	145769312	peak_571;200bp;45 reads;summit:145769171;p-value:[2.1716155412926798e-97, 6.481493099408657e-111, 4.206231410074325e-68]
chr2	169584116	169584875	peak_572;760bp;171 reads;summit:169584332;p-value:[9.136512725191814e-233, 4.12161364049433e-246, 4.2069513986223716e-266]
chr2	144359101	144360112	peak_573;1012bp;227 reads;summit:144359291;p-value:[6.428635728224569e-290, 2.8647e-296, 2.8647e-296]
chr2	60756100	60756465	peak_574;366bp;82 reads;summit:60756224;p-value:[8.221052567733624e-92, 3.6785727112183385e-110, 3.857181639852479e-126]
chr2	24456670	24456857	peak_575;188bp;42 reads;summit:24456806;p-value:[1.8491945055845184e-89, 7.94140352615432e-52, 2.9837221512541147e-63]
chr2	148509534	148509730	peak_576;197bp;44 reads;summit:148509612;p-value:[1.0384508592405283e-60, 2.2556853691274327e-68, 2.1733487637741132e-66]
chr2	177552388	177553324	peak_577;937bp;209 reads;summit:177553040;p-value:[2.8647e-296, 2.8647e-296, 2.8647e-296]
chr2	46296949	46297289	peak_578;341bp;76 reads;summit:46297190;p-value:[5.630860406781145e-51, 5.6092390326903605e-62, 1.505250072446369e-116]
chr2	182949580	182949867	peak_579;288bp;64 reads;summit:182949715;p-value:[7.480808441341304e-105, 3.174697641157962e-102, 1.191277421357356e-97]
chr2	130229129	130229443	peak_580;315bp;70 reads;summit:130229247;p-value:[1.155822810603632e-84, 6.3858369263669e-94, 4.719074820210097e-107]
chr2	201071396	201072017	peak_581;622bp;138 reads;summit:201071711;p-value:[1.156442828021305e-137, 1.1465445781766996e-173, 1.9247035540190632e-213]
chr2	215830359	215830611	peak_582;253bp;56 reads;summit:215830545;p-value:[2.3853806824473456e-110, 1.4122454436006526e-93, 5.1358284041054963e-85]
chr2	239927394	239927746	peak_583;353bp;78 reads;summit:239927523;p-value:[4.283406170382076e-84, 1.5878395557278073e-100, 2.1410233121145812e-119]
chr2	210170496	210171628	peak_584;1133bp;250 reads;summit:210171414;p-value:[2.8647e-296, 2.8647e-296, 2.8647e-296]
chr2	96536551	96536967	peak_585;417bp;92 reads;summit:96536633;p-value:[7.893537916667956e-83, 4.4474295682344584e-92, 3.139127005467261e-141]
chr2	127701176	127701979	peak_586;804bp;177 reads;summit:127701400;p-value:[2.7978844112833324e-64, 5.1000146667789845e-104, 7.247241925022685e-274]
chr2	86105416	86105916	peak_587;501bp;110 reads;summit:86105602;p-value:[2.244162766048606e-75, 1.489976121974175e-104, 3.926456589851992e-169]
chr2	241150042	241150597	peak_588;556bp;122 reads;summit:241150473;p-value:[9.670343576472442e-79, 1.267115652296274e-108, 7.957837339786987e-188]
chr2	119431583	119431883	peak_589;301bp;66 reads;summit:119431688;p-value:[1.0876042314172398e-61, 1.5984183244898803e-74, 2.0959043580770186e-100]
chr2	112481010	112481488	peak_590;479bp;105 reads;summit:112481277;p-value:[3.329630413538049e-61, 1.5376818844020008e-88, 2.9513622261441083e-161]
chr2	86808460	86808669	peak_591;210bp;46 reads;summit:86808541;p-value:[1.7428601446557143e-72, 3.934432760159992e-75, 3.8045847118201477e-69]
chr2	219525868	219526205	peak_592;338bp;74 reads;summit:219526063;p-value:[1.138965919144299e-85, 5.248465984878701e-78, 7.599517749220341e-113]
chr2	181804037	181804356	peak_593;320bp;70 reads;summit:181804214;p-value:[3.911741988196858e-112, 3.911741988196858e-112, 1.4053677755367132e-106]
chr2	218287799	218288214	peak_594;416bp;91 reads;summit:218287961;p-value:[1.0384714994533809e-36, 1.2049947312291883e-52, 2.4744672676777162e-139]
chr2	157257506	157258063	peak_595;558bp;122 reads;summit:157257801;p-value:[6.449036240412761e-92, 7.099290019854216e-36, 1.2277228712980205e-187]
chr2	231781204	231781729	peak_596;526bp;115 reads;summit:231781636;p-value:[1.6967399153888674e-153, 8.490420020520633e-126, 1.00246131793341e-176]
chr2	131092881	131093897	peak_597;1017bp;222 reads;summit:131093104;p-value:[8.978976468010796e-286, 2.9975573870006834e-295, 2.8647e-296]
chr2	98560344	98560737	peak_598;394bp;86 reads;summit:98560436;p-value:[4.766729589792459e-161, 4.766729589792459e-161, 1.867889673307398e-131]
chr2	20617943	20618318	peak_599;376bp;82 reads;summit:20618133;p-value:[7.51952826707587e-66, 1.9511267730309296e-79, 3.439941531208503e-125]
chr2	171522096	171522682	peak_600;587bp;128 reads;summit:171522363;p-value:[3.49751518591824e-85, 1.1240362702762178e-112, 7.656774717817787e-197]
chr2	216775132	216775558	peak_601;427bp;93 reads;summit:216775328;p-value:[2.2948931219117707e-92, 1.931722798314042e-79, 2.81173616452328e-142]
chr2	237966606	237967115	peak_602;510bp;111 reads;summit:237966854;p-value:[2.0780352185031924e-26, 2.5214324025153296e-51, 2.825866614181066e-170]
chr2	71452689	71452881	peak_603;193bp;42 reads;summit:71452792;p-value:[5.085768034426062e-23, 1.8233684909579508e-32, 8.88698437802827e-63]
chr2	74185855	74186323	peak_604;469bp;102 reads;summit:74186178;p-value:[1.7590699455366209e-168, 2.0851569812338966e-128, 3.133190898558559e-156]
chr2	26184728	26185114	peak_605;387bp;84 reads;summit:26184896;p-value:[6.991451413784806e-92, 3.5851828266519984e-94, 3.8992204203951373e-128]
chr2	27441118	27441727	peak_606;610bp;132 reads;summit:27441471;p-value:[2.8054673781030355e-137, 1.5674555189454734e-160, 1.2287761658784442e-202]
chr2	20822835	20823218	peak_607;384bp;83 reads;summit:20823093;p-value:[2.447853830160581e-90, 2.3342510228528712e-113, 1.9809610095838697e-126]
chr2	130391260	130391421	peak_608;162bp;35 reads;summit:130391323;p-value:[2.8937231897336965e-38, 2.6598640939190466e-44, 9.559438312511325e-52]
chr2	26757953	26758253	peak_609;301bp;65 reads;summit:26758140;p-value:[2.4610532385451907e-80, 1.2974285735872312e-87, 2.038489538408582e-98]
chr2	127542973	127543399	peak_610;427bp;92 reads;summit:127543188;p-value:[1.2673863807395876e-147, 6.46559748610599e-153, 2.7162530486774695e-140]
chr2	46780882	46781025	peak_611;144bp;31 reads;summit:46780963;p-value:[3.162183710168149e-61, 8.665277746901689e-56, 1.8241073110198245e-45]
chr2	97740651	97740790	peak_613;140bp;30 reads;summit:97740731;p-value:[8.455493737176307e-41, 2.758731980246997e-39, 7.54815928296859e-44]
chr2	108448813	108449433	peak_614;621bp;133 reads;summit:108449137;p-value:[1.3715142066323363e-151, 3.3933734156699956e-165, 1.335516047603239e-203]
chr2	70086212	70087725	peak_615;1514bp;324 reads;summit:70087039;p-value:[3.161414750082276e-248, 2.8647e-296, 2.8647e-296]
chr2	47237545	47237773	peak_616;229bp;49 reads;summit:47237621;p-value:[3.5241197710546735e-70, 3.082340280290258e-76, 2.440345887172765e-73]
chr2	24827725	24827855	peak_617;131bp;28 reads;summit:24827805;p-value:[4.601817892500586e-37, 1.1484489986845087e-38, 1.0464398919405815e-40]
chr2	61888205	61889076	peak_618;872bp;186 reads;summit:61888866;p-value:[7.218077739857135e-218, 4.232778625360571e-249, 2.1736755481365455e-285]
chr2	11132732	11133224	peak_619;493bp;105 reads;summit:11133085;p-value:[2.2531509104530026e-131, 4.678587759423744e-108, 5.890353221666817e-160]
chr2	37561652	37561994	peak_620;343bp;73 reads;summit:37561869;p-value:[2.2306200603352864e-67, 2.1973852272411775e-82, 2.131944064003805e-110]
chr2	197705162	197705533	peak_621;372bp;79 reads;summit:197705334;p-value:[1.4911221982740726e-81, 2.8132588767816725e-102, 1.300592547774073e-119]
chr2	218367639	218368142	peak_622;504bp;107 reads;summit:218367913;p-value:[1.0225732837567369e-121, 1.0335173393565688e-133, 6.638223608357568e-163]
chr2	85418391	85418913	peak_623;523bp;111 reads;summit:85418516;p-value:[5.805494014853502e-75, 1.5265135189303663e-72, 4.486774122771565e-169]
chr2	237691639	237692364	peak_624;726bp;154 reads;summit:237692158;p-value:[2.769549329138918e-166, 1.2451458349671952e-161, 1.6736330283108305e-235]
chr2	20291141	20291324	peak_625;184bp;39 reads;summit:20291189;p-value:[2.873953029431715e-58, 3.6416921381018153e-66, 1.1774325172087087e-57]
chr2	85934108	85934499	peak_626;392bp;83 reads;summit:85934324;p-value:[1.8147282083973963e-102, 6.676782920858177e-118, 1.0774276463262411e-125]
chr2	17753204	17753510	peak_627;307bp;65 reads;summit:17753306;p-value:[3.6934592900561556e-13, 2.4442476726769104e-28, 7.255964153105259e-98]
chr2	131105208	131105566	peak_628;359bp;76 reads;summit:131105313;p-value:[5.57548927922027e-35, 8.253421460512013e-53, 7.212050036574566e-115]
chr2	224401761	224402253	peak_631;493bp;104 reads;summit:224402010;p-value:[5.685531624625106e-122, 9.279469877903666e-138, 5.564418889750618e-158]
chr2	241702307	241702924	peak_632;618bp;130 reads;summit:241702387;p-value:[4.1341274116869944e-60, 2.177231879902355e-90, 6.002909917998179e-198]
chr2	172084260	172085695	peak_633;1436bp;302 reads;summit:172085368;p-value:[2.8647e-296, 1.0355898351358104e-242, 2.8647e-296]
chr2	68157538	68158198	peak_634;661bp;139 reads;summit:68157829;p-value:[2.013809484945994e-211, 1.9807162737895495e-245, 8.345261061810429e-212]
chr2	127526399	127526632	peak_635;234bp;49 reads;summit:127526480;p-value:[4.049171366297729e-28, 1.9264830492974937e-39, 6.954924959811307e-73]
chr2	219245234	219245787	peak_636;554bp;116 reads;summit:219245491;p-value:[1.4001585368589668e-129, 3.888520403416891e-131, 3.947017281495501e-176]
chr2	106115235	106115602	peak_637;368bp;77 reads;summit:106115451;p-value:[3.247252564986187e-101, 2.99650415735944e-108, 5.000592800680744e-116]
chr2	95207153	95207693	peak_638;541bp;113 reads;summit:95207395;p-value:[2.0104313129594452e-198, 6.044332591613614e-206, 2.1672321473857187e-171]
chr2	202265442	202266083	peak_639;642bp;134 reads;summit:202265712;p-value:[5.94026426678519e-132, 1.6672262047261894e-132, 1.147410353945546e-203]
chr2	88099814	88100115	peak_640;302bp;63 reads;summit:88099946;p-value:[1.2309298996931762e-116, 1.2309298996931762e-116, 2.2645334368026247e-94]
chr2	170013917	170014152	peak_642;236bp;49 reads;summit:170014061;p-value:[2.1793435393056776e-93, 4.269866101809988e-108, 1.0507143425758657e-72]
chr2	38376582	38377723	peak_643;1142bp;237 reads;summit:38377369;p-value:[7.616397864905e-283, 3.12063348296031e-270, 2.8647e-296]
chr2	27032778	27032994	peak_644;217bp;45 reads;summit:27032914;p-value:[2.9492384211724737e-36, 7.67641126727747e-44, 1.5920241806007005e-66]
chr2	65382863	65383364	peak_645;502bp;104 reads;summit:65382985;p-value:[8.994674748216013e-124, 8.829731533547531e-105, 3.5793024704412146e-157]
chr2	217827640	217827958	peak_646;319bp;66 reads;summit:217827737;p-value:[2.0711793523909755e-92, 2.0711793523909755e-92, 9.30694542800717e-99]
chr2	38535986	38536401	peak_647;416bp;86 reads;summit:38536261;p-value:[1.7929188266018696e-105, 1.1698360228981082e-108, 1.902870993270009e-129]
chr2	26068613	26068942	peak_648;330bp;68 reads;summit:26068783;p-value:[1.811734670511267e-79, 2.550219683497506e-90, 1.0338350114240295e-101]
chr2	231601763	231601879	peak_650;117bp;24 reads;summit:231601810;p-value:[6.393250485055843e-37, 3.768106754080761e-31, 4.628636483518436e-34]
chr2	200901499	200901747	peak_651;249bp;51 reads;summit:200901624;p-value:[6.927390015607016e-63, 3.4180502546449116e-98, 1.745725920725495e-75]
chr2	176491240	176491532	peak_652;293bp;60 reads;summit:176491372;p-value:[4.343185288796136e-65, 2.5529577350967144e-81, 2.839450305827978e-89]
chr2	238421445	238421713	peak_653;269bp;55 reads;summit:238421544;p-value:[2.6025363128556113e-40, 4.225522961734205e-48, 1.4190904949231936e-81]
chr2	37196230	37196767	peak_654;538bp;110 reads;summit:37196501;p-value:[1.1729694021292034e-100, 7.458074863689269e-119, 9.162183601210793e-166]
chr2	238203549	238203998	peak_655;450bp;92 reads;summit:238203703;p-value:[1.3535517815096023e-131, 3.1892767770281165e-145, 3.2201718332785365e-138]
chr2	216777726	216777999	peak_656;274bp;56 reads;summit:216777886;p-value:[1.5086912512186617e-71, 1.7619449160812051e-37, 4.262781786771486e-83]
chr2	112481920	112482198	peak_657;279bp;57 reads;summit:112482065;p-value:[4.12341242821455e-13, 1.2426378703373704e-26, 1.280681441139303e-84]
chr2	176001550	176003028	peak_658;1479bp;302 reads;summit:176002263;p-value:[2.8647e-296, 2.8647e-296, 2.8647e-296]
chr2	9673881	9674174	peak_659;294bp;60 reads;summit:9674002;p-value:[2.5529577350967144e-81, 2.40214954321074e-84, 3.475792588322142e-89]
chr2	207798536	207798932	peak_660;397bp;81 reads;summit:207798707;p-value:[7.023028479492656e-130, 2.9290727732109073e-135, 2.591963158655093e-121]
chr2	241149310	241149775	peak_661;466bp;95 reads;summit:241149581;p-value:[5.801812920789562e-43, 2.791255846717934e-67, 1.0797569527966935e-142]
chr2	12277514	12277999	peak_662;486bp;99 reads;summit:12277706;p-value:[7.002421288191873e-100, 2.3023878306678877e-124, 8.924874408082087e-149]
chr2	33108708	33109051	peak_663;344bp;70 reads;summit:33108801;p-value:[8.923571528476978e-97, 3.911741988196858e-112, 2.1048202454708747e-104]
chr2	70124023	70124377	peak_664;355bp;72 reads;summit:70124204;p-value:[8.278725319121072e-39, 2.701806254639194e-51, 2.3304303504910853e-107]
chr2	61620571	61620738	peak_665;168bp;34 reads;summit:61620684;p-value:[1.140710652854902e-24, 1.838900673839884e-34, 3.113894970294174e-49]
chr2	199911017	199911793	peak_666;777bp;157 reads;summit:199911266;p-value:[1.1099467354594844e-215, 6.160161811878554e-237, 7.341380534650105e-237]
chr2	130797407	130798401	peak_667;995bp;201 reads;summit:130797655;p-value:[6.2281580303918634e-288, 2.8647e-296, 2.8647e-296]
chr2	69601189	69601495	peak_668;307bp;62 reads;summit:69601319;p-value:[1.2068016632817115e-100, 2.209940829050463e-72, 5.736009375903264e-92]
chr2	174074861	174075182	peak_669;322bp;65 reads;summit:174074971;p-value:[3.188382324719623e-113, 5.694790201556405e-117, 1.559080660756364e-96]
chr2	43190668	43190900	peak_670;233bp;47 reads;summit:43190804;p-value:[1.89267096760178e-44, 1.89267096760178e-44, 4.817448978843971e-69]
chr2	128233619	128233782	peak_671;164bp;33 reads;summit:128233674;p-value:[2.333921282358107e-56, 3.507878853809077e-53, 1.273347036076396e-47]
chr2	171416131	171416294	peak_672;164bp;33 reads;summit:171416235;p-value:[2.333921282358107e-56, 2.333921282358107e-56, 1.273347036076396e-47]
chr2	200966927	200967095	peak_673;169bp;34 reads;summit:200967001;p-value:[3.674504531647808e-35, 8.804964600071608e-69, 3.801765802182627e-49]
chr2	230659251	230659664	peak_674;414bp;83 reads;summit:230659432;p-value:[2.212682203984668e-66, 8.973561660885956e-80, 9.536491998148667e-124]
chr2	24011349	24011832	peak_675;484bp;97 reads;summit:24011519;p-value:[4.2632583925347086e-57, 8.379513501712169e-73, 4.8561693187453055e-145]
chr2	151999164	151999283	peak_676;120bp;24 reads;summit:151999223;p-value:[4.194540789665949e-44, 6.730270669555166e-40, 8.443514186343027e-34]
chr2	17717778	17717952	peak_677;175bp;35 reads;summit:17717902;p-value:[2.5155040023795334e-71, 7.685736850673882e-82, 1.384731417982368e-50]
chr2	11941469	11941818	peak_678;350bp;70 reads;summit:11941573;p-value:[1.1968574056761952e-77, 1.3651318134694823e-92, 6.967794072298412e-104]
chr2	200509804	200510308	peak_679;505bp;101 reads;summit:200510083;p-value:[4.361891146263192e-142, 3.478770425380967e-169, 4.891241658608372e-151]
chr2	44361325	44362129	peak_680;805bp;161 reads;summit:44361516;p-value:[1.9705287860832267e-171, 8.809541527766305e-209, 2.99831578920026e-242]
chr2	99141134	99141594	peak_681;461bp;92 reads;summit:99141320;p-value:[2.0454700823324184e-104, 1.610541186509152e-121, 2.898399818729046e-137]
chr2	10283253	10283588	peak_682;336bp;67 reads;summit:10283525;p-value:[1.6162558474427353e-71, 4.3801829481005533e-63, 3.118297546026911e-99]
chr2	29921586	29921846	peak_683;261bp;52 reads;summit:29921713;p-value:[6.132138601056251e-67, 3.5074527794394753e-74, 2.1213085617815053e-76]
chr2	218292422	218292652	peak_684;231bp;46 reads;summit:218292591;p-value:[4.9460641474580995e-43, 3.93410704699177e-44, 2.9123838461166506e-67]
chr2	161172947	161173408	peak_685;462bp;92 reads;summit:161173267;p-value:[5.83422065462189e-143, 1.7353835500177048e-162, 3.529931751738651e-137]
chr2	134118414	134118810	peak_686;397bp;79 reads;summit:134118685;p-value:[1.4374452955120495e-66, 1.130200751784745e-73, 2.096655918888327e-117]
chr2	105968519	105968704	peak_687;186bp;37 reads;summit:105968647;p-value:[1.888239749784902e-76, 7.182423069017638e-48, 1.506557259553126e-53]
chr2	144517598	144517768	peak_688;171bp;34 reads;summit:144517671;p-value:[1.140710652854902e-24, 2.0713082631012177e-23, 5.6468103836189135e-49]
chr2	37231327	37231990	peak_689;664bp;132 reads;summit:37231701;p-value:[5.212804525678881e-150, 1.0873776909497396e-178, 7.936766163827252e-198]
chr2	85996582	85996858	peak_690;277bp;55 reads;summit:85996742;p-value:[2.504734664923043e-60, 3.831779867218335e-25, 6.98762208611203e-81]
chr2	64645026	64645323	peak_691;298bp;59 reads;summit:64645236;p-value:[1.5471444076154617e-29, 1.6671958124962039e-35, 6.922223682122495e-87]
chr2	172555349	172556631	peak_692;1283bp;254 reads;summit:172556022;p-value:[1.348819690999014e-239, 2.8647e-296, 2.8647e-296]
chr2	65006580	65006867	peak_693;288bp;57 reads;summit:65006688;p-value:[9.909287355177842e-96, 3.000807613857209e-90, 7.668557879502315e-84]
chr2	69181850	69182223	peak_694;374bp;74 reads;summit:69181997;p-value:[1.3060318300025923e-142, 2.17445359970462e-56, 1.2550784944446615e-109]
chr2	130727431	130727895	peak_695;465bp;92 reads;summit:130727700;p-value:[4.50060022304219e-106, 1.9347836514715412e-128, 6.360194892015289e-137]
chr2	105398678	105399198	peak_696;521bp;103 reads;summit:105399022;p-value:[5.514099267016841e-107, 5.377869865836785e-117, 1.4469169674504681e-153]
chr2	202635860	202636229	peak_697;370bp;73 reads;summit:202636057;p-value:[5.5566082942034845e-18, 1.2933150013787612e-33, 5.06935088910929e-108]
chr2	105337198	105337694	peak_698;497bp;98 reads;summit:105337497;p-value:[8.777434054238151e-116, 6.290322091012639e-131, 7.05426730064718e-146]
chr2	111122202	111122764	peak_699;563bp;111 reads;summit:111122497;p-value:[1.8952689944912688e-20, 1.3415840263783934e-43, 1.4650830242518797e-165]
chr2	120222906	120223880	peak_700;975bp;192 reads;summit:120223435;p-value:[2.558912042484383e-198, 5.7047400860815525e-235, 4.391714191503693e-288]
chr2	3095558	3095792	peak_701;235bp;46 reads;summit:3095651;p-value:[3.440166258893909e-78, 4.5355115122590424e-68, 6.358965357688709e-67]
chr2	95121735	95122107	peak_702;373bp;73 reads;summit:95121810;p-value:[1.0444119504011814e-89, 5.937646746718618e-104, 9.079744337309624e-108]
chr2	112764470	112765037	peak_703;568bp;111 reads;summit:112764702;p-value:[5.813037801251333e-144, 2.8401551248929345e-170, 3.8658379913422973e-165]
chr2	68135534	68135830	peak_704;297bp;58 reads;summit:68135611;p-value:[6.833187275319282e-98, 6.833187275319282e-98, 5.013605833397456e-85]
chr2	171159864	171161382	peak_705;1519bp;296 reads;summit:171160872;p-value:[2.8647e-296, 2.8647e-296, 2.8647e-296]
chr2	217092866	217093184	peak_706;319bp;62 reads;summit:217092981;p-value:[1.2068016632817115e-100, 1.306021670148739e-106, 6.0185314336577e-91]
chr2	42827725	42827879	peak_707;155bp;30 reads;summit:42827809;p-value:[9.803760592864581e-59, 6.749749706711757e-25, 1.547892775253664e-42]
chr2	112187918	112188072	peak_708;155bp;30 reads;summit:112188003;p-value:[4.1053483344844595e-29, 1.4051579629343877e-34, 1.547892775253664e-42]
chr2	3605378	3605594	peak_709;217bp;42 reads;summit:3605448;p-value:[4.880056951488456e-27, 5.575033507623528e-37, 1.1579946780807321e-60]
chr2	227451140	227451687	peak_710;548bp;106 reads;summit:227451465;p-value:[1.3436623653593262e-137, 1.9278217677219203e-151, 4.0398304908628776e-157]
chr2	177254497	177254708	peak_711;212bp;41 reads;summit:177254604;p-value:[7.000050868330669e-30, 3.601394441283988e-35, 3.86551090402792e-59]
chr2	177392558	177393183	peak_712;626bp;121 reads;summit:177392758;p-value:[4.294926602279792e-159, 2.4443983281437573e-160, 1.1284290674557615e-179]
chr2	99180802	99181474	peak_713;673bp;130 reads;summit:99181076;p-value:[4.2647482611724343e-175, 1.0956813406842533e-197, 3.454423161174101e-193]
chr2	38778047	38778238	peak_714;192bp;37 reads;summit:38778144;p-value:[7.182423069017638e-48, 1.9992840525349602e-56, 4.81318959343981e-53]
chr2	222655824	222656150	peak_715;327bp;63 reads;summit:222656083;p-value:[1.6916208937471074e-29, 8.558579335871294e-46, 3.213329456648551e-92]
chr2	171687275	171688256	peak_716;982bp;189 reads;summit:171688024;p-value:[2.8647e-296, 2.8647e-296, 1.0960865254189697e-281]
chr2	222709200	222709781	peak_717;582bp;112 reads;summit:222709438;p-value:[5.38500532437885e-179, 9.19070554489537e-190, 6.54954579832827e-166]
chr2	159497212	159497606	peak_718;395bp;76 reads;summit:159497424;p-value:[9.423322905365313e-161, 2.0793765994065089e-153, 9.494450584798895e-112]
chr2	119543023	119543303	peak_719;281bp;54 reads;summit:119543164;p-value:[1.8912885769956843e-32, 1.1141411852719915e-44, 1.3230686879781358e-78]
chr2	105369900	105370217	peak_720;318bp;61 reads;summit:105369986;p-value:[1.172094215194321e-75, 3.9402922714009396e-79, 4.293886889283436e-89]
chr2	231706311	231706628	peak_721;318bp;61 reads;summit:231706578;p-value:[2.1466385276295006e-18, 4.603603919734493e-06, 4.293886889283436e-89]
chr2	230713696	230714113	peak_722;418bp;80 reads;summit:230713839;p-value:[9.979096572838387e-33, 2.169667980328316e-52, 1.3830227053096612e-117]
chr2	187547485	187547688	peak_723;204bp;39 reads;summit:187547557;p-value:[5.298928099155236e-43, 5.298928099155236e-43, 6.302709563602364e-56]
chr2	73177444	73177736	peak_724;293bp;56 reads;summit:73177536;p-value:[5.672363937046891e-54, 2.0170551799327128e-53, 1.7457121186403676e-81]
chr2	11863756	11863865	peak_725;110bp;21 reads;summit:11863814;p-value:[4.405067700568187e-27, 9.715627363560576e-31, 8.520171744984736e-29]
chr2	189440850	189441677	peak_726;828bp;158 reads;summit:189441398;p-value:[7.352534273629802e-241, 5.722495516775342e-277, 1.672118728006383e-234]
chr2	87341672	87341844	peak_727;173bp;33 reads;summit:87341719;p-value:[2.364219056977548e-43, 3.507878853809077e-53, 7.278970369278291e-47]
chr2	113583527	113584192	peak_728;666bp;127 reads;summit:113584011;p-value:[3.76697568503793e-131, 1.4793882198556025e-149, 5.714575365939259e-188]
chr2	231530410	231530614	peak_729;205bp;39 reads;summit:231530523;p-value:[2.873953029431715e-58, 4.2481861710265246e-63, 7.610213700484239e-56]
chr2	97589620	97590329	peak_730;710bp;135 reads;summit:97589860;p-value:[8.429560357759086e-137, 3.225109135849905e-175, 8.443990999234427e-200]
chr2	200864163	200865014	peak_731;852bp;162 reads;summit:200864748;p-value:[9.754690096870483e-148, 1.760111922097795e-181, 2.970150926584816e-240]
chr2	159615195	159615794	peak_732;600bp;114 reads;summit:159615578;p-value:[3.2455133668393732e-111, 2.3044630855221803e-140, 2.7086413034084745e-168]
chr2	159135379	159135873	peak_733;495bp;94 reads;summit:159135616;p-value:[3.739200651318423e-132, 4.604267658576689e-111, 2.6676154956616462e-138]
chr2	42828975	42829111	peak_734;137bp;26 reads;summit:42829034;p-value:[3.931961161282141e-41, 2.7620051539700604e-19, 2.8696855628624104e-36]
chr2	8894291	8894665	peak_735;375bp;71 reads;summit:8894457;p-value:[2.8998991345299774e-43, 1.1621489697857323e-58, 9.821921850607815e-104]
chr2	121556351	121556509	peak_736;159bp;30 reads;summit:121556409;p-value:[1.916957267911205e-30, 6.200549469009974e-38, 3.295447463302496e-42]
chr2	33275754	33275997	peak_737;244bp;46 reads;summit:33275915;p-value:[1.6950922777456645e-56, 1.804964438605919e-64, 3.512151080670719e-66]
chr2	219294839	219295082	peak_738;244bp;46 reads;summit:219295001;p-value:[5.6883160783950525e-34, 5.0211341360694894e-36, 3.512151080670719e-66]
chr2	68558504	68558901	peak_739;398bp;75 reads;summit:68558724;p-value:[1.428300738899696e-85, 2.6432035291711276e-95, 1.41969499349473e-109]
chr2	218397709	218398711	peak_740;1003bp;189 reads;summit:218397820;p-value:[2.4710767488473817e-35, 1.954683560701231e-53, 5.704207557625781e-280]
chr2	56142451	56142976	peak_741;526bp;99 reads;summit:56142802;p-value:[7.0929329640126595e-168, 4.853313352503565e-171, 2.053177018303353e-145]
chr2	186575380	186575565	peak_742;186bp;35 reads;summit:186575510;p-value:[1.0490034623192631e-36, 1.0490034623192631e-36, 1.1416096326396551e-49]
chr2	73214021	73214610	peak_743;590bp;111 reads;summit:73214228;p-value:[4.414306283081568e-101, 8.5405284759471e-114, 2.499210484708831e-163]
chr2	47272238	47272588	peak_744;351bp;66 reads;summit:47272451;p-value:[6.299159063388094e-73, 3.824498143467703e-83, 4.764625341001945e-96]
chr2	105851400	105851926	peak_745;527bp;99 reads;summit:105851631;p-value:[1.6164662706381455e-141, 1.1406315453847493e-152, 2.4724031627820957e-145]
chr2	121524780	121525024	peak_746;245bp;46 reads;summit:121524924;p-value:[4.5355115122590424e-68, 1.7428601446557143e-72, 4.229829715966117e-66]
chr2	241102119	241102647	peak_747;529bp;99 reads;summit:241102385;p-value:[1.1406315453847493e-152, 1.2942869449832935e-148, 3.581304422363611e-145]
chr2	95165420	95166087	peak_748;668bp;125 reads;summit:95165804;p-value:[8.900445705149148e-169, 8.978793955541955e-101, 5.873710514283263e-184]
chr2	74503100	74503655	peak_749;556bp;104 reads;summit:74503382;p-value:[2.9707369267323217e-64, 1.7163793115633173e-34, 1.3062313931263025e-152]
chr2	64988770	64989448	peak_750;679bp;127 reads;summit:64988925;p-value:[1.084442257281456e-133, 1.701645410401939e-162, 6.46529903885323e-187]
chr2	231713608	231715614	peak_751;2007bp;375 reads;summit:231713955;p-value:[9.802518646861393e-95, 1.2076394634695157e-179, 2.8647e-296]
chr2	216412148	216412827	peak_752;680bp;127 reads;summit:216412310;p-value:[7.740783859226193e-196, 2.7500388518469553e-160, 7.77656295523918e-187]
chr2	157258608	157258848	peak_753;241bp;45 reads;summit:157258746;p-value:[1.0461010444762968e-12, 8.76407760688965e-19, 1.6945059385823515e-64]
chr2	121596337	121597018	peak_754;682bp;127 reads;summit:121596553;p-value:[3.640583099708591e-175, 1.6471677637491804e-207, 1.1241605753331693e-186]
chr2	135052070	135052327	peak_755;258bp;48 reads;summit:135052259;p-value:[8.749812951288393e-29, 7.310419252532359e-42, 6.6470222493846e-69]
chr2	177763762	177763944	peak_756;183bp;34 reads;summit:177763872;p-value:[2.660790481343713e-40, 3.475312560100293e-45, 5.519006917545659e-48]
chr2	201780709	201781349	peak_757;641bp;119 reads;summit:201781151;p-value:[4.700513186159239e-158, 2.4278694765030374e-159, 1.3315469639556477e-174]
chr2	26503518	26503819	peak_758;302bp;56 reads;summit:26503618;p-value:[1.357276913661972e-57, 2.128184044812948e-64, 9.313606136204677e-81]
chr2	43219511	43220299	peak_760;789bp;146 reads;summit:43219793;p-value:[1.9294503998262244e-98, 1.0955231916414775e-43, 1.4017639354726322e-214]
chr2	95345575	95345812	peak_761;238bp;44 reads;summit:95345722;p-value:[1.5415329255139618e-33, 9.25440548497665e-39, 8.142430744802028e-63]
chr2	10497850	10498271	peak_762;422bp;78 reads;summit:10498065;p-value:[1.4456480276627658e-108, 1.4752009071042454e-85, 2.0505112355816455e-113]
chr2	18560405	18560908	peak_763;504bp;93 reads;summit:18560704;p-value:[1.6201793354908828e-81, 5.277146581131031e-106, 1.1766061358033407e-135]
chr2	237923679	237923890	peak_764;212bp;39 reads;summit:237923829;p-value:[1.5690551182808276e-54, 4.2481861710265246e-63, 2.775961421218236e-55]
chr2	200812278	200812740	peak_765;463bp;85 reads;summit:200812522;p-value:[2.4934757994537358e-21, 5.808618300992222e-42, 1.4051722713460692e-123]
chr2	66434832	66435196	peak_766;365bp;67 reads;summit:66435100;p-value:[2.1504875135657488e-48, 1.3151531453077373e-63, 7.496043917486093e-97]
chr2	42967961	42968505	peak_767;545bp;100 reads;summit:42968201;p-value:[2.9014925201377404e-112, 1.7394191096101238e-129, 8.111941366934842e-146]
chr2	71129879	71130811	peak_768;933bp;171 reads;summit:71130229;p-value:[6.001564457009234e-216, 4.12161364049433e-246, 4.855014254980249e-251]
chr2	218659429	218659865	peak_769;437bp;80 reads;summit:218659628;p-value:[1.1289448063185222e-88, 1.7609265232970693e-99, 4.643745806903905e-116]
chr2	56118571	56118811	peak_770;241bp;44 reads;summit:56118680;p-value:[7.375940640950814e-45, 4.456571653825518e-52, 1.4036089778186732e-62]
chr2	157929951	157930432	peak_771;482bp;88 reads;summit:157930202;p-value:[2.285644138796454e-127, 5.746297462644171e-131, 8.011863953201307e-128]
chr2	95402480	95402983	peak_772;504bp;92 reads;summit:95402677;p-value:[1.9865542861369496e-98, 6.812787711751048e-118, 9.630147148503268e-134]
chr2	8615722	8616110	peak_773;389bp;71 reads;summit:8615939;p-value:[7.820433785140501e-102, 2.0147492684274887e-105, 1.284935589912281e-102]
chr2	8986747	8986916	peak_774;170bp;31 reads;summit:8986821;p-value:[2.059521574190298e-18, 2.1907983575375955e-23, 2.9585115564113608e-43]
chr2	70257817	70258436	peak_775;620bp;113 reads;summit:70258136;p-value:[9.738413622639745e-117, 1.902238071532813e-130, 8.875672270466478e-165]
chr2	120012804	120013067	peak_777;264bp;48 reads;summit:120012937;p-value:[3.023195444657319e-48, 7.759307336566614e-59, 1.977495767279884e-68]
chr2	53668619	53669014	peak_778;396bp;72 reads;summit:53668785;p-value:[9.773848314448776e-104, 6.050077153046116e-122, 5.56487290800152e-104]
chr2	127885919	127886721	peak_779;803bp;146 reads;summit:127886118;p-value:[4.429433404778123e-184, 9.90199072747053e-203, 1.7712789907802235e-213]
chr2	74077718	74077932	peak_780;215bp;39 reads;summit:74077823;p-value:[6.35304099326515e-70, 1.0698859877858273e-46, 4.7703620423031104e-55]
chr2	85729094	85729209	peak_781;116bp;21 reads;summit:85729159;p-value:[9.715627363560576e-31, 1.0042983003816538e-28, 2.565749035071677e-28]
chr2	48112099	48112347	peak_782;249bp;45 reads;summit:48112242;p-value:[9.713805228721868e-39, 4.68724075909579e-47, 7.237442230504474e-64]
chr2	236177639	236177832	peak_783;194bp;35 reads;summit:236177761;p-value:[7.53181231095387e-21, 6.607679688933905e-25, 4.8979149406132996e-49]
chr2	54076713	54076834	peak_784;122bp;22 reads;summit:54076784;p-value:[9.801354957753104e-18, 2.3642166594421414e-15, 9.127538242729704e-30]
chr2	231925356	231925477	peak_785;122bp;22 reads;summit:231925405;p-value:[3.767400784668759e-24, 2.2198154058123596e-20, 9.127538242729704e-30]
chr2	64643292	64643474	peak_786;183bp;33 reads;summit:64643424;p-value:[4.2576799900661805e-35, 1.8764074324669608e-10, 4.54918184600584e-46]
chr2	210476514	210476824	peak_787;311bp;56 reads;summit:210476757;p-value:[6.7058773714046475e-62, 6.869911149822497e-77, 4.727745368587141e-80]
chr2	229921699	229922365	peak_788;667bp;120 reads;summit:229922076;p-value:[8.47916720009801e-88, 3.300229056651701e-119, 1.7864314017025153e-174]
chr2	68908474	68908901	peak_789;428bp;77 reads;summit:68908522;p-value:[1.360385451903549e-78, 9.361080736356973e-85, 4.9194515004477624e-111]
chr2	219206420	219207025	peak_790;606bp;109 reads;summit:219206716;p-value:[3.327190103225925e-120, 1.030133099980512e-121, 3.0748002830232974e-158]
chr2	218908785	218909513	peak_791;729bp;131 reads;summit:218909112;p-value:[2.4247695114495936e-208, 1.4027797396919841e-224, 1.2448123011513629e-190]
chr2	10072691	10072857	peak_792;167bp;30 reads;summit:10072770;p-value:[1.3361731230215886e-35, 1.6157969450223168e-42, 1.4122655724955983e-41]
chr2	95159735	95160124	peak_793;390bp;70 reads;summit:95159876;p-value:[1.182373186497029e-42, 9.233044656939125e-60, 1.2423469408203778e-100]
chr2	131674020	131674203	peak_794;184bp;33 reads;summit:131674074;p-value:[1.2504104683579051e-33, 6.332083175027727e-26, 5.433571477802518e-46]
chr2	241620214	241620716	peak_795;503bp;90 reads;summit:241620573;p-value:[2.974764336756612e-101, 1.974394292607561e-114, 5.234104522535856e-130]
chr2	65553320	65553470	peak_796;151bp;27 reads;summit:65553420;p-value:[2.9117883541166622e-43, 1.5023059876684235e-38, 4.403797677950658e-37]
chr2	235394141	235394515	peak_797;375bp;67 reads;summit:235394368;p-value:[1.221035181150187e-81, 7.133265073676919e-85, 4.483925815279469e-96]
chr2	218333300	218333411	peak_798;112bp;20 reads;summit:218333361;p-value:[1.0274415020805563e-08, 1.3185513638873734e-12, 1.0304935660618271e-26]
chr2	28508422	28508802	peak_799;381bp;68 reads;summit:28508644;p-value:[1.3501083897154432e-99, 1.6971083197580613e-103, 1.6187960912120473e-97]
chr2	24021488	24021661	peak_800;174bp;31 reads;summit:24021557;p-value:[2.5845502953967334e-37, 2.5845502953967334e-37, 6.031012553464445e-43]
chr2	65929797	65929914	peak_801;118bp;21 reads;summit:65929856;p-value:[5.096640028837049e-37, 5.096640028837049e-37, 3.6580536257413034e-28]
chr2	27250272	27250631	peak_802;360bp;64 reads;summit:27250396;p-value:[6.316961644018822e-60, 5.8151269167266944e-67, 1.617501328339516e-91]
chr2	26018202	26018398	peak_803;197bp;35 reads;summit:26018282;p-value:[2.8937231897336965e-38, 4.962736689957069e-47, 8.325559459178844e-49]
chr2	94874284	94874435	peak_804;152bp;27 reads;summit:94874368;p-value:[1.2104856132755224e-32, 1.2104856132755224e-32, 5.251492913575914e-37]
chr2	102355638	102355823	peak_805;186bp;33 reads;summit:102355727;p-value:[2.993940215016361e-66, 2.993940215016361e-66, 7.729015313280521e-46]
chr2	9951354	9951911	peak_806;558bp;99 reads;summit:9951596;p-value:[6.4326912528279394e-114, 1.0164508202375801e-132, 6.616140001662753e-143]
chr2	113117629	113117910	peak_807;282bp;50 reads;summit:113117831;p-value:[5.1243080694435924e-76, 5.1243080694435924e-76, 7.43268704681681e-71]
chr2	68062821	68063204	peak_808;384bp;68 reads;summit:68063031;p-value:[3.5000130318004556e-44, 8.122046633309485e-59, 2.7410844607815274e-97]
chr2	97748480	97748722	peak_809;243bp;43 reads;summit:97748641;p-value:[7.183379403470171e-38, 1.3853097279885677e-48, 1.614797607483361e-60]
chr2	242183386	242183504	peak_810;119bp;21 reads;summit:242183426;p-value:[1.683603174376771e-24, 1.0042983003816538e-28, 4.357926155566318e-28]
chr2	219495551	219495686	peak_811;136bp;24 reads;summit:219495608;p-value:[6.393250485055843e-37, 6.393250485055843e-37, 1.6446468272728266e-32]
chr2	202069546	202069715	peak_812;170bp;30 reads;summit:202069603;p-value:[9.555874825568153e-50, 7.354639507657068e-47, 2.3935803235451094e-41]
chr2	9169361	9169581	peak_813;221bp;39 reads;summit:9169474;p-value:[5.298928099155236e-43, 6.4561792637001665e-49, 1.3772831105638491e-54]
chr2	101697220	101697769	peak_814;550bp;97 reads;summit:101697570;p-value:[2.9195312425747387e-103, 6.806701319421371e-119, 1.0174465875874278e-139]
chr2	156254817	156255100	peak_815;284bp;50 reads;summit:156255012;p-value:[5.1243080694435924e-76, 1.067563587028922e-83, 1.0536292285123405e-70]
chr2	219217882	219219211	peak_816;1330bp;234 reads;summit:219218993;p-value:[1.6823226190086666e-254, 9.753794511211677e-141, 2.8647e-296]
chr2	28583815	28584578	peak_817;764bp;134 reads;summit:28584117;p-value:[4.777728217746083e-147, 3.7447491297639573e-159, 1.1640249302457135e-193]
chr2	65021850	65022060	peak_818;211bp;37 reads;summit:65021900;p-value:[2.480114468226104e-43, 9.307553606744305e-51, 1.515751151059574e-51]
chr2	99559227	99559363	peak_820;137bp;24 reads;summit:99559290;p-value:[4.194540789665949e-44, 4.194540789665949e-44, 1.9565584911226069e-32]
chr2	91766459	91766635	peak_821;177bp;31 reads;summit:91766585;p-value:[1.0905864760376866e-42, 6.1638304882187786e-52, 1.0178644253671068e-42]
chr2	190184606	190184788	peak_822;183bp;32 reads;summit:190184678;p-value:[1.5082186982378275e-48, 1.993935197722902e-46, 3.639568984758797e-44]
chr2	68651568	68651710	peak_823;143bp;25 reads;summit:68651617;p-value:[4.1499420277176016e-11, 1.104131327324455e-17, 6.964858653855269e-34]
chr2	74472412	74472886	peak_824;475bp;83 reads;summit:74472737;p-value:[4.2550121791061525e-67, 2.456648601886291e-84, 7.497481397435305e-119]
chr2	156335501	156335878	peak_825;378bp;66 reads;summit:156335717;p-value:[4.626293678224746e-17, 5.458906807045236e-15, 5.97279456920786e-94]
chr2	65062934	65063168	peak_826;235bp;41 reads;summit:65063006;p-value:[2.3304835145146422e-67, 6.152324857692996e-32, 2.5074873145660306e-57]
chr2	201125694	201126014	peak_827;321bp;56 reads;summit:201125824;p-value:[3.3685578426450185e-67, 8.96292244352831e-73, 2.7210438299585995e-79]
chr2	64607106	64607386	peak_828;281bp;49 reads;summit:64607201;p-value:[1.7984609574707428e-14, 2.3303717740256732e-20, 4.923017701095881e-69]
chr2	241701216	241702179	peak_829;964bp;168 reads;summit:241701950;p-value:[2.1493721061955477e-97, 5.0140556136701615e-136, 5.798296102733728e-243]
chr2	73163852	73163995	peak_830;144bp;25 reads;summit:73163945;p-value:[1.172774539905494e-34, 5.272474631511637e-33, 8.272419095190673e-34]
chr2	169840029	169840738	peak_832;710bp;123 reads;summit:169840256;p-value:[1.3418139250899897e-140, 7.762990625010881e-145, 6.607544008655511e-177]
chr2	111883598	111884527	peak_833;930bp;161 reads;summit:111884230;p-value:[3.870775485117421e-195, 3.529808648882618e-232, 2.8044922543783415e-232]
chr2	189613191	189613398	peak_834;208bp;36 reads;summit:189613240;p-value:[4.431079725136367e-46, 1.0336134683185466e-43, 7.088546352143777e-50]
chr2	218847700	218847942	peak_835;243bp;42 reads;summit:218847786;p-value:[5.46106549030318e-57, 5.46106549030318e-57, 1.267651335231071e-58]
chr2	10132598	10133789	peak_836;1192bp;206 reads;summit:10133539;p-value:[1.3578638764771936e-67, 4.2397453474252536e-51, 2.8647e-296]
chr2	196601495	196601766	peak_837;272bp;47 reads;summit:196601595;p-value:[1.2816684178430902e-88, 1.2816684178430902e-88, 6.374432118363759e-66]
chr2	239275154	239275652	peak_838;499bp;86 reads;summit:239275382;p-value:[1.1236907900670065e-36, 1.2880900728865546e-54, 9.855928581243972e-123]
chr2	65567379	65567779	peak_839;401bp;69 reads;summit:65567461;p-value:[4.411205362025391e-76, 4.934286180511406e-82, 6.578612372010491e-98]
chr2	241734235	241734729	peak_841;495bp;85 reads;summit:241734503;p-value:[9.013126090757127e-40, 2.2338356812329303e-57, 3.8354846692081713e-121]
chr2	199471517	199471749	peak_842;233bp;40 reads;summit:199471649;p-value:[1.3239055898936508e-44, 2.275708653749057e-68, 1.3848882729360076e-55]
chr2	43227119	43227870	peak_843;752bp;129 reads;summit:43227309;p-value:[6.72515071557963e-20, 7.661665382048911e-32, 4.098598042400475e-185]
chr2	73113005	73113314	peak_844;310bp;53 reads;summit:73113131;p-value:[2.088037917054743e-31, 2.9506980455875906e-42, 1.928078317899543e-74]
chr2	172253293	172253456	peak_845;164bp;28 reads;summit:172253362;p-value:[4.601817892500586e-37, 3.2334776359565183e-32, 5.25480957087695e-38]
chr2	102020666	102020865	peak_846;200bp;34 reads;summit:102020775;p-value:[2.660790481343713e-40, 1.9418996869181573e-48, 1.0898777509203068e-46]
chr2	241732574	241732826	peak_847;253bp;43 reads;summit:241732756;p-value:[7.617643764057922e-59, 1.8205168201692672e-20, 8.946714286631119e-60]
chr2	11829934	11830422	peak_848;489bp;83 reads;summit:11830132;p-value:[1.306027647678118e-72, 4.480576206923571e-91, 8.099103508832423e-118]
chr2	88022011	88022287	peak_849;277bp;47 reads;summit:88022228;p-value:[2.19555708076706e-80, 4.8239323275784647e-70, 1.4840864711153929e-65]
chr2	99154675	99155306	peak_850;632bp;107 reads;summit:99154983;p-value:[8.672605463227444e-169, 1.2165274739648704e-173, 1.638862639782883e-152]
chr2	135004302	135004502	peak_851;201bp;34 reads;summit:135004435;p-value:[1.3726629209029773e-58, 1.3726629209029773e-58, 1.2884660027647872e-46]
chr2	14903775	14904094	peak_852;320bp;54 reads;summit:14903969;p-value:[7.212981281125536e-80, 3.307855682763268e-73, 1.355351843348733e-75]
chr2	65294784	65295103	peak_853;320bp;54 reads;summit:65294984;p-value:[2.4426171228765716e-60, 7.210603190162699e-64, 1.355351843348733e-75]
chr2	202375850	202376402	peak_854;553bp;93 reads;summit:202376221;p-value:[4.182935432706395e-85, 3.417604396907196e-105, 5.896064453132048e-132]
chr2	231611874	231612105	peak_855;232bp;39 reads;summit:231611982;p-value:[8.357213745686994e-12, 1.6189699023258805e-19, 8.938339550723826e-54]
chr2	168686054	168686321	peak_856;268bp;45 reads;summit:168686157;p-value:[1.3841948585922156e-62, 5.1718118990548897e-73, 1.8988207732614087e-62]
chr2	202965928	202966088	peak_857;161bp;27 reads;summit:202965990;p-value:[1.510093147880261e-30, 3.2228800348935836e-35, 2.4339398160421735e-36]
chr2	89585567	89585966	peak_858;400bp;67 reads;summit:89585725;p-value:[2.781624581747993e-94, 3.2522056507025247e-111, 3.202331600023243e-94]
chr2	170714398	170714803	peak_859;406bp;68 reads;summit:170714608;p-value:[1.0568861892979334e-43, 3.9809840403500794e-60, 1.1532997747583479e-95]
chr2	86204554	86204804	peak_860;251bp;42 reads;summit:86204663;p-value:[7.37609200856675e-77, 3.21098195739296e-54, 4.85493166915645e-58]
chr2	70743805	70744073	peak_861;269bp;45 reads;summit:70743886;p-value:[5.275658050988016e-76, 1.5148181993814254e-79, 2.240335992031363e-62]
chr2	74083789	74084069	peak_862;281bp;47 reads;summit:74083900;p-value:[4.8239323275784647e-70, 2.32117273342246e-59, 2.8858433421869213e-65]
chr2	73234098	73234815	peak_863;718bp;120 reads;summit:73234284;p-value:[3.5561073617617476e-17, 1.3855348272633367e-41, 1.1022904785095293e-170]
chr2	169479197	169479926	peak_864;730bp;122 reads;summit:169479705;p-value:[6.767953629783504e-169, 4.0341888309666803e-190, 1.4390373036257353e-173]
chr2	235909497	235909628	peak_865;132bp;22 reads;summit:235909578;p-value:[8.828870819298548e-33, 2.316194981483263e-39, 5.054777894142263e-29]
chr2	185738941	185739186	peak_866;246bp;41 reads;summit:185739082;p-value:[1.5491516236437693e-74, 1.5491516236437693e-74, 1.596922114485624e-56]
chr2	196799578	196799841	peak_867;264bp;44 reads;summit:196799743;p-value:[4.054527860482697e-51, 1.0384508592405283e-60, 7.362969612692028e-61]
chr2	85500119	85500448	peak_868;330bp;55 reads;summit:85500308;p-value:[1.2481034175395668e-32, 1.1394230550072596e-43, 9.445970371366321e-77]
chr2	182994268	182994592	peak_869;325bp;54 reads;summit:182994327;p-value:[2.4426171228765716e-60, 7.244574683111031e-66, 3.096340071368628e-75]
chr2	216081697	216081961	peak_870;265bp;44 reads;summit:216081800;p-value:[7.914641163108425e-74, 2.2556853691274327e-68, 8.676438101545833e-61]
chr2	102142602	102142818	peak_871;217bp;36 reads;summit:102142705;p-value:[3.6384212879904556e-25, 3.911475899287177e-32, 3.1934158495461792e-49]
chr2	231181943	231182141	peak_872;199bp;33 reads;summit:231182081;p-value:[3.805270499886774e-27, 4.2576799900661805e-35, 6.982280656667343e-45]
chr2	32277771	32278162	peak_873;392bp;65 reads;summit:32277892;p-value:[2.5251934983304385e-61, 3.6236245820821e-69, 4.767986872303877e-91]
chr2	64649013	64649374	peak_874;362bp;60 reads;summit:64649247;p-value:[7.193495614662772e-39, 2.387727230943736e-46, 7.893035775958565e-84]
chr2	126651080	126651429	peak_875;350bp;58 reads;summit:126651235;p-value:[6.833187275319282e-98, 9.901546682282754e-63, 6.098358220029864e-81]
chr2	98465826	98465982	peak_876;157bp;26 reads;summit:98465906;p-value:[6.541018478377664e-31, 6.541018478377664e-31, 9.498156561498551e-35]
chr2	171574194	171574350	peak_877;157bp;26 reads;summit:171574282;p-value:[6.4512213442010685e-49, 2.328668533959631e-44, 9.498156561498551e-35]
chr2	10135953	10136726	peak_878;774bp;128 reads;summit:10136391;p-value:[1.9649001809269054e-23, 8.983783115777154e-44, 1.1899511286940529e-181]
chr2	207792322	207792448	peak_879;127bp;21 reads;summit:207792371;p-value:[1.6593275930379446e-22, 4.405067700568187e-27, 1.6795698784355824e-27]
chr2	55223390	55223964	peak_880;575bp;95 reads;summit:55223471;p-value:[1.065988410363032e-112, 1.4021835430758104e-125, 3.976460036130375e-134]
chr2	144659598	144660191	peak_881;594bp;98 reads;summit:144659914;p-value:[1.2311649693377464e-139, 4.08862614181294e-155, 2.2008061904494633e-138]
chr2	108621135	108621328	peak_882;194bp;32 reads;summit:108621200;p-value:[4.8432321072288075e-39, 1.993935197722902e-46, 2.300536605802849e-43]
chr2	43293877	43294058	peak_883;182bp;30 reads;summit:43293922;p-value:[8.455493737176307e-41, 9.555874825568153e-50, 1.8044909579094361e-40]
chr2	239294818	239295169	peak_884;352bp;58 reads;summit:239294866;p-value:[1.2147917004556672e-54, 1.3287143315341077e-60, 8.449207550778241e-81]
chr2	61641000	61641436	peak_885;437bp;72 reads;summit:61641187;p-value:[7.112137860465743e-44, 3.910702991468378e-61, 6.11608024687227e-101]
chr2	68064113	68064361	peak_886;249bp;41 reads;summit:68064241;p-value:[2.5491210998973645e-14, 7.583148674916224e-24, 2.6076582779354334e-56]
chr2	43221865	43222168	peak_887;304bp;50 reads;summit:43222032;p-value:[1.5530897924982342e-45, 2.7940839563107027e-16, 3.028683793523046e-69]
chr2	119702948	119703172	peak_888;225bp;37 reads;summit:119703034;p-value:[6.9981282422065575e-59, 1.9992840525349602e-56, 1.5833832053268868e-50]
chr2	172552873	172553322	peak_889;450bp;74 reads;summit:172552976;p-value:[5.248465984878701e-78, 2.7210113070791847e-29, 9.342863897089954e-104]
chr2	233566498	233566917	peak_890;420bp;69 reads;summit:233566752;p-value:[4.564254498826013e-110, 1.7214521589967209e-105, 1.5382863786552712e-96]
chr2	53786603	53787284	peak_891;682bp;112 reads;summit:53787045;p-value:[8.281279713216309e-118, 1.5692751198911965e-144, 2.7017158527024617e-158]
chr2	71226949	71227649	peak_892;701bp;115 reads;summit:71227391;p-value:[1.5592796563063327e-168, 9.454710982722596e-183, 1.497634380676746e-162]
chr2	16413285	16413601	peak_893;317bp;52 reads;summit:16413431;p-value:[3.219744992937315e-116, 4.3980773957823624e-107, 4.598205332871538e-72]
chr2	48605837	48606025	peak_894;189bp;31 reads;summit:48605954;p-value:[2.790548393123136e-35, 6.176072211114055e-25, 7.576268658705718e-42]
chr2	30711697	30712093	peak_895;397bp;65 reads;summit:30711806;p-value:[1.4884881020541989e-97, 1.1737537634298649e-64, 1.0747379127699785e-90]
chr2	218286792	218287628	peak_896;837bp;137 reads;summit:218287326;p-value:[8.732661299065845e-65, 9.829388279109938e-83, 5.4011682654100525e-194]
chr2	25951077	25951290	peak_897;214bp;35 reads;summit:25951174;p-value:[1.0490034623192631e-36, 1.8416159336336917e-57, 1.4534446753594205e-47]
chr2	111466709	111467118	peak_898;410bp;67 reads;summit:111466970;p-value:[3.328710992299629e-52, 2.9802653886230337e-53, 1.6380182106708196e-93]
chr2	84314920	84315066	peak_899;147bp;24 reads;summit:84314963;p-value:[6.393250485055843e-37, 4.194540789665949e-44, 1.0385303023882114e-31]
chr2	120553007	120553153	peak_900;147bp;24 reads;summit:120553082;p-value:[4.194540789665949e-44, 6.393250485055843e-37, 1.0385303023882114e-31]
chr2	219514170	219514770	peak_901;601bp;98 reads;summit:219514374;p-value:[5.181187875623633e-90, 4.897286582485428e-43, 6.830050215904371e-138]
chr2	74002520	74002930	peak_902;411bp;67 reads;summit:74002691;p-value:[3.150585873825907e-50, 6.325743891912708e-58, 1.924144741282876e-93]
chr2	241272751	241272885	peak_903;135bp;22 reads;summit:241272830;p-value:[1.0619118806837803e-18, 3.326120676100781e-18, 8.233984317674367e-29]
chr2	86106083	86106524	peak_904;442bp;72 reads;summit:86106173;p-value:[5.160113177547281e-34, 7.16528577609851e-52, 1.372097088408178e-100]
chr2	136423586	136423757	peak_905;172bp;28 reads;summit:136423634;p-value:[8.531175171387014e-54, 6.927893397088683e-49, 1.9595901435887538e-37]
chr2	157838553	157838804	peak_906;252bp;41 reads;summit:157838671;p-value:[7.000050868330669e-30, 8.59521760743018e-40, 4.232848592117456e-56]
chr2	65430469	65431379	peak_907;911bp;148 reads;summit:65430950;p-value:[1.4754108810411517e-31, 8.625586766355698e-39, 2.7043397155270987e-209]
chr2	102069241	102069708	peak_908;468bp;76 reads;summit:102069545;p-value:[8.278755580363305e-67, 1.5727734874521679e-71, 3.1932311263358924e-106]
chr2	61017145	61018019	peak_909;875bp;142 reads;summit:61017689;p-value:[1.7076832722400813e-169, 1.704231047516564e-187, 1.2080771430765211e-200]
chr2	180007272	180007450	peak_910;179bp;29 reads;summit:180007395;p-value:[2.016065180321267e-15, 2.3988374357546827e-22, 8.203459819187776e-39]
chr2	148875083	148875329	peak_911;247bp;40 reads;summit:148875126;p-value:[2.6140122601079797e-53, 1.9607140987120153e-56, 1.3857510194656124e-54]
chr2	61854454	61854694	peak_912;241bp;39 reads;summit:61854555;p-value:[6.735685867518292e-27, 6.716450790071423e-37, 3.8663399617399135e-53]
chr2	24164484	24164687	peak_913;204bp;33 reads;summit:24164578;p-value:[2.333921282358107e-56, 2.333921282358107e-56, 1.5663575887293366e-44]
chr2	47298121	47298411	peak_914;291bp;47 reads;summit:47298260;p-value:[1.8020479903621925e-52, 3.244603305789746e-58, 1.4603616005507666e-64]
chr2	10412479	10412670	peak_915;192bp;31 reads;summit:10412557;p-value:[1.0905864760376866e-42, 1.609227589617663e-46, 1.2264017549399433e-41]
chr2	64649754	64650001	peak_916;248bp;40 reads;summit:64649832;p-value:[4.907077570224412e-18, 4.416745235585222e-25, 1.6252465785729256e-54]
chr2	27890343	27890931	peak_917;589bp;95 reads;summit:27890682;p-value:[1.5183843177494474e-116, 1.4119573940424603e-129, 3.788259091012386e-133]
chr2	48447546	48447756	peak_918;211bp;34 reads;summit:48447614;p-value:[3.475312560100293e-45, 1.0146714590813445e-46, 6.569031734329808e-46]
chr2	113173641	113174199	peak_919;559bp;90 reads;summit:113173901;p-value:[6.400638547113082e-83, 4.406543667223206e-96, 6.173893151504771e-126]
chr2	64767736	64768313	peak_920;578bp;93 reads;summit:64767883;p-value:[1.5775035034582462e-93, 1.1127517248340983e-107, 3.405624511712222e-130]
chr2	27010750	27011116	peak_921;367bp;59 reads;summit:27010947;p-value:[1.7023964004067498e-79, 1.3590956286019529e-56, 1.2893052000374011e-81]
chr2	174697332	174697468	peak_922;137bp;22 reads;summit:174697380;p-value:[2.316194981483263e-39, 1.1406788250749195e-30, 1.1330454140998246e-28]
chr2	199955320	199955806	peak_923;487bp;78 reads;summit:199955544;p-value:[6.488345727538251e-61, 1.047117024845117e-80, 1.2644887104967052e-108]
chr2	10097498	10097672	peak_925;175bp;28 reads;summit:10097609;p-value:[3.2334776359565183e-32, 2.1602295303275334e-34, 3.1593587867768085e-37]
chr2	58688904	58689153	peak_926;250bp;40 reads;summit:58689007;p-value:[1.3239055898936508e-44, 1.3239055898936508e-44, 2.2312194143336697e-54]
chr2	195595779	195596128	peak_927;350bp;56 reads;summit:195595996;p-value:[1.5703769674797127e-100, 2.5253471029080674e-117, 3.238700097971647e-77]
chr2	171894036	171894685	peak_928;650bp;104 reads;summit:171894281;p-value:[4.144075036749062e-134, 1.2959274584895514e-144, 1.2024572569203246e-145]
chr2	188292530	188293011	peak_929;482bp;77 reads;summit:188292774;p-value:[1.7500509464349122e-39, 7.894794590102881e-57, 4.1037022530753146e-107]
chr2	96918667	96919123	peak_930;457bp;73 reads;summit:96918844;p-value:[1.0444119504011814e-89, 1.6893581983914238e-76, 2.0705237673483433e-101]
chr2	102064124	102064530	peak_931;407bp;65 reads;summit:102064393;p-value:[7.798381610997397e-52, 1.7884108324296794e-68, 5.2955873699169955e-90]
chr2	168452737	168453651	peak_932;915bp;146 reads;summit:168453032;p-value:[4.78194094167597e-96, 5.412930792578693e-134, 2.6204591894174944e-205]
chr2	202238416	202238666	peak_933;251bp;40 reads;summit:202238601;p-value:[5.492083501165206e-33, 3.063768755330758e-42, 2.611774921309384e-54]
chr2	11295848	11296092	peak_934;245bp;39 reads;summit:11295897;p-value:[6.4561792637001665e-49, 6.148765411646265e-53, 7.282741559680553e-53]
chr2	158321360	158321510	peak_935;151bp;24 reads;summit:158321449;p-value:[1.7692082071841504e-20, 1.7692082071841504e-20, 1.9610629443877979e-31]
chr2	27663338	27664114	peak_936;777bp;123 reads;summit:27663407;p-value:[1.2729100636563773e-155, 3.947118345351677e-182, 3.73228851898824e-172]
chr2	191013940	191014596	peak_937;657bp;104 reads;summit:191014223;p-value:[1.2959274584895514e-144, 8.810084203943711e-75, 3.606537561644448e-145]
chr2	11738613	11738751	peak_938;139bp;22 reads;summit:11738687;p-value:[8.75403308837978e-20, 3.058639666832511e-26, 1.5518443968183258e-28]
chr2	26764118	26764490	peak_939;373bp;59 reads;summit:26764254;p-value:[1.5336206396583477e-63, 4.0515831114557015e-62, 3.312095113529093e-81]
chr2	26970339	26970711	peak_940;373bp;59 reads;summit:26970591;p-value:[7.949709338406702e-44, 1.025721893088641e-57, 3.312095113529093e-81]
chr2	42359954	42360301	peak_941;348bp;55 reads;summit:42360170;p-value:[5.982321264910116e-07, 9.932219622829347e-19, 1.684731988941828e-75]
chr2	74120187	74120667	peak_942;481bp;76 reads;summit:74120287;p-value:[2.0812526579756564e-111, 6.670359030712585e-96, 2.488907265541761e-105]
chr2	85587672	85587887	peak_946;216bp;34 reads;summit:85587765;p-value:[8.078753601728508e-27, 2.1957090867890793e-29, 1.4406912498020804e-45]
chr2	231449864	231450105	peak_947;242bp;38 reads;summit:231450047;p-value:[0.005910637181623149, 0.0007034010928477653, 3.241720734476683e-51]
chr2	45643754	45643925	peak_948;172bp;27 reads;summit:45643803;p-value:[1.5023059876684235e-38, 1.1476165446901478e-40, 1.4154583670087691e-35]
chr2	15577216	15577368	peak_949;153bp;24 reads;summit:15577260;p-value:[4.194540789665949e-44, 4.194540789665949e-44, 2.677688095501698e-31]
chr2	130155929	130156489	peak_951;561bp;88 reads;summit:130156212;p-value:[4.513099446404146e-25, 5.8386578646013614e-27, 4.2446912702152264e-122]
chr2	208254079	208254518	peak_952;440bp;69 reads;summit:208254224;p-value:[2.057684054329797e-48, 6.797511190904597e-66, 3.645604106992901e-95]
chr2	138058462	138058697	peak_953;236bp;37 reads;summit:138058647;p-value:[1.3381488084280168e-31, 4.6549889976280144e-32, 9.038418624110941e-50]
chr2	68774754	68775002	peak_955;249bp;39 reads;summit:68774816;p-value:[2.399908561259309e-36, 2.4997338579139818e-39, 1.357608026942024e-52]
chr2	230341903	230342426	peak_956;524bp;82 reads;summit:230342027;p-value:[7.604481765895495e-144, 1.7517182883292794e-156, 1.6336237410932557e-113]
chr2	32632221	32632412	peak_957;192bp;30 reads;summit:32632274;p-value:[6.200549469009974e-38, 1.6633758586193205e-44, 8.785721436069936e-40]
chr2	27754190	27754394	peak_958;205bp;32 reads;summit:27754296;p-value:[1.3627109641217948e-44, 1.993935197722902e-46, 1.3117657481963283e-42]
chr2	208571780	208572074	peak_959;295bp;46 reads;summit:208571836;p-value:[3.0121888674394204e-86, 1.7428601446557143e-72, 1.9435165868064366e-62]
chr2	195662248	195662555	peak_960;308bp;48 reads;summit:195662324;p-value:[1.3720471350252606e-82, 6.051812011404622e-51, 2.9333587974256787e-65]
chr2	226791536	226791888	peak_961;353bp;55 reads;summit:226791698;p-value:[1.9773930731797243e-91, 6.898745463789507e-84, 3.6515193633852044e-75]
chr2	70948600	70948766	peak_962;167bp;26 reads;summit:70948648;p-value:[3.931961161282141e-41, 3.931961161282141e-41, 4.628619063896064e-34]
chr2	3303694	3303873	peak_963;180bp;28 reads;summit:3303742;p-value:[1.609013303378774e-40, 2.897732194476862e-31, 6.877625634082598e-37]
chr2	26355447	26355819	peak_964;373bp;58 reads;summit:26355643;p-value:[2.7711804542865154e-59, 2.7237598403975332e-61, 2.3240359348591905e-79]
chr2	57759954	57760101	peak_965;148bp;23 reads;summit:57760036;p-value:[7.674476896445426e-35, 1.0771140166261013e-37, 8.774674347236254e-30]
chr2	173075689	173075991	peak_966;303bp;47 reads;summit:173075794;p-value:[9.786726012919596e-28, 1.1696212819141721e-39, 9.501466340984502e-64]
chr2	144456732	144456860	peak_967;129bp;20 reads;summit:144456803;p-value:[3.085574910005962e-25, 1.0205861861771386e-28, 1.6773897873332295e-25]
chr2	233426530	233426916	peak_968;387bp;60 reads;summit:233426836;p-value:[5.089251118337749e-70, 2.2897682971122617e-77, 4.1050018289513605e-82]
chr2	223945245	223945515	peak_969;271bp;42 reads;summit:223945362;p-value:[8.960085375321548e-35, 3.4975323324689613e-43, 1.1627158551905951e-56]
chr2	185864640	185865181	peak_970;542bp;84 reads;summit:185865081;p-value:[1.1063683488132225e-141, 2.7264048090779655e-148, 5.360693995208272e-116]
chr2	218272711	218273194	peak_971;484bp;75 reads;summit:218272904;p-value:[2.1111935333222351e-16, 1.0045306887788966e-21, 2.762319835599433e-103]
chr2	171553949	171554161	peak_972;213bp;33 reads;summit:171554026;p-value:[2.333921282358107e-56, 1.845783834714095e-60, 6.383688970779464e-44]
chr2	208501239	208501451	peak_973;213bp;33 reads;summit:208501345;p-value:[2.364219056977548e-43, 3.507878853809077e-53, 6.383688970779464e-44]
chr2	61167646	61167884	peak_974;239bp;37 reads;summit:61167773;p-value:[9.307553606744305e-51, 2.480114468226104e-43, 1.432884859364796e-49]
chr2	191836891	191837226	peak_975;336bp;52 reads;summit:191837057;p-value:[7.285453953624185e-22, 1.369772192542017e-32, 9.097022594096096e-71]
chr2	170770567	170771581	peak_976;1015bp;157 reads;summit:170770914;p-value:[2.734869941546107e-159, 1.5626967724084475e-198, 7.133122350327455e-219]
chr2	178269804	178270133	peak_977;330bp;51 reads;summit:178270007;p-value:[4.972906445066742e-74, 2.8066319125713693e-72, 2.524906686486308e-69]
chr2	200171761	200172200	peak_978;440bp;68 reads;summit:200171925;p-value:[6.78434031541644e-120, 5.323752458913622e-47, 2.5359964167158097e-93]
chr2	170973868	170974126	peak_979;259bp;40 reads;summit:170974036;p-value:[7.788065007534176e-05, 6.240534200208544e-13, 9.001961196137051e-54]
chr2	112541783	112542697	peak_980;915bp;141 reads;summit:112542412;p-value:[1.1616966071490684e-162, 5.7749756938229e-198, 4.341688876240163e-196]
chr2	231709216	231710702	peak_981;1487bp;229 reads;summit:231710426;p-value:[5.327779438379104e-19, 9.948945858227028e-62, 2.8647e-296]
chr2	46753674	46753940	peak_982;267bp;41 reads;summit:46753791;p-value:[4.6828295145900594e-43, 1.927347692674968e-52, 4.383671645882451e-55]
chr2	74440326	74440788	peak_983;463bp;71 reads;summit:74440573;p-value:[3.2016365566249354e-79, 5.0636581455983996e-80, 2.554262091798201e-97]
chr2	128318824	128319123	peak_984;300bp;46 reads;summit:128318971;p-value:[3.93410704699177e-44, 1.4673849306352146e-31, 4.164497636028153e-62]
chr2	55232559	55232930	peak_985;372bp;57 reads;summit:55232680;p-value:[4.444117068648782e-27, 9.321949684861711e-42, 1.3786968198357254e-77]
chr2	85420619	85421121	peak_986;503bp;77 reads;summit:85420887;p-value:[7.071074415383285e-30, 1.4129428634548841e-47, 1.0447007887381817e-105]
chr2	156333774	156334936	peak_987;1163bp;178 reads;summit:156334758;p-value:[8.793442803629387e-66, 3.669866421910152e-42, 1.1380017722904563e-247]
chr2	6887600	6888063	peak_988;464bp;71 reads;summit:6887847;p-value:[7.820433785140501e-102, 2.165666466858466e-107, 2.9704774779566317e-97]
chr2	191557910	191558275	peak_989;366bp;56 reads;summit:191558038;p-value:[2.3853806824473456e-110, 4.2860755070271345e-80, 3.8204258373603164e-76]
chr2	24623640	24623894	peak_990;255bp;39 reads;summit:24623788;p-value:[1.5690551182808276e-54, 6.148765411646265e-53, 3.391097805068635e-52]
chr2	237512870	237513033	peak_991;164bp;25 reads;summit:237512972;p-value:[1.677557307978677e-46, 5.245716062529037e-54, 2.0457105563067797e-32]
chr2	113240914	113241209	peak_992;296bp;45 reads;summit:113241088;p-value:[7.67641126727747e-44, 7.705479025103873e-52, 1.5621775458263726e-60]
chr2	27771537	27772030	peak_993;494bp;75 reads;summit:27771740;p-value:[1.1105564012942108e-135, 5.218818831449626e-140, 1.2523659091758208e-102]
chr2	118803063	118803464	peak_994;402bp;61 reads;summit:118803171;p-value:[3.1496853833865312e-86, 1.167582983405405e-71, 5.77660352241621e-83]
chr2	25160077	25160221	peak_995;145bp;22 reads;summit:25160149;p-value:[8.828870819298548e-33, 3.058639666832511e-26, 3.8815205598522603e-28]
chr2	46477563	46477806	peak_996;244bp;37 reads;summit:46477621;p-value:[7.182423069017638e-48, 6.9981282422065575e-59, 3.048926277592953e-49]
chr2	10369912	10370109	peak_997;198bp;30 reads;summit:10370045;p-value:[8.455493737176307e-41, 3.621597341421898e-31, 2.1827946486209088e-39]
chr2	94759260	94759464	peak_998;205bp;31 reads;summit:94759396;p-value:[1.0905864760376866e-42, 5.9296554811631996e-49, 9.08525816434308e-41]
chr2	30756209	30756420	peak_999;212bp;32 reads;summit:30756281;p-value:[1.5082186982378275e-48, 1.993935197722902e-46, 3.782997869499222e-42]
chr2	130341913	130342442	peak_1000;530bp;80 reads;summit:130342192;p-value:[1.0360723144446804e-09, 2.747173040761481e-15, 1.907622334198181e-109]
chr2	95159351	95159582	peak_1001;232bp;35 reads;summit:95159497;p-value:[3.85905088329785e-09, 1.3590600360741594e-17, 2.359748104595985e-46]
chr2	20593430	20593787	peak_1002;358bp;54 reads;summit:20593682;p-value:[2.1704726958127977e-53, 4.433271325104103e-49, 5.334712859762248e-73]
chr2	27211851	27212474	peak_1003;624bp;94 reads;summit:27212279;p-value:[2.211552020801173e-74, 1.3653476837661772e-58, 5.6965299936787064e-129]
chr2	113012905	113013382	peak_1004;478bp;72 reads;summit:113013157;p-value:[6.050077153046116e-122, 2.754105019476442e-116, 3.556532764917315e-98]
chr2	44044277	44044575	peak_1005;299bp;45 reads;summit:44044415;p-value:[1.3841948585922156e-62, 2.0046630359073504e-70, 2.4430586671191208e-60]
chr2	215619127	215619372	peak_1006;246bp;37 reads;summit:215619205;p-value:[8.045193315632083e-19, 2.2547014331798153e-28, 4.105972895169201e-49]
chr2	24253418	24253570	peak_1007;153bp;23 reads;summit:24253479;p-value:[7.674476896445426e-35, 1.0068581927703573e-41, 1.8639099438841664e-29]
chr2	74465065	74465723	peak_1008;659bp;99 reads;summit:74465460;p-value:[1.0315253677085438e-98, 4.7093655066424457e-82, 7.508853933902903e-136]
chr2	131682316	131682568	peak_1009;253bp;38 reads;summit:131682424;p-value:[6.582942572302604e-34, 1.2577298693455809e-40, 1.7134829444102554e-50]
chr2	96507970	96508316	peak_1010;347bp;52 reads;summit:96508184;p-value:[3.1520162884333244e-31, 6.7832245708441935e-43, 4.740497791186123e-70]
chr2	170816744	170817090	peak_1011;347bp;52 reads;summit:170816903;p-value:[4.671913151569397e-34, 5.540915764960471e-45, 4.740497791186123e-70]
chr2	218996105	218996458	peak_1012;354bp;53 reads;summit:218996263;p-value:[1.0409738645854598e-68, 5.285622143634821e-70, 1.9854074205097124e-71]
chr2	172102486	172103153	peak_1013;668bp;100 reads;summit:172102980;p-value:[3.731287444989475e-24, 9.294997386398076e-36, 4.2450429461441786e-137]
chr2	75871737	75872197	peak_1014;461bp;69 reads;summit:75871919;p-value:[2.179500216681018e-55, 4.089615141485843e-68, 8.682253793401885e-94]
chr2	96531960	96532494	peak_1015;535bp;80 reads;summit:96532137;p-value:[1.2240114187326212e-93, 3.457771958807047e-49, 3.998439171679781e-109]
chr2	240586195	240586923	peak_1016;729bp;109 reads;summit:240586365;p-value:[2.0321195410509208e-54, 8.288118810891163e-72, 1.3069652113552144e-149]
chr2	176140550	176140924	peak_1017;375bp;56 reads;summit:176140673;p-value:[1.552971401319544e-63, 8.96292244352831e-73, 1.4597067006653492e-75]
chr2	202912118	202912492	peak_1018;375bp;56 reads;summit:202912266;p-value:[5.787641190079749e-37, 1.5022995588047282e-48, 1.4597067006653492e-75]
chr2	73921243	73921490	peak_1019;248bp;37 reads;summit:73921370;p-value:[6.9981282422065575e-59, 8.63803835028746e-62, 5.515985023212379e-49]
chr2	85814303	85814463	peak_1020;161bp;24 reads;summit:85814392;p-value:[1.2301750573038878e-25, 1.7032301238495244e-27, 8.942731787994578e-31]
chr2	85545950	85547480	peak_1021;1531bp;228 reads;summit:85546236;p-value:[3.8839747844073745e-43, 1.1138972208731175e-74, 2.8647e-296]
chr2	147844102	147844598	peak_1022;497bp;74 reads;summit:147844261;p-value:[6.491512995055662e-96, 2.6509945413439264e-111, 1.3113676502842387e-100]
chr2	178194113	178194730	peak_1023;618bp;92 reads;summit:178194498;p-value:[2.6503984744643404e-73, 7.141947708601526e-94, 1.0484451926277793e-125]
chr2	231900528	231900742	peak_1024;215bp;32 reads;summit:231900663;p-value:[1.0978943503663335e-26, 2.633217759949684e-34, 5.892122743186472e-42]
chr2	101820675	101820869	peak_1025;195bp;29 reads;summit:101820783;p-value:[1.663917341309302e-42, 1.4336913529284473e-47, 9.4868964247781e-38]
chr2	131668821	131669325	peak_1026;505bp;75 reads;summit:131669050;p-value:[4.8510193090481974e-91, 1.0157744581118862e-60, 6.374344381675248e-102]
chr2	151395725	151395953	peak_1027;229bp;34 reads;summit:151395846;p-value:[3.475312560100293e-45, 1.209167675292142e-52, 1.0213821927869663e-44]
chr2	69714761	69714922	peak_1028;162bp;24 reads;summit:69714835;p-value:[8.853112295147508e-30, 8.853112295147508e-30, 1.0353089928578978e-30]
chr2	151816130	151816426	peak_1029;297bp;44 reads;summit:151816237;p-value:[2.2556853691274327e-68, 2.7270037893291144e-77, 1.2194858199626348e-58]
chr2	204325529	204325832	peak_1030;304bp;45 reads;summit:204325653;p-value:[2.0046630359073504e-70, 1.5148181993814254e-79, 5.096281607162007e-60]
chr2	48420739	48420995	peak_1031;257bp;38 reads;summit:48420840;p-value:[1.1336010505097597e-49, 1.2242599734719332e-52, 3.0827871704100073e-50]
chr2	196177218	196177454	peak_1032;237bp;35 reads;summit:196177312;p-value:[2.6598640939190466e-44, 2.1750378537718868e-52, 4.922888208670859e-46]
chr2	129587482	129587630	peak_1033;149bp;22 reads;summit:129587580;p-value:[3.058639666832511e-26, 8.828870819298548e-33, 7.002600359514e-28]
chr2	230323348	230323557	peak_1034;210bp;31 reads;summit:230323421;p-value:[9.995773064662227e-40, 1.8236367778971355e-44, 1.8968134490598026e-40]
chr2	9206265	9206610	peak_1035;346bp;51 reads;summit:9206357;p-value:[3.140621940202479e-43, 3.341582962297508e-57, 2.726171085109229e-68]
chr2	195657805	195658408	peak_1036;604bp;89 reads;summit:195658222;p-value:[1.2756450820485025e-13, 4.25491391533932e-29, 3.921182669523546e-121]
chr2	42238847	42239016	peak_1037;170bp;25 reads;summit:42238897;p-value:[1.677557307978677e-46, 5.245716062529037e-54, 4.958206253439852e-32]
chr2	151799934	151800103	peak_1038;170bp;25 reads;summit:151800053;p-value:[1.172774539905494e-34, 4.0372257326766456e-42, 4.958206253439852e-32]
chr2	43210678	43210915	peak_1039;238bp;35 reads;summit:43210807;p-value:[5.3185708916856405e-42, 5.3185708916856405e-42, 5.692063062896965e-46]
chr2	207417375	207417612	peak_1040;238bp;35 reads;summit:207417523;p-value:[7.842536697689812e-61, 1.8416159336336917e-57, 5.692063062896965e-46]
chr2	60674536	60674787	peak_1041;252bp;37 reads;summit:60674724;p-value:[2.3544241471158276e-65, 6.9981282422065575e-59, 9.88367507245662e-49]
chr2	131394542	131394868	peak_1042;327bp;48 reads;summit:131394806;p-value:[6.051812011404622e-51, 7.623445708363352e-56, 4.9773977307317704e-64]
chr2	219058051	219058241	peak_1043;191bp;28 reads;summit:219058181;p-value:[4.6879285949792365e-25, 4.6879285949792365e-25, 3.5346585146084435e-36]
chr2	3650925	3651429	peak_1044;505bp;74 reads;summit:3651206;p-value:[3.4017792359558556e-74, 4.138741700279785e-80, 4.1993852197865826e-100]
chr2	64644314	64644702	peak_1045;389bp;57 reads;summit:64644472;p-value:[1.220826886305269e-16, 2.5302912799929803e-28, 1.6954791949143447e-76]
chr2	201158185	201158539	peak_1046;355bp;52 reads;summit:201158311;p-value:[1.7096714152015653e-91, 1.7096714152015653e-91, 1.5236373567667358e-69]
chr2	11465639	11466362	peak_1047;724bp;106 reads;summit:11466138;p-value:[3.1912301155111237e-125, 5.599706320014809e-131, 1.807993073469057e-144]
chr2	85662912	85663321	peak_1048;410bp;60 reads;summit:85662974;p-value:[5.089251118337749e-70, 2.3540043322043607e-64, 1.2460594063990126e-80]
chr2	177618427	177619220	peak_1049;794bp;116 reads;summit:177618992;p-value:[1.881692827128675e-170, 2.778747647427621e-155, 3.1284565341831805e-158]
chr2	199458320	199458805	peak_1050;486bp;71 reads;summit:199458631;p-value:[5.396445571171742e-12, 1.2726564062652619e-19, 7.585512767186314e-96]
chr2	190277689	190277866	peak_1051;178bp;26 reads;summit:190277742;p-value:[6.541018478377664e-31, 1.3526173290478584e-36, 2.373427085493486e-33]
chr2	191835814	191836272	peak_1052;459bp;67 reads;summit:191836138;p-value:[3.3399059124823664e-37, 1.3322494681076208e-49, 2.8312799811688974e-90]
chr2	54256007	54256405	peak_1053;399bp;58 reads;summit:54256261;p-value:[1.2147917004556672e-54, 1.4897618532473528e-69, 1.0927879723210103e-77]
chr2	169364425	169364775	peak_1054;351bp;51 reads;summit:169364549;p-value:[9.62319386497805e-68, 2.0174577427638516e-66, 5.604467083915729e-68]
chr2	68829257	68829621	peak_1055;365bp;53 reads;summit:68829383;p-value:[9.176940651236474e-56, 1.7213146126661464e-40, 9.809102217703846e-71]
chr2	241218125	241218400	peak_1056;276bp;40 reads;summit:241218233;p-value:[2.320073398515166e-24, 1.404535527093537e-32, 1.102743381051719e-52]
chr2	70871628	70871910	peak_1057;283bp;41 reads;summit:70871704;p-value:[4.732936870216619e-48, 4.732936870216619e-48, 4.600770623603755e-54]
chr2	127407796	127408458	peak_1058;663bp;96 reads;summit:127408109;p-value:[3.3649342544158407e-91, 1.0864556850261768e-89, 3.818147699672909e-130]
chr2	62287942	62288314	peak_1059;373bp;54 reads;summit:62288058;p-value:[9.188618400925276e-59, 4.6497854924075485e-68, 4.734638335864031e-72]
chr2	30253052	30253390	peak_1060;339bp;49 reads;summit:30253132;p-value:[1.5566137418084927e-28, 1.0727682988946853e-38, 4.2634582922238695e-65]
chr2	65516870	65517132	peak_1061;263bp;38 reads;summit:65516984;p-value:[1.2390025785356313e-67, 5.6819556018214465e-64, 7.312748780366042e-50]
chr2	219419744	219420228	peak_1062;485bp;70 reads;summit:219419933;p-value:[1.1968574056761952e-77, 8.396055887590838e-88, 4.265224356304463e-94]
chr2	168455912	168456410	peak_1063;499bp;72 reads;summit:168456195;p-value:[4.422276064651333e-47, 1.8557851665177544e-38, 7.50203804864699e-97]
chr2	86214218	86214425	peak_1064;208bp;30 reads;summit:86214375;p-value:[1.3361731230215886e-35, 2.758731980246997e-39, 9.364510313013717e-39]
chr2	96010337	96010829	peak_1065;493bp;71 reads;summit:96010514;p-value:[7.603701108203415e-81, 4.319449351988281e-93, 2.0614984562386623e-95]
chr2	65040746	65040891	peak_1066;146bp;21 reads;summit:65040819;p-value:[2.6005728266192366e-17, 1.6062411069297887e-19, 3.01287329459133e-26]
chr2	48545361	48545520	peak_1067;160bp;23 reads;summit:48545427;p-value:[1.0068581927703573e-41, 1.0771140166261013e-37, 5.137081046980304e-29]
chr2	83951394	83951560	peak_1068;167bp;24 reads;summit:83951501;p-value:[1.1003635487897133e-14, 4.386277097780722e-19, 2.1242580763938622e-30]
chr2	56183660	56184014	peak_1069;355bp;51 reads;summit:56183769;p-value:[9.62319386497805e-68, 4.972906445066742e-74, 9.900949716054698e-68]
chr2	15730557	15730918	peak_1070;362bp;52 reads;summit:15730651;p-value:[4.828803997252953e-80, 2.11714944577917e-82, 4.1412310026987315e-69]
chr2	127864967	127865154	peak_1071;188bp;27 reads;summit:127865073;p-value:[1.2104856132755224e-32, 9.19159724077757e-37, 1.5093509636463666e-34]
chr2	111168605	111168806	peak_1072;202bp;29 reads;summit:111168717;p-value:[6.344381254551177e-39, 8.827957938491007e-45, 2.5982871163973334e-37]
chr2	196068350	196068607	peak_1073;258bp;37 reads;summit:196068416;p-value:[5.505781555090869e-37, 1.3223142592568141e-46, 2.3297480670254405e-48]
chr2	74032428	74033020	peak_1074;593bp;85 reads;summit:74032773;p-value:[4.685520227125398e-108, 1.6155723019435057e-71, 1.436126742186231e-114]
chr2	25309504	25309643	peak_1075;140bp;20 reads;summit:25309573;p-value:[6.97687781710703e-21, 8.846698400407023e-23, 8.416829784653501e-25]
chr2	232327218	232327378	peak_1076;161bp;23 reads;summit:232327265;p-value:[3.040335752492694e-21, 1.332993152825885e-16, 5.915808321940426e-29]
chr2	25833683	25833920	peak_1078;238bp;34 reads;summit:25833818;p-value:[2.660790481343713e-40, 1.9418996869181573e-48, 3.7139891944710486e-44]
chr2	46941037	46941386	peak_1079;350bp;50 reads;summit:46941167;p-value:[5.1074030034023035e-22, 1.2024843664218391e-33, 3.139260223958893e-66]
chr2	241636933	241637821	peak_1080;889bp;127 reads;summit:241637327;p-value:[1.9495397085629e-105, 2.677606880926171e-125, 2.94874946730501e-172]
chr2	102736621	102737006	peak_1081;386bp;55 reads;summit:102736870;p-value:[1.7446888449097742e-49, 1.4137772480170587e-64, 4.628463995608991e-73]
chr2	170235934	170236284	peak_1082;351bp;50 reads;summit:170236097;p-value:[4.835881441293171e-54, 6.136664495420363e-66, 3.612610732061724e-66]
chr2	71453448	71453756	peak_1083;309bp;44 reads;summit:71453578;p-value:[4.498969811485405e-21, 5.660397355620745e-31, 6.785472570462888e-58]
chr2	151789559	151789832	peak_1084;274bp;39 reads;summit:151789651;p-value:[6.4561792637001665e-49, 2.7055883816126616e-56, 5.363044173397957e-51]
chr2	30251917	30252169	peak_1085;253bp;36 reads;summit:30252074;p-value:[1.4465632429440702e-20, 2.78926601859591e-24, 7.408952680002617e-47]
chr2	8804016	8804261	peak_1086;246bp;35 reads;summit:8804158;p-value:[4.962736689957069e-47, 2.218602132734573e-50, 1.779064754250098e-45]
chr2	131104527	131104737	peak_1087;211bp;30 reads;summit:131104676;p-value:[0.00038171266447845705, 2.3735151778451007e-07, 1.4296083650919345e-38]
chr2	175707429	175707618	peak_1088;190bp;27 reads;summit:175707477;p-value:[2.3890241760752108e-51, 2.3890241760752108e-51, 1.999806563815277e-34]
chr2	74036466	74036838	peak_1089;373bp;53 reads;summit:74036679;p-value:[3.8777649468913396e-53, 7.846197912884723e-41, 3.040806720929244e-70]
chr2	44087303	44087485	peak_1090;183bp;26 reads;summit:44087357;p-value:[2.176610553127715e-33, 1.239839164984951e-38, 4.824717042567096e-33]
chr2	37562355	37562523	peak_1091;169bp;24 reads;summit:37562436;p-value:[1.566124825195773e-05, 2.2929723018043184e-11, 2.8145815598776613e-30]
chr2	10331028	10331330	peak_1092;303bp;43 reads;summit:10331186;p-value:[2.6123735146977117e-32, 1.0163341140003e-33, 1.8693042177478748e-56]
chr2	113235330	113235753	peak_1093;424bp;60 reads;summit:113235515;p-value:[1.376474863056323e-42, 2.216816911853661e-55, 9.05685543705122e-80]
chr2	231672943	231673147	peak_1094;205bp;29 reads;summit:231673069;p-value:[1.7758549137098638e-26, 9.727090703203755e-23, 3.958412065878496e-37]
chr2	219530236	219530426	peak_1095;191bp;27 reads;summit:219530317;p-value:[2.9117883541166622e-43, 1.5023059876684235e-38, 2.2993120337647317e-34]
chr2	87629591	87629859	peak_1096;269bp;38 reads;summit:87629657;p-value:[3.5986555058598497e-47, 2.802829588724586e-56, 1.7006943062216618e-49]
chr2	10659949	10660210	peak_1097;262bp;37 reads;summit:10660131;p-value:[1.95449457080811e-45, 1.9812753013035058e-52, 4.0805174619156805e-48]
chr2	11129967	11130228	peak_1098;262bp;37 reads;summit:11130048;p-value:[5.505781555090869e-37, 5.129638821308467e-28, 4.0805174619156805e-48]
chr2	219597626	219597880	peak_1099;255bp;36 reads;summit:219597681;p-value:[1.3327084178498573e-05, 8.408219945316036e-13, 9.793992805115244e-47]
chr2	233857850	233858090	peak_1100;241bp;34 reads;summit:233857937;p-value:[4.60869549663425e-26, 3.678730400183327e-33, 5.648732117945439e-44]
chr2	9607854	9608158	peak_1101;305bp;43 reads;summit:9608022;p-value:[1.0566464053964528e-44, 1.7849128137066367e-49, 2.4696007167346757e-56]
chr2	131154022	131154475	peak_1102;454bp;64 reads;summit:131154181;p-value:[1.4992674414920853e-48, 6.849045722211984e-50, 3.6850704731380436e-85]
chr2	216013596	216013744	peak_1103;149bp;21 reads;summit:216013678;p-value:[1.6062411069297887e-19, 1.683603174376771e-24, 4.5885999263462674e-26]
chr2	144524216	144524584	peak_1104;369bp;52 reads;summit:144524505;p-value:[3.322115525256923e-36, 2.4024388113394587e-46, 1.1039042437384888e-68]
chr2	36512311	36512516	peak_1105;206bp;29 reads;summit:36512391;p-value:[1.663917341309302e-42, 1.4336913529284473e-47, 4.548438165079251e-37]
chr2	127293906	127294268	peak_1106;363bp;51 reads;summit:127294189;p-value:[3.5441896433338655e-65, 3.5441896433338655e-65, 3.031012285708906e-67]
chr2	10030223	10030521	peak_1107;299bp;42 reads;summit:10030428;p-value:[4.015791000164712e-06, 4.841217320966761e-14, 6.794871619920007e-55]
chr2	37616751	37616928	peak_1108;178bp;25 reads;summit:37616839;p-value:[5.113015872676056e-39, 4.0372257326766456e-42, 1.5384139575415545e-31]
chr2	219176872	219177284	peak_1109;413bp;58 reads;summit:219177012;p-value:[7.59614061599187e-12, 5.278785177906398e-25, 7.829560806379906e-77]
chr2	95414124	95414287	peak_1110;164bp;23 reads;summit:95414168;p-value:[7.826099249191228e-31, 7.674476896445426e-35, 8.986981720225703e-29]
chr2	98444749	98445119	peak_1111;371bp;52 reads;summit:98444856;p-value:[2.578458284109837e-48, 1.1700282192639425e-55, 1.4557362298105306e-68]
chr2	240435589	240435781	peak_1112;193bp;27 reads;summit:240435657;p-value:[5.2706592785975184e-12, 5.565338595728065e-16, 3.0328910776752435e-34]
chr2	236168307	236168621	peak_1113;315bp;44 reads;summit:236168439;p-value:[2.1728441801440875e-30, 9.62386669251026e-41, 1.5607323745393494e-57]
chr2	200795230	200795408	peak_1114;179bp;25 reads;summit:200795349;p-value:[5.583547627339119e-23, 2.9496380443316982e-27, 1.7658665993811496e-31]
chr2	47335179	47335400	peak_1115;222bp;31 reads;summit:47335292;p-value:[6.15259507869653e-20, 5.170191273541297e-22, 1.0346424009895989e-39]
chr2	238256599	238256813	peak_1116;215bp;30 reads;summit:238256713;p-value:[1.6633758586193205e-44, 1.0308791876646262e-36, 2.489478890687004e-38]
chr2	105468048	105468305	peak_1117;258bp;36 reads;summit:105468221;p-value:[1.887477510328904e-23, 2.9161186835765345e-30, 1.4824004938257874e-46]
chr2	74313623	74313866	peak_1118;244bp;34 reads;summit:74313695;p-value:[1.9418996869181573e-48, 2.5787772485448228e-55, 8.546200535184096e-44]
chr2	38386533	38386733	peak_1119;201bp;28 reads;summit:38386620;p-value:[3.579854964316054e-26, 6.927893397088683e-49, 1.4436199028275647e-35]
chr2	64654099	64654414	peak_1121;316bp;44 reads;summit:64654262;p-value:[0.0013541143632752408, 1.068676135940828e-11, 1.7903525368619209e-57]
chr2	157324251	157324703	peak_1122;453bp;63 reads;summit:157324517;p-value:[6.061779827371691e-77, 1.6116882499548472e-53, 2.010029389243943e-83]
chr2	187003150	187003444	peak_1123;295bp;41 reads;summit:187003225;p-value:[3.2271204852169142e-46, 9.69566757109882e-54, 2.459361696705243e-53]
chr2	130380113	130380443	peak_1124;331bp;46 reads;summit:130380273;p-value:[1.422751423243107e-52, 4.472913036875695e-60, 3.5840277297487664e-60]
chr2	25228763	25229043	peak_1125;281bp;39 reads;summit:25228931;p-value:[6.4561792637001665e-49, 8.211459473832548e-36, 1.4125542279219198e-50]
chr2	30714079	30714280	peak_1127;202bp;28 reads;summit:30714198;p-value:[2.1602295303275334e-34, 1.1864364775636161e-35, 1.6552234057312707e-35]
chr2	68438845	68439479	peak_1128;635bp;88 reads;summit:68438991;p-value:[2.257454350517329e-78, 7.717000640804887e-90, 1.956880674697377e-117]
chr2	151392328	151392652	peak_1129;325bp;45 reads;summit:151392436;p-value:[2.0046630359073504e-70, 1.3071395859378324e-40, 9.830666495552015e-59]
chr2	218322947	218323329	peak_1130;383bp;53 reads;summit:218323109;p-value:[3.7025028695816916e-34, 8.692707740471953e-44, 1.2087804484764126e-69]
chr2	96509470	96509787	peak_1131;318bp;44 reads;summit:96509563;p-value:[3.786447274386131e-20, 2.7985889199264586e-29, 2.3528048139532266e-57]
chr2	84459069	84459379	peak_1132;311bp;43 reads;summit:84459289;p-value:[7.745382367404607e-39, 1.3853097279885677e-48, 5.632360922022421e-56]
chr2	73970872	73971269	peak_1133;398bp;55 reads;summit:73971083;p-value:[1.1408881714247578e-53, 1.4137772480170587e-64, 2.4275390263031953e-72]
chr2	9967120	9967423	peak_1134;304bp;42 reads;summit:9967278;p-value:[2.844932946552176e-60, 2.668460403257033e-64, 1.348656141476201e-54]
chr2	68651210	68651448	peak_1135;239bp;33 reads;summit:68651290;p-value:[1.2468360970756304e-19, 3.832153320848803e-23, 2.6975822030367776e-42]
chr2	69307478	69307651	peak_1136;174bp;24 reads;summit:69307550;p-value:[1.495382457954732e-11, 3.862804271607695e-16, 5.60553845691096e-30]
chr2	96868542	96868860	peak_1137;319bp;44 reads;summit:96868652;p-value:[3.010260105043166e-16, 2.1037449165581563e-22, 2.69541429255394e-57]
chr2	47323018	47323380	peak_1138;363bp;50 reads;summit:47323275;p-value:[6.136664495420363e-66, 2.2026728825661244e-70, 1.8892072239336674e-65]
chr2	219521109	219521573	peak_1139;465bp;64 reads;summit:219521398;p-value:[1.4239967044766575e-32, 1.6057865603744751e-29, 1.6643965508577832e-84]
chr2	174035991	174036179	peak_1140;189bp;26 reads;summit:174036071;p-value:[2.176610553127715e-33, 7.093982063966181e-35, 1.1017821603324483e-32]
chr2	178413551	178413994	peak_1141;444bp;61 reads;summit:178413660;p-value:[3.001748106134127e-17, 3.0314191697319677e-31, 2.2583410652519414e-80]
chr2	215786129	215786587	peak_1142;459bp;63 reads;summit:215786325;p-value:[1.5309974049898324e-25, 1.9362050996981643e-40, 4.543940606175264e-83]
chr2	240584460	240584999	peak_1143;540bp;74 reads;summit:240584725;p-value:[2.2647916857906164e-21, 2.204224642448289e-33, 5.532894766082328e-98]
chr2	9071145	9071356	peak_1146;212bp;29 reads;summit:9071220;p-value:[1.4336913529284473e-47, 1.3854956070873541e-40, 1.0322292453523989e-36]
chr2	21287379	21287627	peak_1147;249bp;34 reads;summit:21287492;p-value:[3.475312560100293e-45, 2.5787772485448228e-55, 1.6847775738373627e-43]
chr2	129877505	129877702	peak_1148;198bp;27 reads;summit:129877645;p-value:[1.2104856132755224e-32, 1.1476165446901478e-40, 5.984816494684519e-34]
chr2	159130403	159130615	peak_1149;213bp;29 reads;summit:159130525;p-value:[1.4336913529284473e-47, 2.941445387321752e-56, 1.1805885907327016e-36]
chr2	65387110	65387300	peak_1150;191bp;26 reads;summit:65387199;p-value:[1.3526173290478584e-36, 3.399382958515088e-27, 1.4423528046778266e-32]
chr2	223059345	223059704	peak_1151;360bp;49 reads;summit:223059418;p-value:[2.1793435393056776e-93, 1.7106011760846387e-57, 7.738428442445201e-64]
chr2	23940230	23940722	peak_1152;493bp;67 reads;summit:23940501;p-value:[3.092435459140211e-59, 3.3791080934309608e-68, 3.1512244518954167e-88]
chr2	170770144	170770445	peak_1153;302bp;41 reads;summit:170770395;p-value:[0.00012655778202698921, 1.090457850953017e-13, 6.334544971276128e-53]
chr2	96960314	96960674	peak_1154;361bp;49 reads;summit:96960560;p-value:[5.047202206582525e-54, 1.503761578652364e-60, 8.845528289112553e-64]
chr2	75677398	75677574	peak_1155;177bp;24 reads;summit:75677482;p-value:[1.2301750573038878e-25, 3.768106754080761e-31, 8.394122072619545e-30]
chr2	190381054	190381319	peak_1157;266bp;36 reads;summit:190381123;p-value:[2.0713498185751325e-29, 1.1427515231540806e-22, 4.3729656001081945e-46]
chr2	207503340	207503605	peak_1158;266bp;36 reads;summit:207503442;p-value:[8.632880336875481e-57, 1.4536143285521641e-67, 4.3729656001081945e-46]
chr2	25342430	25342703	peak_1159;274bp;37 reads;summit:25342550;p-value:[1.565205105121104e-32, 3.7161113923328016e-35, 2.0840171892661664e-47]
chr2	96260504	96261111	peak_1160;608bp;82 reads;summit:96260944;p-value:[6.783778401614475e-103, 6.547131433619657e-17, 2.671956835462606e-108]
chr2	8545042	8546495	peak_1161;1454bp;196 reads;summit:8545146;p-value:[4.7601527754575004e-197, 3.856753658780484e-214, 2.5492139798011845e-262]
chr2	118013881	118014460	peak_1162;580bp;78 reads;summit:118014206;p-value:[2.6593192838210265e-62, 1.047117024845117e-80, 8.55341814070386e-103]
chr2	38146585	38146785	peak_1163;201bp;27 reads;summit:38146659;p-value:[1.678715368074145e-15, 8.139113389690586e-20, 8.923865646991718e-34]
chr2	200868756	200868904	peak_1164;149bp;20 reads;summit:200868840;p-value:[8.846698400407023e-23, 8.44071853193785e-27, 2.8702891789381166e-24]
chr2	70768074	70768349	peak_1165;276bp;37 reads;summit:70768254;p-value:[1.3381488084280168e-31, 2.426023817047868e-38, 2.7155660145821847e-47]
chr2	81481204	81482025	peak_1166;822bp;110 reads;summit:81481406;p-value:[1.7322617872801362e-126, 7.480732320669487e-150, 8.635400809940049e-146]
chr2	27062905	27063203	peak_1167;299bp;40 reads;summit:27063049;p-value:[4.538617541539525e-28, 3.51582269164664e-36, 2.5762841746826382e-51]
chr2	75960516	75960695	peak_1168;180bp;24 reads;summit:75960615;p-value:[6.393250485055843e-37, 6.730270669555166e-40, 1.248356281990795e-29]
chr2	232440638	232440817	peak_1169;180bp;24 reads;summit:232440709;p-value:[1.2301750573038878e-25, 4.1331358082237426e-22, 1.248356281990795e-29]
chr2	64854806	64855060	peak_1171;255bp;34 reads;summit:64854997;p-value:[1.209167675292142e-52, 1.209167675292142e-52, 3.736163814132599e-43]
chr2	68832180	68832472	peak_1172;293bp;39 reads;summit:68832312;p-value:[2.194648234898136e-33, 1.2732608479828926e-22, 7.028186065699091e-50]
chr2	47534290	47534537	peak_1173;248bp;33 reads;summit:47534426;p-value:[5.634364093501878e-29, 4.2576799900661805e-35, 8.957759978728365e-42]
chr2	102050879	102051195	peak_1174;317bp;42 reads;summit:102050923;p-value:[7.679271682308401e-48, 1.0136853105932815e-49, 7.607995601587246e-54]
chr2	58571317	58571467	peak_1175;151bp;20 reads;summit:58571417;p-value:[1.0705270366235143e-34, 3.085574910005962e-25, 3.731430729216693e-24]
chr2	39778966	39779532	peak_1176;567bp;75 reads;summit:39779247;p-value:[5.265339071168172e-63, 1.0127621160548655e-67, 3.284049686194028e-98]
chr2	169733558	169734117	peak_1177;560bp;74 reads;summit:169733823;p-value:[3.6458783431248e-64, 2.06096017041849e-75, 7.805642468332981e-97]
chr2	112683817	112684202	peak_1178;386bp;51 reads;summit:112684084;p-value:[6.218123403261899e-59, 6.2129952826318834e-46, 6.610277442361042e-66]
chr2	48265196	48265408	peak_1179;213bp;28 reads;summit:48265286;p-value:[4.601817892500586e-37, 1.0243396969745821e-42, 7.132677202472715e-35]
chr2	175418576	175418811	peak_1180;236bp;31 reads;summit:175418708;p-value:[1.609227589617663e-46, 8.665277746901689e-56, 6.681065249910545e-39]
chr2	10439319	10439790	peak_1181;472bp;62 reads;summit:10439605;p-value:[1.0951449615214656e-31, 1.0848057946084597e-25, 1.518653190909791e-80]
chr2	127649784	127649966	peak_1182;183bp;24 reads;summit:127649830;p-value:[1.2301750573038878e-25, 1.425358818542194e-28, 1.8441920811744727e-29]
chr2	128321815	128322089	peak_1183;275bp;36 reads;summit:128321983;p-value:[2.0360261896014913e-22, 1.0109335327186938e-23, 1.4205053450748705e-45]
chr2	45650916	45651381	peak_1184;466bp;61 reads;summit:45651096;p-value:[1.2098372627988723e-66, 6.40584577638881e-78, 4.109405320343231e-79]
chr2	169134412	169134648	peak_1185;237bp;31 reads;summit:169134554;p-value:[2.34564985086502e-25, 1.5900037504537794e-33, 7.600185434579853e-39]
chr2	151782724	151782876	peak_1186;153bp;20 reads;summit:151782798;p-value:[1.0705270366235143e-34, 1.0205861861771386e-28, 4.8339396637972904e-24]
chr2	48452198	48452373	peak_1187;176bp;23 reads;summit:48452260;p-value:[5.315461645349697e-28, 1.239301583525082e-32, 4.44367891582567e-28]
chr2	55231999	55232396	peak_1188;398bp;52 reads;summit:55232285;p-value:[7.285453953624185e-22, 2.5921956333176266e-34, 5.2920790525500646e-67]
chr2	171536034	171536347	peak_1189;314bp;41 reads;summit:171536135;p-value:[4.6828295145900594e-43, 9.69566757109882e-54, 3.0484539456346096e-52]
chr2	111321085	111321314	peak_1190;230bp;30 reads;summit:111321183;p-value:[1.2367046068906988e-33, 1.6157969450223168e-42, 1.8221417327115337e-37]
chr2	156436181	156436472	peak_1191;292bp;38 reads;summit:156436385;p-value:[2.5602859636070035e-26, 6.245983549502434e-35, 3.65301820373492e-48]
chr2	27016844	27017051	peak_1192;208bp;27 reads;summit:27016989;p-value:[8.67345970679952e-14, 1.827949822729789e-19, 2.2149473665396346e-33]
chr2	126994442	126994665	peak_1193;224bp;29 reads;summit:126994522;p-value:[1.2329700220053515e-27, 6.685255412640209e-34, 4.964500464656614e-36]
chr2	189506597	189506882	peak_1194;286bp;37 reads;summit:189506716;p-value:[7.182423069017638e-48, 1.9992840525349602e-56, 9.913726282274276e-47]
chr2	105477141	105477658	peak_1195;518bp;67 reads;summit:105477451;p-value:[5.950257494748344e-106, 1.5773461205587158e-121, 8.19812350742521e-87]
chr2	178075944	178076392	peak_1197;449bp;58 reads;summit:178076147;p-value:[1.079300840437759e-31, 4.289614629807741e-22, 9.210357284301683e-75]
chr2	118855708	118855893	peak_1198;186bp;24 reads;summit:118855843;p-value:[8.853112295147508e-30, 8.853112295147508e-30, 2.7069003079538417e-29]
chr2	108584049	108584211	peak_1199;163bp;21 reads;summit:108584130;p-value:[4.405067700568187e-27, 1.0042983003816538e-28, 2.9351559092255767e-25]
chr2	190881667	190882295	peak_1200;629bp;81 reads;summit:190882026;p-value:[1.6850124962956286e-14, 1.3285850143457678e-32, 2.3873939245068052e-105]
chr2	202033571	202033974	peak_1201;404bp;52 reads;summit:202033842;p-value:[3.322115525256923e-36, 2.6263912361220606e-47, 1.1370375057277858e-66]
chr2	201116436	201116979	peak_1202;544bp;70 reads;summit:201116641;p-value:[6.897356392161562e-31, 9.296416424187305e-44, 1.1560975534525305e-90]
chr2	38875642	38876232	peak_1203;591bp;76 reads;summit:38875961;p-value:[7.178302473016001e-105, 4.835693917409305e-122, 1.2227424308448547e-98]
chr2	33122787	33122965	peak_1204;179bp;23 reads;summit:33122847;p-value:[8.182445468863433e-26, 2.585371587151548e-29, 6.512647834268867e-28]
chr2	235746380	235746558	peak_1205;179bp;23 reads;summit:235746486;p-value:[1.0068581927703573e-41, 7.674476896445426e-35, 6.512647834268867e-28]
chr2	231604613	231604970	peak_1206;358bp;46 reads;summit:231604784;p-value:[3.93410704699177e-44, 6.127601717714725e-38, 1.244614367620891e-58]
chr2	111642971	111643227	peak_1207;257bp;33 reads;summit:111643072;p-value:[2.993940215016361e-66, 2.333921282358107e-56, 2.847981553570364e-41]
chr2	24123195	24123529	peak_1208;335bp;43 reads;summit:24123397;p-value:[3.7381384828251454e-28, 4.3707730609467975e-36, 1.3060543404672746e-54]
chr2	10239634	10240015	peak_1209;382bp;49 reads;summit:10239827;p-value:[2.6032033084030443e-47, 9.184437914010543e-52, 1.348433382768911e-62]
chr2	100921731	100921925	peak_1210;195bp;25 reads;summit:100921804;p-value:[2.9496380443316982e-27, 1.4156142448374723e-31, 1.4502445661226538e-30]
chr2	38440749	38440990	peak_1211;242bp;31 reads;summit:38440924;p-value:[1.609227589617663e-46, 1.609227589617663e-46, 1.4360218387358096e-38]
chr2	127398297	127398570	peak_1212;274bp;35 reads;summit:127398434;p-value:[2.8937231897336965e-38, 5.5119785854286464e-36, 7.279261906860234e-44]
chr2	15556436	15556631	peak_1213;196bp;25 reads;summit:15556481;p-value:[2.16575169871273e-18, 2.16575169871273e-18, 1.6445109270314247e-30]
chr2	230847998	230848225	peak_1214;228bp;29 reads;summit:230848130;p-value:[1.2329700220053515e-27, 1.3854956070873541e-40, 8.222602067840329e-36]
chr2	69978421	69978837	peak_1215;417bp;53 reads;summit:69978599;p-value:[2.0679062595590653e-54, 3.5290562850256345e-41, 1.0170810924380668e-67]
chr2	238239749	238240340	peak_1216;592bp;75 reads;summit:238240083;p-value:[2.8542341672867485e-38, 9.506537074468238e-30, 7.900503097731721e-97]
chr2	38665857	38666156	peak_1217;300bp;38 reads;summit:38666037;p-value:[1.2441614545565975e-29, 6.245983549502434e-35, 1.0024930639274175e-47]
chr2	142748778	142749085	peak_1218;308bp;39 reads;summit:142748875;p-value:[2.697818169421593e-35, 1.0698859877858273e-46, 4.76615902719103e-49]
chr2	144048722	144048958	peak_1220;237bp;30 reads;summit:144048766;p-value:[9.803760592864581e-59, 1.7910960549724426e-53, 4.411308423972614e-37]
chr2	10762700	10763118	peak_1221;419bp;53 reads;summit:10762857;p-value:[1.0416948727506736e-47, 4.463620688815782e-55, 1.3048670956973746e-67]
chr2	10689716	10690221	peak_1222;506bp;64 reads;summit:10689961;p-value:[1.4693127915030403e-38, 2.6198993747179624e-51, 3.3914055060113745e-82]
chr2	113520797	113521144	peak_1223;348bp;44 reads;summit:113521083;p-value:[7.914641163108425e-74, 5.209559321253264e-87, 1.1629615882066314e-55]
chr2	85437514	85437885	peak_1224;372bp;47 reads;summit:85437687;p-value:[1.0562952662823087e-25, 1.9861004307397162e-32, 1.2570908058170415e-59]
chr2	105600941	105601415	peak_1225;475bp;60 reads;summit:105601176;p-value:[3.448466878013848e-32, 2.387727230943736e-46, 7.371114067057803e-77]
chr2	167945562	167946321	peak_1226;760bp;96 reads;summit:167946102;p-value:[1.7372327237353622e-31, 6.69224230252144e-26, 1.5158886873783136e-124]
chr2	239158661	239159009	peak_1227;349bp;44 reads;summit:239158770;p-value:[2.822551249491838e-41, 3.119803341781372e-46, 1.3165589415045417e-55]
chr2	20617262	20617515	peak_1228;254bp;32 reads;summit:20617394;p-value:[4.8641273221884195e-05, 2.6349278947109217e-11, 1.1217714450268975e-39]
chr2	144441234	144441392	peak_1229;159bp;20 reads;summit:144441308;p-value:[2.7128266426608746e-10, 6.080281105947226e-16, 1.0299679743263964e-23]
chr2	43724946	43725494	peak_1230;549bp;69 reads;summit:43725229;p-value:[6.247774353376962e-95, 1.087810847054291e-107, 1.2269800917315174e-88]
chr2	28566811	28567001	peak_1231;191bp;24 reads;summit:28566926;p-value:[8.853112295147508e-30, 9.77768050911564e-33, 5.061335771381572e-29]
chr2	157786725	157787186	peak_1232;462bp;58 reads;summit:157786961;p-value:[5.325193735698379e-62, 6.703888585966166e-66, 4.6850317001160626e-74]
chr2	28366499	28367215	peak_1233;717bp;90 reads;summit:28366872;p-value:[1.501168919634813e-91, 5.978455233736998e-73, 2.329305159619447e-116]
chr2	181892145	181892885	peak_1234;741bp;93 reads;summit:181892386;p-value:[2.761825512152466e-36, 1.498371556588117e-59, 2.559226404393914e-120]
chr2	224031468	224031738	peak_1235;271bp;34 reads;summit:224031626;p-value:[1.3726629209029773e-58, 8.804964600071608e-69, 2.856292300802011e-42]
chr2	158047140	158047418	peak_1236;279bp;35 reads;summit:158047286;p-value:[2.218602132734573e-50, 2.218602132734573e-50, 1.3558348675672531e-43]
chr2	209423696	209424030	peak_1237;335bp;42 reads;summit:209423902;p-value:[7.37609200856675e-77, 4.3813419441767565e-82, 7.437952655086865e-53]
chr2	8526030	8526516	peak_1238;487bp;61 reads;summit:8526240;p-value:[8.320000672007487e-20, 1.1282268837866964e-34, 5.771355883345818e-78]
chr2	95991693	95992315	peak_1239;623bp;78 reads;summit:95991822;p-value:[1.6861371943759187e-76, 3.8405021384253624e-97, 2.0571138203509012e-100]
chr2	54574424	54574743	peak_1241;320bp;40 reads;summit:54574633;p-value:[1.1052546558502637e-35, 3.5691733556943737e-40, 3.7161309723424176e-50]
chr2	171631155	171631490	peak_1242;336bp;42 reads;summit:171631301;p-value:[3.21098195739296e-54, 3.5765292626162814e-62, 8.411337899123017e-53]
chr2	2846476	2847067	peak_1243;592bp;74 reads;summit:2846658;p-value:[2.4588431295774624e-47, 3.3676169507851167e-60, 4.440072273415297e-95]
chr2	240136144	240136600	peak_1244;457bp;57 reads;summit:240136308;p-value:[4.283733267838506e-59, 4.283733267838506e-59, 1.4189478569970037e-72]
chr2	219571941	219572261	peak_1245;321bp;40 reads;summit:219572176;p-value:[8.612284365405093e-22, 5.338665246003806e-29, 4.2008601170849586e-50]
chr2	85499093	85499341	peak_1246;249bp;31 reads;summit:85499236;p-value:[9.567834973564132e-10, 1.879799170554593e-16, 3.423162205765874e-38]
chr2	86397957	86398125	peak_1247;169bp;21 reads;summit:86398065;p-value:[1.4537249713637592e-15, 1.7293423188344874e-13, 6.190248387875983e-25]
chr2	75646652	75647295	peak_1248;644bp;80 reads;summit:75646769;p-value:[4.922121381452369e-104, 1.1289448063185222e-88, 8.69077754522074e-103]
chr2	32950144	32950401	peak_1249;258bp;32 reads;summit:32950263;p-value:[2.806820339484027e-24, 2.806820339484027e-24, 1.8334105876024388e-39]
chr2	119476339	119476556	peak_1250;218bp;27 reads;summit:119476398;p-value:[1.2104856132755224e-32, 1.2492744051717977e-29, 7.700902571152787e-33]
chr2	120262903	120263201	peak_1252;299bp;37 reads;summit:120262967;p-value:[5.505781555090869e-37, 2.426023817047868e-38, 4.990431174234054e-46]
chr2	151760259	151760654	peak_1253;396bp;49 reads;summit:151760538;p-value:[5.047202206582525e-54, 1.7106011760846387e-57, 7.627079239468266e-62]
chr2	177972920	177973097	peak_1254;178bp;22 reads;summit:177973045;p-value:[8.828870819298548e-33, 2.316194981483263e-39, 3.2904585916850303e-26]
chr2	134450802	134451238	peak_1255;437bp;54 reads;summit:134451010;p-value:[7.244574683111031e-66, 3.060699218206548e-69, 2.1256596502696934e-68]
chr2	112047929	112048187	peak_1256;259bp;32 reads;summit:112048052;p-value:[1.3298240492865747e-27, 4.130136942872476e-32, 2.0704870737569512e-39]
chr2	30165161	30165330	peak_1257;170bp;21 reads;summit:30165203;p-value:[2.1607358058669952e-16, 2.4236943753019563e-33, 6.991664961175619e-25]
chr2	74548917	74549078	peak_1258;162bp;20 reads;summit:74549006;p-value:[8.846698400407023e-23, 3.085574910005962e-25, 1.4872565884223084e-23]
chr2	157898641	157898867	peak_1259;227bp;28 reads;summit:157898752;p-value:[3.2334776359565183e-32, 1.1864364775636161e-35, 4.112620394390953e-34]
chr2	37156905	37157172	peak_1260;268bp;33 reads;summit:37157019;p-value:[5.380874982420095e-30, 1.2005362048095573e-37, 1.108517848333312e-40]
chr2	47079092	47079343	peak_1261;252bp;31 reads;summit:47079207;p-value:[1.5900037504537794e-33, 2.3050565324272682e-29, 4.929695494615327e-38]
chr2	3536839	3537074	peak_1262;236bp;29 reads;summit:3536883;p-value:[1.979601350698538e-08, 2.016065180321267e-15, 2.1967380978950956e-35]
chr2	17643294	17643554	peak_1263;261bp;32 reads;summit:17643383;p-value:[1.0978943503663335e-26, 3.971930178260017e-35, 2.6368059567145726e-39]
chr2	12716485	12717047	peak_1265;563bp;69 reads;summit:12716769;p-value:[3.205485594496285e-32, 1.4983782178079297e-49, 6.759504464987062e-88]
chr2	43143022	43143225	peak_1266;204bp;25 reads;summit:43143162;p-value:[3.4037945416498103e-29, 5.272474631511637e-33, 4.3940137497588404e-30]
chr2	24360303	24360898	peak_1267;596bp;73 reads;summit:24360530;p-value:[3.200937408730037e-58, 2.2474581432378957e-68, 3.989586379469083e-93]
chr2	173891340	173891682	peak_1268;343bp;42 reads;summit:173891561;p-value:[2.844932946552176e-60, 1.4837510267659196e-58, 1.969136903277602e-52]
chr2	1282611	1282790	peak_1269;180bp;22 reads;summit:1282668;p-value:[3.058639666832511e-26, 3.058639666832511e-26, 4.189281466024528e-26]
chr2	65075629	65076047	peak_1270;419bp;51 reads;summit:65075893;p-value:[4.719131711022578e-49, 8.210086180068069e-43, 4.031802397189128e-64]
chr2	227472030	227472218	peak_1271;189bp;23 reads;summit:227472101;p-value:[2.564527086930178e-11, 2.3271730068143007e-17, 2.225263874999867e-27]
chr2	219253236	219254090	peak_1272;855bp;104 reads;summit:219253920;p-value:[1.23248898530068e-75, 1.8925978257332237e-59, 1.8312751720556324e-133]
chr2	11868028	11868282	peak_1273;255bp;31 reads;summit:11868112;p-value:[2.790548393123136e-35, 9.995773064662227e-40, 7.068130396800038e-38]
chr2	8645002	8645182	peak_1274;181bp;22 reads;summit:8645076;p-value:[5.103504849509675e-21, 3.8916112359241e-25, 4.722120938707573e-26]
chr2	195513114	195513508	peak_1275;395bp;48 reads;summit:195513417;p-value:[5.023850951094654e-72, 2.878744187501265e-68, 3.716747074557363e-60]
chr2	38542960	38543173	peak_1276;214bp;26 reads;summit:38543043;p-value:[6.800921986631254e-29, 6.800921986631254e-29, 2.638073296307003e-31]
chr2	74391897	74392209	peak_1277;313bp;38 reads;summit:74392074;p-value:[4.7608025959888096e-32, 7.017348761817607e-40, 4.88382753270202e-47]
chr2	148543117	148543429	peak_1278;313bp;38 reads;summit:148543321;p-value:[5.2184207271050867e-45, 2.067938921656294e-41, 4.88382753270202e-47]
chr2	227466222	227466732	peak_1279;511bp;62 reads;summit:227466423;p-value:[2.532639859400833e-60, 2.209940829050463e-72, 1.9123905534303079e-78]
chr2	222738862	222739092	peak_1282;231bp;28 reads;summit:222738963;p-value:[2.1602295303275334e-34, 4.601817892500586e-37, 6.648909515618294e-34]
chr2	208489251	208489580	peak_1283;330bp;40 reads;summit:208489372;p-value:[2.6140122601079797e-53, 3.04294315994589e-58, 1.2448011540028265e-49]
chr2	65081274	65081628	peak_1284;355bp;43 reads;summit:65081447;p-value:[5.946941730559547e-41, 6.280523913913914e-47, 1.5125911332057954e-53]
chr2	126645335	126645656	peak_1285;322bp;39 reads;summit:126645464;p-value:[3.7244596874080774e-30, 1.9128539801052362e-29, 2.6164277695203934e-48]
chr2	200175099	200175503	peak_1286;405bp;49 reads;summit:200175299;p-value:[2.143809544190749e-29, 6.080830692849996e-25, 2.248829044544912e-61]
chr2	169415319	169415732	peak_1287;414bp;50 reads;summit:169415540;p-value:[8.716687908136802e-96, 5.815204817503656e-91, 1.2078680948818521e-62]
chr2	219552277	219552831	peak_1288;555bp;67 reads;summit:219552430;p-value:[2.1587633422798976e-40, 2.703977483822207e-49, 7.683524637250558e-85]
chr2	11344418	11345204	peak_1289;787bp;95 reads;summit:11344764;p-value:[7.538052101386418e-70, 2.5764701431391993e-88, 2.204182748284808e-121]
chr2	102335927	102336274	peak_1290;348bp;42 reads;summit:102336059;p-value:[7.37609200856675e-77, 2.668460403257033e-64, 3.576603116951756e-52]
chr2	235779481	235779679	peak_1291;199bp;24 reads;summit:235779581;p-value:[4.194540789665949e-44, 1.2903964786312503e-34, 1.331750046731159e-28]
chr2	99771758	99771940	peak_1292;183bp;22 reads;summit:99771840;p-value:[9.801354957753104e-18, 2.316194981483263e-39, 5.987706512997377e-26]
chr2	127003433	127003682	peak_1294;250bp;30 reads;summit:127003594;p-value:[1.6633758586193205e-44, 8.032053786792322e-27, 2.128161961217829e-36]
chr2	87457211	87457510	peak_1295;300bp;36 reads;summit:87457294;p-value:[3.6384212879904556e-25, 3.6384212879904556e-25, 3.083349193488013e-44]
chr2	231985815	231986131	peak_1297;317bp;38 reads;summit:231985926;p-value:[2.802829588724586e-56, 2.802829588724586e-56, 7.843550056778626e-47]
chr2	10278484	10278767	peak_1298;284bp;34 reads;summit:10278649;p-value:[2.905711871161782e-22, 1.788203016746418e-28, 1.3655577677045677e-41]
chr2	196926651	196926859	peak_1300;209bp;25 reads;summit:196926750;p-value:[2.9496380443316982e-27, 1.172774539905494e-34, 7.96268680416259e-30]
chr2	46259356	46259631	peak_1301;276bp;33 reads;summit:46259480;p-value:[1.2931587942779317e-38, 1.2005362048095573e-37, 2.875375822284539e-40]
chr2	72090343	72090618	peak_1302;276bp;33 reads;summit:72090568;p-value:[9.62190565820762e-37, 1.2504104683579051e-33, 2.875375822284539e-40]
chr2	42464508	42464875	peak_1303;368bp;44 reads;summit:42464769;p-value:[2.2556853691274327e-68, 2.3709122357065484e-62, 1.300889897153052e-54]
chr2	157251711	157252187	peak_1304;477bp;57 reads;summit:157251942;p-value:[1.054180474795779e-42, 9.944006688592706e-53, 1.5597299199019863e-71]
chr2	27683538	27683830	peak_1305;293bp;35 reads;summit:27683714;p-value:[2.6598640939190466e-44, 2.1750378537718868e-52, 7.29632752602785e-43]
chr2	96819207	96819491	peak_1306;285bp;34 reads;summit:96819372;p-value:[2.660790481343713e-40, 5.427617716635754e-22, 1.5355394551855156e-41]
chr2	20411553	20411779	peak_1308;227bp;27 reads;summit:20411632;p-value:[1.2104856132755224e-32, 1.1476165446901478e-40, 2.251237520683811e-32]
chr2	170248135	170248311	peak_1310;177bp;21 reads;summit:170248233;p-value:[4.405067700568187e-27, 1.069352669081913e-25, 1.6071404835824295e-24]
chr2	43773916	43774253	peak_1311;338bp;40 reads;summit:43774080;p-value:[1.129341374028791e-50, 2.6140122601079797e-53, 3.1883860309412257e-49]
chr2	241036555	241036757	peak_1312;203bp;24 reads;summit:241036659;p-value:[1.5833647101171727e-19, 4.518978080490661e-24, 2.12861026958958e-28]
chr2	190648597	190649028	peak_1314;432bp;51 reads;summit:190648754;p-value:[8.405911531545684e-37, 4.719131711022578e-49, 1.8611191754922223e-63]
chr2	241735336	241735674	peak_1315;339bp;40 reads;summit:241735547;p-value:[1.2101713183955688e-07, 6.331417009537597e-11, 3.580435734833538e-49]
chr2	87465737	87465982	peak_1316;246bp;29 reads;summit:87465932;p-value:[9.4258367660353e-19, 6.25921215138452e-25, 7.161234121005228e-35]
chr2	8004309	8004478	peak_1317;170bp;20 reads;summit:8004385;p-value:[6.97687781710703e-21, 8.44071853193785e-27, 3.833621633316795e-23]
chr2	73717014	73717234	peak_1320;221bp;26 reads;summit:73717143;p-value:[1.3526173290478584e-36, 2.176610553127715e-33, 5.999725343956254e-31]
chr2	217434203	217434440	peak_1321;238bp;28 reads;summit:217434277;p-value:[2.1602295303275334e-34, 1.609013303378774e-40, 1.5106209893763614e-33]
chr2	223041578	223041866	peak_1322;289bp;34 reads;summit:223041714;p-value:[1.9418996869181573e-48, 4.60869549663425e-26, 2.444889909914958e-41]
chr2	74554204	74554943	peak_1323;740bp;87 reads;summit:74554414;p-value:[9.325693946355844e-38, 3.510954911588756e-51, 5.760494103457834e-110]
chr2	71748154	71748604	peak_1324;451bp;53 reads;summit:71748396;p-value:[7.108977349856977e-46, 3.3096183604051697e-57, 6.00944713302297e-66]
chr2	73995884	73996224	peak_1325;341bp;40 reads;summit:73995991;p-value:[9.864618605248616e-35, 1.404535527093537e-32, 4.51038126894852e-49]
chr2	46543957	46544366	peak_1327;410bp;48 reads;summit:46544139;p-value:[0.00019271935037205748, 7.366061789529107e-14, 2.151513298879313e-59]
chr2	100513681	100513962	peak_1328;282bp;33 reads;summit:100513878;p-value:[1.2931587942779317e-38, 7.669341252010014e-45, 5.770532311538966e-40]
chr2	65064909	65065438	peak_1329;530bp;62 reads;summit:65065167;p-value:[1.7072712586689237e-36, 7.786215377158025e-46, 1.7631114489474445e-77]
chr2	25997731	25998072	peak_1330;342bp;40 reads;summit:25997959;p-value:[2.8732456682794646e-60, 3.04294315994589e-58, 5.059730783369871e-49]
chr2	235940388	235940678	peak_1331;291bp;34 reads;summit:235940544;p-value:[1.5523380639953102e-42, 2.1756476361222233e-50, 3.077462346686588e-41]
chr2	95231743	95231939	peak_1332;197bp;23 reads;summit:95231872;p-value:[4.2534470189189256e-19, 1.0068581927703573e-41, 5.67520033326605e-27]
chr2	85585039	85585689	peak_1333;651bp;76 reads;summit:85585148;p-value:[1.0407027718292973e-42, 4.616937387296499e-55, 1.6628902347372787e-95]
chr2	47345000	47345179	peak_1334;180bp;21 reads;summit:47345129;p-value:[6.939512134792318e-21, 1.6593275930379446e-22, 2.2726675640221653e-24]
chr2	38508486	38508811	peak_1336;326bp;38 reads;summit:38508623;p-value:[4.7608025959888096e-32, 4.7608025959888096e-32, 2.228159779578482e-46]
chr2	60581844	60582049	peak_1337;206bp;24 reads;summit:60581965;p-value:[6.393250485055843e-37, 4.194540789665949e-44, 3.0073663402590428e-28]
chr2	109516304	109516612	peak_1338;309bp;36 reads;summit:109516529;p-value:[7.229308234935994e-40, 3.8541484692340907e-36, 8.761773781103331e-44]
chr2	96022697	96023091	peak_1339;395bp;46 reads;summit:96022878;p-value:[5.39412365079268e-42, 6.503761417575438e-46, 1.0578749353655546e-56]
chr2	135052471	135052728	peak_1340;258bp;30 reads;summit:135052639;p-value:[3.4737722736509912e-09, 4.582193540727697e-15, 5.3804522411797125e-36]
chr2	126777447	126777619	peak_1341;173bp;20 reads;summit:126777569;p-value:[9.40605394303911e-12, 6.340972418240538e-17, 5.404523540906802e-23]
chr2	170143099	170143349	peak_1342;251bp;29 reads;summit:170143232;p-value:[2.3144206156117388e-30, 1.8400568341132025e-37, 1.2696311328984925e-34]
chr2	58730877	58731084	peak_1343;208bp;24 reads;summit:58730962;p-value:[1.139178964811423e-13, 5.43888713887739e-20, 3.7758462638991015e-28]
chr2	100178185	100178392	peak_1344;208bp;24 reads;summit:100178315;p-value:[1.5833647101171727e-19, 2.2559802854133384e-23, 3.7758462638991015e-28]
chr2	32946339	32946555	peak_1345;217bp;25 reads;summit:32946412;p-value:[1.8993936760595256e-11, 1.358317291669588e-13, 2.0015590083305552e-29]
chr2	10254032	10254465	peak_1346;434bp;50 reads;summit:10254241;p-value:[1.0040261696673036e-25, 1.262611495322828e-35, 1.2226300367649159e-61]
chr2	53767506	53767948	peak_1347;443bp;51 reads;summit:53767806;p-value:[4.8389198414520715e-27, 9.750366349995741e-38, 6.548358072610606e-63]
chr2	46987109	46987334	peak_1348;226bp;26 reads;summit:46987158;p-value:[6.800921986631254e-29, 9.195468119593605e-23, 1.0617932870650971e-30]
chr2	12456317	12456629	peak_1349;313bp;36 reads;summit:12456422;p-value:[8.632880336875481e-57, 1.4536143285521641e-67, 1.3799830129520499e-43]
chr2	8986340	8986609	peak_1351;270bp;31 reads;summit:8986481;p-value:[1.688520120161574e-13, 1.7083437130280284e-20, 4.0235933378548955e-37]
chr2	107734363	107734763	peak_1352;401bp;46 reads;summit:107734573;p-value:[1.233916455399214e-11, 4.607835997394823e-13, 2.088627194743213e-56]
chr2	139410776	139411307	peak_1353;532bp;61 reads;summit:139411045;p-value:[1.8199021211842998e-62, 1.3460452109646628e-74, 1.1462475441932942e-75]
chr2	70070886	70071086	peak_1354;201bp;23 reads;summit:70071028;p-value:[7.826099249191228e-31, 7.826099249191228e-31, 8.933391962241118e-27]
chr2	68679387	68679692	peak_1355;306bp;35 reads;summit:68679553;p-value:[2.675050608286629e-35, 4.172839596635402e-43, 3.2405395718084505e-42]
chr2	187510046	187510351	peak_1356;306bp;35 reads;summit:187510258;p-value:[4.962736689957069e-47, 1.0361807668712753e-54, 3.2405395718084505e-42]
chr2	15302270	15302479	peak_1357;210bp;24 reads;summit:15302375;p-value:[1.7032301238495244e-27, 4.518978080490661e-24, 4.730189828976837e-28]
chr2	200125080	200125324	peak_1358;245bp;28 reads;summit:200125195;p-value:[4.6879285949792365e-25, 3.2334776359565183e-32, 3.3499392766288755e-33]
chr2	174039940	174040158	peak_1359;219bp;25 reads;summit:174040070;p-value:[1.172774539905494e-34, 5.113015872676056e-39, 2.506663844112256e-29]
chr2	26061563	26061860	peak_1360;298bp;34 reads;summit:26061741;p-value:[1.9418996869181573e-48, 2.2480928731596858e-41, 6.800311305686383e-41]
chr2	105238061	105238253	peak_1361;193bp;22 reads;summit:105238108;p-value:[9.801354957753104e-18, 9.801354957753104e-18, 1.8890259743090832e-25]
chr2	111626107	111626378	peak_1362;272bp;31 reads;summit:111626247;p-value:[9.995773064662227e-40, 2.9443322206859604e-36, 5.03590168696542e-37]
chr2	8895155	8895470	peak_1363;316bp;36 reads;summit:8895258;p-value:[6.87820849475961e-07, 2.1866860466370872e-14, 1.932661025603012e-43]
chr2	70030133	70030343	peak_1364;211bp;24 reads;summit:70030230;p-value:[1.1611569222353444e-18, 4.518978080490661e-24, 5.28999235630615e-28]
chr2	205025066	205025496	peak_1365;431bp;49 reads;summit:205025195;p-value:[4.269866101809988e-108, 7.965705967015787e-123, 4.478212791993294e-60]
chr2	216283651	216283826	peak_1366;176bp;20 reads;summit:216283737;p-value:[1.0205861861771386e-28, 8.44071853193785e-27, 7.573441577584828e-23]
chr2	240840499	240840718	peak_1367;220bp;25 reads;summit:240840598;p-value:[1.2639179884460478e-25, 3.4037945416498103e-29, 2.8029757343447705e-29]
chr2	68354361	68355109	peak_1369;749bp;85 reads;summit:68354581;p-value:[7.130055998180295e-69, 5.295328687458486e-81, 4.241732173961205e-106]
chr2	85413830	85414173	peak_1370;344bp;39 reads;summit:85414058;p-value:[5.527339745884561e-22, 5.527339745884561e-22, 3.2818139666537657e-47]
chr2	71154920	71155122	peak_1371;203bp;23 reads;summit:71154973;p-value:[4.1483028549339815e-20, 1.1687097365847312e-20, 1.116967404633576e-26]
chr2	30191706	30192192	peak_1372;487bp;55 reads;summit:30191954;p-value:[8.457688793727399e-47, 9.424452835413595e-57, 1.318623142706047e-67]
chr2	73828737	73829223	peak_1373;487bp;55 reads;summit:73828887;p-value:[1.4483876684312558e-67, 4.224182892844871e-53, 1.318623142706047e-67]
chr2	11546	11731	peak_1374;186bp;21 reads;summit:11642;p-value:[1.6593275930379446e-22, 8.216467445801728e-15, 4.466644302564198e-24]
chr2	38690982	38691167	peak_1375;186bp;21 reads;summit:38691031;p-value:[1.6593275930379446e-22, 1.904288350042653e-23, 4.466644302564198e-24]
chr2	48106660	48106872	peak_1377;213bp;24 reads;summit:48106739;p-value:[7.832557190546285e-11, 3.8761788825030575e-17, 6.605532780447213e-28]
chr2	130160911	130161336	peak_1378;426bp;48 reads;summit:130161227;p-value:[2.2175090548340223e-15, 9.005780520562937e-17, 1.304480194572576e-58]
chr2	12705804	12706025	peak_1379;222bp;25 reads;summit:12705936;p-value:[6.954557131990535e-21, 2.9496380443316982e-27, 3.499410345520616e-29]
chr2	169711802	169712103	peak_1380;302bp;34 reads;summit:169712034;p-value:[2.660790481343713e-40, 2.2624233292770246e-38, 1.0607398448730587e-40]
chr2	19863313	19863632	peak_1381;320bp;36 reads;summit:19863488;p-value:[1.3163622741054493e-28, 3.5964591554555345e-33, 3.0130808848920663e-43]
chr2	74421483	74421811	peak_1382;329bp;37 reads;summit:74421665;p-value:[1.3381488084280168e-31, 3.7161113923328016e-35, 1.6068003534919259e-44]
chr2	231961406	231961983	peak_1383;578bp;65 reads;summit:231961692;p-value:[1.6914160962561158e-63, 1.331467802134819e-74, 2.8887842421910906e-80]
chr2	200405618	200405875	peak_1384;258bp;29 reads;summit:200405801;p-value:[1.4405503551388563e-20, 1.2329700220053515e-27, 2.776444756583553e-34]
chr2	196239698	196239982	peak_1385;285bp;32 reads;summit:196239811;p-value:[1.5624335943722943e-33, 5.626467756994766e-43, 4.176768764320119e-38]
chr2	180691828	180692228	peak_1386;401bp;45 reads;summit:180691981;p-value:[9.713805228721868e-39, 4.1900651040000555e-50, 1.0630450208721093e-54]
chr2	63218578	63218907	peak_1387;330bp;37 reads;summit:63218795;p-value:[2.480114468226104e-43, 1.9812753013035058e-52, 1.7938101604730875e-44]
chr2	100417251	100417607	peak_1388;357bp;40 reads;summit:100417435;p-value:[2.6140122601079797e-53, 1.9607140987120153e-56, 2.7257627323751657e-48]
chr2	144580736	144580985	peak_1389;250bp;28 reads;summit:144580811;p-value:[4.155812108639848e-23, 0.004019046998732842, 5.834215979303432e-33]
chr2	111346519	111346858	peak_1390;340bp;38 reads;summit:111346706;p-value:[1.2390025785356313e-67, 2.3257111349924285e-72, 1.0678862425423846e-45]
chr2	11688394	11688644	peak_1391;251bp;28 reads;summit:11688594;p-value:[1.609013303378774e-40, 1.1864364775636161e-35, 6.510009256339846e-33]
chr2	231687263	231687585	peak_1393;323bp;36 reads;summit:231687410;p-value:[3.5964591554555345e-33, 1.69910954517836e-35, 4.188374757944523e-43]
chr2	215288491	215288670	peak_1394;180bp;20 reads;summit:215288539;p-value:[4.547790318794573e-15, 4.4756707117403664e-20, 1.1769631216216658e-22]
chr2	240438326	240438505	peak_1395;180bp;20 reads;summit:240438425;p-value:[8.846698400407023e-23, 6.97687781710703e-21, 1.1769631216216658e-22]
chr2	28452484	28452690	peak_1396;207bp;23 reads;summit:28452640;p-value:[4.925732213172661e-24, 7.60771133898647e-27, 1.7345975737747723e-26]
chr2	28683233	28683484	peak_1398;252bp;28 reads;summit:28683394;p-value:[3.1892012698298123e-15, 1.04237772377665e-20, 7.260853831291452e-33]
chr2	30447118	30447477	peak_1399;360bp;40 reads;summit:30447249;p-value:[5.492083501165206e-33, 3.063768755330758e-42, 3.784379821252539e-48]
chr2	28359266	28359661	peak_1400;396bp;44 reads;summit:28359470;p-value:[2.7985889199264586e-29, 4.67735145714908e-08, 3.0812466232366617e-53]
chr2	151619408	151619669	peak_1401;262bp;29 reads;summit:151619522;p-value:[1.4336913529284473e-47, 8.827957938491007e-45, 4.300025395149704e-34]
chr2	37324878	37325130	peak_1402;253bp;28 reads;summit:37324925;p-value:[5.5259004811678314e-12, 9.599262016082812e-19, 8.094728653034355e-33]
chr2	58237861	58238077	peak_1403;217bp;24 reads;summit:58237961;p-value:[8.853112295147508e-30, 9.77768050911564e-33, 1.023466252341652e-27]
chr2	238139701	238139908	peak_1404;208bp;23 reads;summit:238139858;p-value:[3.4612145920239206e-18, 1.1687097365847312e-20, 1.9337476222132313e-26]
chr2	46541742	46542130	peak_1405;389bp;43 reads;summit:46541962;p-value:[0.0007011989856940917, 2.2188762177194637e-09, 7.16492358073624e-52]
chr2	87603897	87604287	peak_1407;391bp;43 reads;summit:87604012;p-value:[4.300224559348333e-92, 4.300224559348333e-92, 8.893365835011556e-52]
chr2	202911441	202911731	peak_1408;291bp;32 reads;summit:202911645;p-value:[1.1187664006935613e-12, 9.409795739214768e-20, 8.029462631819091e-38]
chr2	236178108	236178389	peak_1409;282bp;31 reads;summit:236178277;p-value:[3.360990778051619e-13, 6.561699451930564e-13, 1.5089777435340342e-36]
chr2	27537467	27537648	peak_1410;182bp;20 reads;summit:27537569;p-value:[6.499902811829212e-13, 6.454548821152194e-14, 1.4617629694509763e-22]
chr2	61288126	61288307	peak_1411;182bp;20 reads;summit:61288196;p-value:[1.0205861861771386e-28, 3.3942807021335195e-31, 1.4617629694509763e-22]
chr2	77955044	77955225	peak_1412;182bp;20 reads;summit:77955093;p-value:[1.0205861861771386e-28, 8.44071853193785e-27, 1.4617629694509763e-22]
chr2	218959497	218959678	peak_1413;182bp;20 reads;summit:218959595;p-value:[2.432063939925785e-19, 8.846698400407023e-23, 1.4617629694509763e-22]
chr2	218356598	218356961	peak_1414;364bp;40 reads;summit:218356798;p-value:[3.1855528172854533e-65, 2.1387089667595693e-48, 5.83620352012782e-48]
chr2	201182944	201183198	peak_1415;255bp;28 reads;summit:201183063;p-value:[3.579854964316054e-26, 1.446445973540233e-29, 1.0047616770938451e-32]
chr2	98508356	98508601	peak_1416;246bp;27 reads;summit:98508497;p-value:[9.039870048057175e-09, 2.461953210926435e-12, 1.892525983188283e-31]
chr2	25362002	25362329	peak_1417;328bp;36 reads;summit:25362197;p-value:[4.431079725136367e-46, 2.0288056656420234e-47, 7.201977049464111e-43]
chr2	177224622	177224940	peak_1418;319bp;35 reads;summit:177224816;p-value:[3.6271230591952417e-13, 2.5628048353380065e-15, 1.3510498859969793e-41]
chr2	54077471	54077817	peak_1419;347bp;38 reads;summit:54077561;p-value:[6.357171989498174e-27, 2.1475381150465292e-30, 2.2812380093504747e-45]
chr2	151289377	151289842	peak_1420;466bp;51 reads;summit:151289472;p-value:[1.8013891485111178e-23, 1.8578955606047774e-33, 8.225133540647303e-62]
chr2	106542850	106543041	peak_1421;192bp;21 reads;summit:106542921;p-value:[9.715627363560576e-31, 4.405067700568187e-27, 8.588785019210082e-24]
chr2	219459479	219459853	peak_1422;375bp;41 reads;summit:219459657;p-value:[4.597603348293687e-28, 4.578062555826758e-37, 3.863311754927004e-49]
chr2	237571905	237572252	peak_1423;348bp;38 reads;summit:237572138;p-value:[5.2184207271050867e-45, 4.716228376456634e-46, 2.539265881816007e-45]
chr2	201232140	201232478	peak_1424;339bp;37 reads;summit:201232371;p-value:[6.337879366921587e-13, 3.524212101257309e-21, 4.75962451091237e-44]
chr2	195470734	195471513	peak_1425;780bp;85 reads;summit:195471285;p-value:[3.269258907796857e-89, 8.21147991833091e-105, 1.2434644028422017e-104]
chr2	80079351	80079681	peak_1426;331bp;36 reads;summit:80079534;p-value:[1.1477188903739877e-41, 1.629575890077796e-50, 9.929887592729025e-43]
chr2	8927623	8928413	peak_1427;791bp;86 reads;summit:8928172;p-value:[7.624779350331343e-100, 1.4509507830851895e-107, 8.272360774157554e-106]
chr2	110691934	110692117	peak_1428;184bp;20 reads;summit:110692067;p-value:[8.846698400407023e-23, 8.44071853193785e-27, 1.8110986971570866e-22]
chr2	188291568	188292009	peak_1430;442bp;48 reads;summit:188291835;p-value:[4.813747060786372e-12, 4.185081664418249e-21, 7.39100875072829e-58]
chr2	62195796	62196321	peak_1432;526bp;57 reads;summit:62196045;p-value:[7.789158075632156e-32, 1.054180474795779e-42, 3.6859488212004824e-69]
chr2	113609824	113610100	peak_1433;277bp;30 reads;summit:113610050;p-value:[6.200549469009974e-38, 8.455493737176307e-41, 4.351372986938473e-35]
chr2	126648341	126648534	peak_1434;194bp;21 reads;summit:126648401;p-value:[9.715627363560576e-31, 2.4236943753019563e-33, 1.0631007441468609e-23]
chr2	187516668	187517028	peak_1436;361bp;39 reads;summit:187516780;p-value:[1.099821338204488e-31, 6.085374988070639e-33, 2.074400326155564e-46]
chr2	190459898	190460184	peak_1437;287bp;31 reads;summit:190460095;p-value:[1.5900037504537794e-33, 1.5900037504537794e-33, 2.5737062842553938e-36]
chr2	97094609	97095025	peak_1438;417bp;45 reads;summit:97094855;p-value:[9.006951548090442e-48, 9.005618979685283e-53, 5.968383031633648e-54]
chr2	71276398	71276629	peak_1439;232bp;25 reads;summit:71276513;p-value:[1.172774539905494e-34, 1.172774539905494e-34, 1.0302942674232324e-28]
chr2	112049344	112049539	peak_1440;196bp;21 reads;summit:112049451;p-value:[1.6062411069297887e-19, 6.695437199328432e-13, 1.3129487480365131e-23]
chr2	162343946	162344132	peak_1441;187bp;20 reads;summit:162344016;p-value:[3.085574910005962e-25, 8.44071853193785e-27, 2.4866949751906156e-22]
chr2	191597271	191597532	peak_1442;262bp;28 reads;summit:191597424;p-value:[3.579854964316054e-26, 1.1864364775636161e-35, 2.1123229816591513e-32]
chr2	54558221	54558529	peak_1444;309bp;33 reads;summit:54558327;p-value:[7.968083813873053e-14, 2.130358339786177e-19, 1.1116747144933528e-38]
chr2	85637596	85637792	peak_1445;197bp;21 reads;summit:85637627;p-value:[1.6593275930379446e-22, 1.069352669081913e-25, 1.4578979370392788e-23]
chr2	86695134	86695443	peak_1446;310bp;33 reads;summit:86695238;p-value:[2.333921282358107e-56, 2.993940215016361e-66, 1.2340533225274599e-38]
chr2	36597618	36598332	peak_1447;715bp;76 reads;summit:36597856;p-value:[1.923795859208924e-99, 1.0209823099527007e-92, 1.79525414776695e-92]
chr2	42928636	42928833	peak_1448;198bp;21 reads;summit:42928741;p-value:[2.4451166434222565e-08, 2.3608131613864458e-12, 1.6179737410643144e-23]
chr2	155431194	155431391	peak_1449;198bp;21 reads;summit:155431327;p-value:[2.1607358058669952e-16, 2.1607358058669952e-16, 1.6179737410643144e-23]
chr2	215620155	215620352	peak_1450;198bp;21 reads;summit:215620220;p-value:[0.00040744255594289973, 3.47867780725439e-08, 1.6179737410643144e-23]
chr2	61641544	61641873	peak_1451;330bp;35 reads;summit:61641712;p-value:[4.8401469627454676e-08, 1.4520942211101062e-16, 4.3203480519561976e-41]
chr2	94586125	94586313	peak_1452;189bp;20 reads;summit:94586227;p-value:[6.340972418240538e-17, 6.97687781710703e-21, 3.0631127176697943e-22]
chr2	31233835	31234061	peak_1455;227bp;24 reads;summit:31233964;p-value:[6.393250485055843e-37, 1.5532039006011005e-21, 2.9530247405887664e-27]
chr2	201642541	201643013	peak_1456;473bp;50 reads;summit:201642740;p-value:[3.154762900870841e-51, 3.859144336629201e-60, 8.287786463897571e-60]
chr2	169050840	169051227	peak_1457;388bp;41 reads;summit:169050964;p-value:[2.8025095530558663e-62, 3.338934118099759e-60, 1.5182995197708587e-48]
chr2	238426558	238426898	peak_1458;341bp;36 reads;summit:238426685;p-value:[2.4361893997886235e-15, 6.261240530347853e-22, 2.8364270999248423e-42]
chr2	73833012	73833229	peak_1459;218bp;23 reads;summit:73833123;p-value:[8.182445468863433e-26, 7.826099249191228e-31, 5.572699649916148e-26]
chr2	112794190	112794445	peak_1460;256bp;27 reads;summit:112794331;p-value:[3.2228800348935836e-35, 7.38642263847407e-34, 5.430464597877798e-31]
chr2	177179666	177180092	peak_1461;427bp;45 reads;summit:177179906;p-value:[8.66747892284594e-55, 1.2922019032829936e-59, 1.695951003760357e-53]
chr2	110212226	110212624	peak_1462;399bp;42 reads;summit:110212523;p-value:[7.679271682308401e-48, 3.21098195739296e-54, 9.982655660520564e-50]
chr2	197310711	197310901	peak_1463;191bp;20 reads;summit:197310786;p-value:[4.826242285997066e-18, 6.4210482608169466e-24, 3.7647034125488167e-22]
chr2	218216846	218217304	peak_1464;459bp;48 reads;summit:218217129;p-value:[1.1587876292287623e-31, 2.546546198923618e-42, 4.356554325677687e-57]
chr2	17830660	17830860	peak_1465;201bp;21 reads;summit:17830787;p-value:[1.6593275930379446e-22, 4.405067700568187e-27, 2.2045401328483228e-23]
chr2	44751878	44752098	peak_1467;221bp;23 reads;summit:44751970;p-value:[5.315461645349697e-28, 7.60771133898647e-27, 7.581857335663039e-26]
chr2	67993398	67993628	peak_1468;231bp;24 reads;summit:67993452;p-value:[4.194540789665949e-44, 4.194540789665949e-44, 4.452221516955685e-27]
chr2	87584266	87584525	peak_1469;260bp;27 reads;summit:87584382;p-value:[1.1949666214137052e-23, 1.510093147880261e-30, 8.182084878538894e-31]
chr2	3104893	3105268	peak_1470;376bp;39 reads;summit:3105041;p-value:[1.9778201873143404e-41, 7.68013943237617e-34, 9.820273069483633e-46]
chr2	208255150	208255554	peak_1471;405bp;42 reads;summit:208255218;p-value:[7.719229869110755e-14, 4.929048844953407e-24, 1.843993603348777e-49]
chr2	184461734	184461975	peak_1473;242bp;25 reads;summit:184461866;p-value:[2.9496380443316982e-27, 5.272474631511637e-33, 2.8955913777383154e-28]
chr2	170715251	170715599	peak_1474;349bp;36 reads;summit:170715390;p-value:[1.1516556269445963e-09, 1.1122646037288666e-17, 6.422607881441574e-42]
chr2	65527409	65527728	peak_1475;320bp;33 reads;summit:65527509;p-value:[8.261016361720193e-25, 2.4154047271530566e-34, 3.4422994080314847e-38]
chr2	68358029	68358222	peak_1476;194bp;20 reads;summit:68358115;p-value:[8.846698400407023e-23, 6.4210482608169466e-24, 5.108611166055298e-22]
chr2	15253970	15254232	peak_1478;263bp;27 reads;summit:15254163;p-value:[6.426157650828041e-26, 1.2104856132755224e-32, 1.1080467120312817e-30]
chr2	18559989	18560290	peak_1479;302bp;31 reads;summit:18560112;p-value:[0.0011852940925095958, 9.945188825748448e-11, 1.2084115137049163e-35]
chr2	134119609	134120105	peak_1480;497bp;51 reads;summit:134119835;p-value:[1.1285021077584638e-18, 1.2867000209453673e-30, 2.0505772322802833e-60]
chr2	64873550	64873783	peak_1481;234bp;24 reads;summit:64873628;p-value:[8.853112295147508e-30, 1.2903964786312503e-34, 6.029091994087174e-27]
chr2	62086296	62086520	peak_1482;225bp;23 reads;summit:62086432;p-value:[8.182445468863433e-26, 1.239301583525082e-32, 1.1355353383491894e-25]
chr2	207395052	207395276	peak_1483;225bp;23 reads;summit:207395150;p-value:[1.0068581927703573e-41, 1.2591739881628984e-48, 1.1355353383491894e-25]
chr2	111480247	111480520	peak_1485;274bp;28 reads;summit:111480427;p-value:[2.714232544765904e-13, 6.974274862751317e-18, 7.211111310526092e-32]
chr2	62456853	62457312	peak_1486;460bp;47 reads;summit:62457082;p-value:[2.2014009034990555e-42, 3.9462386899902777e-50, 2.234201940848912e-55]
chr2	10057284	10057841	peak_1487;558bp;57 reads;summit:10057563;p-value:[4.555524539514228e-42, 9.694167898698603e-52, 9.947795009444834e-68]
chr2	184598355	184598589	peak_1488;235bp;24 reads;summit:184598440;p-value:[3.8761788825030575e-17, 4.518978080490661e-24, 6.664394990828292e-27]
chr2	111702193	111702525	peak_1489;333bp;34 reads;summit:111702297;p-value:[1.1261600514356574e-36, 0.0010142543667303106, 2.747922740605606e-39]
chr2	97673682	97673887	peak_1491;206bp;21 reads;summit:97673751;p-value:[1.683603174376771e-24, 1.069352669081913e-25, 3.6537856666888776e-23]
chr2	131661979	131662332	peak_1492;354bp;36 reads;summit:131662100;p-value:[1.927035684633951e-26, 2.0713498185751325e-29, 1.060113356549672e-41]
chr2	20242305	20242501	peak_1493;197bp;20 reads;summit:20242417;p-value:[2.2736291534235035e-08, 2.6023562883448556e-12, 6.899182643797327e-22]
chr2	230864880	230865214	peak_1494;335bp;34 reads;summit:230864951;p-value:[3.065194403683507e-20, 1.0618714636764025e-25, 3.353687880550775e-39]
chr2	131471657	131471942	peak_1495;286bp;29 reads;summit:131471742;p-value:[3.023730520095971e-21, 6.396213998872786e-29, 5.183765926614548e-33]
chr2	10690400	10690705	peak_1496;306bp;31 reads;summit:10690487;p-value:[6.401046226107357e-07, 2.388167835684122e-13, 1.8012407934018198e-35]
chr2	9753211	9753556	peak_1497;346bp;35 reads;summit:9753318;p-value:[1.3585066936106052e-24, 7.624960909802666e-33, 2.18761280869382e-40]
chr2	130144969	130145245	peak_1498;277bp;28 reads;summit:130145114;p-value:[3.7214627102073455e-06, 2.0234945993062296e-05, 9.718194789606422e-32]
chr2	87439629	87439876	peak_1500;248bp;25 reads;summit:87439819;p-value:[1.4156142448374723e-31, 3.5149310805923175e-28, 5.272300736894122e-28]
chr2	174210938	174211185	peak_1501;248bp;25 reads;summit:174211011;p-value:[1.172774539905494e-34, 1.2898959111693966e-36, 5.272300736894122e-28]
chr2	174547855	174548292	peak_1502;438bp;44 reads;summit:174548065;p-value:[4.498969811485405e-21, 2.1728441801440875e-30, 2.3703003143976023e-51]
chr2	167931835	167932312	peak_1503;478bp;48 reads;summit:167932154;p-value:[6.421489999351885e-11, 1.154855438225851e-18, 2.927219619022798e-56]
chr2	219684766	219685104	peak_1505;339bp;34 reads;summit:219684910;p-value:[4.21540675686369e-18, 2.392519708536714e-25, 4.977212794650632e-39]
chr2	46955164	46955363	peak_1507;200bp;20 reads;summit:46955280;p-value:[6.080281105947226e-16, 6.97687781710703e-21, 9.274231750521308e-22]
chr2	96353045	96353385	peak_1508;341bp;34 reads;summit:96353142;p-value:[2.660790481343713e-40, 1.6930804371490098e-37, 6.052628245621211e-39]
chr2	8091005	8091305	peak_1509;301bp;30 reads;summit:8091168;p-value:[1.6633758586193205e-44, 9.555874825568153e-50, 4.9945864917487965e-34]
chr2	201118545	201118825	peak_1510;281bp;28 reads;summit:201118687;p-value:[1.4116554558663466e-09, 8.861884303456914e-06, 1.439295252656656e-31]
chr2	54589597	54589857	peak_1511;261bp;26 reads;summit:54589730;p-value:[2.0365196273338873e-12, 1.4208452055287627e-18, 4.158090244624173e-29]
chr2	230412858	230413108	peak_1513;251bp;25 reads;summit:230413009;p-value:[4.1499420277176016e-11, 5.060323683444277e-15, 7.075037531932504e-28]
chr2	62996778	62997129	peak_1515;352bp;35 reads;summit:62996957;p-value:[2.218602132734573e-50, 1.8416159336336917e-57, 3.9408634971993e-40]
chr2	169925993	169926334	peak_1516;342bp;34 reads;summit:169926132;p-value:[1.209167675292142e-52, 2.5787772485448228e-55, 6.671631419693496e-39]
chr2	64019160	64019723	peak_1518;564bp;56 reads;summit:64019394;p-value:[5.203884728287456e-38, 6.661581390595879e-50, 8.097912483450404e-66]
chr2	83951720	83951961	peak_1520;242bp;24 reads;summit:83951756;p-value:[6.177073867387455e-12, 1.1611569222353444e-18, 1.3277790973886252e-26]
chr2	151766640	151766841	peak_1521;202bp;20 reads;summit:151766739;p-value:[6.499902811829212e-13, 1.8290530510651706e-17, 1.1267875797196825e-21]
chr2	231052932	231053184	peak_1522;253bp;25 reads;summit:231053062;p-value:[7.065562460060497e-22, 2.9496380443316982e-27, 8.590473992714622e-28]
chr2	38364269	38364511	peak_1523;243bp;24 reads;summit:38364380;p-value:[6.177073867387455e-12, 7.203987134440071e-18, 1.4627440473844386e-26]
chr2	42896929	42897171	peak_1524;243bp;24 reads;summit:42897030;p-value:[9.77768050911564e-33, 1.2903964786312503e-34, 1.4627440473844386e-26]
chr2	215299404	215299798	peak_1525;395bp;39 reads;summit:215299662;p-value:[1.9778201873143404e-41, 9.065232597980283e-48, 6.441004567545712e-45]
chr2	148209614	148209917	peak_1526;304bp;30 reads;summit:148209802;p-value:[4.1053483344844595e-29, 1.7910960549724426e-53, 6.681457314259298e-34]
chr2	10832358	10832651	peak_1527;294bp;29 reads;summit:10832512;p-value:[2.0107017628838854e-25, 3.0384949455919705e-20, 1.1337977533005949e-32]
chr2	170823078	170823412	peak_1529;335bp;33 reads;summit:170823164;p-value:[2.364219056977548e-43, 6.332083175027727e-26, 1.5105334028715815e-37]
chr2	215787595	215788518	peak_1530;924bp;91 reads;summit:215787785;p-value:[2.9196793962984304e-52, 1.5178879213918924e-56, 2.7553467079088682e-108]
chr2	53587313	53587556	peak_1532;244bp;24 reads;summit:53587506;p-value:[1.2301750573038878e-25, 9.77768050911564e-33, 1.6107729867570572e-26]
chr2	41922239	41922533	peak_1533;295bp;29 reads;summit:41922328;p-value:[6.344381254551177e-39, 1.663917341309302e-42, 1.2484051677181126e-32]
chr2	24881744	24881957	peak_1534;214bp;21 reads;summit:24881841;p-value:[1.683603174376771e-24, 1.0042983003816538e-28, 7.993738244076954e-23]
chr2	173355272	173355689	peak_1535;418bp;41 reads;summit:173355501;p-value:[1.7418867856321285e-13, 3.276146758753779e-22, 3.011764728131442e-47]
chr2	144152891	144153196	peak_1536;306bp;30 reads;summit:144153025;p-value:[1.7101523843546432e-22, 3.621597341421898e-31, 8.098647727243776e-34]
chr2	235493811	235494116	peak_1537;306bp;30 reads;summit:235493874;p-value:[1.6008760106754273e-14, 3.9653260592527594e-21, 8.098647727243776e-34]
chr2	131543218	131543615	peak_1538;398bp;39 reads;summit:131543455;p-value:[9.411849683732958e-24, 6.085374988070639e-33, 8.59496249875403e-45]
chr2	148201416	148201711	peak_1539;296bp;29 reads;summit:148201541;p-value:[1.4336913529284473e-47, 8.827957938491007e-45, 1.3741394304577363e-32]
chr2	24928501	24928888	peak_1540;388bp;38 reads;summit:24928784;p-value:[3.5986555058598497e-47, 1.318955208943232e-36, 1.4526389079250414e-43]
chr2	173300487	173300742	peak_1542;256bp;25 reads;summit:173300613;p-value:[1.677557307978677e-46, 5.113015872676056e-39, 1.1459900178325275e-27]
chr2	47654357	47654695	peak_1544;339bp;33 reads;summit:47654459;p-value:[7.796271341084199e-23, 1.0008068376284207e-26, 2.215350451288982e-37]
chr2	217943977	217944192	peak_1545;216bp;21 reads;summit:217944139;p-value:[6.939512134792318e-21, 1.1707732044621625e-21, 9.676578204493619e-23]
chr2	177679829	177680261	peak_1546;433bp;42 reads;summit:177680035;p-value:[2.844932946552176e-60, 2.3498337223493617e-45, 2.8732437746633234e-48]
chr2	14632507	14632826	peak_1547;320bp;31 reads;summit:14632599;p-value:[1.0905864760376866e-42, 2.425442245904065e-22, 6.991734078186173e-35]
chr2	139864926	139865132	peak_1549;207bp;20 reads;summit:139865015;p-value:[1.0205861861771386e-28, 1.0705270366235143e-34, 1.817871716301083e-21]
chr2	169855444	169855671	peak_1552;228bp;22 reads;summit:169855610;p-value:[6.003308199635321e-29, 3.767400784668759e-24, 6.851552364823149e-24]
chr2	216292879	216293221	peak_1554;343bp;33 reads;summit:216293114;p-value:[8.801090537050981e-41, 2.364219056977548e-43, 3.2341420037438755e-37]
chr2	111663554	111663917	peak_1555;364bp;35 reads;summit:111663717;p-value:[7.624960909802666e-33, 1.2075892549471984e-34, 1.2408781016834062e-39]
chr2	126676859	126677130	peak_1557;272bp;26 reads;summit:126676979;p-value:[1.3526173290478584e-36, 9.380571793866275e-06, 1.187593662115229e-28]
chr2	86221073	86221313	peak_1558;241bp;23 reads;summit:86221253;p-value:[7.826099249191228e-31, 7.826099249191228e-31, 5.325899889494411e-25]
chr2	26938480	26938741	peak_1559;262bp;25 reads;summit:26938589;p-value:[1.4156142448374723e-31, 2.5638420329902764e-30, 2.0186883546443048e-27]
chr2	218322504	218322765	peak_1560;262bp;25 reads;summit:218322610;p-value:[0.00023182727900946125, 7.156903378465102e-10, 2.0186883546443048e-27]
chr2	241490297	241490820	peak_1561;524bp;50 reads;summit:241490569;p-value:[5.2522380326774574e-30, 7.782981780381592e-38, 1.2388100582145637e-57]
chr2	46849827	46850130	peak_1562;304bp;29 reads;summit:46849943;p-value:[1.7758549137098638e-26, 2.923514964666065e-28, 2.926428278169069e-32]
chr2	38613873	38614135	peak_1563;263bp;25 reads;summit:38614034;p-value:[1.2639179884460478e-25, 2.5638420329902764e-30, 2.215592740047403e-27]
chr2	37415135	37415566	peak_1565;432bp;41 reads;summit:37415363;p-value:[1.4572869622933343e-44, 4.732936870216619e-48, 1.1273306768363743e-46]
chr2	151288957	151289209	peak_1566;253bp;24 reads;summit:151289151;p-value:[0.0012918478235872013, 7.458545846136172e-09, 3.7680595607168506e-26]
chr2	218980118	218980328	peak_1567;211bp;20 reads;summit:218980182;p-value:[4.826242285997066e-18, 2.432063939925785e-19, 2.642888513592148e-21]
chr2	85827494	85827831	peak_1568;338bp;32 reads;summit:85827597;p-value:[1.5082186982378275e-48, 1.561089705278268e-41, 8.726580424842654e-36]
chr2	190271827	190272407	peak_1569;581bp;55 reads;summit:190272089;p-value:[7.901487580844895e-59, 5.163263045927819e-49, 1.7593185041059728e-63]
chr2	9112123	9112418	peak_1570;296bp;28 reads;summit:9112328;p-value:[1.3050242267209384e-17, 1.109074295249345e-19, 5.975434214620283e-31]
chr2	38146941	38147152	peak_1571;212bp;20 reads;summit:38147028;p-value:[1.987344917476427e-07, 1.7282563068848676e-11, 2.8987804345553046e-21]
chr2	177164650	177164861	peak_1572;212bp;20 reads;summit:177164736;p-value:[4.547790318794573e-15, 1.0205861861771386e-28, 2.8987804345553046e-21]
chr2	44364704	44364947	peak_1573;244bp;23 reads;summit:44364790;p-value:[7.674476896445426e-35, 4.925732213172661e-24, 7.033221703535419e-25]
chr2	236073155	236073559	peak_1574;405bp;38 reads;summit:236073377;p-value:[4.1595139991306634e-43, 3.5986555058598497e-47, 7.138913733557983e-43]
chr2	168664048	168664346	peak_1575;299bp;28 reads;summit:168664221;p-value:[2.1992775588045945e-30, 1.1864364775636161e-35, 7.873369374933923e-31]
chr2	195487055	195487332	peak_1576;278bp;26 reads;summit:195487139;p-value:[6.800921986631254e-29, 4.434531620815326e-32, 2.067225842853715e-28]
chr2	3535851	3536214	peak_1577;364bp;34 reads;summit:3536007;p-value:[5.065972303641699e-10, 3.692888600925846e-17, 5.295135524799167e-38]
chr2	64609297	64609650	peak_1578;354bp;33 reads;summit:64609397;p-value:[4.983478044676935e-28, 4.836229830655134e-06, 8.947731056783795e-37]
chr2	203535349	203535724	peak_1580;376bp;35 reads;summit:203535434;p-value:[1.3648678722376405e-26, 5.5119785854286464e-36, 3.76130047957142e-39]
chr2	156319776	156320216	peak_1581;441bp;41 reads;summit:156319890;p-value:[4.597603348293687e-28, 3.601394441283988e-35, 2.573956981794158e-46]
chr2	27871770	27872146	peak_1582;377bp;35 reads;summit:27871992;p-value:[2.218602132734573e-50, 1.8416159336336917e-57, 4.1186917393088914e-39]
chr2	169910473	169910720	peak_1583;248bp;23 reads;summit:169910644;p-value:[5.315461645349697e-28, 2.585371587151548e-29, 1.0135069282236112e-24]
chr2	130921916	130922445	peak_1584;530bp;49 reads;summit:130922350;p-value:[4.748936746281453e-35, 1.1933715059237074e-44, 9.042130971075635e-56]
chr2	6865665	6866022	peak_1585;358bp;33 reads;summit:6865840;p-value:[9.56110485549613e-13, 2.1343132438687722e-21, 1.2851268375149197e-36]
chr2	68715471	68715698	peak_1586;228bp;21 reads;summit:68715574;p-value:[8.216467445801728e-15, 6.939512134792318e-21, 2.9350757239850207e-22]
chr2	43041898	43042158	peak_1587;261bp;24 reads;summit:43041991;p-value:[3.483687203783073e-11, 5.870766477776392e-15, 7.817783750236161e-26]
chr2	28949696	28949913	peak_1588;218bp;20 reads;summit:28949760;p-value:[6.499902811829212e-13, 6.080281105947226e-16, 5.000785953635379e-21]
chr2	113203989	113204228	peak_1589;240bp;22 reads;summit:113204080;p-value:[1.7111778583780956e-13, 8.926077191849699e-14, 2.0636715279677772e-23]
chr2	178402005	178402419	peak_1590;415bp;38 reads;summit:178402220;p-value:[2.802829588724586e-56, 5.0034956287819803e-36, 1.764547396864961e-42]
chr2	10471309	10471603	peak_1591;295bp;27 reads;summit:10471461;p-value:[3.2228800348935836e-35, 3.2228800348935836e-35, 2.2948505967187615e-29]
chr2	43184350	43184601	peak_1593;252bp;23 reads;summit:43184444;p-value:[4.2534470189189256e-19, 1.3713833634520197e-19, 1.4517783665005106e-24]
chr2	181791326	181791567	peak_1596;242bp;22 reads;summit:181791474;p-value:[5.103504849509675e-21, 3.767400784668759e-24, 2.4663791851632384e-23]
chr2	213151546	213151941	peak_1597;396bp;36 reads;summit:213151649;p-value:[8.1668262170594e-37, 4.431079725136367e-46, 5.4735533987170665e-40]
chr2	144460045	144460309	peak_1599;265bp;24 reads;summit:144460152;p-value:[7.832557190546285e-11, 1.5738844903241812e-15, 1.116492078511971e-25]
chr2	131672689	131672987	peak_1600;299bp;27 reads;summit:131672835;p-value:[2.489962611539347e-07, 1.3567223047472e-13, 3.272714774871555e-29]
chr2	20424864	20425219	peak_1601;356bp;32 reads;summit:20425054;p-value:[4.8432321072288075e-39, 8.397649308679214e-33, 4.4139711817929796e-35]
chr2	74862231	74862709	peak_1602;479bp;43 reads;summit:74862437;p-value:[1.0163341140003e-33, 1.7973784221714325e-34, 4.526057348788649e-48]
chr2	124987004	124987237	peak_1603;234bp;21 reads;summit:124987186;p-value:[8.216467445801728e-15, 2.6005728266192366e-17, 4.999401384823358e-22]
chr2	73085638	73085949	peak_1604;312bp;28 reads;summit:73085822;p-value:[1.04237772377665e-20, 4.155812108639848e-23, 2.520082108191684e-30]
chr2	219298777	219298999	peak_1605;223bp;20 reads;summit:219298860;p-value:[2.432063939925785e-19, 1.1506772509231405e-14, 7.786596932367698e-21]
chr2	145854426	145854682	peak_1607;257bp;23 reads;summit:145854531;p-value:[7.826099249191228e-31, 1.239301583525082e-32, 2.2566389322424903e-24]
chr2	31812195	31812630	peak_1608;436bp;39 reads;summit:31812384;p-value:[6.4561792637001665e-49, 6.148765411646265e-53, 2.7702401906986918e-43]
chr2	69975979	69976381	peak_1610;403bp;36 reads;summit:69976123;p-value:[7.570620291592951e-28, 5.195108112395001e-17, 1.0128828845317002e-39]
chr2	238137244	238137512	peak_1611;269bp;24 reads;summit:238137381;p-value:[1.5532039006011005e-21, 5.598496777958041e-13, 1.5858154352357337e-25]
chr2	177639565	177639857	peak_1612;293bp;26 reads;summit:177639783;p-value:[2.176610553127715e-33, 2.176610553127715e-33, 7.8460123198079295e-28]
chr2	119544396	119544723	peak_1613;328bp;29 reads;summit:119544479;p-value:[5.669735970302518e-05, 1.0419324767791919e-11, 2.5156179399076274e-31]
chr2	15561107	15561446	peak_1614;340bp;30 reads;summit:15561320;p-value:[8.707392254811442e-09, 2.3132697687987058e-11, 1.77394850898985e-32]
chr2	85410364	85410760	peak_1615;397bp;35 reads;summit:85410459;p-value:[2.522115248753221e-22, 4.555963717249225e-17, 2.4068643470477366e-38]
chr2	105329612	105330031	peak_1617;420bp;37 reads;summit:105329752;p-value:[1.1742975809669733e-15, 2.5816619211950554e-24, 1.1046418549141019e-40]
chr2	26316929	26317156	peak_1620;228bp;20 reads;summit:26316970;p-value:[6.97687781710703e-21, 8.846698400407023e-23, 1.2002992402990217e-20]
chr2	179787542	179787906	peak_1621;365bp;32 reads;summit:179787732;p-value:[1.5082186982378275e-48, 3.851660390519548e-54, 9.621912401360387e-35]
chr2	12675299	12675709	peak_1622;411bp;36 reads;summit:12675487;p-value:[1.3163622741054493e-28, 7.036361138433184e-35, 2.0196029855954088e-39]
chr2	151933451	151934147	peak_1623;697bp;61 reads;summit:151933654;p-value:[3.7657500512969435e-83, 6.454687675181372e-88, 1.1401350582963757e-68]
chr2	87469787	87470072	peak_1624;286bp;25 reads;summit:87469964;p-value:[4.5823351557457235e-06, 3.4975286070253653e-09, 1.7143919837868758e-26]
chr2	127000969	127001243	peak_1626;275bp;24 reads;summit:127001031;p-value:[8.853112295147508e-30, 3.6603012279897306e-14, 2.6579545352844507e-25]
chr2	111897837	111898134	peak_1627;298bp;26 reads;summit:111898027;p-value:[1.2062605820714789e-09, 5.4316119346387145e-14, 1.2050444793574649e-27]
chr2	131641524	131641844	peak_1628;321bp;28 reads;summit:131641667;p-value:[8.397686510909156e-29, 2.9685337916326768e-33, 5.479296272154121e-30]
chr2	20642405	20642727	peak_1629;323bp;28 reads;summit:20642574;p-value:[9.599262016082812e-19, 2.351209172025007e-20, 6.491800368448689e-30]
chr2	219308235	219308557	peak_1630;323bp;28 reads;summit:219308351;p-value:[2.3259729156827695e-19, 8.934456047279278e-27, 6.491800368448689e-30]
chr2	132347273	132347700	peak_1631;428bp;37 reads;summit:132347455;p-value:[9.307553606744305e-51, 6.9981282422065575e-59, 2.181696942167292e-40]
chr2	79512536	79512778	peak_1632;243bp;21 reads;summit:79512709;p-value:[1.0707609381449358e-09, 1.4537249713637592e-15, 1.0832114814650448e-21]
chr2	11403775	11404006	peak_1633;232bp;20 reads;summit:11403932;p-value:[6.97687781710703e-21, 8.846698400407023e-23, 1.6851016375537503e-20]
chr2	96924238	96924481	peak_1635;244bp;21 reads;summit:96924281;p-value:[1.6593275930379446e-22, 1.846350571758907e-14, 1.1782410856027918e-21]
chr2	209808506	209808784	peak_1636;279bp;24 reads;summit:209808608;p-value:[4.518978080490661e-24, 1.425358818542194e-28, 3.7265517764808685e-25]
chr2	54955594	54956000	peak_1637;407bp;35 reads;summit:54955822;p-value:[2.4978992519084273e-27, 2.4978992519084273e-27, 5.624376376547951e-38]
chr2	99609903	99610216	peak_1638;314bp;27 reads;summit:99610021;p-value:[1.2104856132755224e-32, 7.38642263847407e-34, 1.1877766601450976e-28]
chr2	127415869	127416303	peak_1640;435bp;37 reads;summit:127416058;p-value:[1.583977984483701e-33, 1.3594198322662937e-34, 3.915683883796443e-40]
chr2	206765194	206765605	peak_1641;412bp;35 reads;summit:206765310;p-value:[8.163821758780195e-30, 2.8937231897336965e-38, 8.529346637896509e-38]
chr2	176097545	176097827	peak_1642;283bp;24 reads;summit:176097714;p-value:[1.1611569222353444e-18, 5.419500572690127e-21, 5.19905214373494e-25]
chr2	8693367	8693673	peak_1643;307bp;26 reads;summit:8693417;p-value:[1.8655018798066407e-20, 1.947843019176131e-26, 2.5615273529908266e-27]
chr2	239267482	239267729	peak_1644;248bp;21 reads;summit:239267599;p-value:[1.7293423188344874e-13, 1.846350571758907e-14, 1.6436083996269688e-21]
chr2	32768440	32768711	peak_1647;272bp;23 reads;summit:32768563;p-value:[3.040335752492694e-21, 7.2284172670474615e-22, 8.054204567721353e-24]
chr2	20098295	20098531	peak_1648;237bp;20 reads;summit:20098398;p-value:[2.782215691266789e-14, 1.8290530510651706e-17, 2.5537342095190557e-20]
chr2	193502487	193502806	peak_1650;320bp;27 reads;summit:193502682;p-value:[6.022492304164725e-21, 1.4408893209206676e-26, 1.9544436931767116e-28]
chr2	26724109	26724535	peak_1651;427bp;36 reads;summit:26724388;p-value:[5.264831744757383e-21, 3.845302083138947e-20, 7.711341109889533e-39]
chr2	216682511	216682878	peak_1652;368bp;31 reads;summit:216682693;p-value:[1.688520120161574e-13, 3.7730056288110366e-19, 4.79421125590109e-33]
chr2	235444201	235444580	peak_1653;380bp;32 reads;summit:235444482;p-value:[7.91512039502326e-31, 5.97692643217951e-38, 3.378564000486547e-34]
chr2	19989918	19990428	peak_1654;511bp;43 reads;summit:19990202;p-value:[1.476834936842257e-53, 3.3071779860585657e-62, 6.804334317173246e-47]
chr2	84830124	84830361	peak_1655;238bp;20 reads;summit:84830266;p-value:[2.432063939925785e-19, 2.432063939925785e-19, 2.772147942178769e-20]
chr2	177148917	177149154	peak_1656;238bp;20 reads;summit:177149104;p-value:[3.085574910005962e-25, 1.0205861861771386e-28, 2.772147942178769e-20]
chr2	26486597	26487358	peak_1657;762bp;64 reads;summit:26486990;p-value:[6.316961644018822e-60, 2.7961374967811188e-47, 4.603821056054475e-71]
chr2	129318713	129319010	peak_1659;298bp;25 reads;summit:129318882;p-value:[5.583547627339119e-23, 2.9496380443316982e-27, 4.667429155113192e-26]
chr2	38552275	38552573	peak_1660;299bp;25 reads;summit:38552454;p-value:[7.065562460060497e-22, 5.562826493996504e-20, 5.064192210904532e-26]
chr2	128309249	128309655	peak_1661;407bp;34 reads;summit:128309445;p-value:[1.024200310653343e-20, 3.065194403683507e-20, 2.1466650271554496e-36]
chr2	238127316	238127580	peak_1662;265bp;22 reads;summit:238127359;p-value:[8.75403308837978e-20, 1.0463430786106414e-15, 1.7298577084821247e-22]
chr2	207311471	207311808	peak_1663;338bp;28 reads;summit:207311629;p-value:[2.1992775588045945e-30, 1.1484489986845087e-38, 2.2397130134182691e-29]
chr2	230398776	230399089	peak_1664;314bp;26 reads;summit:230398978;p-value:[2.176610553127715e-33, 1.3526173290478584e-36, 4.533957979693945e-27]
chr2	46325422	46325699	peak_1666;278bp;23 reads;summit:46325524;p-value:[4.1483028549339815e-20, 1.1687097365847312e-20, 1.3132380290878027e-23]
chr2	16757308	16757670	peak_1667;363bp;30 reads;summit:16757438;p-value:[1.916957267911205e-30, 1.4051579629343877e-34, 1.2022476343513732e-31]
chr2	9642742	9643056	peak_1668;315bp;26 reads;summit:9642841;p-value:[2.9375292128255327e-22, 4.582237949385975e-25, 4.914043156742602e-27]
chr2	15560525	15560827	peak_1669;303bp;25 reads;summit:15560744;p-value:[1.9984463763404665e-06, 4.495613189677752e-08, 6.99896105734187e-26]
chr2	174788647	174788925	peak_1670;279bp;23 reads;summit:174788693;p-value:[5.315461645349697e-28, 1.239301583525082e-32, 1.4232211191730497e-23]
chr2	9770491	9770782	peak_1671;292bp;24 reads;summit:9770534;p-value:[3.483687203783073e-11, 1.5149176612165182e-12, 1.0809014356127884e-24]
chr2	96810055	96810359	peak_1672;305bp;25 reads;summit:96810212;p-value:[2.7731378985214758e-15, 6.954557131990535e-21, 8.214527030542393e-26]
chr2	131522381	131522795	peak_1673;415bp;34 reads;summit:131522652;p-value:[2.4250534749892345e-17, 1.683047190475969e-18, 4.08869997416342e-36]
chr2	42133040	42133296	peak_1674;257bp;21 reads;summit:42133157;p-value:[2.411290196994685e-18, 6.939512134792318e-21, 3.40804798268658e-21]
chr2	66433463	66433719	peak_1675;257bp;21 reads;summit:66433602;p-value:[6.11625223848299e-07, 0.0005881814761944879, 3.40804798268658e-21]
chr2	231786185	231786539	peak_1676;355bp;29 reads;summit:231786358;p-value:[3.3920872376574115e-17, 9.727090703203755e-23, 2.351737082340407e-30]
chr2	98508725	98509006	peak_1677;282bp;23 reads;summit:98508825;p-value:[0.0004505636989265185, 3.990656460978778e-08, 1.808393332649202e-23]
chr2	178428322	178428628	peak_1679;307bp;25 reads;summit:178428546;p-value:[2.0827878822631454e-16, 2.0562999002818936e-22, 9.630851663121613e-26]
chr2	68849630	68850022	peak_1680;393bp;32 reads;summit:68849794;p-value:[3.851660390519548e-54, 1.3627109641217948e-44, 9.635717236622319e-34]
chr2	137964525	137964844	peak_1681;320bp;26 reads;summit:137964733;p-value:[6.800921986631254e-29, 1.3526173290478584e-36, 7.320718078492457e-27]
chr2	12178406	12178701	peak_1682;296bp;24 reads;summit:12178494;p-value:[1.9040508539997024e-06, 6.177073867387455e-12, 1.4853963113984322e-24]
chr2	100278987	100279258	peak_1683;272bp;22 reads;summit:100279114;p-value:[3.767400784668759e-24, 1.7000503430443014e-27, 3.0239019331669457e-22]
chr2	173223850	173224146	peak_1684;297bp;24 reads;summit:173223938;p-value:[1.2301750573038878e-25, 8.853112295147508e-30, 1.6071520702316026e-24]
chr2	230908695	230909004	peak_1686;310bp;25 reads;summit:230908780;p-value:[1.815565824286842e-10, 1.4890997858407188e-12, 1.2201852413954714e-25]
chr2	48047204	48047563	peak_1687;360bp;29 reads;summit:48047393;p-value:[6.344381254551177e-39, 6.489967984266555e-33, 3.4898778551801345e-30]
chr2	158228963	158229285	peak_1688;323bp;26 reads;summit:158229088;p-value:[2.176610553127715e-33, 3.931961161282141e-41, 9.270297446613177e-27]
chr2	69893808	69894217	peak_1689;410bp;33 reads;summit:69893997;p-value:[9.62190565820762e-37, 8.801090537050981e-41, 1.007597383143921e-34]
chr2	223101772	223102032	peak_1690;261bp;21 reads;summit:223101829;p-value:[4.405067700568187e-27, 1.069352669081913e-25, 4.6733277086707205e-21]
chr2	241665399	241665734	peak_1692;336bp;27 reads;summit:241665604;p-value:[1.0036347790354981e-24, 2.6364911649228177e-25, 7.047578885498129e-28]
chr2	74142400	74142711	peak_1694;312bp;25 reads;summit:74142596;p-value:[1.172774539905494e-34, 1.4033738436072842e-23, 1.4268129141879588e-25]
chr2	25982460	25982709	peak_1695;250bp;20 reads;summit:25982514;p-value:[1.8459357321848236e-09, 6.454548821152194e-14, 7.226028475358055e-20]
chr2	230010511	230010798	peak_1697;288bp;23 reads;summit:230010748;p-value:[4.925732213172661e-24, 5.673156503232186e-17, 2.897117616329764e-23]
chr2	132268546	132268809	peak_1700;264bp;21 reads;summit:132268609;p-value:[6.939512134792318e-21, 1.904288350042653e-23, 5.902788135174999e-21]
chr2	170820921	170821184	peak_1701;264bp;21 reads;summit:170821068;p-value:[1.6062411069297887e-19, 2.802506064532157e-10, 5.902788135174999e-21]
chr2	230667223	230667587	peak_1703;365bp;29 reads;summit:230667403;p-value:[1.8600537667410616e-24, 1.7758549137098638e-26, 5.1499381158138536e-30]
chr2	43168795	43169098	peak_1705;304bp;24 reads;summit:43168874;p-value:[1.1003635487897133e-14, 1.5738844903241812e-15, 2.76881972281082e-24]
chr2	43269127	43269418	peak_1706;292bp;23 reads;summit:43269231;p-value:[3.040335752492694e-21, 6.984309659400127e-25, 3.944526705743017e-23]
chr2	160270077	160270356	peak_1707;280bp;22 reads;summit:160270192;p-value:[1.0656860567572343e-10, 7.252139348591597e-17, 5.623980197474141e-22]
chr2	48146034	48146288	peak_1708;255bp;20 reads;summit:48146192;p-value:[8.846698400407023e-23, 8.44071853193785e-27, 1.0622968728400847e-19]
chr2	43194829	43195287	peak_1709;459bp;36 reads;summit:43195076;p-value:[2.4361893997886235e-15, 2.5817005305619895e-11, 9.694296935584494e-38]
chr2	215284966	215285284	peak_1710;319bp;25 reads;summit:215285001;p-value:[1.677557307978677e-46, 5.245716062529037e-54, 2.447287626822827e-25]
chr2	88673532	88673799	peak_1711;268bp;21 reads;summit:88673653;p-value:[4.405067700568187e-27, 3.5532985765345055e-20, 8.02547967882649e-21]
chr2	6880401	6880732	peak_1712;332bp;26 reads;summit:6880613;p-value:[1.3526173290478584e-36, 1.3526173290478584e-36, 1.8575475989528683e-26]
chr2	178557301	178557632	peak_1713;332bp;26 reads;summit:178557517;p-value:[4.607656495763833e-12, 6.355672247607511e-19, 1.8575475989528683e-26]
chr2	69741991	69742310	peak_1714;320bp;25 reads;summit:69742064;p-value:[1.8993936760595256e-11, 1.0359706175456032e-16, 2.640747045562039e-25]
chr2	3594810	3595193	peak_1715;384bp;30 reads;summit:3595085;p-value:[4.1053483344844595e-29, 6.166352613646209e-32, 6.206523474869533e-31]
chr2	74715138	74715445	peak_1717;308bp;24 reads;summit:74715200;p-value:[1.1611569222353444e-18, 4.518978080490661e-24, 3.756554120242301e-24]
chr2	131516659	131516992	peak_1718;334bp;26 reads;summit:131516707;p-value:[0.0008174919193820647, 4.410466694005272e-06, 2.162090530990102e-26]
chr2	32946782	32947077	peak_1719;296bp;23 reads;summit:32946886;p-value:[0.00011213202592061223, 1.1462588631914621e-08, 5.347479641643741e-23]
chr2	46564818	46565230	peak_1720;413bp;32 reads;summit:46564964;p-value:[6.1001986440460665e-37, 7.91512039502326e-31, 4.515942515423755e-33]
chr2	107742652	107742910	peak_1722;259bp;20 reads;summit:107742751;p-value:[7.275470794236431e-10, 1.0274415020805563e-08, 1.4378444354598516e-19]
chr2	165886742	165887132	peak_1724;391bp;30 reads;summit:165886922;p-value:[8.032053786792322e-27, 1.6905853350175638e-28, 1.0509614319478226e-30]
chr2	48607601	48607928	peak_1726;328bp;25 reads;summit:48607739;p-value:[2.0827878822631454e-16, 4.7975313462740814e-14, 4.811702901328695e-25]
chr2	58731445	58731759	peak_1727;315bp;24 reads;summit:58731620;p-value:[7.832557190546285e-11, 1.5738844903241812e-15, 6.345304867231837e-24]
chr2	216880618	216881011	peak_1728;394bp;30 reads;summit:216880800;p-value:[8.048523172195643e-26, 2.3513265065610712e-27, 1.3131983829041539e-30]
chr2	86004000	86004275	peak_1729;276bp;21 reads;summit:86004182;p-value:[6.939512134792318e-21, 1.904288350042653e-23, 1.4630610360944134e-20]
chr2	173354381	173355132	peak_1731;752bp;57 reads;summit:173354880;p-value:[6.544916925583414e-26, 3.829211748720885e-39, 1.575355374381739e-60]
chr2	26961786	26962131	peak_1734;346bp;26 reads;summit:26961905;p-value:[1.3526173290478584e-36, 7.093982063966181e-35, 5.274002495615355e-26]
chr2	68403229	68403614	peak_1735;386bp;29 reads;summit:68403408;p-value:[3.7223605377080664e-36, 1.8400568341132025e-37, 2.4916132256305114e-29]
chr2	191041722	191042014	peak_1736;293bp;22 reads;summit:191041891;p-value:[9.801354957753104e-18, 2.316194981483263e-39, 1.4842006498207026e-21]
chr2	46877000	46877320	peak_1738;321bp;24 reads;summit:46877172;p-value:[7.889123563972012e-16, 7.889123563972012e-16, 9.851126534781256e-24]
chr2	174341626	174341906	peak_1739;281bp;21 reads;summit:174341691;p-value:[2.411290196994685e-18, 6.521406491130756e-19, 2.1102635797217414e-20]
chr2	74834784	74835373	peak_1740;590bp;44 reads;summit:74835253;p-value:[1.312103023639084e-07, 5.053282529366546e-16, 8.35558177546808e-46]
chr2	174546998	174547320	peak_1741;323bp;24 reads;summit:174547155;p-value:[0.00038100126992312455, 2.8665692633546086e-09, 1.1385383287743724e-23]
chr2	241217448	241217770	peak_1742;323bp;24 reads;summit:241217564;p-value:[0.00038100126992312455, 2.4784238454370524e-08, 1.1385383287743724e-23]
chr2	74227813	74228122	peak_1743;310bp;23 reads;summit:74227892;p-value:[4.349265605487488e-14, 1.2454372225284067e-18, 1.501882124027745e-22]
chr2	96951178	96951487	peak_1744;310bp;23 reads;summit:96951335;p-value:[3.040335752492694e-21, 1.5512193630835587e-22, 1.501882124027745e-22]
chr2	94947183	94947480	peak_1745;298bp;22 reads;summit:94947309;p-value:[8.450974655951805e-07, 3.2879620588457718e-12, 2.130518060509346e-21]
chr2	131527600	131528008	peak_1747;409bp;30 reads;summit:131527816;p-value:[1.8754950633879966e-16, 1.4432619988998688e-17, 3.898893473991029e-30]
chr2	216931886	216932309	peak_1749;424bp;31 reads;summit:216932230;p-value:[4.998867082945359e-23, 5.7199296015851965e-30, 3.4252972979709643e-31]
chr2	183078670	183079080	peak_1750;411bp;30 reads;summit:183078767;p-value:[6.582219245622053e-20, 2.3792692753895944e-25, 4.493691804707502e-30]
chr2	200174502	200174831	peak_1751;330bp;24 reads;summit:200174567;p-value:[0.0009614413122799471, 0.0011153477370211763, 1.8760689024221405e-23]
chr2	96157684	96158096	peak_1752;413bp;30 reads;summit:96158046;p-value:[8.048523172195643e-26, 8.625649848233828e-22, 5.175552088664091e-30]
chr2	126886406	126886722	peak_1753;317bp;23 reads;summit:126886474;p-value:[3.4612145920239206e-18, 9.172289975253503e-18, 2.4724000607217365e-22]
chr2	118013229	118013670	peak_1754;442bp;32 reads;summit:118013368;p-value:[1.235736264819825e-05, 1.518250786941452e-12, 3.718313963572348e-32]
chr2	80370501	80370832	peak_1755;332bp;24 reads;summit:80370651;p-value:[6.393250485055843e-37, 6.393250485055843e-37, 2.1594855294176208e-23]
chr2	16400156	16400436	peak_1756;281bp;20 reads;summit:16400272;p-value:[2.432063939925785e-19, 8.846698400407023e-23, 7.0041134216613625e-19]
chr2	121902409	121902928	peak_1757;520bp;37 reads;summit:121902450;p-value:[9.680255266066429e-26, 1.9186165555657013e-25, 2.3979698497368927e-37]
chr2	174032104	174032427	peak_1758;324bp;23 reads;summit:174032260;p-value:[4.349265605487488e-14, 3.4612145920239206e-18, 4.0246670275208073e-22]
chr2	1817501	1817811	peak_1759;311bp;22 reads;summit:1817680;p-value:[3.058639666832511e-26, 2.9236840075604063e-23, 5.3002308512130575e-21]
chr2	119678966	119679319	peak_1761;354bp;25 reads;summit:119679161;p-value:[8.124814555492602e-14, 1.4712047196760134e-19, 3.0625318130082324e-24]
chr2	167845017	167845402	peak_1763;386bp;27 reads;summit:167845280;p-value:[6.426157650828041e-26, 1.510093147880261e-30, 2.6765265927050016e-26]
chr2	47369010	47369381	peak_1764;372bp;26 reads;summit:47369235;p-value:[8.707469188568838e-13, 3.0915590672421844e-18, 3.2793495777438696e-25]
chr2	42196356	42196987	peak_1766;632bp;44 reads;summit:42196863;p-value:[3.757197827768065e-64, 4.456571653825518e-52, 1.569830529354604e-44]
chr2	171522835	171523782	peak_1767;948bp;66 reads;summit:171523672;p-value:[2.880840683580109e-13, 2.517035920783281e-22, 3.814292321223904e-68]
chr2	174334813	174335157	peak_1768;345bp;24 reads;summit:174334903;p-value:[3.6603012279897306e-14, 9.26663161705465e-13, 5.2782299555641024e-23]
chr2	203363998	203364472	peak_1769;475bp;33 reads;summit:203364190;p-value:[4.224834838853879e-31, 4.2576799900661805e-35, 1.1235260016334896e-32]
chr2	6917301	6917732	peak_1770;432bp;30 reads;summit:6917641;p-value:[1.630852694628839e-13, 6.582219245622053e-20, 1.9141669281676623e-29]
chr2	47034437	47034753	peak_1771;317bp;22 reads;summit:47034502;p-value:[1.0972761452688229e-14, 1.0463430786106414e-15, 7.966313102327154e-21]
chr2	158505464	158505781	peak_1773;318bp;22 reads;summit:158505485;p-value:[3.767400784668759e-24, 6.003308199635321e-29, 8.519513966419746e-21]
chr2	74316411	74316802	peak_1774;392bp;27 reads;summit:74316651;p-value:[1.2104856132755224e-32, 1.7448569014195354e-16, 4.0066259168846265e-26]
chr2	14634497	14634862	peak_1775;366bp;25 reads;summit:14634579;p-value:[1.4890997858407188e-12, 1.6051949237517175e-14, 6.86658211903712e-24]
chr2	105744666	105745018	peak_1777;353bp;24 reads;summit:105744788;p-value:[2.447426011667163e-12, 1.698796186695445e-17, 8.993147086564812e-23]
chr2	74010146	74010454	peak_1778;309bp;21 reads;summit:74010385;p-value:[1.4537249713637592e-15, 3.5254206629449356e-15, 1.4604771207475935e-19]
chr2	71798320	71798629	peak_1780;310bp;21 reads;summit:71798493;p-value:[9.715627363560576e-31, 6.939512134792318e-21, 1.5596561039313106e-19]
chr2	169662922	169663217	peak_1781;296bp;20 reads;summit:169662993;p-value:[4.547790318794573e-15, 2.884772811510745e-09, 1.9190751004529775e-18]
chr2	100262722	100263123	peak_1782;402bp;27 reads;summit:100263011;p-value:[3.4465193701075534e-14, 8.532118523520055e-19, 7.739740345580266e-26]
chr2	225467113	225467518	peak_1784;406bp;27 reads;summit:225467314;p-value:[1.5023059876684235e-38, 9.19159724077757e-37, 1.0024278655469185e-25]
chr2	10393097	10393428	peak_1785;332bp;22 reads;summit:10393256;p-value:[1.887300035413623e-12, 3.326120676100781e-18, 2.1328510112419835e-20]
chr2	180034232	180034596	peak_1786;365bp;24 reads;summit:180034350;p-value:[1.7032301238495244e-27, 1.2903964786312503e-34, 1.9547041744625896e-22]
chr2	27020397	27020823	peak_1787;427bp;28 reads;summit:27020533;p-value:[5.084048794867621e-14, 1.0603076026496352e-10, 1.2836400022975093e-26]
chr2	196123691	196124027	peak_1788;337bp;22 reads;summit:196123952;p-value:[8.75403308837978e-20, 3.058639666832511e-26, 2.9315933230299546e-20]
chr2	216919907	216920523	peak_1789;617bp;40 reads;summit:216920309;p-value:[3.507451969029394e-32, 1.078035005558299e-36, 4.9196494647107954e-39]
chr2	8312994	8313393	peak_1790;400bp;25 reads;summit:8313093;p-value:[3.7382352641535415e-19, 2.7947971926551915e-14, 5.878140643496074e-23]
chr2	38827622	38827974	peak_1791;353bp;22 reads;summit:38827912;p-value:[3.767400784668759e-24, 1.7000503430443014e-27, 7.858224464429165e-20]
chr2	70124873	70125455	peak_1792;583bp;36 reads;summit:70125075;p-value:[0.0010939898924839766, 7.773045634283052e-10, 4.0484097151535645e-34]
chr2	26749955	26750408	peak_1793;454bp;28 reads;summit:26750041;p-value:[2.1602295303275334e-34, 1.8839718082140112e-21, 6.737964470917169e-26]
chr2	219661360	219661732	peak_1794;373bp;23 reads;summit:219661486;p-value:[6.997040314851323e-10, 1.4718643870831217e-13, 9.237958479416914e-21]
chr2	111365992	111366447	peak_1795;456bp;28 reads;summit:111366121;p-value:[2.1602295303275334e-34, 1.609013303378774e-40, 7.587378909781523e-26]
chr2	64859333	64859923	peak_1797;591bp;36 reads;summit:64859398;p-value:[1.3163622741054493e-28, 1.6481099836664597e-17, 6.497570022923792e-34]
chr2	172172500	172172829	peak_1798;330bp;20 reads;summit:172172643;p-value:[8.846698400407023e-23, 8.846698400407023e-23, 1.5699196714283193e-17]
chr2	223044036	223044514	peak_1799;479bp;29 reads;summit:223044313;p-value:[1.2542295875106485e-08, 5.065496756934739e-15, 1.0647298743459973e-26]
chr2	168490015	168490397	peak_1801;383bp;23 reads;summit:168490169;p-value:[8.182445468863433e-26, 5.315461645349697e-28, 1.6613991063611015e-20]
chr2	240612836	240613194	peak_1803;359bp;21 reads;summit:240613039;p-value:[2.3608131613864458e-12, 3.5254206629449356e-15, 3.0597429701652557e-18]
chr2	54588987	54589457	peak_1805;471bp;27 reads;summit:54589214;p-value:[1.0238592775677498e-07, 8.67345970679952e-14, 4.7985943511896775e-24]
chr2	110694999	110695372	peak_1807;374bp;21 reads;summit:110695265;p-value:[1.6593275930379446e-22, 6.695437199328432e-13, 6.998545307106045e-18]
chr2	73284268	73284678	peak_1808;411bp;22 reads;summit:73284517;p-value:[9.923284052029427e-06, 1.6659661145322302e-10, 1.970432764575305e-18]
chr2	30271250	30271722	peak_1809;473bp;25 reads;summit:30271297;p-value:[9.083352590171478e-15, 2.7947971926551915e-14, 3.316139066304015e-21]
chr2	231450406	231453120	peak_1812;2715bp;338 reads;summit:231450964;p-value:[2.7126111094875372e-132, 1.5091987895277597e-205, 2.8647e-296]
chr14	20342626	20343830	peak_1813;1205bp;3338 reads;summit:20343552;p-value:[2.8647e-296, 2.8647e-296, 2.8647e-296]
chr14	105490580	105491403	peak_1814;824bp;860 reads;summit:105490959;p-value:[2.8647e-296, 2.8647e-296, 2.8647e-296]
chr14	23320887	23321614	peak_1815;728bp;656 reads;summit:23321165;p-value:[2.8647e-296, 2.8647e-296, 2.8647e-296]
chr14	104752380	104753378	peak_1816;999bp;862 reads;summit:104752951;p-value:[2.8647e-296, 2.8647e-296, 2.8647e-296]
chr14	103715277	103715866	peak_1817;590bp;502 reads;summit:103715604;p-value:[2.8647e-296, 2.8647e-296, 2.8647e-296]
chr14	20461365	20462045	peak_1818;681bp;540 reads;summit:20461716;p-value:[2.8647e-296, 2.8647e-296, 2.8647e-296]
chr14	74084175	74085033	peak_1819;859bp;643 reads;summit:74084666;p-value:[2.8647e-296, 2.8647e-296, 2.8647e-296]
chr14	91060384	91061294	peak_1820;911bp;665 reads;summit:91060954;p-value:[2.8647e-296, 2.8647e-296, 2.8647e-296]
chr14	101947841	101948588	peak_1821;748bp;523 reads;summit:101948189;p-value:[2.8647e-296, 2.8647e-296, 2.8647e-296]
chr14	49862317	49863175	peak_1822;859bp;573 reads;summit:49862958;p-value:[2.8647e-296, 2.8647e-296, 2.8647e-296]
chr14	95534501	95535144	peak_1823;644bp;411 reads;summit:95534949;p-value:[2.8647e-296, 2.8647e-296, 2.8647e-296]
chr14	92793929	92794604	peak_1824;676bp;419 reads;summit:92794232;p-value:[2.8647e-296, 2.8647e-296, 2.8647e-296]
chr14	23301283	23302187	peak_1825;905bp;556 reads;summit:23301909;p-value:[2.8647e-296, 2.8647e-296, 2.8647e-296]
chr14	54509571	54509965	peak_1826;395bp;241 reads;summit:54509806;p-value:[2.8647e-296, 2.8647e-296, 2.8647e-296]
chr14	100192791	100193515	peak_1827;725bp;427 reads;summit:100193093;p-value:[2.8647e-296, 2.8647e-296, 2.8647e-296]
chr14	39174642	39175465	peak_1828;824bp;483 reads;summit:39175093;p-value:[2.8647e-296, 2.8647e-296, 2.8647e-296]
chr14	34547549	34548876	peak_1829;1328bp;778 reads;summit:34548063;p-value:[2.8647e-296, 2.8647e-296, 2.8647e-296]
chr14	77616455	77617150	peak_1830;696bp;403 reads;summit:77616801;p-value:[2.8647e-296, 2.8647e-296, 2.8647e-296]
chr14	90383006	90383649	peak_1831;644bp;368 reads;summit:90383287;p-value:[2.8647e-296, 2.8647e-296, 2.8647e-296]
chr14	23285873	23286595	peak_1832;723bp;413 reads;summit:23286284;p-value:[2.8647e-296, 2.8647e-296, 2.8647e-296]
chr14	99683859	99684496	peak_1833;638bp;361 reads;summit:99684076;p-value:[2.8647e-296, 2.8647e-296, 2.8647e-296]
chr14	31059666	31059897	peak_1834;232bp;130 reads;summit:31059777;p-value:[3.57579852668375e-211, 1.1091521377745291e-240, 4.493417114885406e-257]
chr14	21455897	21456642	peak_1835;746bp;417 reads;summit:21456225;p-value:[2.8647e-296, 2.8647e-296, 2.8647e-296]
chr14	22929135	22929864	peak_1836;730bp;405 reads;summit:22929562;p-value:[2.8647e-296, 2.8647e-296, 2.8647e-296]
chr14	44961844	44962440	peak_1837;597bp;320 reads;summit:44962076;p-value:[2.8647e-296, 2.8647e-296, 2.8647e-296]
chr14	60091668	60092304	peak_1838;637bp;338 reads;summit:60092113;p-value:[2.8647e-296, 2.8647e-296, 2.8647e-296]
chr14	99480638	99481885	peak_1839;1248bp;661 reads;summit:99481285;p-value:[2.8647e-296, 2.8647e-296, 2.8647e-296]
chr14	21269193	21269983	peak_1840;791bp;416 reads;summit:21269796;p-value:[2.8647e-296, 2.8647e-296, 2.8647e-296]
chr14	77320789	77321659	peak_1841;871bp;455 reads;summit:77321401;p-value:[2.8647e-296, 2.8647e-296, 2.8647e-296]
chr14	96391666	96392199	peak_1842;534bp;277 reads;summit:96391960;p-value:[2.8647e-296, 2.8647e-296, 2.8647e-296]
chr14	73886489	73887133	peak_1843;645bp;327 reads;summit:73886714;p-value:[2.8647e-296, 2.8647e-296, 2.8647e-296]
chr14	23006714	23007480	peak_1844;767bp;385 reads;summit:23007239;p-value:[2.8647e-296, 2.8647e-296, 2.8647e-296]
chr14	103333865	103334585	peak_1845;721bp;358 reads;summit:103334022;p-value:[2.8647e-296, 2.8647e-296, 2.8647e-296]
chr14	102524403	102525134	peak_1846;732bp;362 reads;summit:102524758;p-value:[2.8647e-296, 2.8647e-296, 2.8647e-296]
chr14	21511022	21511597	peak_1847;576bp;277 reads;summit:21511417;p-value:[2.8647e-296, 2.8647e-296, 2.8647e-296]
chr14	56217120	56217643	peak_1848;524bp;251 reads;summit:56217325;p-value:[5.325972358392507e-272, 2.8647e-296, 2.8647e-296]
chr14	73949749	73950734	peak_1849;986bp;471 reads;summit:73950257;p-value:[2.8647e-296, 2.8647e-296, 2.8647e-296]
chr14	49586201	49587079	peak_1850;879bp;419 reads;summit:49586580;p-value:[2.8647e-296, 2.8647e-296, 2.8647e-296]
chr14	51239940	51240546	peak_1851;607bp;289 reads;summit:51240208;p-value:[2.8647e-296, 2.8647e-296, 2.8647e-296]
chr14	22918897	22919564	peak_1852;668bp;316 reads;summit:22919265;p-value:[2.8647e-296, 2.8647e-296, 2.8647e-296]
chr14	101760446	101761576	peak_1853;1131bp;533 reads;summit:101760671;p-value:[2.8647e-296, 2.8647e-296, 2.8647e-296]
chr14	34554197	34555489	peak_1854;1293bp;608 reads;summit:34555148;p-value:[2.8647e-296, 2.8647e-296, 2.8647e-296]
chr14	52729725	52730544	peak_1855;820bp;385 reads;summit:52729987;p-value:[2.8647e-296, 2.8647e-296, 2.8647e-296]
chr14	20613218	20613982	peak_1856;765bp;358 reads;summit:20613635;p-value:[2.8647e-296, 2.8647e-296, 2.8647e-296]
chr14	74493264	74493857	peak_1857;594bp;271 reads;summit:74493448;p-value:[2.8647e-296, 2.8647e-296, 2.8647e-296]
chr14	66507627	66508533	peak_1858;907bp;410 reads;summit:66508025;p-value:[2.8647e-296, 2.8647e-296, 2.8647e-296]
chr14	96797141	96797548	peak_1859;408bp;184 reads;summit:96797333;p-value:[8.200161022051022e-234, 3.857754757457256e-278, 2.8647e-296]
chr14	77097740	77098447	peak_1860;708bp;318 reads;summit:77098001;p-value:[2.8647e-296, 2.8647e-296, 2.8647e-296]
chr14	75069195	75069777	peak_1861;583bp;259 reads;summit:75069470;p-value:[2.8647e-296, 2.8647e-296, 2.8647e-296]
chr14	61695141	61695871	peak_1862;731bp;321 reads;summit:61695509;p-value:[2.8647e-296, 2.8647e-296, 2.8647e-296]
chr14	73458297	73458906	peak_1863;610bp;267 reads;summit:73458665;p-value:[2.8647e-296, 2.8647e-296, 2.8647e-296]
chr14	73759940	73760595	peak_1864;656bp;285 reads;summit:73760177;p-value:[2.803610445577405e-244, 3.8712585100702213e-194, 2.8647e-296]
chr14	63543188	63543723	peak_1865;536bp;231 reads;summit:63543501;p-value:[2.8647e-296, 2.8647e-296, 2.8647e-296]
chr14	90331665	90332208	peak_1866;544bp;234 reads;summit:90332084;p-value:[2.8647e-296, 2.8647e-296, 2.8647e-296]
chr14	100238387	100239078	peak_1867;692bp;294 reads;summit:100238820;p-value:[5.397798077462497e-236, 2.8647e-296, 2.8647e-296]
chr14	23094504	23095850	peak_1868;1347bp;572 reads;summit:23095196;p-value:[2.8647e-296, 2.8647e-296, 2.8647e-296]
chr14	73741488	73741873	peak_1869;386bp;162 reads;summit:73741697;p-value:[1.0046523273398128e-125, 9.754690096870483e-148, 2.8647e-296]
chr14	77028562	77029072	peak_1870;511bp;213 reads;summit:77028813;p-value:[1.2539327684859646e-214, 9.15205022050829e-253, 2.8647e-296]
chr14	67359598	67360442	peak_1871;845bp;352 reads;summit:67359964;p-value:[2.8647e-296, 2.8647e-296, 2.8647e-296]
chr14	58297725	58298672	peak_1872;948bp;390 reads;summit:58298227;p-value:[2.8647e-296, 2.8647e-296, 2.8647e-296]
chr14	75002455	75002965	peak_1873;511bp;209 reads;summit:75002801;p-value:[2.8647e-296, 2.8647e-296, 2.8647e-296]
chr14	100376051	100376733	peak_1874;683bp;276 reads;summit:100376469;p-value:[1.4574539373516216e-283, 2.8647e-296, 2.8647e-296]
chr14	105300685	105301790	peak_1875;1106bp;443 reads;summit:105301484;p-value:[2.8647e-296, 2.8647e-296, 2.8647e-296]
chr14	55051310	55052243	peak_1876;934bp;371 reads;summit:55051559;p-value:[2.8647e-296, 2.8647e-296, 2.8647e-296]
chr14	63641396	63642506	peak_1877;1111bp;433 reads;summit:63641603;p-value:[2.8647e-296, 2.8647e-296, 2.8647e-296]
chr14	24442236	24443061	peak_1878;826bp;321 reads;summit:24442754;p-value:[2.8647e-296, 2.8647e-296, 2.8647e-296]
chr14	68295305	68295972	peak_1879;668bp;259 reads;summit:68295545;p-value:[2.8647e-296, 2.8647e-296, 2.8647e-296]
chr14	23112694	23113164	peak_1880;471bp;179 reads;summit:23112879;p-value:[2.1173523490983675e-278, 2.1280991774713132e-268, 2.8647e-296]
chr14	69766840	69768061	peak_1881;1222bp;464 reads;summit:69767045;p-value:[2.8647e-296, 2.8647e-296, 2.8647e-296]
chr14	49868142	49868556	peak_1882;415bp;157 reads;summit:49868429;p-value:[6.725025695155313e-290, 1.8519433144944407e-254, 2.5687640475982954e-284]
chr14	81220689	81221659	peak_1883;971bp;367 reads;summit:81220927;p-value:[2.8647e-296, 2.8647e-296, 2.8647e-296]
chr14	73058181	73058795	peak_1884;615bp;231 reads;summit:73058470;p-value:[2.8647e-296, 2.8647e-296, 2.8647e-296]
chr14	104876324	104876718	peak_1885;395bp;148 reads;summit:104876501;p-value:[2.6852215135576312e-167, 1.6513478525337084e-163, 2.9197672837278702e-267]
chr14	88024464	88024977	peak_1886;514bp;192 reads;summit:88024704;p-value:[2.8647e-296, 2.8647e-296, 2.8647e-296]
chr14	89955744	89956195	peak_1887;452bp;167 reads;summit:89955843;p-value:[4.8268258672581994e-82, 2.302890223718511e-126, 2.8647e-296]
chr14	75293963	75294452	peak_1888;490bp;181 reads;summit:75294199;p-value:[8.841704493849936e-238, 1.6902407648013372e-249, 2.8647e-296]
chr14	49620193	49621072	peak_1889;880bp;323 reads;summit:49620735;p-value:[2.8647e-296, 2.8647e-296, 2.8647e-296]
chr14	52552300	52552933	peak_1890;634bp;230 reads;summit:52552633;p-value:[2.8647e-296, 2.8647e-296, 2.8647e-296]
chr14	72894091	72894359	peak_1891;269bp;96 reads;summit:72894242;p-value:[7.131514268529818e-125, 8.201037156148274e-149, 1.8632753817225037e-170]
chr14	81533592	81534216	peak_1892;625bp;223 reads;summit:81533936;p-value:[2.8647e-296, 2.8647e-296, 2.8647e-296]
chr14	77040237	77040799	peak_1893;563bp;199 reads;summit:77040446;p-value:[2.8647e-296, 2.8647e-296, 2.8647e-296]
chr14	34982090	34983261	peak_1894;1172bp;412 reads;summit:34982620;p-value:[2.8647e-296, 2.8647e-296, 2.8647e-296]
chr14	73026865	73027421	peak_1895;557bp;195 reads;summit:73027230;p-value:[2.8647e-296, 2.8647e-296, 2.8647e-296]
chr14	57390344	57390721	peak_1896;378bp;132 reads;summit:57390500;p-value:[2.6922699699628453e-153, 2.1315649353506163e-187, 4.365595011071425e-234]
chr14	54396639	54397234	peak_1897;596bp;204 reads;summit:54396822;p-value:[1.0050838164825975e-278, 2.8647e-296, 2.8647e-296]
chr14	35121679	35122296	peak_1898;618bp;210 reads;summit:35121887;p-value:[1.4271117325042628e-173, 5.1916359141584465e-232, 2.8647e-296]
chr14	31229718	31230110	peak_1899;393bp;133 reads;summit:31229934;p-value:[1.5354952925152802e-275, 1.5354952925152802e-275, 4.45364994746119e-234]
chr14	91510158	91510882	peak_1900;725bp;245 reads;summit:91510525;p-value:[2.8647e-296, 2.8647e-296, 2.8647e-296]
chr14	60248934	60249331	peak_1901;398bp;134 reads;summit:60249039;p-value:[6.253589418943298e-87, 8.649905724476615e-113, 1.4722702551162246e-235]
chr14	99971278	99971697	peak_1902;420bp;141 reads;summit:99971449;p-value:[1.5509176279187115e-189, 8.689155501035315e-208, 8.099832484819011e-248]
chr14	75660693	75661557	peak_1903;865bp;290 reads;summit:75661031;p-value:[2.8647e-296, 2.8647e-296, 2.8647e-296]
chr14	21103589	21104769	peak_1904;1181bp;395 reads;summit:21104069;p-value:[2.8647e-296, 2.8647e-296, 2.8647e-296]
chr14	100871116	100872210	peak_1905;1095bp;366 reads;summit:100871870;p-value:[2.8647e-296, 2.8647e-296, 2.8647e-296]
chr14	31456924	31457621	peak_1906;698bp;232 reads;summit:31457455;p-value:[2.8647e-296, 2.8647e-296, 2.8647e-296]
chr14	61762054	61762662	peak_1907;609bp;199 reads;summit:61762366;p-value:[4.1643553074137415e-267, 2.8647e-296, 2.8647e-296]
chr14	75278433	75279376	peak_1908;944bp;308 reads;summit:75278886;p-value:[1.2099699021863812e-173, 5.791921004025887e-234, 2.8647e-296]
chr14	31026139	31027156	peak_1909;1018bp;330 reads;summit:31026512;p-value:[2.8647e-296, 2.8647e-296, 2.8647e-296]
chr14	72925895	72926740	peak_1910;846bp;273 reads;summit:72926302;p-value:[6.776685489665417e-266, 2.8647e-296, 2.8647e-296]
chr14	59188186	59188848	peak_1911;663bp;211 reads;summit:59188552;p-value:[5.067898744213132e-235, 2.7841895216557593e-287, 2.8647e-296]
chr14	90758252	90758798	peak_1912;547bp;173 reads;summit:90758536;p-value:[1.882156094544259e-266, 1.0979950583588965e-290, 2.8647e-296]
chr14	55271019	55271563	peak_1913;545bp;172 reads;summit:55271249;p-value:[1.6378055562788587e-134, 1.0983970094725398e-180, 2.8647e-296]
chr14	70237818	70238068	peak_1914;251bp;79 reads;summit:70237945;p-value:[1.588690269624039e-168, 1.588690269624039e-168, 1.5716938877931937e-135]
chr14	102139299	102140137	peak_1915;839bp;264 reads;summit:102139749;p-value:[2.8647e-296, 2.8647e-296, 2.8647e-296]
chr14	22650987	22652092	peak_1916;1106bp;348 reads;summit:22651300;p-value:[2.8647e-296, 2.8647e-296, 2.8647e-296]
chr14	52791320	52792078	peak_1917;759bp;238 reads;summit:52791644;p-value:[2.8647e-296, 2.8647e-296, 2.8647e-296]
chr14	73825690	73825820	peak_1918;131bp;41 reads;summit:73825757;p-value:[3.2271204852169142e-46, 3.2271204852169142e-46, 5.980201913586454e-69]
chr14	67240940	67241833	peak_1919;894bp;278 reads;summit:67241262;p-value:[2.8647e-296, 2.8647e-296, 2.8647e-296]
chr14	22871470	22872139	peak_1920;670bp;208 reads;summit:22871748;p-value:[2.16657205352977e-190, 9.869992009710457e-225, 2.8647e-296]
chr14	71320165	71320644	peak_1921;480bp;149 reads;summit:71320323;p-value:[4.712303250330234e-187, 6.047241615380559e-204, 5.555935196915925e-257]
chr14	54773188	54773684	peak_1922;497bp;154 reads;summit:54773347;p-value:[1.114771282049038e-167, 1.0083833290556977e-203, 1.4389632105480032e-265]
chr14	80941647	80941974	peak_1923;328bp;101 reads;summit:80941816;p-value:[1.1291145983909529e-156, 2.029962301069623e-175, 4.898457253370415e-173]
chr14	68978987	68979652	peak_1924;666bp;205 reads;summit:68979450;p-value:[1.4151789479900937e-241, 7.797615479845962e-278, 2.8647e-296]
chr14	35826038	35827052	peak_1925;1015bp;310 reads;summit:35826267;p-value:[2.8647e-296, 2.8647e-296, 2.8647e-296]
chr14	21308534	21309067	peak_1926;534bp;163 reads;summit:21308865;p-value:[3.496821344346807e-275, 2.8647e-296, 3.546563679085445e-280]
chr14	50532404	50532862	peak_1927;459bp;140 reads;summit:50532665;p-value:[6.505174544842658e-174, 4.0717702788652454e-196, 3.0016298765257667e-240]
chr14	50116490	50116747	peak_1928;258bp;78 reads;summit:50116653;p-value:[6.943845598152793e-129, 1.5568057943709523e-142, 1.9910290996930066e-132]
chr14	73644821	73645055	peak_1929;235bp;71 reads;summit:73644957;p-value:[7.820433785140501e-102, 7.20501125621813e-117, 2.7435794082750956e-120]
chr14	103385028	103385646	peak_1930;619bp;185 reads;summit:103385267;p-value:[1.3942156391079773e-267, 6.0169913584818966e-266, 2.8647e-296]
chr14	99604164	99604646	peak_1931;483bp;144 reads;summit:99604384;p-value:[5.283174560584578e-144, 1.3549347427910364e-176, 9.08143420814945e-246]
chr14	88562864	88563376	peak_1932;513bp;152 reads;summit:88563041;p-value:[2.744443636593611e-212, 3.99069681745696e-235, 3.7431537428710064e-259]
chr14	45134223	45134768	peak_1933;546bp;161 reads;summit:45134545;p-value:[4.152361289772663e-165, 1.2547365171725646e-207, 2.6177472906737267e-274]
chr14	34873304	34874112	peak_1934;809bp;237 reads;summit:34873618;p-value:[2.538728938247196e-242, 2.8647e-296, 2.8647e-296]
chr14	64387641	64388557	peak_1935;917bp;268 reads;summit:64388171;p-value:[2.8647e-296, 2.8647e-296, 2.8647e-296]
chr14	23306622	23306999	peak_1936;378bp;110 reads;summit:23306692;p-value:[1.7000560393164007e-162, 2.9465429816807016e-151, 5.3222249067367264e-186]
chr14	35292074	35292657	peak_1937;584bp;169 reads;summit:35292278;p-value:[1.5512864846189292e-258, 1.3952580377140953e-260, 1.084996327436642e-286]
chr14	67600025	67600547	peak_1938;523bp;151 reads;summit:67600251;p-value:[1.8635681564535617e-213, 1.464880797799864e-244, 9.576399015743788e-256]
chr14	99460944	99461158	peak_1939;215bp;62 reads;summit:99461070;p-value:[1.306021670148739e-106, 3.346697065982562e-119, 1.8480067919081766e-103]
chr14	65102299	65103107	peak_1940;809bp;233 reads;summit:65102570;p-value:[2.8647e-296, 2.8647e-296, 2.8647e-296]
chr14	81219226	81219758	peak_1941;533bp;153 reads;summit:81219407;p-value:[4.2014531862864964e-51, 9.42090324613393e-90, 8.763413552959694e-259]
chr14	89954342	89955196	peak_1942;855bp;242 reads;summit:89954860;p-value:[5.219303080923222e-162, 5.0848311956206e-228, 2.8647e-296]
chr14	91303206	91303676	peak_1943;471bp;133 reads;summit:91303517;p-value:[1.3069726827791026e-203, 8.525128406350407e-198, 1.0862188423331758e-223]
chr14	104729196	104729732	peak_1944;537bp;151 reads;summit:104729483;p-value:[5.796774087425277e-101, 1.126441249933267e-102, 5.02252991816304e-254]
chr14	67619462	67620135	peak_1945;674bp;189 reads;summit:67619762;p-value:[7.769441264136235e-260, 2.8647e-296, 2.8647e-296]
chr14	102305078	102305438	peak_1946;361bp;101 reads;summit:102305210;p-value:[1.5502434142655554e-152, 3.478770425380967e-169, 7.333769904934057e-169]
chr14	58244628	58245180	peak_1947;553bp;154 reads;summit:58244745;p-value:[1.1896087781870459e-225, 1.0083833290556977e-203, 1.771177796847937e-258]
chr14	81427294	81427642	peak_1948;349bp;97 reads;summit:81427521;p-value:[4.381918706359431e-78, 2.8590172250725725e-101, 8.514081899440624e-162]
chr14	100142175	100142926	peak_1949;752bp;209 reads;summit:100142773;p-value:[3.3783050370345714e-162, 2.7099118697769206e-187, 2.8647e-296]
chr14	58199753	58200235	peak_1950;483bp;133 reads;summit:58200008;p-value:[1.5908875068951984e-192, 5.533399033603644e-196, 3.008007724714651e-222]
chr14	64986710	64987283	peak_1951;574bp;158 reads;summit:64987136;p-value:[5.618471973684537e-245, 4.2773235111612536e-259, 1.8312465951912644e-264]
chr14	75258723	75259547	peak_1952;825bp;227 reads;summit:75259147;p-value:[2.8647e-296, 2.8647e-296, 2.8647e-296]
chr14	95157321	95157743	peak_1953;423bp;116 reads;summit:95157581;p-value:[3.888520403416891e-131, 8.232041290897634e-164, 2.581033279694306e-193]
chr14	55191575	55191859	peak_1954;285bp;78 reads;summit:55191774;p-value:[1.6861371943759187e-76, 2.3339366963732177e-99, 4.4300557670593094e-129]
chr14	35808986	35809418	peak_1955;433bp;118 reads;summit:35809240;p-value:[1.359745216025674e-161, 5.60660435742422e-194, 2.261079303270701e-196]
chr14	102086736	102087396	peak_1956;661bp;180 reads;summit:102087019;p-value:[2.067446549592319e-167, 3.112336557111748e-204, 2.8647e-296]
chr14	100285285	100285928	peak_1957;644bp;175 reads;summit:100285731;p-value:[4.5837005124926604e-207, 1.6882155608671504e-214, 3.284357274309934e-292]
chr14	103427553	103427995	peak_1958;443bp;120 reads;summit:103427741;p-value:[5.7151232527630825e-258, 6.658440803552947e-237, 1.9722554551074004e-199]
chr14	96802976	96803423	peak_1959;448bp;120 reads;summit:96803241;p-value:[5.641796963397217e-222, 6.658440803552947e-237, 7.505342108391585e-199]
chr14	56220011	56220324	peak_1960;314bp;83 reads;summit:56220164;p-value:[4.57413355634274e-154, 1.8505663472804333e-40, 2.8135804079044764e-136]
chr14	20454511	20455787	peak_1961;1277bp;335 reads;summit:20455223;p-value:[7.997574274209556e-129, 3.2302067442187484e-213, 2.8647e-296]
chr14	73851622	73852075	peak_1962;454bp;119 reads;summit:73851930;p-value:[9.83923027379414e-133, 4.700513186159239e-158, 4.620316209287081e-196]
chr14	103921419	103921773	peak_1963;355bp;93 reads;summit:103921620;p-value:[1.9677738986255974e-109, 2.7924654782127305e-116, 1.1989648481033697e-152]
chr14	58171131	58171409	peak_1964;279bp;73 reads;summit:58171294;p-value:[2.4525271252596617e-109, 7.429766683290316e-116, 3.1841069334838115e-119]
chr14	74018941	74019457	peak_1965;517bp;135 reads;summit:74019234;p-value:[1.3977263553815143e-163, 1.2105865991617568e-194, 1.5414842140307968e-222]
chr14	54754680	54755285	peak_1966;606bp;158 reads;summit:54754929;p-value:[4.38052024345366e-192, 7.294647452050663e-222, 9.045622419884549e-261]
chr14	69696684	69697286	peak_1967;603bp;157 reads;summit:69697117;p-value:[1.8683296180614514e-169, 1.8865114968102632e-165, 5.2021852970522896e-259]
chr14	70600629	70600774	peak_1968;146bp;38 reads;summit:70600706;p-value:[3.5986555058598497e-47, 1.2242599734719332e-52, 1.1078770536340681e-60]
chr14	55271798	55272287	peak_1969;490bp;127 reads;summit:55272111;p-value:[1.6869988680715336e-67, 3.693067765448209e-101, 8.526784809783526e-209]
chr14	31207384	31208455	peak_1970;1072bp;276 reads;summit:31208138;p-value:[2.8647e-296, 2.8647e-296, 2.8647e-296]
chr14	22956808	22957237	peak_1971;430bp;110 reads;summit:22956933;p-value:[6.259781438588734e-140, 3.3542721055465176e-154, 6.865715970732711e-180]
chr14	35045963	35046658	peak_1972;696bp;177 reads;summit:35046283;p-value:[7.087377098431663e-241, 3.774368206923536e-254, 1.6006787965844487e-290]
chr14	105020874	105021613	peak_1973;740bp;188 reads;summit:105021228;p-value:[2.0792156834473306e-197, 2.978165054203344e-215, 2.8647e-296]
chr14	34539470	34540060	peak_1974;591bp;150 reads;summit:34539713;p-value:[4.9719028062569054e-203, 1.036153069300577e-237, 1.0528877008975309e-245]
chr14	37168773	37169164	peak_1975;392bp;99 reads;summit:37168926;p-value:[1.857827519568347e-76, 8.716823465496916e-68, 4.239763730817807e-161]
chr14	58427318	58428046	peak_1976;729bp;184 reads;summit:58427711;p-value:[5.3477712894326314e-198, 1.9149238061186528e-249, 2.8647e-296]
chr14	90396624	90397333	peak_1977;710bp;179 reads;summit:90397012;p-value:[2.4165601225730723e-140, 5.38215062112798e-186, 3.658602098977985e-293]
chr14	76784906	76785124	peak_1978;219bp;55 reads;summit:76784998;p-value:[6.6794858210885855e-108, 9.42840668934297e-115, 3.353413167537664e-88]
chr14	102438073	102438331	peak_1979;259bp;65 reads;summit:102438230;p-value:[3.188382324719623e-113, 6.413582813002307e-110, 1.0577825560421576e-104]
chr14	103075630	103076033	peak_1980;404bp;101 reads;summit:103075864;p-value:[6.2039219931239674e-77, 1.1320586400959993e-92, 5.793172641834503e-164]
chr14	102509765	102510279	peak_1981;515bp;128 reads;summit:102509829;p-value:[5.4780775499996875e-73, 1.4949426338044852e-96, 3.7862428279090437e-208]
chr14	100068555	100068888	peak_1982;334bp;83 reads;summit:100068658;p-value:[2.447853830160581e-90, 1.9153944661256584e-101, 4.540390602651214e-134]
chr14	49633766	49634792	peak_1983;1027bp;255 reads;summit:49634404;p-value:[3.567398570668343e-223, 1.2206741490778866e-274, 2.8647e-296]
chr14	36661723	36662137	peak_1984;415bp;103 reads;summit:36661805;p-value:[2.3657355807314426e-120, 8.986348802289581e-143, 6.130739625027996e-167]
chr14	49892628	49893700	peak_1985;1073bp;266 reads;summit:49892968;p-value:[2.8647e-296, 2.8647e-296, 2.8647e-296]
chr14	73728628	73728999	peak_1986;372bp;92 reads;summit:73728886;p-value:[1.5539909100957297e-113, 2.0454700823324184e-104, 1.0714445510142146e-148]
chr14	39114129	39114569	peak_1987;441bp;109 reads;summit:39114246;p-value:[1.4950944748484112e-229, 1.8625841564930215e-205, 1.2873439617387558e-176]
chr14	96501981	96502945	peak_1988;965bp;235 reads;summit:96502321;p-value:[2.8647e-296, 2.8647e-296, 2.8647e-296]
chr14	35403813	35404265	peak_1989;453bp;110 reads;summit:35404100;p-value:[3.2889124668383087e-69, 5.643775296097212e-90, 2.019484818944171e-177]
chr14	104805374	104805684	peak_1990;311bp;75 reads;summit:104805517;p-value:[1.810742164060317e-74, 6.06325583505233e-84, 6.300764820540649e-120]
chr14	22897418	22897724	peak_1991;307bp;74 reads;summit:22897516;p-value:[3.3828210071884876e-101, 2.1106339573803628e-88, 2.8087782657349465e-118]
chr14	20469180	20469984	peak_1992;805bp;193 reads;summit:20469420;p-value:[2.706162754102643e-249, 1.2401014564043018e-85, 2.8647e-296]
chr14	20610026	20610359	peak_1993;334bp;80 reads;summit:20610181;p-value:[4.235813453542996e-73, 6.274550525271741e-38, 7.328434314341841e-128]
chr14	74763090	74763492	peak_1994;403bp;96 reads;summit:74763309;p-value:[7.131514268529818e-125, 6.215005210759295e-141, 1.0064677053095316e-153]
chr14	92108955	92109874	peak_1995;920bp;219 reads;summit:92109579;p-value:[3.3258545652846756e-154, 9.9021739274558e-212, 2.8647e-296]
chr14	23056129	23056681	peak_1996;553bp;131 reads;summit:23056313;p-value:[1.0122800689788802e-54, 4.540951308000336e-78, 2.2390503296807313e-210]
chr14	36320608	36320869	peak_1997;262bp;62 reads;summit:36320721;p-value:[1.0951556325056046e-62, 6.671252858440384e-81, 3.533124869005339e-98]
chr14	103119080	103119342	peak_1998;263bp;62 reads;summit:103119219;p-value:[8.529392611703941e-70, 1.0951556325056046e-62, 4.465199545375003e-98]
chr14	103057285	103057760	peak_1999;476bp;112 reads;summit:103057623;p-value:[3.898263745262901e-119, 2.21977334538871e-143, 3.569923521201368e-179]
chr14	55026870	55027499	peak_2000;630bp;148 reads;summit:55027111;p-value:[9.057825556062963e-288, 2.431562132990557e-293, 1.8163759399240388e-237]
chr14	44317019	44317167	peak_2001;149bp;35 reads;summit:44317087;p-value:[7.842536697689812e-61, 3.489068771655561e-65, 3.9826375325567746e-54]
chr14	101927981	101928176	peak_2002;196bp;46 reads;summit:101928073;p-value:[1.804964438605919e-64, 1.804964438605919e-64, 5.5211859266032e-72]
chr14	35122481	35122826	peak_2003;346bp;81 reads;summit:35122555;p-value:[3.615629197032762e-21, 5.18210095794749e-40, 1.0763106205157457e-128]
chr14	21476433	21477389	peak_2004;957bp;224 reads;summit:21477071;p-value:[2.8647e-296, 2.8647e-296, 2.8647e-296]
chr14	69701949	69702133	peak_2005;185bp;43 reads;summit:69702054;p-value:[1.1609910466109108e-71, 2.4817594663365584e-66, 6.219227317399086e-67]
chr14	39170273	39170783	peak_2006;511bp;118 reads;summit:39170467;p-value:[2.2150084685253668e-139, 8.941038341595283e-35, 5.917089047368951e-188]
chr14	50231507	50232061	peak_2007;555bp;128 reads;summit:50231644;p-value:[7.365176615375847e-160, 7.965355392455063e-192, 5.015437671694257e-204]
chr14	68911755	68911854	peak_2008;100bp;23 reads;summit:68911804;p-value:[1.0068581927703573e-41, 1.2591739881628984e-48, 2.1653992195922464e-34]
chr14	44897017	44897552	peak_2009;536bp;123 reads;summit:44897158;p-value:[1.2729100636563773e-155, 5.676730936838586e-190, 1.079338307161511e-195]
chr14	23280085	23280560	peak_2010;476bp;109 reads;summit:23280374;p-value:[4.8411580836506e-148, 1.438663896385584e-160, 4.9376754186024054e-173]
chr14	28766470	28766928	peak_2011;459bp;105 reads;summit:28766826;p-value:[1.3022878585072665e-66, 2.1876561632002638e-94, 1.5224849910688885e-166]
chr14	76812600	76813196	peak_2012;597bp;136 reads;summit:76812896;p-value:[1.6391889326467928e-161, 2.2174923826462045e-179, 3.267832088303906e-216]
chr14	104978340	104978599	peak_2013;260bp;59 reads;summit:104978409;p-value:[1.6670596498181684e-59, 1.818360239595212e-44, 3.1074401230320796e-92]
chr14	90399583	90399829	peak_2014;247bp;56 reads;summit:90399686;p-value:[4.558647109168972e-74, 3.3801272727614277e-44, 2.1858585039953277e-87]
chr14	31420303	31420980	peak_2015;678bp;153 reads;summit:31420602;p-value:[4.470629474050631e-196, 2.7210884636113045e-227, 6.318438779732784e-243]
chr14	90573726	90574111	peak_2016;386bp;87 reads;summit:90573970;p-value:[1.759336372457564e-116, 1.602481867043542e-111, 5.34272684877206e-137]
chr14	30621976	30622574	peak_2017;599bp;135 reads;summit:30622256;p-value:[1.2516159147334312e-169, 4.745673881681893e-198, 5.563532609727176e-214]
chr14	56992400	56992617	peak_2018;218bp;49 reads;summit:56992506;p-value:[5.968565207824481e-37, 9.865012042676885e-50, 6.048065131750332e-76]
chr14	90803723	90804261	peak_2019;539bp;121 reads;summit:90803949;p-value:[8.770327030810283e-77, 8.911571563959184e-103, 2.5129555452990416e-191]
chr14	22588987	22590026	peak_2020;1040bp;233 reads;summit:22589240;p-value:[2.8647e-296, 2.8647e-296, 2.8647e-296]
chr14	100025177	100025444	peak_2021;268bp;60 reads;summit:100025356;p-value:[8.786019074833953e-88, 5.089251118337749e-70, 1.7079672079191056e-93]
chr14	104800212	104800683	peak_2022;472bp;104 reads;summit:104800419;p-value:[3.241686743946767e-76, 1.533196054438367e-71, 2.9575194026690596e-163]
chr14	96917225	96917862	peak_2023;638bp;140 reads;summit:96917513;p-value:[4.452688977886788e-232, 1.5213014055254324e-217, 2.1723336961562216e-220]
chr14	73752990	73754083	peak_2024;1094bp;240 reads;summit:73753652;p-value:[9.22787620461092e-118, 1.4941081238757056e-98, 2.8647e-296]
chr14	90256447	90256793	peak_2025;347bp;76 reads;summit:90256511;p-value:[1.1586951658141099e-124, 1.2854774253049547e-119, 2.0655278577858716e-118]
chr14	60165175	60165554	peak_2026;380bp;83 reads;summit:60165410;p-value:[5.0599886420971006e-95, 2.44842565060592e-109, 1.8486837959109738e-129]
chr14	39145520	39145748	peak_2027;229bp;50 reads;summit:39145633;p-value:[5.1243080694435924e-76, 5.815204817503656e-91, 6.3235002549327e-77]
chr14	77457415	77457932	peak_2028;518bp;113 reads;summit:77457708;p-value:[3.5068114941731597e-100, 1.902238071532813e-130, 4.071693242510616e-177]
chr14	60249634	60249876	peak_2029;243bp;53 reads;summit:60249815;p-value:[1.0115305071209602e-09, 1.3769102751143792e-19, 1.1171306407516507e-81]
chr14	60980839	60981469	peak_2030;631bp;137 reads;summit:60981166;p-value:[3.072086015555159e-175, 1.7171091691847954e-207, 5.484384502644491e-215]
chr14	105414950	105415305	peak_2031;356bp;77 reads;summit:105415064;p-value:[7.54566839311886e-104, 1.2557977973427767e-97, 1.3734305526791122e-119]
chr14	22715155	22715710	peak_2032;556bp;120 reads;summit:22715375;p-value:[7.440083549036091e-136, 7.862096744167795e-164, 1.0805103907959859e-187]
chr14	20663004	20663449	peak_2033;446bp;96 reads;summit:20663226;p-value:[1.5605300041844807e-122, 7.131514268529818e-125, 1.5523190511962874e-149]
chr14	21437111	21437639	peak_2034;529bp;113 reads;summit:21437339;p-value:[2.0104313129594452e-198, 2.2970173021959713e-161, 4.27654027298262e-176]
chr14	60485548	60486257	peak_2035;710bp;151 reads;summit:60486036;p-value:[9.117287113980607e-250, 6.745455690326435e-285, 7.221053729347177e-236]
chr14	35366773	35367596	peak_2036;824bp;175 reads;summit:35367146;p-value:[3.3971926180161208e-127, 4.946621166507752e-171, 1.218993606131272e-273]
chr14	100076162	100076451	peak_2037;290bp;61 reads;summit:100076360;p-value:[1.0080430597473717e-89, 1.8199021211842998e-62, 1.84666055055199e-93]
chr14	45083976	45084358	peak_2038;383bp;80 reads;summit:45084080;p-value:[1.7872235195258262e-95, 6.592306496103546e-108, 3.777540598559972e-123]
chr14	21092583	21092764	peak_2039;182bp;38 reads;summit:21092668;p-value:[2.802829588724586e-56, 1.1336010505097597e-49, 4.465988011011736e-57]
chr14	69580077	69580533	peak_2040;457bp;95 reads;summit:69580235;p-value:[5.1196869847608735e-149, 2.457013407889587e-162, 1.5794647578937554e-146]
chr14	77320263	77320634	peak_2041;372bp;77 reads;summit:77320424;p-value:[6.4748512242541e-05, 5.51835715493088e-20, 3.922900656121962e-118]
chr14	56199209	56199431	peak_2042;223bp;46 reads;summit:56199293;p-value:[3.440166258893909e-78, 3.934432760159992e-75, 1.9781553687938824e-69]
chr14	102316864	102317378	peak_2043;515bp;106 reads;summit:102317080;p-value:[4.762072844025962e-61, 5.236342838420903e-81, 2.4479627452524373e-163]
chr14	55807066	55807382	peak_2044;317bp;65 reads;summit:55807215;p-value:[3.188382324719623e-113, 2.6626895702548744e-121, 4.751679136121282e-99]
chr14	60724267	60724477	peak_2045;211bp;43 reads;summit:60724346;p-value:[4.3707730609467975e-36, 9.990138584681657e-43, 1.684245592106311e-64]
chr14	55383870	55384071	peak_2046;202bp;41 reads;summit:55384007;p-value:[2.3304835145146422e-67, 4.578062555826758e-37, 2.660774081836303e-61]
chr14	50003227	50003724	peak_2047;498bp;101 reads;summit:50003417;p-value:[2.410341123438808e-109, 1.8928121591613252e-115, 7.144314461155283e-155]
chr14	102046284	102046821	peak_2048;538bp;109 reads;summit:102046536;p-value:[7.31312437990349e-143, 2.4922406995512037e-139, 2.7151342306686736e-167]
chr14	72962745	72963369	peak_2049;625bp;126 reads;summit:72962981;p-value:[3.5013330496992103e-112, 1.205863046547485e-137, 1.6522296495209314e-193]
chr14	34078173	34078516	peak_2050;344bp;69 reads;summit:34078335;p-value:[4.8001988187756e-98, 1.1840258085619953e-112, 1.1809979352075474e-104]
chr14	20625203	20625736	peak_2051;534bp;107 reads;summit:20625418;p-value:[1.823922478944519e-98, 5.942034829858463e-113, 1.143940696823078e-163]
chr14	105075376	105075695	peak_2052;320bp;64 reads;summit:105075515;p-value:[5.8151269167266944e-67, 5.411153874844713e-73, 8.454839149744676e-97]
chr14	104158862	104159266	peak_2053;405bp;81 reads;summit:104159037;p-value:[5.160889235014531e-82, 7.814016631773357e-92, 3.2935106407518064e-123]
chr14	104700807	104701212	peak_2054;406bp;81 reads;summit:104700906;p-value:[1.4478443923726537e-67, 1.897377234296033e-76, 4.0134060204665094e-123]
chr14	50311887	50312845	peak_2055;959bp;191 reads;summit:50312253;p-value:[4.389801090861121e-286, 5.016327579388969e-216, 1.3189811918440934e-293]
chr14	31937814	31938029	peak_2056;216bp;43 reads;summit:31937935;p-value:[1.1609910466109108e-71, 4.800135906803539e-75, 4.563839831911828e-64]
chr14	61750944	61751368	peak_2057;425bp;84 reads;summit:61751139;p-value:[1.2152063650364777e-108, 4.079896362907755e-111, 1.929884990878012e-127]
chr14	102551072	102551496	peak_2058;425bp;84 reads;summit:102551289;p-value:[1.6355630019183152e-41, 7.380838883101297e-61, 1.929884990878012e-127]
chr14	81427790	81428042	peak_2059;253bp;50 reads;summit:81427838;p-value:[6.796732118296578e-18, 1.1166898512937902e-30, 8.786685717129152e-75]
chr14	24679041	24679162	peak_2060;122bp;24 reads;summit:24679101;p-value:[1.7692082071841504e-20, 1.7692082071841504e-20, 2.1350274820798734e-34]
chr14	105090571	105090753	peak_2061;183bp;36 reads;summit:105090690;p-value:[2.911655220041501e-38, 9.695319697525859e-41, 5.262679278343574e-53]
chr14	21383775	21384622	peak_2062;848bp;166 reads;summit:21384334;p-value:[9.467039271622518e-212, 9.027465352289685e-249, 1.2602419363360477e-253]
chr14	100621868	100622139	peak_2063;272bp;53 reads;summit:100622062;p-value:[2.0471425267617563e-60, 2.51174465839451e-66, 4.142427997210423e-79]
chr14	102508492	102508692	peak_2064;201bp;39 reads;summit:102508592;p-value:[9.982670178350278e-25, 1.6350906784278065e-13, 2.0166429297826169e-57]
chr14	39432136	39433090	peak_2065;955bp;185 reads;summit:39432511;p-value:[3.8961232628114774e-286, 2.8647e-296, 4.21041344798142e-282]
chr14	92106281	92106906	peak_2066;626bp;121 reads;summit:92106707;p-value:[1.8449362626401867e-39, 4.3782689389314633e-69, 1.5311200373094733e-183]
chr14	99572438	99572707	peak_2067;270bp;52 reads;summit:99572598;p-value:[1.7148706149712044e-62, 1.6030687148742874e-63, 2.6386418236650035e-77]
chr14	23589072	23589420	peak_2068;349bp;67 reads;summit:23589220;p-value:[1.1534367341460912e-117, 2.8192698302243635e-131, 2.782682816478399e-100]
chr14	58749218	58749489	peak_2069;272bp;52 reads;summit:58749340;p-value:[5.736706295540934e-76, 4.8654405769705363e-85, 3.857130676821636e-77]
chr14	23146377	23146963	peak_2070;587bp;112 reads;summit:23146738;p-value:[1.7306238323597784e-159, 2.1092365980513848e-174, 4.447838022367915e-169]
chr14	102591889	102592774	peak_2071;886bp;169 reads;summit:102592536;p-value:[8.304902120384516e-128, 1.3119517439807324e-159, 2.264978966723171e-256]
chr14	23057420	23058479	peak_2072;1060bp;202 reads;summit:23057572;p-value:[6.830288901859257e-119, 1.6709990558925545e-154, 2.8647e-296]
chr14	95544619	95544897	peak_2073;279bp;53 reads;summit:95544832;p-value:[2.51174465839451e-66, 1.0409738645854598e-68, 1.5699355005414305e-78]
chr14	104976216	104976458	peak_2074;243bp;46 reads;summit:104976310;p-value:[3.93410704699177e-44, 1.916211999816849e-29, 9.870422891597583e-68]
chr14	23078798	23078982	peak_2075;185bp;35 reads;summit:23078870;p-value:[5.3185708916856405e-42, 4.962736689957069e-47, 7.20866623101173e-51]
chr14	99628943	99629080	peak_2076;138bp;26 reads;summit:99628986;p-value:[6.800921986631254e-29, 3.399382958515088e-27, 5.104441296547674e-37]
chr14	103528986	103529322	peak_2077;337bp;63 reads;summit:103529078;p-value:[1.0311926416527076e-46, 2.3298261676900288e-54, 2.034450128120452e-93]
chr14	99522544	99522752	peak_2078;209bp;39 reads;summit:99522617;p-value:[1.0698859877858273e-46, 7.526058995990588e-44, 9.09074580273719e-57]
chr14	104640077	104640237	peak_2079;161bp;30 reads;summit:104640157;p-value:[6.749749706711757e-25, 1.916957267911205e-30, 5.249709507937869e-43]
chr14	20632962	20633487	peak_2080;526bp;98 reads;summit:20633176;p-value:[3.61975354357205e-72, 2.837763989270564e-97, 1.2674921721894587e-146]
chr14	102362703	102363078	peak_2081;376bp;70 reads;summit:102362983;p-value:[6.057863438461457e-81, 2.556284003939225e-91, 5.751943721461067e-104]
chr14	100240103	100240732	peak_2082;630bp;117 reads;summit:100240169;p-value:[6.02044734011154e-29, 1.5972692416066617e-53, 2.2139627889973025e-175]
chr14	102552090	102552510	peak_2083;421bp;78 reads;summit:102552247;p-value:[9.810432846496723e-37, 5.419778316578112e-54, 5.501325788306959e-116]
chr14	23071346	23071767	peak_2084;422bp;78 reads;summit:23071627;p-value:[3.12657135348886e-98, 7.429308270589802e-75, 6.605986570925319e-116]
chr14	103730719	103731054	peak_2085;336bp;62 reads;summit:103730900;p-value:[3.212405139364511e-59, 1.0951556325056046e-62, 1.514695744012263e-91]
chr14	23295090	23295203	peak_2086;114bp;21 reads;summit:23295153;p-value:[9.715627363560576e-31, 9.715627363560576e-31, 3.8135153158870344e-29]
chr14	104985628	104985942	peak_2087;315bp;58 reads;summit:104985753;p-value:[1.0173444810779765e-55, 2.9076781092204333e-64, 2.0510775459282637e-85]
chr14	64879875	64880163	peak_2088;289bp;53 reads;summit:64880016;p-value:[5.288215224481086e-29, 1.2523978440898495e-42, 9.94316695668744e-78]
chr14	74945291	74946621	peak_2089;1331bp;244 reads;summit:74946129;p-value:[1.008865697304829e-272, 9.353172757931471e-284, 2.8647e-296]
chr14	100417513	100417829	peak_2090;317bp;58 reads;summit:100417649;p-value:[2.885778640986986e-115, 3.107669331194326e-101, 2.9486301257850475e-85]
chr14	105352284	105352491	peak_2091;208bp;38 reads;summit:105352406;p-value:[2.067938921656294e-41, 4.716228376456634e-46, 6.770010475079468e-55]
chr14	101964281	101964658	peak_2092;378bp;69 reads;summit:101964401;p-value:[2.057684054329797e-48, 2.7594600145519707e-59, 7.348363191215258e-102]
chr14	103500306	103500453	peak_2093;148bp;27 reads;summit:103500355;p-value:[2.9117883541166622e-43, 1.1476165446901478e-40, 3.5371189070185275e-38]
chr14	23469262	23469796	peak_2094;535bp;97 reads;summit:23469580;p-value:[1.4046027556983504e-163, 4.3864864446241256e-182, 5.741872988169311e-144]
chr14	23120777	23121118	peak_2095;342bp;62 reads;summit:23121000;p-value:[3.4027918869140325e-82, 2.209940829050463e-72, 4.482726508229849e-91]
chr14	104826430	104826705	peak_2096;276bp;50 reads;summit:104826617;p-value:[1.262611495322828e-35, 2.4046107906120084e-49, 6.497707415504744e-73]
chr14	104933412	104933627	peak_2097;216bp;39 reads;summit:104933560;p-value:[1.0698859877858273e-46, 1.743321409394611e-51, 3.23883146618927e-56]
chr14	101073338	101073581	peak_2098;244bp;44 reads;summit:101073460;p-value:[2.2556853691274327e-68, 3.826147717004558e-66, 9.447625171995335e-64]
chr14	20683109	20683657	peak_2099;549bp;99 reads;summit:20683364;p-value:[3.936951842340121e-40, 8.10509308527611e-65, 9.298426077926367e-147]
chr14	89000587	89000880	peak_2100;294bp;53 reads;summit:89000740;p-value:[6.493008541258527e-78, 4.5546725927515496e-82, 2.442798339320066e-77]
chr14	54440893	54441525	peak_2101;633bp;114 reads;summit:54441384;p-value:[3.2217065019083387e-149, 1.9884083152640663e-142, 2.574904245342434e-169]
chr14	92039941	92040446	peak_2102;506bp;91 reads;summit:92040144;p-value:[1.8007360224540608e-104, 2.561020815095906e-117, 1.3813020849253846e-134]
chr14	64764912	64765056	peak_2103;145bp;26 reads;summit:64764973;p-value:[1.9302129975935823e-24, 8.892789805554545e-22, 1.8219440698587193e-36]
chr14	59483808	59484768	peak_2104;961bp;172 reads;summit:59484423;p-value:[1.5715234808547393e-215, 1.1873634057972833e-249, 2.90207438413911e-256]
chr14	24688105	24688294	peak_2105;190bp;34 reads;summit:24688175;p-value:[1.3726629209029773e-58, 8.142133487246412e-63, 1.597611063032074e-48]
chr14	68620161	68620514	peak_2106;354bp;63 reads;summit:68620347;p-value:[1.09454163130908e-127, 1.3279717388552449e-121, 4.362744120041751e-92]
chr14	55107943	55108195	peak_2107;253bp;45 reads;summit:55108039;p-value:[2.293139684029554e-46, 7.705479025103873e-52, 5.371016597630198e-65]
chr14	23237734	23238144	peak_2108;411bp;73 reads;summit:23237867;p-value:[1.2047918695390928e-105, 2.263394566699561e-118, 4.634270393024529e-107]
chr14	69152994	69153404	peak_2109;411bp;73 reads;summit:69153167;p-value:[2.0393922529132653e-42, 7.228810381323901e-58, 4.634270393024529e-107]
chr14	34462049	34462591	peak_2110;543bp;96 reads;summit:34462450;p-value:[3.3649342544158407e-91, 2.8498623740481085e-105, 2.0340551845316138e-141]
chr14	71751317	71751582	peak_2111;266bp;47 reads;summit:71751449;p-value:[1.8020479903621925e-52, 4.1615631520622725e-56, 7.1450484883373155e-68]
chr14	103520683	103521793	peak_2112;1111bp;195 reads;summit:103521283;p-value:[6.478529803979291e-73, 5.453920044555264e-96, 3.206417710903705e-289]
chr14	32484136	32484255	peak_2113;120bp;21 reads;summit:32484183;p-value:[0.0005881814761944879, 9.588693243252014e-08, 1.1064356815007254e-28]
chr14	77707979	77708138	peak_2114;160bp;28 reads;summit:77708080;p-value:[3.579854964316054e-26, 2.1602295303275334e-34, 3.387461048850535e-39]
chr14	33950787	33951250	peak_2115;464bp;81 reads;summit:33951130;p-value:[1.7320137346052686e-77, 3.4772759507105842e-96, 1.7733242904953288e-118]
chr14	69191351	69191574	peak_2116;224bp;39 reads;summit:69191478;p-value:[1.703831078458698e-27, 1.0991047814408222e-38, 1.3160624429378019e-55]
chr14	67816374	67816965	peak_2117;592bp;103 reads;summit:67816628;p-value:[5.371762427701489e-124, 1.4207625467907958e-138, 3.298848308931982e-151]
chr14	101678050	101678325	peak_2118;276bp;48 reads;summit:101678198;p-value:[5.032012582918985e-47, 6.08126244725714e-60, 4.772449817229178e-69]
chr14	57268302	57269037	peak_2119;736bp;128 reads;summit:57268846;p-value:[6.873259590437358e-134, 8.026450595044101e-159, 1.6901488580511792e-188]
chr14	105398157	105398611	peak_2120;455bp;79 reads;summit:105398515;p-value:[1.6282955610204277e-56, 9.68731861715987e-72, 2.6420747314681605e-115]
chr14	73771774	73772218	peak_2121;445bp;77 reads;summit:73772123;p-value:[1.626220333679588e-96, 1.2557977973427767e-97, 3.311493484738408e-112]
chr14	104768593	104769159	peak_2122;567bp;98 reads;summit:104768713;p-value:[3.0941296167950902e-77, 2.1292636304186824e-86, 1.822189110975518e-143]
chr14	105480743	105481306	peak_2123;564bp;97 reads;summit:105481047;p-value:[1.7043602025165353e-57, 7.538006109052211e-64, 9.051501193178322e-142]
chr14	64338283	64339190	peak_2124;908bp;156 reads;summit:64338917;p-value:[3.8332959565794095e-211, 1.775768831690322e-229, 1.851111320713287e-229]
[truncated: 23,910 more rows]
