# Supplementary material for: Hi-TrAC reveals division of labor of transcription factors in organizing chromatin loops
Source: Nat Commun. 2022 Nov 5;13:6679. doi: 10.1038/s41467-022-34276-8 (PMC9637178; doi:10.1038/s41467-022-34276-8)
Supplement: Supplementary file 10 — Supplementary Data 8 [file 41467_2022_34276_MOESM10_ESM.xlsx]

## Sheet: Hi-C reads
	0_Total_pairs_processed	1_Unmapped_pairs	2_Low_qual_pairs	3_Unique_paired_alignments	4_Multiple_pairs_alignments	5_Pairs_with_singleton	6_Low_qual_singleton	7_Unique_singleton_alignments	8_Multiple_singleton_alignments	9_Reported_pairs	10_valid_interaction	11_valid_interaction_rmdup	12_trans_interaction	13_cis_interaction	14_cis_shortRange (<20kb)	15_cis_longRange
shControl_rep1	351397989	1681087	146455920	186730605	0	16530377	0	0	0	186730605	170718503	109431416	18192927	91238489	22511363	68727126
shControl_rep2	246576044	1110399	102767415	131277391	0	11420839	0	0	0	131277391	119974590	77576127	12916451	64659676	15953705	48705971
shCTCF_rep1	117855490	581525	48939183	63253146	0	5081636	0	0	0	63253146	56400031	42375176	6904035	35471141	7633631	27837510
shCTCF_rep2	111214502	611187	46812213	58963813	0	4827289	0	0	0	58963813	52418043	40448861	6603154	33845707	7294985	26550722
shCTCFshRAD21_rep1	92586605	526963	37858009	50148896	0	4052737	0	0	0	50148896	43801017	35138318	8020657	27117661	6356261	20761400
shCTCFshRAD21_rep2	59623236	348071	25498060	31468417	0	2308688	0	0	0	31468417	27099934	21494749	4942003	16552746	3921799	12630947
shHCFC1shZNF143_rep1	96706817	419780	42477178	50038148	0	3771711	0	0	0	50038148	46033701	29780616	5688276	24092340	5043646	19048694
shHCFC1shZNF143_rep2	263544427	1266926	113546290	138210839	0	10520372	0	0	0	138210839	127722666	67255187	12922629	54332558	11303844	43028714
