# Supplementary material for: Hi-TrAC reveals division of labor of transcription factors in organizing chromatin loops
Source: Nat Commun. 2022 Nov 5;13:6679. doi: 10.1038/s41467-022-34276-8 (PMC9637178; doi:10.1038/s41467-022-34276-8)
Supplement: Supplementary file 11 — Supplementary Data 9 [file 41467_2022_34276_MOESM11_ESM.xlsx]

## Sheet: Gene expression
gene	Control_rep1	Control_rep2	CTCF_KD_rep1	CTCF_KD_rep2	RAD21_KD_rep1	RAD21_KD_rep2	CTCF_RAD21_KD_rep1	CTCF_RAD21_KD_rep2	HCFC1_KD_rep1	HCFC1_KD_rep2	ZNF143_KD_rep1	ZNF143_KD_rep2	ZNF143_HCFC1_KD_rep1	ZNF143_HCFC1_KD_rep2
ENSG00000000003.14|TSPAN6|chrX:100627108-100637104	0.84685	1.25352	0.82536	0.578802	0.623597	0.954124	1.23612	0.984229	0.542705	0.80298	0.721381	0.387457	1.2615	1.24977
ENSG00000000419.12|DPM1|chr20:50888915-50958555	32.8459	35.2214	30.7309	37.9958	40.1973	35.1786	41.1363	42.2675	28.0931	28.2485	42.8385	41.9456	39.7196	44.0323
ENSG00000000457.14|SCYL3|chr1:169792528-169893959	3.15616	3.72223	4.2774	5.17854	5.87337	4.17496	5.70746	5.30585	4.38727	3.737	3.30322	3.01212	4.14028	3.65873
ENSG00000000460.17|C1orf112|chr1:169792528-169893959	18.0136	18.5981	12.7699	14.605	9.38366	9.82157	10.5365	10.6956	20.0407	19.5377	28.6153	28.7318	29.2416	30.3692
ENSG00000000938.13|FGR|chr1:27612063-27635185	0	0	0	0	0	0	0.0616523	0	0	0	0	0	0	0
ENSG00000000971.15|CFH|chr1:196651877-196747504	6.0188	5.99523	12.3614	17.4278	95.3934	104.014	124.609	107.388	12.3317	14.544	14.2352	17.9547	13.6169	17.9833
ENSG00000001036.13|FUCA2|chr6:143450804-143511690	96.1999	92.4795	61.8678	62.5754	183.103	185.499	167.051	165.984	80.427	88.6362	70.9415	71.5805	88.362	92.3938
ENSG00000001084.12|GCLC|chr6:53497340-53548206	3.05315	4.35024	1.4325	2.17344	6.43879	5.75572	2.4698	2.7247	4.60441	4.97367	3.98435	4.74643	4.17379	5.41781
ENSG00000001167.14|NFYA|chr6:41064771-41099976	7.79783	7.04705	6.93488	4.937	10.972	12.5373	8.04592	7.64528	8.48833	8.7068	7.07542	10.874	9.76737	8.9382
ENSG00000001460.18|STPG1|chr1:24307555-24415097	2.43583	3.2378	2.94214	2.38835	2.1797	3.15776	2.55797	4.73562	1.56855	0.507746	2.83186	4.06497	1.67613	2.03761
ENSG00000001461.17|NIPAL3|chr1:24415801-24472976	13.3063	13.8367	10.7595	12.1132	8.13623	13.4706	10.3849	12.3008	5.2281	8.71456	8.80526	11.9881	9.58332	6.181
ENSG00000001497.16|LAS1L|chrX:65512581-65534756	83.145	83.5161	61.4188	67.1364	40.1883	39.1291	37.8767	40.5879	71.6681	68.0986	78.365	84.7671	74.4087	75.9837
ENSG00000001617.12|SEMA3F|chr3:50088907-50189075	0.117423	0	0	0.0625796	0.0616156	0.149852	0.0776595	0.0136759	0.0242447	0	0.102636	0.0153534	0	0
ENSG00000001629.10|ANKIB1|chr7:92112152-92401383	1.50474	1.69535	1.97152	1.89782	2.43463	3.53234	2.51555	2.20311	1.54906	1.94328	1.88677	1.67461	2.16837	2.13551
ENSG00000001630.17|CYP51A1|chr7:92112152-92401383	28.0381	30.4704	28.4026	30.9721	28.4627	28.9953	25.9935	29.8971	22.8578	20.6223	19.0346	14.9932	23.7637	22.5577
ENSG00000001631.15|KRIT1|chr7:92112152-92401383	3.70925	4.86212	5.65712	4.94152	6.65868	8.40442	6.94283	5.58785	7.8153	4.7877	6.46789	6.93806	5.85499	7.55341
ENSG00000002016.17|RAD52|chr12:912076-991190	2.14249	2.41069	3.31027	3.93172	5.03938	4.32987	3.28483	2.88169	2.00661	4.07639	2.43464	2.96198	2.01165	1.94129
ENSG00000002079.14|MYH16|chr7:99238828-99325826	5.77e-11	0	0	0	0	3.57e-28	0	0	0	0	0	0	0	0
ENSG00000002330.13|BAD|chr11:64269829-64289500	45.8185	45.7466	41.1865	47.9668	53.8437	53.9554	36.8112	41.0839	17.872	21.3697	34.3367	38.7207	31.9418	32.4521
ENSG00000002549.12|LAP3|chr4:17577191-17614585	56.8157	54.4896	42.7059	50.9689	31.5317	29.3062	34.7254	34.7224	26.976	26.0957	43.2839	51.3309	27.7791	24.8957
ENSG00000002726.20|AOC1|chr7:150824626-150861504	0	0	0	0	0.0184636	0	0	0	0	0	0	0	0	0
ENSG00000002745.13|WNT16|chr7:121325366-121341104	0	0	0.0596998	0.024038	0	0	0	0	0	0	0.160395	0	0.0326034	0.0511321
ENSG00000002746.15|HECW1|chr7:42954134-43566001	0	0	0	0	0.00917859	0	0	0	0	0	1.85e-07	0	0.0282545	0
ENSG00000002822.15|MAD1L1|chr7:1815793-2242215	38.166	33.955	45.3976	46.7076	29.4293	31.4923	27.2215	30.5543	39.462	37.742	26.3578	36.9785	27.8448	21.6091
ENSG00000002834.18|LASP1|chr17:38869858-38921770	46.0135	43.0862	51.9578	52.3417	52.0395	53.4932	50.2809	50.9837	43.4184	40.5411	30.4057	31.4853	42.9433	44.5798
ENSG00000002919.14|SNX11|chr17:48107548-48123074	20.0171	18.1568	17.3347	20.832	18.6975	17.578	23.229	21.0117	19.0247	21.8267	11.6861	14.7005	14.0408	14.96
ENSG00000003056.8|M6PR|chr12:8697921-8949761	38.2718	38.9729	44.1969	47.9433	105.29	100.764	110.431	93.9315	66.6079	65.1223	32.9222	31.4382	46.1392	45.5372
ENSG00000003096.14|KLHL13|chrX:117897812-118117340	1.42271	1.36953	1.34379	1.60607	1.73763	1.11445	0.845225	0.759094	1.46129	1.62699	1.12529	1.36468	0.552421	1.35491
ENSG00000003137.8|CYP26B1|chr2:72129237-72148038	0	0	0.00841882	0	0	0.0549461	0	0	0	0	0	0	0	0
ENSG00000003147.19|ICA1|chr7:8113183-8344516	14.0075	14.3189	17.9917	18.9155	17.2657	16.7386	13.1667	16.3075	14.044	18.6889	10.9256	14.3533	15.655	13.3956
ENSG00000003249.13|DBNDD1|chr16:90004864-90047773	9.77648	9.38475	11.7817	7.97981	13.2031	8.76195	7.79344	4.59846	6.48886	6.95704	3.51763	3.75521	4.52321	2.89336
ENSG00000003393.15|ALS2|chr2:201700266-201780956	7.06699	5.48018	7.4733	7.64528	9.16289	9.03828	8.34316	7.12195	6.69561	5.93341	7.48387	6.01385	7.74251	6.70143
ENSG00000003400.14|CASP10|chr2:201182880-201229406	8.75958	7.39421	16.1282	19.8656	13.1062	15.626	20.337	17.5416	7.14245	10.6867	8.25524	7.38014	8.85618	10.6252
ENSG00000003402.20|CFLAR|chr2:201116153-201176687	25.0072	27.2262	26.6177	24.6704	59.7779	58.38	35.9867	33.1448	42.6954	43.0015	33.9883	34.5615	29.5355	32.8063
ENSG00000003436.16|TFPI|chr2:187001875-187554438	17.8139	20.3874	24.9584	27.5746	209.297	218.258	177.887	164.942	50.9629	56.0152	21.0665	25.656	42.0875	50.8427
ENSG00000003509.16|NDUFAF7|chr2:37231657-37249160	10.0623	10.0625	12.8634	12.3105	10.9669	10.1661	11.1128	11.9043	8.9084	12.1411	10.8028	11.5271	8.97854	10.4055
ENSG00000003756.16|RBM5|chr3:50088907-50189075	28.6697	26.9914	33.9308	37.3322	44.5553	37.4442	45.1161	51.6364	40.9477	51.9834	27.7261	27.0506	40.9834	42.227
ENSG00000003987.14|MTMR7|chr8:17246957-17413351	0.0870637	0.0411136	0.212277	0.168978	0.166869	0.13207	0.382363	0.144656	0.015165	0.139087	0.131181	0.0930363	0.160553	0.0487664
ENSG00000003989.17|SLC7A2|chr8:17497087-17570573	0	0	0	0	0	0	0	0	0	0.0854461	0	0	0	0.0519355
ENSG00000004059.11|ARF5|chr7:127588410-127591700	280.326	305.003	323.772	365.17	274.556	272.164	267.778	277.052	189.847	189.896	253.644	286.642	189.824	188.854
ENSG00000004139.14|SARM1|chr17:28357646-28406796	0.0948742	0.0433996	0.0888142	0.0270043	0.0211366	3.99e-137	0.00576053	0.0401666	0.186353	0.00456042	0.0165631	8.28e-67	0.0240862	9.2e-115
ENSG00000004142.12|POLDIP2|chr17:28335601-28357527	102.735	105.357	88.5767	99.5318	78.0955	77.2233	77.1094	72.8322	71.7565	65.9472	80.8978	94.8887	49.8671	42.121
ENSG00000004399.12|PLXND1|chr3:129555174-129606818	5.42198	5.44033	4.13446	5.1177	6.38041	5.57353	3.98267	3.90258	5.71709	4.19784	3.08304	3.72353	2.88615	4.9976
ENSG00000004455.16|AK2|chr1:32986951-33036992	440.421	441.868	287.03	283.622	177.029	175.484	161.17	186.933	260.063	247.995	342.729	315.454	326.884	300.179
ENSG00000004478.8|FKBP4|chr12:2053297-2825076	59.9075	60.2513	38.4852	40.0299	22.5718	19.9085	20.0429	24.8477	49.27	52.1207	32.6339	35.0879	44.071	45.9972
ENSG00000004487.16|KDM1A|chr1:23019442-23177808	11.5869	11.8058	12.8406	10.1565	10.1037	9.58263	9.01381	10.1155	11.4552	13.8108	12.5774	13.0802	10.3488	9.4996
ENSG00000004534.15|RBM6|chr3:49940006-50077249	32.6012	30.0083	27.4178	25.6152	25.6952	27.4245	26.1306	29.6389	34.3567	33.6478	26.6182	21.3312	24.9857	21.5153
ENSG00000004660.14|CAMKK1|chr17:3860314-3893044	0.713639	0.516932	0.223306	0.22548	0.381571	0.101562	0.161922	0.0180941	0.35112	0.293079	0.0103944	0.322213	0.0949243	0.262818
ENSG00000004700.16|RECQL|chr12:21437654-21501635	5.71239	5.95616	3.69196	4.22066	4.39569	3.4013	5.89957	4.44353	4.44445	4.58725	9.13213	9.97989	6.25546	7.01729
ENSG00000004766.17|VPS50|chr7:93232339-93361123	2.56796	3.16321	3.30629	3.41444	4.34666	2.89947	4.88641	3.30655	2.81206	2.68302	3.65713	3.40773	0.707939	0.596452
ENSG00000004776.13|HSPB6|chr19:35754565-35757029	0.0868455	0	0	0	0	2.31e-07	0	0	0	0	0	0	0	0
ENSG00000004777.18|ARHGAP33|chr19:35775514-35797902	1.43606	1.33932	0.764112	1.52976	0.829575	1.12814	0.659292	0.881635	1.43571	2.43275	2.19982	2.10821	2.46178	2.6249
ENSG00000004779.10|NDUFAB1|chr16:23581013-23596316	276.203	281.458	243.917	245.129	214.292	209.848	206.366	215.911	231.822	213.082	235.42	268.292	218.078	234.106
ENSG00000004799.8|PDK4|chr7:95583498-95596516	0	0	0.0188979	0	0.135789	0	0.295466	0.0971631	0	0	0	0	0	0
ENSG00000004838.14|ZMYND10|chr3:50341105-50345732	0.92341	0.713457	0.50063	0.750346	0.628833	0.223878	0.344957	0.886476	5.69e-09	0.266107	0.547691	0.0863305	0.167298	0.469761
ENSG00000004846.16|ABCB5|chr7:20615206-20757009	0	0	0	0	0.0154438	0	0	0	0	0.0127508	0	0	0.0128439	0.0139076
ENSG00000004848.8|ARX|chrX:25003693-25015965	0.0369197	0	0.0237436	0.0131453	0.403436	0	0.235182	0.106783	0	0	0.0127268	0.188394	0	0
ENSG00000004864.13|SLC25A13|chr7:96120219-96322147	14.0287	14.7218	15.6578	16.9283	11.2803	9.13526	10.8227	10.5918	20.8902	20.4231	11.4733	12.5861	14.1751	13.821
ENSG00000004866.20|ST7|chr7:116952445-117230103	15.694	13.1589	13.7747	13.6554	14.4226	19.971	20.9253	21.2788	24.9273	21.6066	12.5753	15.6881	17.9992	19.3609
ENSG00000004897.12|CDC27|chr17:47117702-47189295	19.7885	18.7233	18.5512	16.0244	12.983	12.036	14.6469	14.6241	21.6595	25.6199	26.5025	24.8254	22.4718	27.7751
ENSG00000004939.15|SLC4A1|chr17:44248389-44268135	0.328171	0.275822	0.808933	0.998187	16.1285	14.6403	10.8088	9.66721	0.0402317	0.0293018	0.0582272	0.0196224	0.169721	0.0239996
ENSG00000004948.14|CALCR|chr7:93424486-93574730	0.0150232	0	0	0.0294553	0	0.136018	0.201403	0.248341	0	0	0.0517435	0.153327	0	0
ENSG00000004961.15|HCCS|chrX:11111300-11123086	53.3052	58.6568	53.3905	58.6104	43.0109	45.1469	38.3937	40.1829	40.9509	45.879	45.2705	43.609	42.0567	44.7806
ENSG00000004975.12|DVL2|chr17:7225341-7234517	20.7902	21.8762	19.1845	18.819	15.9551	22.3448	16.8705	19.0694	20.7736	22.5695	23.1678	26.0555	26.4346	24.6132
ENSG00000005001.10|PRSS22|chr16:2852729-2859726	0	0	0.0523999	0	0	0	0	0	0	0	0.0564441	0	0	0
ENSG00000005007.12|UPF1|chr19:18831937-18868236	2.6143	2.00586	2.54544	2.86497	2.88248	2.5147	4.32196	3.42818	3.82495	2.79378	1.77322	2.97339	3.16489	3.43676
ENSG00000005020.13|SKAP2|chr7:26667067-26864590	4.12851	3.38502	3.5104	3.42087	8.07389	6.69574	7.07778	6.83131	3.47584	4.35477	4.37494	4.74662	4.59062	4.21468
ENSG00000005022.6|SLC25A5|chrX:119466033-119471396	405.506	437.935	280.586	293.051	215.2	214.508	154.306	187.098	239.425	237.675	403.218	448.981	285.481	304.49
ENSG00000005059.16|MCUB|chr4:109560245-109703583	17.1074	19.2106	13.7953	12.3862	15.4891	18.9111	17.8615	15.8395	13.6484	15.6597	17.8341	22.3418	14.7725	16.2573
ENSG00000005073.5|HOXA11|chr7:27181514-27193448	2.63647	4.66045	4.32122	2.46666	4.38163	3.26895	4.13913	2.48658	6.72112	7.35454	3.1174	4.10234	2.78622	2.62758
ENSG00000005075.15|POLR2J|chr7:102464983-102478907	76.9481	71.8405	65.6726	63.8212	66.2631	64.7498	59.7718	60.0696	54.3537	45.1879	72.6431	77.5926	70.1585	69.4293
ENSG00000005100.13|DHX33|chr17:5440916-5468982	1.50254	1.84699	1.3165	1.17838	0.64161	0.609955	0.93262	0.865981	2.75287	1.54109	1.71366	0.866916	1.50124	2.14904
ENSG00000005108.16|THSD7A|chr7:11180901-11832198	0	0	0	0	0	0	0	0	0	0	0.0066997	0	0.0272062	0
ENSG00000005156.11|LIG3|chr17:34980493-35121493	17.7376	18.1957	16.244	16.3444	16.4766	13.752	14.0069	12.087	27.5568	28.4275	20.3149	20.78	25.6595	25.3867
ENSG00000005175.10|RPAP3|chr12:47661248-47706030	11.6735	14.3846	12.7575	11.6623	21.8836	18.0005	17.2259	16.7078	15.6661	15.2354	13.1095	14.316	10.2209	12.1544
ENSG00000005187.12|ACSM3|chr16:20743662-20925006	19.6933	20.853	22.1501	21.576	21.7741	22.1333	14.0721	15.541	93.8766	94.3378	18.7892	19.2348	21.0954	27.6663
ENSG00000005189.19|REXO5|chr16:20743662-20925006	11.3134	14.0927	15.7922	17.7326	10.9595	12.8149	10.4561	11.0535	24.7874	25.2976	16.9472	14.1648	15.0674	16.76
ENSG00000005194.15|CIAPIN1|chr16:57428186-57447419	83.5577	85.6991	85.8728	82.3215	57.3654	59.9499	59.9301	56.3602	53.7024	49.6268	71.0883	67.4944	67.9814	74.6906
ENSG00000005206.17|SPPL2B|chr19:2269519-2355095	29.347	21.5437	38.6469	38.3537	47.5209	51.7694	51.5815	49.722	38.543	43.2785	34.6495	30.8201	34.8413	29.0709
ENSG00000005238.19|FAM214B|chr9:35104111-35116341	3.86714	5.46052	3.72707	5.41514	16.2854	16.1291	11.3469	9.32206	4.37193	6.23978	3.70676	4.14055	3.87783	4.54574
ENSG00000005243.10|COPZ2|chr17:48026166-48037797	0	0	0.0838192	0	0	0.0422612	0	0	0	0.0458445	0	0	0	0.0987419
ENSG00000005249.13|PRKAR2B|chr7:107044704-107161811	3.65681	4.5205	3.68607	2.87308	1.21589	1.15842	1.86336	1.40959	4.65116	4.26105	4.5896	4.24185	4.46436	4.56598
ENSG00000005302.18|MSL3|chrX:11758158-11775772	11.442	10.506	8.16852	11.9955	8.45563	7.3234	9.03478	7.35621	9.52819	11.2732	12.0709	12.7037	12.2492	11.4872
ENSG00000005339.14|CREBBP|chr16:3725053-3880726	1.85419	1.61022	1.98452	1.62165	2.20633	2.15566	2.40561	1.84691	1.61675	1.43553	1.25974	1.50196	1.90052	1.69988
ENSG00000005379.17|TSPOAP1|chr17:58301230-58417595	0.0833868	0.121983	0.219436	0.122914	0	0.0348415	0.102188	0.0917649	0.00508078	0.149147	0.00476849	0.0193093	0.0773996	0.0839558
ENSG00000005436.13|GCFC2|chr2:75646782-75728123	13.3948	10.9524	14.3064	14.4228	11.3825	12.1628	10.2362	12.473	14.24	15.6473	14.4066	12.6235	16.4109	14.7407
ENSG00000005448.16|WDR54|chr2:74421728-74425755	47.7905	48.6596	45.3477	47.667	41.4981	41.4906	27.0039	39.6107	7.55448	6.9831	49.9911	61.0971	8.93289	5.93254
ENSG00000005469.11|CROT|chr7:87345680-87399795	0.357873	0.683277	0.801898	0.248394	0.913492	0.314888	0.368165	0.354312	0.410487	0.153556	1.08931	0.621269	0.532474	0.597947
ENSG00000005471.17|ABCB4|chr7:87401698-87475848	0	0	0.0711251	0	0	0	0	0	0	0	0	0	0	0
ENSG00000005483.20|KMT2E|chr7:105013424-105114085	37.836	38.0917	46.9602	49.7019	68.7269	62.4854	61.1678	63.6677	50.0884	48.9782	38.0071	36.5178	41.7351	37.6747
ENSG00000005486.17|RHBDD2|chr7:75878998-75888926	52.669	50.8623	41.3766	37.3589	76.688	74.7355	66.4821	66.9871	43.7222	31.1153	45.1168	43.7305	39.1264	41.8341
ENSG00000005513.10|SOX8|chr16:981769-986979	0.017252	0.135318	0.0443697	0	0	0.133883	0.0115643	0.0570192	0	0	0.0713293	0	0	0.143612
ENSG00000005700.15|IBTK|chr6:82169986-82247754	2.84508	2.9877	4.23976	3.28072	5.05463	4.42354	3.37862	4.69134	2.33982	2.19909	2.69985	3.17828	3.3918	2.54422
ENSG00000005801.18|ZNF195|chr11:3336720-3379222	23.1989	26.8231	18.2338	20.242	15.794	11.2291	17.8533	15.1755	15.482	17.759	24.6587	21.7231	18.6852	19.6395
ENSG00000005810.18|MYCBP2|chr13:76990659-77327094	3.28711	2.18326	2.46248	2.6364	3.84182	3.9192	3.61607	2.58774	3.93461	3.59129	3.18807	3.85851	3.03933	3.49657
ENSG00000005812.11|FBXL3|chr13:76990659-77327094	1.73316	2.0776	3.26848	3.51796	3.9468	3.30642	3.23659	2.98066	5.84867	3.60771	3.70295	4.40796	3.09347	3.69623
ENSG00000005844.17|ITGAL|chr16:30472657-30523185	0.157356	0.290035	0.216517	0.0783342	1.14565	0.618504	0	0.230212	0	0	0.0858965	0.13967	0.00783605	0.169815
ENSG00000005882.11|PDK2|chr17:50094736-50129882	5.81455	7.06288	13.6515	10.0755	10.9256	12.4503	13.288	11.4305	2.05649	3.08278	6.92209	6.35341	2.77428	2.21183
ENSG00000005884.18|ITGA3|chr17:50056109-50090481	0.0107305	0	0	0	0.179967	0	0	0	0	0	0	0	0	0
ENSG00000005889.15|ZFX|chrX:24146224-24216255	5.59253	6.90005	6.00512	5.67365	6.78608	5.51239	6.32585	7.30792	8.89865	6.76006	5.60428	6.18852	7.14108	7.33046
ENSG00000005893.15|LAMP2|chrX:120427826-120469365	23.3098	24.1211	20.8634	20.7665	73.9164	77.8354	69.0359	71.0996	26.4998	25.1253	26.3648	32.4146	42.1939	43.8878
ENSG00000005961.18|ITGA2B|chr17:44372182-44389505	4.38084	4.28705	6.144	7.24985	6.40897	5.18031	2.95683	4.56681	8.70231	8.12705	5.26633	5.9838	6.65335	4.64004
ENSG00000006007.12|GDE1|chr16:19501688-19522098	21.8752	18.3308	32.778	32.3955	12.8138	13.4734	17.1431	16.8627	26.745	24.1668	18.3224	17.1427	16.0748	15.803
ENSG00000006015.17|REX1BD|chr19:18588724-18592336	159.752	160.533	109.829	117.51	290.234	278.042	131.446	132.356	158.725	170.708	142.334	168.263	171.019	122.546
ENSG00000006016.11|CRLF1|chr19:18593236-18606799	1.2322	1.64374	1.38522	0.725325	0.426681	0.307576	1.04184	0.339903	0.231756	0.132402	1.02931	0.939709	0.288516	0.239826
ENSG00000006025.12|AC003665.1|chr17:47807371-47821834	4.06784	8.08894	4.8681	4.21239	7.98248	6.47109	4.52024	6.519	5.35998	6.11234	5.95197	8.37292	5.03201	3.84626
ENSG00000006042.12|TMEM98|chr17:32927909-32945106	73.2939	62.1798	84.584	86.6653	101.569	98.0579	117.432	115.901	88.4143	92.4735	16.6475	20.3576	23.0932	26.6611
ENSG00000006047.13|YBX2|chr17:7288262-7294639	0	0.220091	0.387632	0.35967	0.225583	0.0216791	0.0449611	0.110546	0	0.0233405	0.0231609	0.434576	0.0469386	0.0253542
ENSG00000006062.16|MAP3K14|chr17:45190930-45317145	1.86481	1.59067	1.00842	1.26279	0.917481	0.97072	1.02796	1.17501	1.29141	1.25607	1.02088	0.956897	2.05605	2.31737
ENSG00000006071.13|ABCC8|chr11:17392497-17476845	0	0	0	0	0	0	0.0454399	0	0	0	0	0	0	0
ENSG00000006118.14|TMEM132A|chr11:60914157-60952176	2.9837	1.29302	3.04544	1.39343	1.76521	2.79122	1.73489	2.48812	0.46846	0.8022	1.29005	1.83647	0.361632	0.57754
ENSG00000006125.18|AP2B1|chr17:35587273-35726413	69.4535	64.2791	64.7304	67.126	63.956	63.6103	72.0127	73.2905	65.6154	66.8631	67.4745	63.4549	75.2187	74.3154
ENSG00000006194.10|ZNF263|chr16:3263742-3291460	13.9298	29.6048	6.95227	3.75516	4.01168	8.18502	6.47	3.83762	28.3247	24.0316	26.52	27.4779	13.0061	15.7665
ENSG00000006282.21|SPATA20|chr17:50547088-50555852	5.85765	5.79927	15.4661	15.7145	25.6659	25.9215	17.9927	18.7022	4.42204	5.60707	2.73218	3.13695	2.3077	1.87143
ENSG00000006283.18|CACNA1G|chr17:50556206-50631940	0.0120642	0	0	0	0	0	0.0326633	0	0	0	0	0	0	0
ENSG00000006327.13|TNFRSF12A|chr16:3014711-3022383	16.213	17.2473	14.8784	14.3708	14.9845	11.0987	14.7277	9.47881	36.4685	38.847	23.1656	24.5622	30.6002	29.9785
ENSG00000006432.15|MAP3K9|chr14:70722525-70809534	0.160519	0.133416	0.0712823	0.119012	0.523876	0.0158936	0.259298	0.618462	0	0	0.0245362	0.443625	0.0630151	0.0406814
ENSG00000006451.8|RALA|chr7:39623571-39708120	27.3132	26.8629	27.1483	27.9356	38.8595	40.0383	40.9616	34.3905	22.4823	24.7321	24.0648	22.4403	24.5076	26.941
ENSG00000006453.14|BAIAP2L1|chr7:98281666-98401090	14.2291	12.7276	9.04134	8.02624	4.40044	5.71357	5.61726	4.61749	9.79076	8.88072	8.11522	7.06187	13.5714	11.2999
ENSG00000006459.11|KDM7A|chr7:140084745-140176983	0.494768	1.01184	1.37061	0.810896	0.889629	0.765003	0.969253	0.918671	0.937645	0.82599	0.566832	0.635282	0.559419	0.751246
ENSG00000006468.14|ETV1|chr7:13891228-13991425	3.80497	3.45383	3.06411	1.47949	15.1685	15.1319	16.2995	12.6555	4.96724	4.1281	3.29959	4.7011	3.52245	4.97527
ENSG00000006530.17|AGK|chr7:141529202-141702166	15.6307	15.2349	17.3851	15.5358	3.92104	4.43029	5.20704	6.47747	10.2942	11.2806	14.5755	16.0416	12.1732	12.2269
ENSG00000006534.16|ALDH3B1|chr11:68008577-68030461	3.5415	1.97008	6.20318	6.3777	3.88681	2.90675	1.50993	2.40138	1.16592	1.77276	1.05403	0.423667	1.48272	1.08556
ENSG00000006576.16|PHTF2|chr7:77798791-77957503	17.0418	23.5788	19.1706	22.7637	32.7199	27.7846	37.0707	30.8175	23.1811	24.0246	27.6782	28.5987	22.2041	24.1376
ENSG00000006606.8|CCL26|chr7:75769532-75789896	0	0.0877475	0.249486	0	0.991443	0	0	0	0	0	0.0913258	0	0	0
ENSG00000006607.14|FARP2|chr2:241356284-241509572	4.18724	3.79086	2.73175	3.76393	2.30233	2.35344	2.21376	2.36634	1.36706	2.65813	2.39865	3.09861	3.10403	1.97979
ENSG00000006611.16|USH1C|chr11:17493894-17544416	0	0	0	0	0	0	0	0	0	0	0	0.0466325	0	0
ENSG00000006625.18|GGCT|chr7:30496620-30594809	57.5405	59.4798	53.0764	55.184	23.5998	20.5357	20.5082	25.7972	55.4627	55.3893	87.69	85.5357	64.4697	63.6024
ENSG00000006634.8|DBF4|chr7:87876492-87909553	11.6551	11.3116	7.76893	8.06506	6.51504	5.59539	6.69144	6.54183	12.0421	13.3383	8.10208	7.75998	14.0785	12.4723
ENSG00000006638.11|TBXA2R|chr19:3594505-3606840	16.6644	14.1205	7.46183	8.68285	26.3869	27.1128	20.3283	25.8436	15.4092	13.4138	14.3767	17.1589	17.5815	14.5181
ENSG00000006652.14|IFRD1|chr7:112423143-112477203	20.0529	24.2752	20.1072	20.5992	28.573	24.7201	28.9342	23.2475	25.7989	26.7224	26.4231	24.0583	22.3814	24.5055
ENSG00000006695.11|COX10|chr17:14069495-14208677	16.492	20.389	13.3956	19.0807	14.9564	15.402	12.6253	12.5287	22.4871	19.1516	14.2697	13.9372	19.3622	15.4903
ENSG00000006704.10|GTF2IRD1|chr7:74453789-74602604	3.01605	4.066	3.51572	2.54388	2.15332	2.26046	1.44199	1.56887	3.56355	3.65538	2.5604	2.83609	1.57082	2.94711
ENSG00000006712.15|PAF1|chr19:39342441-39391154	35.7049	33.9142	32.5466	38.4443	27.5701	26.3541	25.7274	27.3006	20.2588	23.6107	30.0579	32.7912	25.9294	27.8972
ENSG00000006715.16|VPS41|chr7:38722973-38909191	17.9095	16.7368	12.8216	14.9555	6.84627	5.34702	6.93475	7.89607	18.894	19.4485	15.2421	11.972	15.7526	15.6488
ENSG00000006740.17|ARHGAP44|chr17:12665988-13018027	0.0125005	0.0326209	0.0080299	0.0532646	0	0.0242361	0	0.0619793	0.00915075	0.0346214	0.0172015	0.0347826	0.017446	0.00945416
ENSG00000006744.19|ELAC2|chr17:12665988-13018027	64.6254	57.571	52.3035	58.0407	38.0144	46.524	37.7702	40.5992	68.6208	59.5254	48.6242	56.851	65.0949	63.4293
ENSG00000006747.15|SCIN|chr7:12570124-12660182	0	0	0.00343239	0	0.186453	0.11739	0.0811238	0	0.00391362	0	0	0	0	0.0151472
ENSG00000006756.16|ARSD|chrX:2903971-2929339	0	0.0265279	0.114657	0.173236	4.26e-09	0.221749	0.265708	0.184975	0	0	0	0.0188751	0	0.0846453
ENSG00000006757.12|PNPLA4|chrX:7898246-7927739	8.16794	7.52873	8.44481	7.9919	10.4278	9.91156	11.179	10.8151	2.53783	1.73766	5.81861	6.48656	2.75166	2.81428
ENSG00000006788.14|MYH13|chr17:10291819-10373130	0	0	0	0	0	0	0.00589996	0	0	0	0	0	0	0
ENSG00000006831.10|ADIPOR2|chr12:1691069-1788674	0.411982	0.485451	0.35007	0.254778	0.70263	0.575271	0.605109	0.680524	0.865872	0.61641	0.557726	0.862494	0.537825	0.854141
ENSG00000006837.12|CDKL3|chr5:134148934-134371044	2.49108	3.84068	2.09033	1.89092	1.64136	2.41245	1.85912	2.25705	2.73519	2.86188	3.83729	2.66394	5.27148	3.52528
ENSG00000007001.12|UPP2|chr2:157876701-158136154	0.0221151	0	0.0156665	0.0173847	0	0	0	0	0.0486154	0	0	0.0451893	0	0.0184416
ENSG00000007038.11|PRSS21|chr16:2817179-2821719	197.046	224.958	113.125	112.198	343.209	319.142	145.926	170.587	229.18	247.212	134.202	144.756	197.744	188.887
ENSG00000007047.15|MARK4|chr19:45251270-45305284	5.08704	5.70356	3.72231	5.80752	8.6933	10.0799	6.51766	7.32411	5.40778	4.45998	5.67193	3.40761	3.32539	3.35014
ENSG00000007080.11|CCDC124|chr19:17933014-17943991	246.18	221.842	145.891	157.589	125.636	120.879	108.884	119.455	250.528	237.588	160.005	180.692	259.653	231.916
ENSG00000007129.18|CEACAM21|chr19:41545191-41586844	0	0	0	0	0	0	0	0	0	0	0	0	0	0.0330381
ENSG00000007168.13|PAFAH1B1|chr17:2593653-2685615	4.27595	4.12952	5.05769	5.40915	5.98378	5.27218	8.05444	9.03758	5.68955	5.62459	4.79438	3.96224	6.56475	6.66592
ENSG00000007171.17|NOS2|chr17:27756765-27893383	0	0	0.00810548	0.0562619	0	0	0	0	0	0	0	0	0	0
ENSG00000007174.18|DNAH9|chr17:11598469-11997475	0.0169098	0	0	0	0.0284139	0.076543	0	0	0	0	0	0	0	0
ENSG00000007202.15|KIAA0100|chr17:28577573-28645454	6.61643	6.9953	7.68029	8.00506	9.66125	9.97012	8.23868	9.70991	5.87915	6.71201	6.29974	7.16066	9.61595	9.46986
ENSG00000007237.18|GAS7|chr17:9910608-10198551	0	0	0	0	0.0489028	0	0	0	0	0	0	0.0338351	0.0735468	0
ENSG00000007255.10|TRAPPC6A|chr19:45162927-45178237	259.372	264.456	353.466	388.027	374.54	345.552	306.633	336.766	125.633	136.31	240.695	267.919	94.2437	88.9161
ENSG00000007264.15|MATK|chr19:3777969-3801812	73.2842	97.6214	72.3986	46.2427	12.1455	16.3794	16.6341	12.5466	151.204	137.327	73.3152	81.0766	93.02	84.9164
ENSG00000007312.12|CD79B|chr17:63909596-63932354	0.677292	0.989055	0.788701	0.306291	3.10917	4.02614	4.52655	3.94189	0	0.188083	1.1024	1.55346	0	0.609228
ENSG00000007314.12|SCN4A|chr17:63938553-63972918	0.00665785	0	0	0	0.0167272	0.00429444	0.0667492	0	0	0	0.0456809	0.0555041	0.0278055	0.0301627
ENSG00000007341.19|ST7L|chr1:112466540-112619189	4.7722	5.23947	8.75009	7.81146	12.2864	8.52225	10.5254	10.0005	4.9408	5.57388	5.29025	5.03198	4.85063	4.01795
ENSG00000007350.17|TKTL1|chrX:154295794-154330350	0.448319	0.15382	0.350139	0.208949	0.61627	0.569	0.0572995	0.41521	0	0	0.346661	0.349647	0	0.285322
ENSG00000007372.22|PAX6|chr11:31509754-32105755	14.4028	16.7252	11.5991	12.3299	15.5164	13.5409	11.6989	10.3711	19.1582	18.725	17.8195	17.2424	14.4257	17.2219
ENSG00000007376.8|RPUSD1|chr16:784973-800734	57.5522	52.4439	39.2789	43.5066	30.9465	29.74	29.6753	24.4342	24.8277	25.8637	34.1986	38.9332	32.8153	28.6157
ENSG00000007384.15|RHBDF1|chr16:58058-72631	0.784216	0.827381	1.13462	2.18222	1.19828	2.15571	2.37784	2.13549	0.97905	0.222578	0.896776	0.744055	1.68164	0.391193
ENSG00000007392.16|LUC7L|chr16:188968-229463	46.307	45.5127	46.5007	55.5451	36.7383	34.1635	32.3705	34.8987	40.1511	34.8664	38.0945	35.974	21.5976	17.6588
ENSG00000007402.11|CACNA2D2|chr3:50347487-50504244	0.524948	0.753645	3.47724	2.81312	0.75845	0.311752	0.878572	0.715582	0.127124	0.217878	0.283582	0.071963	0.0903577	0.24766
ENSG00000007516.13|BAIAP3|chr16:1333600-1351878	0.710734	0.974703	1.14489	1.65936	5.75286	3.40959	2.74062	4.37568	0.247113	0.665151	0.248557	0.101062	0.203125	0.331997
ENSG00000007520.4|TSR3|chr16:1333600-1351878	9.92146	9.94353	6.65052	6.24055	6.59715	5.15102	8.28003	8.30407	8.48257	5.13642	5.46707	6.82424	7.19381	7.00671
ENSG00000007541.16|PIGQ|chr16:567004-584136	26.2575	25.608	30.2144	30.393	37.5938	36.4818	38.7549	40.0417	41.4583	41.4893	24.6045	30.2132	47.7046	38.2714
ENSG00000007545.15|CRAMP1|chr16:1612324-1702086	1.13555	1.13985	1.37545	1.11693	2.02103	1.58063	1.33084	1.65133	0.80498	1.47877	1.20545	1.90511	1.59884	1.66618
ENSG00000007866.21|TEAD3|chr6:35473596-35497079	4.66157	3.40994	4.72644	3.73189	4.36793	4.67861	4.2987	4.29471	5.08867	6.09667	3.28692	4.19203	2.73374	4.06885
ENSG00000007923.16|DNAJC11|chr1:6624865-6701924	47.5101	39.4938	44.0386	41.2673	31.6707	28.9442	32.7662	34.4575	59.3902	54.9675	40.4777	36.8754	55.487	53.7846
ENSG00000007933.13|FMO3|chr1:171090904-171117819	0	0	0	0	0	0	0.0177461	0	0	0	0	0	0	0
ENSG00000007944.15|MYLIP|chr6:16129085-16148248	8.61808	13.1833	10.9028	6.8875	5.95696	8.16093	5.93352	5.83139	26.0422	18.0851	18.2139	23.3611	10.9414	13.5173
ENSG00000007952.18|NOX1|chrX:100843323-100874359	0	0.0646431	0.143382	0.0677231	0	0	0	0.0368332	0.0163224	0.0645055	0.1324	0	0.135032	0.0168745
ENSG00000007968.7|E2F2|chr1:23506437-23531233	0.544388	0.512067	0.122985	0.114323	0.194391	0.0130161	0.128143	0.116527	0.23608	0.515648	0.443303	0.607266	0.793927	0.479903
ENSG00000008018.9|PSMB1|chr6:170535119-170553307	623.605	648.808	571.435	594.824	706.026	668.607	653.644	633.227	569.475	544.869	505.254	514.55	514.596	587.38
ENSG00000008056.14|SYN1|chrX:47561099-47630305	0.0503017	0	0.560671	0.178964	0	0	0.0899153	0.193984	0.130364	0.244218	0.0462092	0.0155433	0.023424	0.0380622
ENSG00000008083.14|JARID2|chr6:15246068-15522042	13.2602	12.5572	11.6778	12.0806	14.6214	15.2378	15.1986	14.1244	11.7301	12.8787	11.7732	10.4878	12.8058	14.1386
ENSG00000008086.11|CDKL5|chrX:18425582-18672109	0	0	0	0	0	0	0	0	0.011237	0	0	0	0	0
ENSG00000008128.23|CDK11A|chr1:1702378-1745999	5.40779	6.33073	5.03874	5.94315	5.17534	4.24982	5.65373	4.06965	4.17387	4.08317	7.90051	5.64465	8.44563	5.88365
ENSG00000008130.15|NADK|chr1:1751231-1780069	12.7182	16.075	16.8337	13.7238	9.872	14.2929	9.89744	7.83594	16.4497	16.4274	19.6448	16.8708	15.8905	16.3214
ENSG00000008196.13|TFAP2B|chr6:50818870-50847619	4.48476	3.66876	5.18597	4.51255	1.55649	1.30648	1.24209	1.80139	5.72086	6.92236	3.33549	3.15764	6.72155	6.57992
ENSG00000008226.19|DLEC1|chr3:38039204-38137242	0.0422822	0.0328363	0.0163897	0.0603866	0.0853771	0.0545179	0.0564761	0.0279287	0.024742	0.0351362	0.0350225	0.0392566	0.0472199	0.031986
ENSG00000008256.16|CYTH3|chr7:6161775-6272644	4.66377	4.2407	3.72998	2.79651	2.95228	3.68996	4.5237	3.32765	3.8884	4.2442	2.50367	2.18314	3.27997	3.99471
ENSG00000008277.14|ADAM22|chr7:87934142-88202889	0.0396854	0.21578	0.10687	0.0902911	0	0.0109668	0.125873	0.0233921	0.0829409	0.0117301	0.0155524	0	0.0236684	0
ENSG00000008282.8|SYPL1|chr7:106090502-106112576	29.4587	31.2054	36.9543	40.6217	37.2069	35.2215	43.6527	45.2029	31.2903	30.5703	31.0532	31.2204	31.6755	34.1481
ENSG00000008283.16|CYB561|chr17:63432303-63446306	18.5488	12.7598	15.9105	17.6852	19.6979	21.4668	18.5348	20.1408	7.32147	6.92615	7.77246	5.33383	5.62908	7.1435
ENSG00000008294.21|SPAG9|chr17:50962173-51120868	5.02789	7.26011	2.53178	2.91781	2.74275	2.6686	3.99367	3.07725	8.18242	8.07687	8.3071	9.5167	6.35064	8.19309
ENSG00000008300.17|CELSR3|chr3:48636462-48662886	0.277178	0.264321	0.6222	0.832243	0.337065	0.276399	0.529389	0.360923	0.250224	0.0865732	0.341402	0.132344	0.237949	0.0621016
ENSG00000008311.15|AASS|chr7:122073548-122144249	0.0663038	0.354466	0.0172734	0.0635381	0.234773	0.159417	0.143216	0.535427	0	0	0.215153	0	0.0114857	0.0373223
ENSG00000008323.15|PLEKHG6|chr12:6310435-6328506	0.104825	0	0.253634	0	0	0	0	0.303138	0.0576845	0.0275427	0	0	0	0
ENSG00000008324.11|SS18L2|chr3:42547968-42667580	85.842	98.6239	63.8753	74.9391	64.0647	69.5518	57.9727	56.2875	64.8338	53.5148	94.1545	82.4692	64.8765	69.6715
ENSG00000008382.15|MPND|chr19:4343526-4360086	1.33526	0.998156	1.46788	1.4642	0.959184	1.12815	1.45743	1.37124	0.421782	0.266153	1.3375	1.66911	0.441577	0.936291
ENSG00000008394.13|MGST1|chr12:16347141-16377192	63.8701	74.849	67.207	80.6275	41.3963	36.5409	33.884	40.2066	90.7344	87.0045	67.5923	60.8275	103.28	106.057
ENSG00000008405.12|CRY1|chr12:106991363-107123314	9.64127	11.8489	6.93448	8.29942	12.1239	9.01904	9.52804	8.74871	7.1138	9.35236	10.9525	10.8656	11.3304	9.28346
ENSG00000008438.5|PGLYRP1|chr19:46019152-46023053	0	0	0	0	0.074992	0	0	0.218024	0	0	0	0	0	0
ENSG00000008441.16|NFIX|chr19:12995607-13098796	0.932808	1.17981	0.514725	0.430648	0.791698	0.713292	0.568921	0.546021	0.817674	1.02279	0.850966	1.57595	0.398221	0.569532
ENSG00000008513.16|ST3GAL1|chr8:133454847-133571940	0	0.107925	0	0	0	0	0	0.0455501	0	0	0	0	0	0
ENSG00000008516.17|MMP25|chr16:3022619-3060726	0.122417	0.114088	0.192145	0.182573	0.284503	0.298591	0.478219	0.229166	0.152702	0.158688	0.184436	0.278594	0.131804	0.104973
ENSG00000008517.16|IL32|chr16:3065296-3069819	1.57102	3.47157	2.84916	3.23894	41.9041	48.2001	38.7818	32.5916	2.41155	5.03372	1.82262	1.55248	1.56961	0.893672
ENSG00000008710.19|PKD1|chr16:2047976-2135898	0.978438	1.2368	1.03617	0.712895	1.19447	0.980798	0.731552	1.596	1.05698	0.520942	0.981044	0.887132	0.853511	0.663168
ENSG00000008735.14|MAPK8IP2|chr22:50600792-50613978	0.146726	0.382014	1.18918	1.14334	0	0.0887806	0.760549	0.772198	0.167756	0.0126716	0.00629842	0	0.0447227	0.0207837
ENSG00000008838.20|MED24|chr17:40019096-40054408	45.652	40.4903	43.1849	50.1494	30.7475	30.3262	27.6435	30.5345	51.362	60.6101	33.3176	32.1846	50.6297	49.2017
ENSG00000008853.16|RHOBTB2|chr8:22987416-23083619	1.21454	0.718052	1.98131	1.65167	1.28594	0.686096	1.43319	0.958977	1.15966	0.150886	0.759708	1.12556	0.346031	0.278197
ENSG00000008869.12|HEATR5B|chr2:36980894-37084372	3.55777	2.84093	4.6435	3.3148	5.30042	6.59536	6.50819	6.344	4.64561	3.23335	3.33314	2.76051	2.57647	3.15164
ENSG00000008952.17|SEC62|chr3:169966806-169998373	41.4441	40.0566	33.5712	31.9892	65.0973	62.1924	61.2562	59.0855	41.2102	40.6806	43.3341	41.7467	49.5581	51.5805
ENSG00000008988.9|RPS20|chr8:56067294-56074581	1243.75	1430.05	1167.49	1253.05	914.021	958.062	826.996	823.396	1191.08	1250.73	1569.33	1454.63	1227.85	1276.83
ENSG00000009307.16|CSDE1|chr1:114716912-114758050	181.301	190.345	121.596	120.991	177.847	174.214	131.405	138.092	215.119	240.232	179.153	190.416	205.689	219.599
ENSG00000009335.18|UBE3C|chr7:157138915-157269370	6.2986	6.28659	6.22801	5.5202	3.16758	4.22557	5.08134	2.18032	8.68641	7.82425	8.27294	8.42508	10.0766	8.4898
ENSG00000009413.15|REV3L|chr6:111299030-111606278	2.38486	2.42513	2.70713	1.69316	2.66772	3.37278	4.65391	2.61836	4.90907	4.03173	3.46077	2.96656	3.64048	3.20701
ENSG00000009694.13|TENM1|chrX:124375902-124963817	0.473264	0.377528	1.02635	0.654447	1.93765	1.40482	1.96421	2.39271	0.762642	0.616427	0.0851902	0.241378	0.524347	0.75064
ENSG00000009709.12|PAX7|chr1:18630845-18748866	0	0	0	0	0	0	0	0	0	0	0	0	0.00584921	0
ENSG00000009724.16|MASP2|chr1:11012399-11047233	0.331154	0.245932	0.369405	0.472593	0.260411	0.229021	0.268312	0.493434	0.873563	0.29344	0.214669	0.0822867	0.448155	0.587044
ENSG00000009765.14|IYD|chr6:150368891-150405969	0	0	0	0	0.00579615	0	0	0	0	0	0	0	0	0
ENSG00000009780.15|FAM76A|chr1:27725978-27763122	2.21622	2.7452	1.98814	3.1337	2.16244	1.70868	1.71247	2.45546	1.2191	1.69689	3.17854	4.16866	3.2888	2.82047
ENSG00000009790.15|TRAF3IP3|chr1:209756031-209784559	9.58e-08	2.99e-08	2.47e-08	4.85e-08	5.96e-08	1.91e-08	5.59e-09	0.29397	1.35e-08	3.26e-08	2.47e-08	1.04e-07	1.99e-08	6.85e-08
ENSG00000009830.11|POMT2|chr14:77274955-77320884	2.5178	2.7827	2.38378	1.48003	0.550378	1.02125	2.65668	0.817353	1.65368	2.36582	1.12402	0.867594	0.832576	1.28477
ENSG00000009844.16|VTA1|chr6:142147161-142224685	54.1262	49.3681	47.3662	51.0109	59.9588	58.0052	60.9639	62.6922	31.453	40.6672	49.2091	50.9777	56.2635	55.8163
ENSG00000009950.16|MLXIPL|chr7:73593193-73624540	1.32401	1.48972	3.91942	3.04081	0.720504	0.834882	1.78811	1.24224	0.641893	1.22417	0.82948	0.497644	1.87334	0.443329
ENSG00000009954.11|BAZ1B|chr7:73440405-73522293	8.89048	12.0804	7.01231	5.67737	4.40076	4.3332	5.718	4.89041	15.2938	10.6126	18.9201	19.783	9.894	8.1368
ENSG00000010017.13|RANBP9|chr6:13615334-13711835	2.99512	2.80694	3.64291	3.23638	10.0686	10.5235	10.6391	10.5686	4.68741	4.68716	3.23248	2.34214	3.441	5.19234
ENSG00000010030.14|ETV7|chr6:36354090-36491143	0.087966	0.0291543	0.0568524	0.0953305	0.931474	0.971476	0.934687	0.583095	0.0323061	0	0.061286	0	0.0310367	0.100422
ENSG00000010072.16|SPRTN|chr1:231332752-231355023	10.5193	11.9398	9.34433	8.42367	12.8074	9.02011	10.5759	13.1416	9.96538	8.64154	9.69331	10.1327	11.4562	11.044
ENSG00000010165.20|EEF1AKNMT|chr1:171781659-171797717	26.3628	24.732	16.6112	18.8631	10.7766	13.5859	11.651	13.5459	13.8882	13.8565	15.2958	19.4978	16.6502	17.4917
ENSG00000010219.13|DYRK4|chr12:4562203-4774184	5.35395	5.21311	5.62514	6.56146	6.44373	4.9241	6.57304	6.78304	4.43695	4.47161	5.56157	4.78681	4.82623	5.44705
ENSG00000010244.18|ZNF207|chr17:32265831-32381886	149.995	135.533	127.643	126.765	155.945	145.201	133.543	136.586	126.268	138.937	118.08	121.298	142.296	143.948
ENSG00000010256.11|UQCRC1|chr3:48599001-48609646	403.627	396.883	378.642	398.444	342.013	338.91	284.16	315.218	348.356	323.365	324.532	376.732	343.462	310.513
ENSG00000010270.13|STARD3NL|chr7:38178221-38230671	6.83506	7.37006	25.1737	23.4027	20.7266	23.8774	26.0187	25.9247	11.3012	14.2041	24.0176	24.7968	16.9984	14.9462
ENSG00000010278.14|CD9|chr12:6199714-6238271	22.851	28.1224	30.8666	30.7107	10.7123	15.416	14.7231	14.1412	9.93943	8.66635	13.575	12.7516	12.7428	12.857
ENSG00000010282.14|HHATL|chr3:42692662-42804531	0	0	0	0	0	0.0203908	0.211435	0	0	0	0	0	0	0
ENSG00000010292.13|NCAPD2|chr12:6494101-6531955	24.1676	23.964	11.8529	13.0029	14.3652	14.3266	10.9679	13.9471	26.4517	25.3826	34.4169	35.2117	35.0077	34.9917
ENSG00000010295.19|IFFO1|chr12:6538374-6556083	0.0399877	0.0130825	0.27038	0.0997649	0.555478	0.310852	0.603809	0.931081	0.205237	0.249987	0.0137878	0.0173954	0.363986	0.363716
ENSG00000010310.9|GIPR|chr19:45668220-45683722	3.9471	3.4771	6.43502	6.63045	8.56293	6.49145	6.67539	9.24765	4.63363	5.82396	3.21415	5.16055	3.35366	3.34101
ENSG00000010318.21|PHF7|chr3:52410659-52423641	8.51318	9.6599	11.3602	14.3048	7.80787	6.42727	7.11911	7.59322	10.3705	13.59	15.744	16.176	10.5391	10.1539
ENSG00000010319.6|SEMA3G|chr3:52433052-52445027	0.214161	0	0.343809	0.32646	0.053874	0.0414826	0.279432	0.0707316	0.0156734	0	0.0147183	0	0.00746443	0.0242766
ENSG00000010322.16|NISCH|chr3:52455117-52493068	20.7292	19.8653	25.1141	18.3574	12.9902	12.4733	13.3107	15.0252	23.4719	19.966	16.3792	14.5247	17.7961	17.3799
ENSG00000010327.10|STAB1|chr3:52495337-52535054	0.493795	0.304293	0.625759	0.401351	0.14341	0.139943	0.101227	0.0816813	0.144586	0.154342	0.244031	0.371317	0.164622	0.129024
ENSG00000010361.13|FUZ|chr19:49766967-49813270	10.3935	11.6413	11.0008	14.6081	25.2754	23.2855	18.0921	24.6645	13.0672	16.753	10.9562	17.337	22.4106	15.2135
ENSG00000010379.16|SLC6A13|chr12:220620-262873	0	0	0	0.487899	0.39547	0	0.214435	0	0	0	0	0	0.0981486	0
ENSG00000010404.18|IDS|chrX:149476987-149550510	7.90614	5.41701	7.47619	5.64187	20.3855	21.3093	20.5825	14.4249	1.98997	2.43516	6.94331	5.31758	1.38241	2.1949
ENSG00000010438.16|PRSS3|chr9:33750465-33920399	1.69479	2.39082	1.50555	0.680727	0.461754	1.81953	1.56442	0.837508	3.34982	0.660239	0.371368	0.864574	0.385214	1.12186
ENSG00000010539.11|ZNF200|chr16:3222324-3235457	8.05143	8.33736	4.79121	4.96153	3.92132	3.68046	2.32818	2.66615	7.33043	6.46947	5.23263	5.38512	6.33169	9.06901
ENSG00000010610.10|CD4|chr12:6789527-6820799	0.052428	0	0	0.0695625	0.326004	0.637661	0.0820059	0.278727	0	0.0676323	0.168611	0.210753	0.0339431	0
ENSG00000010626.15|LRRC23|chr12:6873388-6914241	5.96544	4.70868	6.17855	7.15351	7.7755	8.42292	5.77657	6.34625	4.89306	2.34164	6.05929	3.18149	1.51219	1.87781
ENSG00000010671.15|BTK|chrX:101349446-101390796	46.2478	49.7857	55.7005	61.3712	53.7188	51.6355	59.209	58.9007	56.9959	59.4113	46.1808	48.9271	37.6207	42.624
ENSG00000010704.18|HFE|chr6:26087280-26098343	0.749727	0.845931	0.450005	0.304285	5.21675	2.1502	4.93873	4.1262	0.935894	0.97485	0.5686	0.693379	0.882119	1.18655
ENSG00000010803.16|SCMH1|chr1:41014589-41242116	30.9477	28.2165	28.04	30.0539	60.0117	54.9774	52.6228	52.272	29.0775	27.3622	22.873	24.3849	31.9678	29.6513
ENSG00000010810.17|FYN|chr6:111660331-111873452	2.85474	2.51052	2.11201	1.20123	4.13161	2.10731	1.7118	2.19675	2.26517	1.76586	2.08955	4.6845	3.59613	1.99845
ENSG00000010818.10|HIVEP2|chr6:142748442-142946365	0	0	0	0	0.0755681	0.0551103	0.15705	0.0722699	0	0	0.0521824	0	0.011083	0
ENSG00000010932.17|FMO1|chr1:171247579-171285978	0	0	0	0.0194581	0.0211416	0	0.0182763	0.124538	0.0398734	0	0	0	0.019069	0
ENSG00000011007.12|ELOA|chr1:23743154-23778287	32.8689	32.8792	37.7104	33.1563	39.9958	38.4669	43.267	37.1063	18.6397	19.6942	33.6988	23.4821	25.7784	21.4559
ENSG00000011009.11|LYPLA2|chr1:23791144-23795539	105.839	104.195	138.873	147.139	146.022	122.205	141.274	124.046	156.039	167.08	77.7804	80.2249	119.616	112.86
ENSG00000011021.23|CLCN6|chr1:11761786-11843143	5.38179	4.8612	6.24024	5.61677	4.98203	5.37254	7.26487	5.9323	5.09028	4.88322	4.12191	3.93835	4.99522	4.49076
ENSG00000011028.14|AC080038.1|chr17:62627669-62693597	5.70272	4.72964	11.6937	12.3518	17.8492	18.6143	16.7973	16.9118	7.83294	6.09944	3.72338	4.5199	6.59471	5.62024
ENSG00000011052.21|NME1-NME2|chr17:51153535-51171747	293.577	240.068	123.218	95.0178	41.9298	62.3203	65.9198	65.3635	199	142.91	176.566	174.141	180.306	184.948
ENSG00000011083.9|SLC6A7|chr5:150190061-150290291	0	0.0435517	0	0	0	0	0	1.4e-17	0	0	0	0	0	0
ENSG00000011105.14|TSPAN9|chr12:3077354-3286564	0	0	0.157793	0	0	0.493783	0	0.153317	0	0	0.0427932	0	0.00849446	0.0371535
ENSG00000011114.15|BTBD7|chr14:93237549-93333092	0.0794598	0.157418	0.0766733	0.129155	0.270213	0.107565	0.286023	0.208506	0.264169	0.208206	0.137872	0.356889	0.264837	0.182333
ENSG00000011132.12|APBA3|chr19:3708383-3761692	12.9997	11.767	18.1045	21.9634	22.8215	20.2826	21.6465	15.425	36.3074	38.1419	14.8391	16.4423	26.3501	30.3537
ENSG00000011143.16|MKS1|chr17:58205436-58268518	34.0149	32.3032	37.0467	36.7243	28.1443	23.7947	21.8274	22.6751	23.475	27.1004	30.7377	32.9176	23.3758	20.6491
ENSG00000011198.9|ABHD5|chr3:43690869-43734358	18.8176	22.6114	26.7618	30.2122	29.428	28.2824	34.3711	33.988	24.9564	22.0587	17.2967	17.0692	19.5339	18.878
ENSG00000011201.12|ANOS1|chrX:8528873-8732137	0.0166538	0.0054176	0	0	0	0	0	0	0.00609251	0.0115015	0.0114343	0	0	0
ENSG00000011243.18|AKAP8L|chr19:15353384-15419026	12.527	10.0577	8.71857	12.1422	12.0614	18.139	10.7672	8.89075	11.5172	10.2308	9.10851	8.382	10.5756	8.40299
ENSG00000011258.16|MBTD1|chr17:51177424-51260049	1.94303	4.0409	2.31279	1.52931	1.45718	1.42911	1.57273	1.66943	6.33983	3.61322	2.65878	3.85912	1.86214	1.91615
ENSG00000011260.14|UTP18|chr17:51260545-51297933	56.9557	58.3293	52.0033	50.979	32.467	33.6317	28.595	31.1246	55.0907	44.819	55.7365	55.1689	52.7231	53.8309
ENSG00000011275.18|RNF216|chr7:5620046-5781739	22.431	23.7178	26.1636	25.8435	23.6807	20.1172	24.5921	27.8312	20.5656	23.0107	21.7657	17.7106	22.686	17.9687
ENSG00000011295.16|TTC19|chr17:15999823-16215560	5.25848	4.28949	6.25567	6.16703	5.04999	4.13046	5.45738	5.20623	9.0716	4.41112	5.96803	6.77421	4.78707	4.83897
ENSG00000011304.20|PTBP1|chr19:797074-812327	206.111	213.671	167.774	184.946	155.37	161.352	126.392	141.885	214.092	236.309	220.798	214.365	251.242	257.577
ENSG00000011332.19|DPF1|chr19:38211005-38229714	9.07396	7.31078	5.72171	6.01299	2.78105	2.79275	2.0687	2.5612	1.24274	0.763997	2.5331	1.83132	1.13568	0.987511
ENSG00000011347.9|SYT7|chr11:61515312-61581148	0	0	0	0	0	0.0279187	0.028933	0	0.00791133	0	0	0	0	0
ENSG00000011376.11|LARS2|chr3:45388505-45554726	21.6531	17.1214	17.2678	15.2771	12.0582	13.9711	13.0025	16.5867	22.467	25.9385	14.5964	15.6449	22.994	25.7201
ENSG00000011405.13|PIK3C2A|chr11:17086571-17169741	1.30011	1.46437	1.44965	1.63818	1.86556	2.70281	2.51384	3.22932	1.95747	2.88264	1.42012	0.771639	1.93266	2.11567
ENSG00000011422.12|PLAUR|chr19:43646094-43670547	16.047	12.5939	9.97625	10.6389	97.1325	93.9631	64.3447	63.7072	10.0686	11.902	19.351	18.6313	15.9229	12.5201
ENSG00000011426.11|ANLN|chr7:36324220-36453791	12.6131	11.9136	5.25327	5.02814	10.6088	8.62762	8.20479	8.5491	25.9552	22.5537	23.1534	24.0471	29.9584	29.9235
ENSG00000011451.19|WIZ|chr19:15419979-15449951	1.94789	1.86588	1.80723	1.77948	1.21925	1.533	1.0003	1.33173	3.33853	2.98622	2.78788	3.17992	1.96934	1.53138
ENSG00000011454.17|RABGAP1|chr9:122941019-123104866	2.65016	2.02758	3.01181	3.19841	1.61367	2.09125	3.28573	2.61902	2.08572	2.16432	2.39935	2.4951	2.22836	1.57353
ENSG00000011465.17|DCN|chr12:91140483-91182824	4.1946	2.3749	1.24522	0.750751	2.66598	3.92722	1.86598	1.76931	3.29577	3.22995	1.59208	3.08639	1.51164	1.21973
ENSG00000011478.12|QPCTL|chr19:45692665-45703989	3.70299	3.72176	5.56664	4.92973	6.42893	5.37849	7.83568	6.58298	2.30258	3.27228	3.98245	5.85797	5.31597	3.81391
ENSG00000011485.14|PPP5C|chr19:46346993-46390852	88.2729	86.9157	63.3144	66.7076	52.154	43.5861	41.716	41.7152	59.3157	58.0819	70.7501	69.5542	70.7592	65.756
ENSG00000011523.14|CEP68|chr2:65056415-65130106	16.081	15.4902	17.9685	17.9468	16.1298	16.1963	14.3884	14.3076	14.3921	14.8917	12.2704	12.7438	14.1008	15.1697
ENSG00000011566.15|MAP4K3|chr2:39249265-39665343	1.51817	1.17693	1.59252	1.25145	1.50927	1.31582	1.98831	1.27944	1.29995	1.75936	1.10206	1.68787	0.949404	1.09815
ENSG00000011590.14|ZBTB32|chr19:35704557-35717038	0	0	0	0	0.868099	0	0.130961	0	0.204053	0	0.30817	0.0517013	0.117128	0.105536
ENSG00000011600.11|TYROBP|chr19:35904400-35908295	12.2056	10.0581	22.619	14.4746	18.9578	15.0961	15.9388	16.3066	2.2554	2.31847	8.64128	9.62391	2.23194	2.02501
ENSG00000011638.10|TMEM159|chr16:20933110-21180616	14.8689	14.7904	25.8382	22.6124	11.0636	11.7531	10.9446	14.2246	7.886	12.0227	12.8972	11.6489	8.33412	6.664
ENSG00000011677.13|GABRA3|chrX:152138882-152451315	3.53579	2.28606	2.57376	3.65196	2.21872	2.42233	1.55107	2.30915	4.06872	1.51884	2.11184	2.08032	2.57597	1.72101
ENSG00000012048.22|BRCA1|chr17:43044294-43125483	7.87781	9.28211	6.89687	6.0042	3.55854	2.54548	3.41561	4.88837	8.54021	8.36041	13.9075	16.1564	15.1719	15.1726
ENSG00000012061.15|ERCC1|chr19:45379637-45478828	58.8914	72.3165	102.935	102.654	117.254	107.539	103.386	96.3005	118.949	108.954	52.0008	56.4945	73.1432	68.4429
ENSG00000012124.17|CD22|chr19:35329168-35347361	0.263881	0.725683	1.02663	0.190189	0.347948	1.09696	0.548926	1.10684	0.837032	0.479883	0.613411	0.0717961	0.394675	0.751019
ENSG00000012171.19|SEMA3B|chr3:50267607-50277179	1.41999	1.33761	1.49987	2.2319	0.492547	1.77268	1.70932	2.00224	1.05799	1.97019	2.26645	4.25944	5.13281	4.34875
ENSG00000012174.12|MBTPS2|chrX:21839616-21885423	6.92017	7.71041	5.8961	6.25249	9.10892	8.70198	10.8475	10.6475	4.5976	5.04088	8.1336	8.39931	5.5768	5.67811
ENSG00000012211.13|PRICKLE3|chrX:49171897-49186373	9.44255	9.65683	10.0207	7.22171	6.9173	4.79016	3.74685	5.53337	10.7512	9.61968	8.54992	10.4291	8.32754	7.10636
ENSG00000012223.12|LTF|chr3:46435644-46465163	0	0	0	0	0	0	0.0684562	0	0	0	0	0	0	0
ENSG00000012232.8|EXTL3|chr8:28622728-28753687	8.27476	8.13823	9.46138	9.57962	8.48686	11.052	10.4771	11.7623	5.65996	5.38357	6.18704	3.72795	5.44914	6.25573
ENSG00000012660.14|ELOVL5|chr6:53267397-53349179	55.4255	64.6668	62.2699	62.5225	33.1205	38.4516	44.2118	39.7193	37.7891	37.0821	81.3253	72.0062	55.2801	63.5121
ENSG00000012779.11|ALOX5|chr10:45374175-45453121	18.4473	17.3622	33.1273	27.6283	2.03879	1.77725	1.28354	1.67201	35.1298	32.9921	10.3613	12.3582	14.8385	13.0092
ENSG00000012822.16|CALCOCO1|chr12:53708516-53727745	11.4239	11.463	18.0505	22.0031	49.3854	41.7971	46.9824	41.6049	24.5505	24.6417	9.96932	8.17275	8.51389	10.1884
ENSG00000012963.15|UBR7|chr14:93184950-93229215	2.95017	3.43144	1.69356	1.93534	2.57259	1.98607	2.07885	1.96032	2.13685	2.63192	4.57592	4.20769	4.74475	4.8605
ENSG00000012983.11|MAP4K5|chr14:50418524-50532609	4.03707	4.8614	2.87239	2.3671	2.39252	2.95096	3.30908	2.50537	4.73329	5.61079	5.8504	3.7983	5.26028	4.91569
ENSG00000013275.7|PSMC4|chr19:39971004-39981441	85.7822	82.5183	83.3801	85.9702	89.4254	77.1032	80.6163	69.2747	74.0021	74.4914	67.9858	73.869	87.6983	95.8522
ENSG00000013288.8|MAN2B2|chr4:6575174-6623362	7.66233	7.15096	8.40321	8.87716	17.9104	20.637	18.4349	15.3354	8.85774	7.0366	6.54976	9.2977	10.6271	8.59479
ENSG00000013293.6|SLC7A14|chr3:170418864-170860380	0	0	0.00655062	0	0	0	0	0	0	0	0	0	0	0
ENSG00000013297.11|CLDN11|chr3:170418864-170860380	0.0499778	0.147597	0.354001	0.339345	0.505151	0.16191	0.268575	0.185983	0.329697	0	0.0345485	0.324869	0.354822	0.35989
ENSG00000013306.16|SLC25A39|chr17:44319624-44324870	260.666	261.678	309.449	319	125.549	110.385	127.462	128.496	159.814	170.709	214.97	241.096	169.032	144.583
ENSG00000013364.19|MVP|chr16:29806105-29848039	1.95194	1.91997	2.61305	4.12609	10.439	13.0815	9.14959	7.50315	1.41542	0.916396	0.975479	1.24155	0.347514	1.01299
ENSG00000013374.16|NUB1|chr7:151341698-151378449	15.1836	15.8293	17.6697	15.1095	22.8894	21.5953	17.9772	19.0041	10.6031	11.0022	16.988	14.7229	10.118	12.7172
ENSG00000013375.16|PGM3|chr6:83067665-83198935	32.4799	32.9302	30.7474	32.223	34.0302	32.3519	33.6146	29.2178	39.0555	36.4871	33.3136	37.0173	36.3438	38.1714
ENSG00000013392.8|RWDD2A|chr6:83067665-83198935	1.73921	2.20573	3.4608	2.62026	3.88519	3.99694	4.67793	4.10111	1.47868	1.34042	1.94013	2.23688	0.998486	1.41072
ENSG00000013441.16|CLK1|chr2:200853008-200864744	12.7262	15.5736	18.7855	21.2298	31.354	37.0401	30.6219	31.8374	23.1622	29.0689	21.1064	25.2472	31.2414	33.2542
ENSG00000013503.10|POLR3B|chr12:106357747-106889316	11.0848	10.1187	8.72261	7.54546	12.3362	16.5253	10.5828	10.7423	8.63021	9.06563	9.20909	7.4759	8.81582	9.28467
ENSG00000013523.9|ANGEL1|chr14:76761467-76812940	7.68207	6.32043	7.59407	8.02413	9.40748	9.60406	10.1474	10.0743	6.36252	9.19376	4.43061	5.33491	5.33471	3.72782
ENSG00000013561.18|RNF14|chr5:141966836-141990292	9.53924	12.5785	14.3571	14.0853	19.7604	23.4703	21.5941	20.6613	11.477	11.5368	11.8889	12.8471	10.2143	10.4928
ENSG00000013563.14|DNASE1L1|chrX:154396877-154421726	1.49716	1.48813	2.74219	3.13806	4.56384	3.79175	4.77548	4.722	0.462496	0.173406	1.49418	1.70412	0.754792	0.570622
ENSG00000013573.17|DDX11|chr12:31073859-31104799	12.0695	10.6504	5.91425	7.43506	5.58421	3.79338	4.26659	5.35255	7.48006	10.0292	10.0372	11.048	12.5136	11.6874
ENSG00000013583.10|HEBP1|chr12:12927725-13000265	6.09814	4.82212	4.99003	4.67256	3.27879	4.45775	2.16012	2.22543	3.08146	2.51087	4.29806	4.81836	2.0034	1.72886
ENSG00000013588.8|GPRC5A|chr12:12890781-12917937	0.176633	0.168137	0.615508	0.496657	0.00591766	0.248362	0	0.127525	0.263754	0.107445	0.024242	0	0.0902536	0.194695
ENSG00000013619.14|MAMLD1|chrX:150363283-150514178	0	0.00784005	0	0	0.124361	0.0310792	0	0	0	0	0.00827009	0	0	0
ENSG00000013725.14|CD6|chr11:60971679-61020377	0	0	0	0	0	0	0	0.040506	0	0	0	0	0	0
ENSG00000013810.19|TACC3|chr4:1715951-1745176	34.8262	41.7709	21.3072	22.9851	34.9416	34.0752	23.018	27.1521	50.2042	54.1618	62.7768	52.6926	71.6933	69.0153
ENSG00000014123.10|UFL1|chr6:96521805-96555276	7.86479	8.00476	12.0738	12.906	17.1289	20.1678	21.8776	18.847	8.72214	10.2035	9.29212	8.65429	7.85074	7.91507
ENSG00000014138.9|POLA2|chr11:65261927-65326543	24.6509	24.7615	13.8617	18.7824	10.8076	8.17712	9.836	12.2958	25.0858	24.3132	26.2368	23.4608	30.8683	28.5516
ENSG00000014164.7|ZC3H3|chr8:143437658-143541447	11.0332	8.3119	9.7875	11.4873	9.8819	10.7894	9.39724	10.0819	8.34132	9.74415	8.5623	9.2989	9.52264	8.45832
ENSG00000014216.15|CAPN1|chr11:65180020-65212006	101.128	96.7098	107.177	118.07	83.7597	99.3923	89.5059	98.0161	77.4891	82.0827	68.9269	80.5969	77.3913	72.6417
ENSG00000014257.16|ACPP|chr3:132317405-132368298	0	0	0	0	0	0	0.0207199	0.0378524	0	0	0	0	0	0
ENSG00000014641.18|MDH1|chr2:63588957-63607197	183.018	201.403	183.887	203.172	141.385	140.568	139.844	142.914	46.68	48.2948	122.232	131.255	27.3735	25.9892
ENSG00000014824.14|SLC30A9|chr4:41990529-42090461	11.4377	11.0226	15.3244	14.0104	16.8131	13.4614	16.9274	16.1578	11.0509	9.58954	11.5971	10.6601	9.99507	9.72027
ENSG00000014914.21|MTMR11|chr1:149928650-149936879	0.0929187	0.0492453	0.351021	0.187661	0.0632845	0.0150444	0.164068	0.296406	0.317067	0.156759	0.233585	0.0698465	0.190578	0.35617
ENSG00000014919.12|COX15|chr10:99651594-99732112	14.2031	14.4511	18.6773	17.3089	19.5951	15.911	14.404	19.4738	12.4121	9.19179	15.7719	14.2398	11.427	12.0618
ENSG00000015133.19|CCDC88C|chr14:91271322-91417844	3.27102	2.98097	3.06541	2.09244	1.52903	1.7023	1.23392	2.05777	2.97052	3.23907	1.8855	1.69546	2.56686	2.39604
ENSG00000015153.14|YAF2|chr12:42157103-42238349	5.47756	6.0304	6.60407	5.91969	8.77883	8.24233	8.88629	6.20795	9.32264	7.73113	6.64163	7.45226	8.44962	7.95003
ENSG00000015171.19|ZMYND11|chr10:134464-254637	7.58711	6.20986	4.57485	3.7847	5.91357	4.78563	7.54499	5.94546	9.3872	7.83271	9.603	11.2105	8.5485	8.08856
ENSG00000015285.10|WAS|chrX:48683778-48691427	7.34555	6.91735	6.75772	6.6647	4.89693	4.11166	6.19561	4.75417	5.51728	5.99348	6.97474	7.54104	6.00846	6.44987
ENSG00000015413.9|DPEP1|chr16:89613307-89638456	1.53108	1.46908	2.62659	2.05076	4.79224	1.55949	1.7344	4.43621	0.740467	3.31046	1.25588	1.55311	0.832037	1.79734
ENSG00000015475.18|BID|chr22:17734137-17774665	416.523	375.2	268.391	283.915	178.314	152.585	150.557	159.177	345.898	319.086	213.45	230.005	239.302	242.968
ENSG00000015479.18|MATR3|chr5:139273751-139331677	65.5475	64.9215	74.1708	73.0428	68.032	72.1322	73.1762	68.1548	77.7468	82.6953	72.0455	61.3564	77.5183	73.6124
ENSG00000015520.14|NPC1L1|chr7:44512534-44541315	0	0.00829924	0	0	0	0	0	0.273302	0	0	0	0	0.00757908	0
ENSG00000015532.9|XYLT2|chr17:50346091-50365232	11.393	7.65899	10.6285	7.62906	11.5088	13.7889	10.8625	14.2986	9.39393	11.3999	6.72275	5.66158	7.41731	8.04712
ENSG00000015568.13|RGPD5|chr2:109792757-109857705	0	0	0	0	0.0154373	0	0	0	0	0	0	0	0	0
ENSG00000015592.16|STMN4|chr8:27235322-27258420	0	0	0.0375832	0	0	0	0	0.0481296	0	0	0	0	0	0.103568
ENSG00000015676.18|NUDCD3|chr7:44379118-44490658	12.41	11.9692	10.9734	11.6033	9.71032	8.99646	8.2552	8.58835	10.175	10.387	10.0838	11.2495	11.5571	11.9418
ENSG00000016391.11|CHDH|chr3:53283428-53846419	4.03976	3.13122	1.53016	2.1267	0.91654	0.766919	0.605051	0.624455	2.50059	2.95101	3.29102	3.11629	3.88415	2.58616
ENSG00000016402.13|IL20RA|chr6:136999970-137045180	0	0	0	0	0	0.071001	0	0	0	0	0.0756388	0.0145478	0	0
ENSG00000016490.15|CLCA1|chr1:86468367-86500289	67.0991	64.198	15.7851	17.6527	481.172	481.615	527.997	468.339	54.3441	61.2346	67.8458	71.3479	73.8314	97.8458
ENSG00000016602.9|CLCA4|chr1:86547077-86696311	0	0	0	0	0	0	0	0	0	0.0114818	0	0.0153597	0.0115681	0
ENSG00000016864.18|GLT8D1|chr3:52686015-52770940	30.8786	29.4621	36.9973	36.0653	75.723	74.0275	78.7432	77.9889	42.0275	37.2809	36.2438	34.7606	43.6439	40.8728
ENSG00000017260.19|ATP2C1|chr3:130850594-131026802	15.4829	14.1451	15.4941	18.5325	26.9216	28.5443	30.9816	32.5313	15.5285	15.5056	13.879	13.2129	14.7402	14.6724
ENSG00000017427.16|IGF1|chr12:102120184-102481744	0	0.14295	2.98e-08	0	0	0.0349109	8.76e-47	1.66e-25	1.83e-05	7.34e-43	0	0.00488774	0.0753408	0
ENSG00000017483.15|SLC38A5|chrX:48458536-48470260	68.0631	66.1054	48.5054	54.7494	38.7031	31.6608	22.6865	25.4423	67.6723	60.7928	43.3207	45.1386	83.6584	75.4668
ENSG00000017797.13|RALBP1|chr18:9475008-9538114	6.69485	7.01091	4.3218	4.77831	5.79549	5.12978	5.29862	5.54908	6.98884	5.12192	6.78441	6.28417	5.11449	5.57705
ENSG00000018189.13|RUFY3|chr4:70704800-70808619	2.13241	1.69919	1.61865	1.80865	5.2879	4.0313	4.23205	4.48419	2.4173	2.05251	1.87845	1.08706	2.64134	2.24884
ENSG00000018280.17|SLC11A1|chr2:218382272-218396894	0.557598	0.756689	1.20703	1.10525	0.936286	1.34665	1.14999	0.642411	2.56772	1.95167	1.98986	2.21793	2.04872	2.58591
ENSG00000018408.14|WWTR1|chr3:149517234-149703273	0	0	0	0	0.00873856	0	0	0	0	0.0483149	0	0	0	0.0236272
ENSG00000018510.15|AGPS|chr2:177392767-177543834	8.46259	7.71314	6.51717	7.12701	7.34441	9.09226	9.12043	8.84961	6.73438	5.06232	6.79655	5.25245	6.44808	5.17017
ENSG00000018610.14|CXorf56|chrX:119538148-119565408	13.6499	14.6205	13.346	12.8549	10.596	9.11891	11.9437	9.09293	12.8187	13.9348	13.1582	12.5106	13.7234	18.631
ENSG00000018625.14|ATP1A2|chr1:160115772-160143591	0	0	0	0	0	0.0205654	0	0	0	0	0	0	0	0
ENSG00000018699.13|TTC27|chr2:32628049-32821051	16.9398	14.9139	13.9509	14.6048	11.7209	12.394	10.3048	9.65848	20.7793	20.6251	11.3347	11.3928	13.5357	14.2506
ENSG00000018869.16|ZNF582|chr19:56380229-56393545	1.65095	1.23934	1.61539	1.43786	0.848269	1.38603	1.41973	1.40238	0.571875	0.433682	1.25047	0.534987	0.359469	0.262685
ENSG00000019102.12|VSIG2|chr11:124747473-124752255	0.287103	0	0	0.0711982	0	0.0960759	0.0646917	0	0	0	0.0342932	0	0.169996	0.183482
ENSG00000019144.19|PHLDB1|chr11:118606439-118679673	6.04243	3.48074	6.8395	8.01482	7.18544	7.2834	9.13974	6.53781	3.36534	2.16856	3.64837	3.2843	3.70103	4.25025
ENSG00000019169.10|MARCO|chr2:118942165-118994660	0.089427	0.058837	0.268978	0.128181	0.528066	0.560785	1.04262	0.961882	0.393503	0.332825	0.144529	0.193894	0.313879	0.70117
ENSG00000019485.13|PRDM11|chr11:45095805-45235292	0.2172	0.407007	1.01507	0.411275	2.26392	0.869053	1.09434	0.632628	0.477569	0.254131	0.00991812	0.134576	0.0773901	0.108926
ENSG00000019505.8|SYT13|chr11:45240301-45286341	0	0.0396332	0.0455894	0	0	0	0	0	0	0	0.00696936	0	0	0
ENSG00000019549.12|SNAI2|chr8:48917597-48921683	0	0	0	0	0	0	0	0	0	0.103817	0	0	0.0310559	0
ENSG00000019582.15|CD74|chr5:150357638-150412929	0.236374	0.222468	0	0.0124989	0.109797	0	0.447814	0.041749	0.0387215	0.238764	0.133979	0.235861	0	0.040029
ENSG00000019995.6|ZRANB1|chr10:124917142-125161026	0.150189	0.104762	0.15261	0.244983	0.16338	0.360362	0.243273	0.087033	0.0948784	0.25775	0.182777	0.174026	0.17726	0.170411
ENSG00000020129.16|NCDN|chr1:35557472-35566779	37.4609	28.6881	43.4076	38.2492	42.0414	40.7949	39.1989	36.9061	54.0498	59.2192	18.5528	19.8109	44.7692	51.4161
ENSG00000020181.17|ADGRA2|chr8:37796905-37849904	0.104027	0.0790771	0.119653	0.072012	0.00777328	0.0200292	0.0688189	1.72e-25	2.19e-20	0.0640837	0.0707983	0.00954037	0.0144126	1.19e-17
ENSG00000020219.9|CCT8L1P|chr7:152445476-152447150	0	0	0	0	0	0	0.0665647	0	0	0	0	0	0	0
ENSG00000020256.20|ZFP64|chr20:52051662-52191779	6.06673	7.64056	3.55416	3.27106	5.4572	6.19002	2.41864	3.29931	7.03723	6.87895	6.64494	7.61648	6.42052	6.31827
ENSG00000020426.11|MNAT1|chr14:60734760-61083712	23.2016	22.5752	25.3563	27.4188	19.8025	22.2374	20.8157	21.4777	17.7739	20.848	21.557	20.9667	20.9681	18.49
ENSG00000020577.13|SAMD4A|chr14:54567096-54793315	0.0158738	0	0	0	0	0	0.0417368	0.00654957	0	0	0	0	0	0.0321979
ENSG00000020633.18|RUNX3|chr1:24899510-24965010	0	0	0	0	0	0.0883953	0.00916077	0	0	0	0	0	0	0
ENSG00000020922.12|MRE11|chr11:94415577-94493908	9.41072	12.2236	10.2752	12.668	7.38886	7.19275	7.44696	8.75197	13.2939	12.3071	13.6509	13.218	13.4207	14.9697
ENSG00000021300.14|PLEKHB1|chr11:73646177-73662819	2.99062	2.48223	4.12782	2.77909	18.096	16.4602	18.4091	17.8518	0.0202109	0.444666	0.068393	0	0.0189313	0.0844485
ENSG00000021355.13|SERPINB1|chr6:2832331-2841863	26.6192	26.053	47.6143	44.7401	50.2268	55.8232	47.441	43.202	37.4809	43.078	27.4375	28.7821	27.604	29.7266
ENSG00000021461.16|CYP3A43|chr7:99828012-99866102	0.24818	0.170068	0.0528599	0.652525	0.50306	0.278718	0.529271	0.297929	0.17218	0	0.208501	0.234258	0.0595731	0.487156
ENSG00000021488.13|SLC7A9|chr19:32830508-32869767	0	0	0	0	0	0	0	0.0292843	0	0	0	0	0.0248816	0.0806185
ENSG00000021574.12|SPAST|chr2:32063546-32157637	4.49075	5.13998	2.38081	2.47206	5.72326	4.75493	4.87017	5.41853	5.08093	4.08772	5.28859	4.25225	5.25203	3.98396
ENSG00000021645.18|NRXN3|chr14:78170372-79868290	0	0	0	0.156234	0	0	0.0105162	0	0.0141827	0.0435129	0	0	0.0328836	0
ENSG00000021762.20|OSBPL5|chr11:3087106-3165352	1.494	1.90706	3.49404	2.91784	1.92276	1.84485	2.022	2.26272	2.93003	3.61648	1.29319	1.77515	3.11295	1.76985
ENSG00000021776.11|AQR|chr15:34851781-34969742	5.52823	4.81176	3.89957	4.88492	5.0256	4.54639	4.99583	4.98073	4.53316	5.17896	5.56816	5.01989	4.44717	5.24078
ENSG00000021826.15|CPS1|chr2:210477708-210679107	0	0.0239189	0.0940428	0.202846	0	0	0.0957364	0.154481	0	0	0.0302568	0	0.0306894	0.00831693
ENSG00000022267.17|FHL1|chrX:136146701-136211359	0	0.0489784	0	0.0355577	0.276235	0	0.293944	0.0597971	0	0	0	0.115512	0	0
ENSG00000022277.12|RTF2|chr20:56468584-56526152	105.227	111.237	103.578	116.784	89.564	90.8849	79.236	80.7601	90.6998	89.5523	105.286	102.249	97.4308	105.909
ENSG00000022355.17|GABRA1|chr5:161847062-161899981	0	0	0.0307769	0	0	0	0	0	0	0	0	0	0	0
ENSG00000022556.16|NLRP2|chr19:54923508-55001142	8.78786	9.722	8.70098	9.22954	5.16766	4.63211	4.17433	5.5686	7.94438	6.37863	6.83506	5.15593	6.36316	6.10168
ENSG00000022567.9|SLC45A4|chr8:141207165-141254229	0.751922	0.484128	0.329997	0.310287	0.389952	1.11438	0.181192	0.588893	0.673308	0.572894	0.598682	0.326053	0.575913	0.226181
ENSG00000022840.16|RNF10|chr12:120534355-120577588	74.4536	76.0894	78.375	86.1504	93.1788	99.666	91.2286	87.3378	69.0772	83.8092	70.7727	66.1881	58.2652	59.9629
ENSG00000022976.15|ZNF839|chr14:102317376-102342367	0.789997	1.01649	1.67126	2.1055	1.49159	2.7767	2.43827	2.20581	1.47768	0.906022	1.45507	2.3361	0.40101	0.417377
ENSG00000023041.11|ZDHHC6|chr10:112374017-112446917	19.4084	17.9127	11.8976	12.296	11.2136	8.21766	12.4241	12.6288	12.3519	12.8506	11.8214	10.1564	17.059	13.9024
ENSG00000023171.18|GRAMD1B|chr11:123358427-123627774	0	0	0	0	0	0	0.0643782	0	0	0	0	0	0	0
ENSG00000023191.17|RNH1|chr11:494511-507300	40.3567	34.8028	36.7721	39.8908	29.4272	26.9177	21.1061	19.6765	40.0149	40.6006	44.9612	58.389	52.6341	43.9464
ENSG00000023228.14|NDUFS1|chr2:206114816-206159509	28.5766	30.0696	25.9121	25.741	38.0409	33.4554	31.2327	30.6137	38.3541	41.6936	29.0882	27.9606	39.2164	41.4503
ENSG00000023287.13|RB1CC1|chr8:52622457-52714435	9.32905	9.10715	7.60506	7.89093	14.1677	13.9227	14.0655	14.7549	9.55289	9.76313	7.39951	7.75961	8.91228	8.13179
ENSG00000023318.8|ERP44|chr9:99979184-100099000	22.7162	22.302	27.6404	28.3145	81.1225	83.904	79.962	78.3711	29.4238	28.9851	23.5134	24.8986	30.1659	33.9475
ENSG00000023330.15|ALAS1|chr3:52198085-52214327	32.681	37.9409	40.3362	40.352	40.9716	30.0779	34.4377	34.5898	25.1446	35.3139	37.8713	38.3982	29.9868	29.2161
ENSG00000023445.14|BIRC3|chr11:102317449-102339403	0.0302909	0.0162025	0.0194391	0	0.596987	0.469009	0.169174	0.187512	0.115342	0.0085962	0.0208214	0	0.031636	0.00571884
ENSG00000023516.9|AKAP11|chr13:42272151-42323261	2.34528	2.22915	2.14776	2.73951	2.78961	2.92003	3.42349	2.69824	3.87394	4.5277	2.6111	2.3655	2.75447	2.7836
ENSG00000023572.9|GLRX2|chr1:193096467-193106114	35.0587	39.2743	24.4235	28.5839	15.1658	17.8105	22.9759	15.7458	26.3082	26.9067	38.4172	37.5964	34.8742	35.4743
ENSG00000023608.5|SNAPC1|chr14:61681040-61796428	2.08653	2.49081	1.18204	0.985348	1.73372	3.25621	2.64773	3.4696	0.934541	2.70186	2.86498	2.20747	1.44563	2.2644
ENSG00000023697.13|DERA|chr12:15911331-16037381	27.2911	31.1821	31.3379	40.3434	25.2276	25.2326	31.884	25.2249	36.5754	37.7909	25.2092	26.4922	32.5848	24.7659
ENSG00000023734.11|STRAP|chr12:15882386-15903478	103.991	109.1	107.097	108.779	85.8675	87.255	91.9912	88.5895	91.6431	82.6728	88.5304	77.7743	83.1416	82.4482
ENSG00000023839.11|ABCC2|chr10:99782639-99852594	0	0.0654899	0.0979485	0.220398	0.0153287	0.130519	0.171278	0.105718	0.140558	0.0709333	0.0628222	0	0.0446065	0.306689
ENSG00000023892.11|DEF6|chr6:35297817-35321771	36.5172	40.5496	46.1217	56.139	50.692	55.7781	46.2438	42.8777	33.7981	22.4587	37.3711	40.4788	30.1234	29.918
ENSG00000023902.14|PLEKHO1|chr1:150149182-150160065	4.42016	2.40521	3.29274	3.92584	1.24946	1.35412	2.54667	1.67158	2.67664	3.05865	2.69285	3.50196	1.82494	2.48737
ENSG00000023909.10|GCLM|chr1:93885198-93909456	9.29075	9.20428	6.66463	4.30281	7.95122	12.1879	13.622	8.2435	8.59781	8.70875	14.301	14.2288	18.695	16.928
ENSG00000024048.10|UBR2|chr6:42564061-42693504	6.66707	6.77459	10.8412	9.77801	10.5499	13.1977	9.66019	9.27248	9.47129	9.36527	8.01675	9.80015	6.24551	6.11405
ENSG00000024422.12|EHD2|chr19:47607523-47743134	23.566	20.0431	11.1315	13.1156	4.01126	2.40535	2.7562	4.84474	28.7638	27.2666	6.20379	6.91787	14.0564	13.3072
ENSG00000024526.17|DEPDC1|chr1:68474151-68538627	3.53704	4.6324	3.27649	3.4318	4.59907	4.22988	4.8612	5.35367	4.70817	4.19429	10.1197	10.4112	8.79482	9.75125
ENSG00000024862.17|CCDC28A|chr6:138727466-138793319	27.6347	31.9943	26.7087	26.5042	19.6276	25.863	24.5675	28.7037	29.9139	26.7058	35.823	31.358	25.222	27.4824
ENSG00000025039.14|RRAGD|chr6:89364635-89412270	1.42387	1.77138	1.54682	1.08549	1.3376	0.97464	1.21062	1.21793	3.27506	2.35388	4.97373	3.92919	2.70156	3.07859
ENSG00000025156.12|HSF2|chr6:122399545-122433119	13.3923	15.105	13.8708	13.77	9.13681	12.3912	12.3771	12.1268	16.6856	16.4046	15.2312	15.581	16.3175	15.5838
ENSG00000025293.17|PHF20|chr20:35772014-35950370	5.34002	5.93286	6.14284	6.67717	6.75378	5.95791	4.90833	5.35451	7.09303	6.35895	7.88362	7.26959	6.85814	6.67182
ENSG00000025423.11|HSD17B6|chr12:56712427-56787790	1.25659	1.12135	1.09879	0.423704	8.32e-286	0.723444	0.70129	0.225684	1.35032	1.9426	1.85501	2.88825	2.64486	2.35852
ENSG00000025434.19|NR1H3|chr11:47239301-47269033	12.2323	9.03155	27.2081	24.9207	25.337	23.167	29.1289	29.5221	19.022	20.3148	18.3601	16.6257	16.7422	18.7565
ENSG00000025708.14|TYMP|chr22:50508223-50530032	12.6182	13.5816	8.27447	3.01849	3.83445	9.77766	7.36527	3.11211	12.9243	12.2868	10.1175	8.47502	11.7188	12.8848
ENSG00000025770.19|NCAPH2|chr22:50508223-50530032	80.4775	68.3002	45.9748	54.4215	40.0506	38.017	35.7862	35.4029	79.1963	73.4495	67.9278	68.3829	105.091	93.3241
ENSG00000025772.8|TOMM34|chr20:44910061-44960397	64.3894	62.3295	52.575	57.7013	55.0952	54.6124	58.8887	59.7546	53.5526	46.754	33.5819	39.1488	39.465	35.9029
ENSG00000025796.14|SEC63|chr6:107867755-107959986	8.77663	8.13507	10.339	9.68912	9.16585	8.67633	9.39405	9.11005	9.52597	10.5863	9.34915	10.6234	9.99967	10.3511
ENSG00000025800.14|KPNA6|chr1:32108055-32176568	28.0277	22.6781	24.1827	23.864	26.93	28.2221	26.6347	30.2801	21.8788	21.5442	22.7022	19.5123	29.4381	30.4083
ENSG00000026025.16|VIM|chr10:17214238-17237593	324.301	341.027	333.33	350.225	144.016	156.471	97.6694	116.182	396.527	427.371	292.177	378.781	323.509	376.309
ENSG00000026036.22|RTEL1-TNFRSF6B|chr20:63657809-63831244	0.407864	0.512882	0.581766	0.389671	0.292281	0.0970902	0.270324	0.485641	1.83989	1.79127	0.514629	1.22446	0.720804	2.21879
ENSG00000026103.22|FAS|chr10:88990044-89017059	0	0	0	0	8.66e-08	0	0	0	0	0	0	0	0	0
ENSG00000026297.15|RNASET2|chr6:166409363-166957184	118.093	131.07	200.666	195.399	285.876	296.284	235.333	251.498	119.809	121.192	117.681	109.107	70.8337	66.1769
ENSG00000026508.18|CD44|chr11:35138869-35232402	0	0	0	0	0	0.0517641	0	0	0	0	0	0	0	0
ENSG00000026559.14|KCNG1|chr20:50999369-51023107	0	0	0.0318691	0	0	0	0	0.266036	0	0.0344538	0	0	0	0
ENSG00000026652.14|AGPAT4|chr6:161129966-161274061	13.009	12.9088	14.2376	12.4173	12.4729	13.532	13.1997	14.4456	17.3775	11.424	11.4226	13.4598	12.0952	11.7329
ENSG00000026950.17|BTN3A1|chr6:26402236-26415208	1.79765	1.08701	1.55655	1.78183	3.12253	2.65012	2.09309	2.95341	1.93571	1.75984	1.75585	1.84763	2.52051	1.74134
ENSG00000027001.10|MIPEP|chr13:23730188-23902655	7.74417	8.54922	8.46766	8.72788	4.61219	2.77136	3.64821	2.75194	6.55442	5.77902	6.80256	6.26411	5.91342	8.4748
ENSG00000027075.15|PRKCH|chr14:61298163-61658696	0	0	0.176643	0	0	0	0	0	0	0	0	0	0	0
ENSG00000027644.5|INSRR|chr1:156806242-156881850	0	0.0196793	0.109953	0.0214186	0.092896	0.396679	0.222388	0.141386	0	0	0.0484479	0	0	0.0380575
ENSG00000027697.14|IFNGR1|chr6:137197483-137219449	18.0008	21.7244	21.7399	26.0577	27.6697	27.256	32.3514	32.3347	20.8776	23.634	26.29	30.116	22.7375	21.124
ENSG00000027847.14|B4GALT7|chr5:177600131-177610330	15.1574	20.6999	31.458	24.5309	32.0884	32.1935	32.9676	32.3959	20.5243	24.1754	16.3841	21.7832	18.1082	16.6084
ENSG00000027869.11|SH2D2A|chr1:156806242-156881850	4.30309	4.1001	3.98815	6.82806	27.7813	27.7383	24.2573	21.6146	4.25659	2.65378	1.98658	2.38392	2.02168	2.40233
ENSG00000028116.17|VRK2|chr2:57907628-58241686	13.1808	15.2652	15.5098	16.6764	17.6382	16.1097	20.9131	18.6567	15.028	14.2992	17.4396	14.0357	19.7637	18.5286
ENSG00000028137.19|TNFRSF1B|chr1:12166942-12209220	10.5779	11.6573	10.9019	11.1935	4.30763	3.45825	4.11097	2.74132	6.19537	4.85983	7.37156	5.45679	8.68355	6.9217
ENSG00000028203.18|VEZT|chr12:95217806-95302799	5.43231	5.93671	6.54654	8.46161	11.2919	9.27489	12.2577	10.1187	3.42516	4.88321	3.4743	3.18761	3.12197	1.92972
ENSG00000028277.21|POU2F2|chr19:42086109-42132478	0.153293	0.312381	0.201333	0.58668	0.526706	0.496323	0.848191	0.510101	0.535561	0.0469019	0.251817	0.25711	0.348249	0.0968424
ENSG00000028310.18|BRD9|chr5:863740-892801	28.1769	24.3826	23.5854	14.6372	16.7631	24.6939	19.7281	15.7049	32.1693	30.7082	28.3048	29.8696	28.956	27.4927
ENSG00000028528.15|SNX1|chr15:64094122-64144231	79.9796	91.7959	82.8426	100.008	68.8784	61.8088	80.6218	72.2077	93.8639	94.7705	79.0764	78.5226	68.5267	70.2074
ENSG00000028839.10|TBPL1|chr6:133952169-134052636	87.3872	88.6794	102.938	114.923	279.058	273.16	266.246	262.468	115.724	126.012	108.471	103.834	118.973	131.101
ENSG00000029153.14|ARNTL2|chr12:27332853-27446625	1.22678	1.5251	1.28614	0.38855	0.486378	1.04917	2.57858	1.05537	2.84699	2.11663	2.62633	2.41845	2.12912	2.38865
ENSG00000029363.16|BCLAF1|chr6:136256862-136289851	35.5416	34.7638	33.1481	33.6161	24.6757	21.1078	23.4017	21.4348	40.0792	47.7407	32.7869	26.7171	56.2519	51.3532
ENSG00000029364.12|SLC39A9|chr14:69398689-69462390	13.8901	12.644	10.3956	12.3957	21.8095	22.0862	22.0971	19.5298	12.3009	13.9827	12.3946	12.1171	18.1663	18.1508
ENSG00000029534.20|ANK1|chr8:41653219-41896762	17.0783	15.9156	20.8063	16.5458	19.426	22.6858	23.2111	20.4872	15.6692	14.6203	12.4463	8.67726	18.3732	15.1011
ENSG00000029559.7|IBSP|chr4:87799553-87812435	0.0352531	0.046521	0	0	0.0893685	0.0228999	0.0474953	0.0875556	0	0.0246658	0	0	0	0.0267802
ENSG00000029639.11|TFB1M|chr6:154733324-155314484	8.34126	7.90662	8.44783	7.20672	7.03234	6.53033	6.94274	8.02164	7.82329	7.26643	8.23235	8.7403	7.65012	7.08353
ENSG00000029725.17|RABEP1|chr17:5282283-5439155	10.4024	11.0304	8.59017	8.9391	7.62614	8.09857	8.17164	6.84717	10.1609	11.7207	9.6741	10.0321	8.8926	10.8541
ENSG00000029993.15|HMGB3|chrX:150983334-150990771	31.0137	32.0901	17.6627	25.3066	18.8161	12.7092	18.133	11.7738	31.889	25.7989	38.4889	27.9812	33.2883	38.9928
ENSG00000030066.13|NUP160|chr11:47778086-47848555	12.3871	13.9827	7.9327	7.62624	8.71073	8.97377	6.21213	5.57588	16.5862	18.253	11.4563	11.1524	14.3806	13.404
ENSG00000030110.13|BAK1|chr6:33540045-33593338	33.974	41.6965	40.8056	43.598	35.8914	29.9254	35.6303	35.6159	36.8544	33.353	36.6042	41.7865	37.4052	39.6156
ENSG00000030304.13|MUSK|chr9:110668770-110801620	0	0	0	0	0	0	0.0300395	0	0	0	0	0	0	0
ENSG00000030419.16|IKZF2|chr2:212581356-213151609	1.30237	0.965266	1.42402	1.39036	1.47682	2.97963	3.3559	3.79146	1.46866	1.88844	1.10154	0.456867	0.8862	1.38477
ENSG00000030582.18|GRN|chr17:44345301-44353106	280.606	240.716	367.342	366.856	486.717	515.899	388.424	405.181	291.791	300.01	227.936	249.194	217.682	218.896
ENSG00000031003.10|FAM13B|chr5:137889436-138037266	2.17392	2.84405	4.35151	5.2576	4.21068	4.82997	4.25976	3.89907	3.29149	4.00666	3.23231	2.81167	4.60845	4.66821
ENSG00000031081.10|ARHGAP31|chr3:119294372-119420714	1.59103	0.610803	0.82082	1.05009	0.419156	0.530921	1.04079	0.977835	0.309249	0.491119	0.671481	0.690402	0.948313	1.00368
ENSG00000031691.7|CENPQ|chr6:49463369-49493107	4.64446	5.03526	4.52232	4.66928	6.13354	5.06475	4.52881	4.94167	8.38955	8.87094	9.83317	10.9535	11.3631	9.97677
ENSG00000031698.13|SARS|chr1:109213917-109238182	184.067	188.082	184.216	191.308	140.984	136.604	128.646	133.224	122.47	118.952	174.363	206.957	122.417	115.374
ENSG00000031823.14|RANBP3|chr19:5916138-5978140	54.5611	51.6451	38.8296	47.6286	37.5141	45.8835	35.83	43.2888	42.4756	48.1545	35.5275	41.9952	44.0311	43.6737
ENSG00000032219.18|ARID4A|chr14:58298384-58395641	2.70789	2.46724	3.38396	3.228	4.66219	4.59503	6.10522	5.37116	3.35737	3.2536	2.85644	3.6144	3.19745	3.72414
ENSG00000032389.12|EIPR1|chr2:3188924-3377882	36.3933	30.1478	36.4462	31.5989	27.7187	25.9481	20.0492	24.9802	27.7177	35.8445	32.0482	37.2154	30.0448	27.1337
ENSG00000032444.16|PNPLA6|chr19:7522623-7561764	12.6719	12.4782	13.8815	16.0523	13.9024	20.0452	14.7891	19.1434	26.3995	23.5614	13.3326	21.5631	27.2747	22.2058
ENSG00000032742.17|IFT88|chr13:20567068-20691437	2.60413	3.92646	2.4416	3.40274	5.29318	4.70455	4.43957	4.465	5.89802	5.81414	2.56172	3.92301	4.90594	6.29393
ENSG00000033011.12|ALG1|chr16:5024843-5097808	28.8523	26.9926	24.638	25.8189	31.5557	30.7607	29.3563	27.7331	25.9044	28.5293	14.3682	18.9215	28.8398	24.9517
ENSG00000033030.13|ZCCHC8|chr12:122471599-122501073	10.114	11.3061	11.5245	10.961	10.1526	10.4676	12.0701	8.88621	13.2929	14.1353	13.5815	15.4607	8.77994	9.5764
ENSG00000033050.9|ABCF2|chr7:151207836-151227205	20.6337	23.9387	16.5844	18.2241	14.8105	12.7079	12.2653	9.45227	12.4274	12.5899	17.0549	16.6856	13.5718	10.6912
ENSG00000033100.16|CHPF2|chr7:151232488-151238827	12.6288	12.4045	15.5452	15.3568	63.6007	69.1389	72.4045	60.4121	8.1167	8.38788	10.5158	12.16	11.0072	10.5759
ENSG00000033122.19|LRRC7|chr1:69568260-70123488	0	0	0	0	0	0.0426525	0.0205959	0.010905	0	0	0	0	0	0
ENSG00000033170.16|FUT8|chr14:65410591-65744121	11.8819	11.1001	13.2607	13.6414	16.1186	13.8951	24.8923	24.0796	15.4225	14.4095	11.7751	11.7334	12.4431	17.7156
ENSG00000033178.13|UBA6|chr4:67612651-67701155	6.47784	6.11837	6.32139	7.31786	9.89668	10.3071	9.69128	9.33134	6.25142	9.17637	5.96036	6.33521	8.25639	7.1191
ENSG00000033327.13|GAB2|chr11:78215292-78574864	5.49281	5.3917	3.57509	3.56911	3.55766	3.50601	3.41037	3.19443	4.50651	4.64348	4.6984	6.37938	5.83114	6.00745
ENSG00000033627.16|ATP6V0A1|chr17:42458843-42522611	54.0205	43.7882	48.4278	56.6037	52.2622	56.2872	70.805	78.2017	49.1649	55.1982	32.2217	35.7818	41.9877	41.9381
ENSG00000033800.13|PIAS1|chr15:68054178-68257106	24.1236	22.4996	25.7915	27.3594	28.6595	30.5672	31.4771	29.3159	28.5722	32.8049	25.1978	26.1294	28.0665	28.26
ENSG00000033867.16|SLC4A7|chr3:27372720-27484420	3.11971	2.55461	1.71753	1.75102	3.44994	1.97775	3.32921	1.90774	3.01837	2.53475	5.1763	3.13909	3.65608	4.53128
ENSG00000034053.14|APBA2|chr15:28884482-29118315	4.19347	4.18958	4.32857	3.69698	3.69559	3.84284	4.39722	4.15751	3.79447	4.79832	2.52919	3.35307	3.35806	3.16661
ENSG00000034152.18|MAP2K3|chr17:21284671-21315240	12.2551	12.3772	10.5034	10.5376	9.82834	8.00749	6.14907	7.53895	6.00553	8.25541	6.24635	9.98532	6.42657	5.53995
ENSG00000034510.6|TMSB10|chr2:84905655-84906671	814.319	854.047	574.88	613.42	2099.5	2081.85	1883	1722.84	777.979	866.845	839.539	798.902	873.217	955.086
ENSG00000034533.11|ASTE1|chr3:130850594-131026802	4.06934	4.82299	4.14911	2.85565	5.55128	5.05302	3.52166	4.73526	5.12391	3.91031	2.73456	4.75538	3.68802	4.45019
ENSG00000034677.13|RNF19A|chr8:100257059-100309953	3.45939	3.43574	5.38014	5.72112	8.75023	8.41939	10.112	9.20382	3.99133	4.41798	4.30242	5.14162	5.46542	5.22084
ENSG00000034693.15|PEX3|chr6:143450804-143511690	9.07939	9.59341	9.08663	9.4742	10.4829	8.88685	9.15661	9.35996	5.83719	5.5163	11.5057	11.7851	6.72606	9.83836
ENSG00000034713.8|GABARAPL2|chr16:75528531-75623300	173.177	192.469	201.368	215.386	262.902	283.322	264.128	253.903	86.6198	91.6902	138.774	143.487	91.7192	100.021
ENSG00000035115.21|SH3YL1|chr2:218135-264810	2.74174	2.65064	4.56556	2.8823	2.475	2.68262	2.38733	2.69079	2.21043	2.386	1.23794	2.82285	1.5379	1.34033
ENSG00000035141.8|FAM136A|chr2:70295974-70302090	102.413	92.5537	100.994	108.83	67.1443	62.3365	63.7414	62.0694	81.3143	77.3347	72.8735	75.2219	72.4149	64.879
ENSG00000035403.17|VCL|chr10:73998113-74151063	26.2407	25.1648	14.8314	15.5245	21.4026	17.349	16.5924	21.3533	33.8683	33.8788	23.6431	20.0561	29.6336	33.631
ENSG00000035499.13|DEPDC1B|chr5:60596911-60700166	16.8751	21.4182	13.2995	12.7086	12.2354	8.37857	8.92866	12.4949	22.5392	26.6898	23.4428	23.555	27.0801	27.7613
ENSG00000035664.11|DAPK2|chr15:63907035-64046322	1.07143	1.47986	1.12262	0.838911	0.0107572	0.278164	0.0893095	0.3309	2.82536	2.78231	1.63613	0.850644	1.18911	0.600768
ENSG00000035681.9|NSMAF|chr8:58583507-58659853	33.8543	39.0971	23.2157	17.6032	11.7337	18.5051	12.8898	9.30486	54.9542	56.9904	35.3101	32.943	51.1855	47.3576
ENSG00000035687.10|ADSS|chr1:244352634-244451909	17.1769	17.4319	9.06324	9.2798	11.5494	9.40384	9.59214	9.55819	22.9212	21.9574	24.7106	24.8789	26.6419	30.5883
ENSG00000035720.8|STAP1|chr4:67558726-67607337	0.0499527	0.0664326	0.216232	0.100115	2.20344	2.7676	3.37208	2.81025	0.476444	0.631037	0.0774273	0.372803	0.137334	0.684581
ENSG00000035862.12|TIMP2|chr17:78852976-78925387	0	0	0	0.0451337	0	0	0.0212618	1.93e-09	0	0.043996	0	0	0	0
ENSG00000035928.16|RFC1|chr4:39287455-39366375	17.7401	20.1916	18.8127	20.114	20.4133	22.206	20.1087	20.8244	21.4207	23.6983	27.7091	25.8814	37.6823	33.5514
ENSG00000036054.13|TBC1D23|chr3:100260991-100325251	35.9795	40.0023	36.8281	36.6336	35.312	37.8489	34.1399	40.455	46.5326	45.3018	39.7686	40.5154	41.9349	49.0573
ENSG00000036257.13|CUL3|chr2:224467802-224585397	4.61626	4.65918	3.52135	5.27661	3.60321	6.50474	4.54695	3.57242	5.0415	5.8375	4.03738	3.56093	5.82999	5.51199
ENSG00000036448.10|MYOM2|chr8:2045045-2145456	0	0	0	0	0	0	0	0	0.0350503	0	0	0	0.078004	0
ENSG00000036473.8|OTC|chrX:37349274-38688913	0	0	0	0	0	0	0	0	0	0	0.10151	0	0	0
ENSG00000036530.8|CYP46A1|chr14:99684313-99727301	0	0.0915001	0	0	0	0.0225236	0	0	0	0	0	0	0	0
ENSG00000036549.13|AC118549.1|chr1:77562415-77683419	9.32888	8.07226	7.60628	8.80514	9.96711	9.79415	10.4966	9.65209	8.76532	9.7362	7.52792	6.75726	9.38763	8.01035
ENSG00000036565.15|SLC18A1|chr8:20144854-20183206	0	0	0	0	0	0	0	0	0	0	0	0.0185296	0	0
ENSG00000036672.16|USP2|chr11:119355214-119381711	9.70577	10.0636	7.24209	8.23775	5.19733	4.9633	6.66252	4.93412	6.69889	6.47699	5.90662	5.02247	5.83124	4.8761
ENSG00000036828.16|CASR|chr3:122183682-122291629	0	0	0	0	0	0.0084885	0	0	0	0	0	0	0	0
ENSG00000037042.9|TUBG2|chr17:42659283-42667006	1.50992	1.15623	1.39053	0.928065	1.82018	1.17969	0.974425	1.6574	1.26567	1.29083	0.4484	1.11686	1.27671	1.21609
ENSG00000037241.7|RPL26L1|chr5:172954785-172969771	97.1515	112.566	64.952	73.4228	88.6732	91.7614	69.6768	62.7532	50.3194	43.9982	80.4386	92.7183	56.9251	50.5323
ENSG00000037280.16|FLT4|chr5:180601505-180649624	7.61923	6.44403	10.4108	8.44121	2.4309	1.49128	1.24515	1.92125	4.60685	2.97194	6.05422	7.15855	5.37397	4.7118
ENSG00000037474.15|NSUN2|chr5:6599238-6633044	67.2265	62.9543	47.0794	54.9405	51.8181	42.6848	42.3172	45.5819	70.9625	75.7646	52.4373	58.0286	74.7201	66.9191
ENSG00000037637.11|FBXO42|chr1:16246839-16352480	5.85675	6.47089	5.65767	5.01327	7.0488	7.17474	5.86612	7.17929	6.17338	6.61998	6.48348	5.077	5.36306	5.29721
ENSG00000037749.12|MFAP3|chr5:154038958-154055033	6.05465	4.61557	5.07553	2.61714	4.80928	7.16151	8.43087	8.10458	3.91732	5.79399	5.85728	5.25352	6.8999	5.69211
ENSG00000037757.14|MRI1|chr19:13764521-13774282	9.07983	6.93631	6.07699	7.33451	5.60136	5.21865	4.28524	7.65974	7.98295	8.72592	6.51071	6.59369	7.88901	7.50793
ENSG00000037897.17|METTL1|chr12:57768470-57816471	34.944	35.303	21.0876	18.7162	14.7127	10.8093	9.55688	9.39313	35.897	29.1262	28.9687	25.0692	33.2026	27.1496
ENSG00000037965.6|HOXC8|chr12:53983449-54056030	0.289751	0.350565	0.602477	0.222684	0.243848	0.707168	0.508673	1.01345	0.326651	0.170467	0.169296	0.537934	0.202839	0.135081
ENSG00000038002.9|AGA|chr4:177430773-177442437	3.47248	4.61455	7.53616	6.55472	25.3248	25.6084	27.1427	26.3352	6.28611	5.09967	10.939	9.60158	6.72388	7.17014
ENSG00000038210.13|PI4K2B|chr4:25160662-25279204	0.538077	0.464568	0.49306	0.439824	0.232039	0.562347	0.362017	0.168483	0.425022	0.290046	0.78803	1.72747	1.11078	0.729225
ENSG00000038219.13|BOD1L1|chr4:13568737-13627725	1.41042	1.7048	1.52667	1.49167	2.18071	1.55032	1.67836	1.76596	1.52587	1.78961	2.08515	2.19506	2.2143	1.82233
ENSG00000038274.17|MAT2B|chr5:163503113-163519354	33.3851	33.9755	29.7159	33.9738	42.9045	48.3493	47.6434	45.0076	34.7201	37.2103	47.6926	41.544	43.4266	43.797
ENSG00000038295.8|TLL1|chr4:165873236-166104457	0	0	0	0	0	0	0	0.024794	0	0	0	0	0	0
ENSG00000038358.15|EDC4|chr16:67873051-67886368	46.5649	38.6619	26.6339	27.1882	21.6669	21.0181	25.2663	26.2001	29.4629	25.0731	33.7012	30.921	37.99	42.7517
ENSG00000038382.20|TRIO|chr5:14143341-14510204	0.534882	0.405993	0.565479	0.67345	1.35478	0.82789	0.847452	1.34992	0.979155	0.594643	0.596473	0.331024	0.427821	0.667842
ENSG00000038427.16|VCAN|chr5:83471673-83582303	0.0254418	0	0	0	0	0	0	0	0	0	0.0049921	0	0	0.0207654
ENSG00000038532.16|CLEC16A|chr16:10944563-11182186	8.29844	6.58101	7.72735	6.65069	11.3	11.8423	11.3214	12.8539	6.76325	7.96469	6.83328	6.52569	7.52249	6.5649
ENSG00000038945.15|MSR1|chr8:16107877-16192791	0	0	0	0	0	0	0	0.0156335	0	0	0	0	0.0264531	0.0286417
ENSG00000039123.16|MTREX|chr5:55307988-55534969	17.8619	18.1679	17.5763	18.2882	19.0177	18.284	19.9612	20.7847	18.052	19.6843	18.458	15.4966	21.7978	25.7027
ENSG00000039139.9|DNAH5|chr5:13690330-13944543	0.0461693	0.104861	0.0634401	0.0861547	0.00275891	0.0212539	0	0	0.0217041	0.0863377	0.074567	0.0580135	0.0848284	0.0746488
ENSG00000039319.17|ZFYVE16|chr5:80408012-80487953	1.76197	1.87915	2.82012	3.0235	5.00642	4.78617	5.9161	5.10921	2.68703	3.33385	3.47251	2.06968	2.89407	3.38284
ENSG00000039523.20|RIPOR1|chr16:67528816-67546788	15.5986	14.4617	13.4186	16.0099	8.85348	8.76419	8.69027	8.218	5.44786	9.05021	7.67314	7.02954	5.55264	4.3047
ENSG00000039560.14|RAI14|chr5:34656327-34832612	10.5112	12.5865	7.6124	7.37457	5.26687	4.86742	6.19552	6.22882	19.9033	13.6616	13.1061	14.1784	15.2572	14.0709
ENSG00000039600.11|SOX30|chr5:157625678-157671480	0.0331295	0	0.1282	0.166517	0.251788	0.0342691	0.0441348	0.164439	0	0.142542	0.160849	0.307988	0	0
ENSG00000039650.12|PNKP|chr19:49861203-49867576	16.2007	18.1369	20.6255	17.8768	16.8453	14.492	16.2236	14.9979	21.2738	19.7836	21.5925	24.3723	16.875	17.6351
ENSG00000039987.6|BEST2|chr19:12751701-12758458	0	0	0.0184518	0	0	0	0	0	0	0	0	0	0	0
ENSG00000040199.18|PHLPP2|chr16:71644923-71724701	0.205979	0.382031	0.204338	0.330976	0.365869	0.525978	0.299112	0.46255	0.0896768	0.0732077	0.481493	0.30327	0.119443	0.185015
ENSG00000040275.17|SPDL1|chr5:169583755-169604778	47.0494	51.2845	31.4504	37.9752	26.9827	18.5366	26.6845	32.3636	54.6509	54.6285	71.7461	68.3956	74.6946	52.8942
ENSG00000040341.18|STAU2|chr8:73420073-73878910	24.1378	23.7897	37.4732	34.6712	41.939	41.9283	51.3563	47.5235	37.5164	40.3581	24.1382	24.6538	32.602	33.9977
ENSG00000040487.13|PQLC2|chr1:19312325-19329300	14.7132	11.4958	9.66564	8.32673	12.2372	10.0957	14.0846	11.4825	7.44709	5.29147	8.73275	10.961	8.16686	7.41081
ENSG00000040531.14|CTNS|chr17:3636467-3661542	4.83387	4.00352	7.39034	5.78234	24.4019	23.2796	27.4911	25.1708	10.0849	7.36571	5.00767	3.80656	6.21782	6.3632
ENSG00000040608.14|RTN4R|chr22:20241414-20268318	0.140374	0.0738183	0.596932	0	2.20132	0.47332	0.905993	1.11477	0.164684	0.489372	0.466368	0.182571	0	0.0425893
ENSG00000040633.13|PHF23|chr17:7235028-7239457	19.964	21.9665	10.2321	8.40399	11.8661	15.6544	17.2699	9.84575	55.1375	48.419	20.5316	16.6142	39.0009	39.1608
ENSG00000040933.15|INPP4A|chr2:98444853-98594390	2.62095	2.71605	0.938344	1.93396	1.31501	1.23491	1.62393	1.81785	1.13341	1.01263	1.38666	2.51816	1.81858	1.21465
ENSG00000041353.10|RAB27B|chr18:54828476-54898083	0	0	0	0	0	0	0	0.00613584	0	0	0	0	0	0
ENSG00000041357.16|PSMA4|chr15:78540404-78552417	349.547	366.262	330.46	346.163	339.324	316.208	360.382	337.189	338.013	330.532	366.431	320.452	400.947	414.853
ENSG00000041515.16|MYO16|chr13:108596151-109208005	0	0.0877522	0.0479916	0	0.0877799	0.314367	0.214511	0.0985893	0.0546761	0.103473	0.0205636	0.00702609	0.020854	0.180746
ENSG00000041802.11|LSG1|chr3:194584010-194672191	18.9814	17.0183	15.8313	13.5794	13.7536	12.1874	9.96303	14.2365	15.8445	20.1222	13.0609	12.9163	19.417	18.5168
ENSG00000041880.14|PARP3|chr3:51942344-51948867	9.34704	8.46266	15.008	13.2412	7.13739	4.63123	11.7311	9.57677	4.3939	3.46542	6.9399	12.1496	2.79549	2.67222
ENSG00000041982.16|TNC|chr9:115019574-115118257	0	0	0	0	0	0	0	0	0	0	0.00728653	0	0	0
ENSG00000041988.15|THAP3|chr1:6624865-6701924	27.8601	29.0846	23.8944	25.7033	19.3403	21.0293	22.9852	21.8038	26.429	29.1857	30.3107	26.9145	41.4298	35.2348
ENSG00000042062.12|RIPOR3|chr20:50586107-50691527	37.9734	33.305	59.9731	66.2066	104.835	94.4612	89.5175	105.088	50.0802	57.8183	31.0145	38.7782	37.2671	31.9367
ENSG00000042088.13|TDP1|chr14:89955901-90044768	14.4828	12.2422	11.2099	9.44561	8.3216	8.45798	6.88923	9.11898	16.8702	12.1307	14.1205	14.6914	15.1728	16.3389
ENSG00000042286.15|AIFM2|chr10:70052845-70132934	11.7804	11.1617	6.7859	7.71903	11.733	12.0115	14.7799	12.794	6.87809	6.42335	4.38281	5.54426	7.43715	8.4107
ENSG00000042317.17|SPATA7|chr14:88384923-88438460	2.92792	3.32418	3.77421	2.73551	3.13591	4.24175	3.06328	2.3008	2.77386	2.34505	3.43221	2.15059	3.16361	3.14931
ENSG00000042429.12|MED17|chr11:93735566-93814963	10.0337	10.7418	9.97245	9.33128	7.88653	6.76753	8.88804	7.68426	15.9596	16.6849	15.5578	15.6926	18.2035	17.7977
ENSG00000042445.14|RETSAT|chr2:85341954-85354528	11.7757	11.3056	20.327	17.5523	19.4313	20.9927	26.029	23.6869	14.6793	9.2004	9.93467	10.2472	11.5302	14.1034
ENSG00000042493.16|CAPG|chr2:85394752-85414074	165.695	173.217	194.38	220.609	147.284	141.925	140.805	131.57	66.791	76.4893	75.8198	83.7153	54.8112	57.0424
ENSG00000042753.11|AP2S1|chr19:46838135-46850992	289.397	263.137	212.29	215.173	292.822	252.819	223.844	248.965	280.025	263.181	209.428	219.502	204.333	187.798
ENSG00000042781.13|USH2A|chr1:215622890-216423448	0	0	0	0.00383778	0	0.0122627	0	0	0	0	0.00186227	0	0.00377912	0
ENSG00000042813.8|ZPBP|chr7:49937440-50093246	0	0	0.0340311	0	0.133999	0.248525	0.213498	0.276649	0	0	0.0367535	0.0980014	0	0.0801639
ENSG00000042832.12|TG|chr8:132866957-133134903	0	0	0	0	0.00513998	0	0.0615339	0	0	0	0	0	0	0
ENSG00000042980.12|ADAM28|chr8:24294039-24912073	0	0	0.00473686	0	0	0	0.0175094	0.215515	0	0	0	0	0	0
ENSG00000043039.6|BARX2|chr11:129375939-129452279	0	0	0	0	0	0	0	0	0	0	0	0	0.0637141	0
ENSG00000043093.14|DCUN1D1|chr3:182938073-182985953	13.1961	9.77547	13.8969	17.9242	21.5144	18.2359	21.9506	20.8313	18.2413	20.3313	12.7295	15.0896	20.5603	22.0694
ENSG00000043143.20|JADE2|chr5:134525656-134583230	3.00144	2.63379	2.65352	2.56897	4.18153	2.98084	3.35499	2.97238	2.05285	0.977764	3.51791	2.62751	2.62918	3.06523
ENSG00000043355.12|ZIC2|chr13:99981783-99986765	0.648181	0.753492	0.613647	0.474271	0.817143	0.815224	0.700148	1.07123	1.29238	1.07438	1.11698	0.80178	0.843165	1.26737
ENSG00000043462.12|LCP2|chr5:170232911-170297818	3.64701	3.54355	2.72605	2.14101	10.7961	9.97442	13.668	11.4769	5.19151	5.46725	7.2419	7.14711	5.21362	7.02904
ENSG00000043514.16|TRIT1|chr1:39841021-39883506	34.2672	28.3054	26.6108	28.4241	21.7009	22.2345	20.0286	27.1265	28.738	29.2891	27.7904	21.7044	21.3717	27.331
ENSG00000043591.5|ADRB1|chr10:114044055-114046908	0	0	0	0	0.0157454	0	0	0	0.0274395	0	0.0129146	0	0	0
ENSG00000044090.8|CUL7|chr6:43037616-43053945	4.38327	3.54358	5.55687	5.27774	14.2849	12.5278	11.4801	11.5055	2.44044	5.2432	2.56738	2.94005	2.54321	2.61153
ENSG00000044115.21|CTNNA1|chr5:138753417-138935034	28.0677	27.3532	28.6687	31.1639	36.421	34.571	35.9353	32.1925	23.5331	22.2483	21.7845	22.0195	17.3075	21.0082
ENSG00000044446.11|PHKA2|chrX:18890295-18984598	3.46221	3.89953	3.60586	3.75652	1.63672	2.03165	2.93011	2.32941	3.37338	1.96914	3.39921	2.44104	2.36154	2.14749
ENSG00000044459.15|CNTLN|chr9:17135039-17503923	0	0	0.00608594	0	0.0238378	0	0.00634087	0	0	0.0281066	0.00651168	0.0998279	0.0225253	0.00716204
ENSG00000044524.11|EPHA3|chr3:89107620-89482134	0	0	0	0	0	0.0111644	0	0	0.0154607	0	0	0	0	0
ENSG00000044574.8|HSPA5|chr9:125234852-125241343	193.205	175.866	257.669	273.999	1048.44	1069.99	875.646	881.651	372.038	357.173	169.986	179.342	365.334	398.64
ENSG00000046604.13|DSG2|chr18:31498176-31556911	12.6795	11.6209	12.263	10.9262	9.38847	9.30297	13.939	11.5191	10.6448	12.082	8.9247	11.9432	8.55735	9.47927
ENSG00000046647.13|GEMIN8|chrX:14008278-14029893	29.5748	21.496	22.4714	16.2049	21.0171	23.3937	20.3171	16.1031	24.6585	23.6118	15.6059	18.483	20.2277	20.4523
ENSG00000046651.15|OFD1|chrX:13734744-13769357	7.13787	6.14219	9.55501	10.0801	8.21999	9.39949	12.2487	9.71479	7.04012	8.63933	9.2483	9.424	8.34674	6.78331
ENSG00000046653.15|GPM6B|chrX:13770938-13938638	0	0.192826	0.116805	0.142689	0	0.120115	0.114378	0.0818879	0.110908	0.127089	0.214999	0.0316751	0.0925074	0.174098
ENSG00000046774.10|MAGEC2|chrX:142202341-142205290	1.83077	1.92114	5.63301	4.59559	3.98462	3.5253	5.19784	5.19852	0	0.114271	0.642844	1.09144	0.900708	0.683845
ENSG00000047056.15|WDR37|chr10:1049537-1132384	6.89455	5.46057	3.59846	4.35811	5.4143	6.0283	6.96199	7.25133	8.38995	8.19319	6.98214	5.76711	6.66668	7.62257
ENSG00000047188.16|YTHDC2|chr5:113513693-113595284	8.46642	9.10996	10.4936	12.0612	7.13791	8.8536	9.72688	11.0885	8.27504	8.97117	8.46219	10.3258	6.68839	7.00342
ENSG00000047230.15|CTPS2|chrX:16587998-16712936	2.77738	4.17016	3.97038	2.90528	1.46985	2.25593	2.69598	2.95025	3.70768	3.87043	2.23233	3.62167	2.92086	2.40384
ENSG00000047249.18|ATP6V1H|chr8:53715542-53843558	34.2077	32.9767	35.6314	32.5377	36.3933	38.0731	38.5865	31.147	27.4589	24.5927	26.9115	26.0133	25.7636	26.581
ENSG00000047315.16|POLR2B|chr4:56977741-57205299	27.7477	27.6961	32.375	32.854	24.0509	31.0277	31.1014	32.2542	30.357	30.9368	32.2702	30.9361	35.8928	38.6924
ENSG00000047346.12|FAM214A|chr15:52577841-52678623	0.549887	0.459612	1.44776	1.23085	1.52875	1.87825	2.1858	2.44819	1.25293	0.831418	0.888998	1.41204	1.78799	0.919971
ENSG00000047365.12|ARAP2|chr4:36066003-36274220	0	0	0	0	0	0	0.0277786	0	0	0	0	0	0.0048178	0
ENSG00000047410.14|TPR|chr1:186296278-186375325	72.8956	73.5229	71.065	78.0636	86.5334	81.0072	88.2938	85.5472	110.098	118.259	78.3704	83.0185	81.5353	70.595
ENSG00000047457.14|CP|chr3:149129583-149221829	3.82e-22	1.39e-17	1.32e-17	0.00882986	0.010858	8.32e-20	0.0263087	0.032916	9.31e-15	6.84e-23	1.38e-18	8.82e-23	0.00912497	8.15e-18
ENSG00000047578.13|KIAA0556|chr16:27550143-27780369	2.57175	2.78891	2.49226	1.80744	2.58863	4.03265	1.95564	2.68122	2.26659	3.57048	2.2898	1.97292	3.13313	2.45252
ENSG00000047579.19|DTNBP1|chr6:15522800-15663058	23.5386	21.2902	20.1474	19.4204	28.8517	25.5194	29.1338	25.7224	21.8896	21.2111	19.3069	20.123	20.1427	19.7539
ENSG00000047597.7|XK|chrX:37349274-38688913	5.0322	4.6024	5.99406	5.0953	26.5357	23.0215	14.5502	18.1572	14.5896	14.7323	7.80564	8.9329	10.3026	9.50224
ENSG00000047621.12|C12orf4|chr12:4487734-4538508	2.38552	2.36487	3.61289	4.72781	2.44465	2.36702	4.75019	3.71476	3.92235	3.48136	3.49239	2.80926	4.15846	4.70231
ENSG00000047634.15|SCML1|chrX:17737448-17754988	0	0.0130795	0.0128545	0	0	0	0.111651	0.18186	0	0	0.0413871	0	0	0.0150004
ENSG00000047644.18|WWC3|chrX:10015561-10144478	0	0	0	0	0	0.00505804	0	0	0	0	0	0	0	0
ENSG00000047648.22|ARHGAP6|chrX:11137542-11665920	3.18257	4.17033	3.59606	2.26892	4.05655	3.24565	3.63985	3.63962	5.49481	6.49541	3.0882	3.51997	4.00634	4.2475
ENSG00000047662.4|FAM184B|chr4:17614640-17781512	0.00802543	1.51e-10	8.68e-11	0.0288341	0.0205791	0.0156769	0.0322614	0.013481	0.00589281	0.0169648	0.0110052	0.00746966	0.0165915	0.0060239
ENSG00000047849.21|MAP4|chr3:47850695-48089272	42.8835	38.6889	45.6576	46.1185	35.1046	33.6924	36.0633	38.9646	46.0223	46.9632	36.1327	33.1837	38.4642	40.9252
ENSG00000047932.14|GOPC|chr6:117288299-117602542	8.49983	7.62858	10.238	11.0478	12.3503	12.7882	12.4331	12.4708	8.27041	9.44278	6.96575	7.33217	7.99761	7.73187
ENSG00000048028.11|USP28|chr11:113797873-113875570	6.41587	7.62323	5.88617	7.2309	4.69459	8.3262	10.2882	8.78213	8.29411	9.46399	8.24696	10.5522	10.612	8.39207
ENSG00000048052.21|HDAC9|chr7:18086948-19002416	0.200596	0	0.0634279	0.196833	0.153979	1.08574	1.89716	0.824529	0	0.322895	0.206644	0	0.0172526	0.297217
ENSG00000048140.18|TSPAN17|chr5:176647386-176659054	16.5714	18.9012	16.3779	14.1988	18.8875	17.3348	13.5302	16.0521	9.013	11.8932	11.1364	13.7892	7.3907	7.50837
ENSG00000048162.20|NOP16|chr5:176383937-176389761	276.989	258.881	97.8534	110.37	78.4245	78.7076	49.7243	55.7439	115.998	119.731	177.075	155.208	81.1463	65.1524
ENSG00000048342.16|CC2D2A|chr4:15469864-15601557	0.426776	0.364241	0.341641	0.0272372	0.00848079	0.0514013	0.0135403	0.138108	0.270958	0.332941	0.155519	0.750103	0.521168	0.773162
ENSG00000048392.11|RRM2B|chr8:102204501-102239118	4.43932	5.80064	6.7799	7.32806	11.568	9.14316	12.1472	10.7337	3.44713	5.73879	9.07309	6.93582	7.64696	7.67384
ENSG00000048405.10|ZNF800|chr7:127370042-127392708	11.6005	14.9692	16.1164	18.1136	18.4197	15.1152	16.1136	13.4558	16.1627	17.4254	16.7505	15.1222	15.1193	13.3334
ENSG00000048471.14|SNX29|chr16:11976733-12611044	2.14114	2.00279	2.71903	2.57941	3.8892	2.43412	1.97873	1.79329	2.40284	2.2094	2.39731	1.62426	2.58683	2.83024
ENSG00000048540.15|LMO3|chr12:16548371-16610594	0.0164655	0	0.0952831	0	0	0	0	0	0.0241182	0.0912424	0.0813509	0	0.0821392	0.0558447
ENSG00000048544.6|MRPS10|chr6:42206806-42217861	21.5419	20.4942	27.4643	26.5921	27.562	25.5082	29.0347	24.3605	24.3413	29.3051	20.2796	21.8797	34.5324	32.2714
ENSG00000048649.13|RSF1|chr11:77659995-77821017	4.61563	4.41574	5.57367	5.01322	7.355	6.33005	6.71367	6.44209	5.56848	5.25825	5.28536	5.3003	5.03826	4.96355
ENSG00000048707.15|VPS13D|chr1:12230029-12512047	2.15679	2.03988	2.65297	3.09139	4.73443	3.19219	4.53529	3.9219	1.91346	2.73423	2.07472	2.2728	2.49469	2.61211
ENSG00000048740.18|CELF2|chr10:10798396-11336675	53.1258	52.9765	53.3448	49.8142	62.206	58.9675	79.9672	81.8544	67.0967	67.3989	68.5571	78.3242	54.4018	65.8631
ENSG00000048828.17|FAM120A|chr9:93443331-93566112	3.29987	3.50343	4.71833	4.12083	4.15164	3.94636	4.72829	4.22844	4.64657	5.26683	4.13179	5.31521	5.22125	3.73894
ENSG00000048991.16|R3HDM1|chr2:135531500-135725270	13.17	14.4948	11.7243	10.4146	10.3022	11.6676	9.0212	11.8864	12.0379	14.4115	14.0785	12.1227	12.6707	13.9783
ENSG00000049089.15|COL9A2|chr1:40300488-40317286	2.96046	2.15718	5.33847	1.42789	3.27624	11.5642	14.0601	2.98848	6.73888	6.17753	4.14713	3.7377	2.13526	3.12046
ENSG00000049130.15|KITLG|chr12:88492792-88598218	0	0	0	0.173942	0	0	0	0.0238174	0	0	0	0	0	0
ENSG00000049167.14|ERCC8|chr5:60873831-60945051	9.58261	10.3564	9.65056	10.4272	8.0082	9.90423	8.56174	9.39973	9.04217	10.9104	9.33758	9.89866	12.0389	10.9698
ENSG00000049192.15|ADAMTS6|chr5:65148737-65481920	0.199285	0.208248	1.18748	1.17342	1.42477	1.16161	1.3702	1.32174	0.328029	0.216151	0.327246	0.593384	0.193241	0.397719
ENSG00000049239.12|H6PD|chr1:9234774-9271337	1.06621	1.50909	1.55048	1.4888	2.15557	2.59591	2.22303	2.52608	1.32622	1.41654	1.08198	0.902276	0.847372	0.577693
ENSG00000049245.13|VAMP3|chr1:7771295-7781432	20.3795	18.769	31.8766	30.6677	36.2526	37.0536	34.9098	29.9358	23.9166	26.7406	37.5747	35.5795	29.5958	34.4973
ENSG00000049246.14|PER3|chr1:7784319-7853512	3.7029	4.50544	3.88615	3.94676	3.63655	4.12397	5.00407	4.22759	3.00543	2.90663	4.41513	4.13512	4.26678	4.26391
ENSG00000049247.13|UTS2|chr1:7784319-7853512	1.56451	1.13372	1.14471	0.0882481	1.0219	0.465642	1.24442	1.59272	0.0711068	0.593258	0.168175	3.92e-117	0.834232	1.03706
ENSG00000049249.8|TNFRSF9|chr1:7915893-7943165	0.142011	0.0373459	0.527874	0.0610171	7.66189	8.04658	3.39927	5.40243	0.392593	0.385806	0.0589837	0.0538402	0.663985	0.280078
ENSG00000049283.18|EPN3|chr17:50532734-50543750	0	0	0	0	0.0205026	0.0527826	0.0547097	0.020132	0.0178445	0.0338895	0.0749455	0	0	0
ENSG00000049323.16|LTBP1|chr2:32946952-33399509	6.71346	7.43896	8.6761	9.80996	55.6823	60.2268	54.4858	58.4744	11.9505	12.1119	3.46271	4.32226	7.15286	7.33518
ENSG00000049449.9|RCN1|chr11:31509754-32105755	7.22058	9.03593	10.3707	11.6721	15.7939	14.744	19.4866	18.6213	10.1725	10.7494	19.1333	18.5475	14.2765	16.239
ENSG00000049541.11|RFC2|chr7:74231498-74254458	94.9546	98.8748	49.137	58.7395	38.4722	30.6467	28.968	30.6651	108.975	125.55	92.7184	101.257	126.832	121.533
ENSG00000049618.23|ARID1B|chr6:156776019-157210779	4.05772	5.02131	4.67018	4.03704	6.47277	7.06415	6.41939	7.9103	5.07335	4.09934	3.37646	3.50526	3.29875	4.66642
ENSG00000049656.14|CLPTM1L|chr5:1317751-1345099	15.353	12.6163	8.46935	8.20348	16.6228	18.7951	18.6765	15.1235	10.7539	13.7257	11.8612	7.01528	11.8191	12.9886
ENSG00000049759.18|NEDD4L|chr18:58044225-58401540	0.905734	1.49656	0.982654	1.38872	1.31259	1.32282	1.68568	1.23633	0.943935	1.80534	0.860395	1.54638	1.07638	1.83455
ENSG00000049768.15|FOXP3|chrX:49235469-49288095	9.83e-15	0.0225924	6.86e-05	0.0413454	0.164595	0.00599403	0.453253	0.475733	0.0793645	3.35e-35	0.0421502	0.0201715	0.033445	0.0526824
ENSG00000049769.13|PPP1R3F|chrX:49235469-49288095	0.0189262	0.212645	0.13695	0.0220664	0.26048	0.330761	0.609739	0.312826	0.215719	0.122156	0.101668	0	0.126542	0.173555
ENSG00000049860.14|HEXB|chr5:74627405-74867854	38.4946	36.4913	48.9157	49.5642	101.084	112.756	119.097	111.834	44.7421	47.2819	40.1657	42.3684	51.056	55.9729
ENSG00000049883.15|PTCD2|chr5:72320366-72368395	10.6611	11.3693	8.78656	7.86804	10.7759	8.43821	10.1177	9.4584	9.28838	8.7814	10.9651	8.38468	9.81511	8.75194
ENSG00000050030.15|NEXMIF|chrX:74732855-74925485	0	0	0	0	0	0.00648624	0	0	0	0	0	0	0	0
ENSG00000050130.18|JKAMP|chr14:59472605-59576812	20.9157	21.0019	26.4637	23.6288	37.3971	39.5137	42.7719	33.4478	25.9542	28.6052	24.8554	18.5152	30.6785	23.7506
ENSG00000050165.17|DKK3|chr11:11963105-12009769	0	0.119864	0.0654277	0	0.650099	2.34105	1.28315	0.775294	0	0	0.0591622	0	0.029963	0
ENSG00000050344.9|NFE2L3|chr7:26152197-26213607	0.947264	1.18097	0.60869	0.592565	1.95824	1.43439	1.31619	1.79842	0.745273	0.793116	0.710303	0.655477	0.592077	0.566688
ENSG00000050393.11|MCUR1|chr6:13786556-13814568	6.34024	6.30671	4.78268	4.97349	4.98592	5.11099	4.59285	4.09751	6.24206	5.99374	6.62824	6.62849	6.9966	7.35515
ENSG00000050405.13|LIMA1|chr12:50175787-50283546	6.75442	5.18367	11.4836	7.62335	7.62265	6.04172	6.61236	6.07877	8.66404	8.13062	7.55457	5.38782	9.27169	8.67544
ENSG00000050426.16|LETMD1|chr12:51048317-51060424	29.9673	31.1978	43.517	45.4392	30.1962	38.1332	34.3006	33.4042	28.8086	38.187	44.1456	46.8931	28.8039	37.2595
ENSG00000050438.17|SLC4A8|chr12:51351246-51515763	0.460967	0.725089	1.10347	0.58577	0.714199	0.0929008	0.90979	0.715075	0.648188	1.38791	0.307468	0.944258	1.0145	0.92635
ENSG00000050628.20|PTGER3|chr1:70852352-71047808	5.12979	6.08694	7.6463	9.89555	3.99455	2.35556	2.07419	1.75677	5.79776	6.97296	3.63337	4.69922	4.84821	4.58605
ENSG00000050730.16|TNIP3|chr4:121131407-121227466	0	0	0	0	0	0	0	0	0.0164765	0	0	0	0	0
ENSG00000050748.17|MAPK9|chr5:180233142-180292099	1.43219	1.49755	2.38403	1.97853	1.50723	0.57373	2.32344	1.52835	0.739637	0.925211	1.63923	2.08508	1.23866	1.63185
ENSG00000050767.17|COL23A1|chr5:178237617-178590393	2.10916	3.22442	4.17708	4.48401	1.87287	2.38662	1.19819	1.57136	4.39897	4.2979	1.45762	1.20497	3.24593	1.86137
ENSG00000050820.17|BCAR1|chr16:75226073-75268053	0.751033	0.962686	0.470316	0.532279	1.21226	0.508813	0.833598	0.731073	0.633574	0.396494	1.36396	1.32589	0.62933	0.356946
ENSG00000051009.10|FAM160A2|chr11:6211334-6234711	3.21929	4.0854	5.07412	3.66532	3.25487	3.41123	4.16037	3.05421	3.69807	2.99891	4.46533	4.0258	4.80016	3.30273
ENSG00000051108.15|HERPUD1|chr16:56932141-56944864	33.9863	37.4414	35.2453	42.1786	57.9529	48.544	44.1947	43.8314	35.3193	31.926	41.4043	45.8508	26.1074	28.2706
ENSG00000051128.19|HOMER3|chr19:18899513-18946831	6.95053	4.96565	3.1819	4.30092	12.7065	11.2984	6.04264	7.76837	1.363	1.90966	3.8531	3.87285	1.5215	1.38074
ENSG00000051180.17|RAD51|chr15:40695128-40732340	30.6298	31.4263	16.7244	18.8298	10.431	9.45191	9.62657	11.229	31.2579	35.7036	41.8217	35.7992	38.1871	39.3965
ENSG00000051341.14|POLQ|chr3:121431426-121546641	2.30764	2.25474	1.63719	1.97095	1.11584	1.26951	1.18652	1.3381	3.65069	3.56058	4.56972	4.68335	4.7114	3.91476
ENSG00000051382.8|PIK3CB|chr3:138652698-138834752	6.02441	6.02148	2.14785	2.87129	6.04639	5.97239	3.65209	3.22188	9.84895	6.90277	9.78377	9.06157	9.66084	10.2288
ENSG00000051523.11|CYBA|chr16:88643288-88651053	156.911	305.801	155.093	88.7544	141.166	272.932	266.213	120.237	525.958	308.416	405.634	447.497	241.735	241.61
ENSG00000051596.9|THOC3|chr5:175959526-176034680	36.4673	40.9338	43.7971	47.2197	22.0927	21.925	23.3192	20.4785	44.021	43.9817	47.1632	49.9091	43.0609	41.2844
ENSG00000051620.11|HEBP2|chr6:138402584-138572540	31.4476	30.1335	21.3481	21.1384	14.8186	15.3131	15.6125	17.5267	12.8888	12.7529	26.1191	30.646	19.3201	20.3817
ENSG00000051825.14|MPHOSPH9|chr12:123154214-123257959	4.08589	4.21898	3.82133	3.66715	4.09385	3.63749	3.15839	4.58608	7.47668	5.6597	4.19381	3.302	6.34475	6.34258
ENSG00000052126.14|PLEKHA5|chr12:19129751-19376400	5.92823	4.81705	7.74423	8.4311	10.1595	6.62766	10.5901	10.783	8.70666	10.3453	6.6754	6.5052	5.52823	6.82839
ENSG00000052344.16|PRSS8|chr16:31131432-31135727	25.8146	33.5191	35.605	35.4803	13.3408	13.4862	7.52331	13.0549	7.54972	5.09558	10.5149	12.3745	6.51159	7.33914
ENSG00000052723.11|SIKE1|chr1:114769478-114780685	20.8752	18.8488	21.0363	24.5752	22.6548	21.0396	22.4563	21.2199	17.2473	17.3473	25.8648	25.6423	21.4183	19.8474
ENSG00000052749.13|RRP12|chr10:97356700-97426074	28.0234	24.8645	14.7661	14.5272	11.2161	9.86912	8.48506	8.82185	19.4527	20.2999	20.793	20.3134	29.524	27.5802
ENSG00000052795.13|FNIP2|chr4:158769025-159035181	1.27215	1.26016	1.56159	1.01545	1.17715	1.29309	2.03712	1.52009	1.03891	1.18452	2.34522	2.63108	1.55518	1.5025
ENSG00000052802.13|MSMO1|chr4:165327668-165343164	17.3482	25.181	31.4111	40.2857	44.8613	52.2901	53.1935	56.0395	19.1853	23.474	23.4227	23.9894	29.141	28.2844
ENSG00000052841.15|TTC17|chr11:43311962-43494931	19.5037	20.4101	24.1235	23.3494	28.2823	28.3647	26.5884	26.1146	21.7902	27.1772	20.3942	22.8646	23.1767	21.3548
ENSG00000052850.7|ALX4|chr11:44260439-44310166	0.401533	0.445493	0.0351386	0.374946	0.0458758	0.270934	0.0854407	0.128063	0.0600865	0.119785	0.14415	0	0.15258	0.124086
ENSG00000053108.17|FSTL4|chr5:133160437-133612541	0	0.0131936	0	0	0	0	0	0	0	0	0	0	0	0
ENSG00000053254.15|FOXN3|chr14:89156171-89954777	6.45766	5.3551	4.79109	5.54708	6.23287	5.80087	5.10222	5.7826	7.54965	6.1434	3.73991	4.85749	4.20745	6.15613
ENSG00000053328.8|METTL24|chr6:110180140-110358272	0	0	0	0	0	0.0669215	0.0694297	0.0850981	0	0	0	0.0956303	0.0363024	0
ENSG00000053371.12|AKR7A2|chr1:19303964-19312146	93.2704	100.317	98.8334	104.091	91.8166	83.837	80.3583	81.7432	73.4858	75.8427	77.3961	105.309	64.3251	58.4242
ENSG00000053372.5|MRTO4|chr1:19251804-19260128	77.8566	76.2261	38.0776	35.092	29.5055	24.2779	19.4444	20.5282	54.8011	57.8325	51.4494	50.8637	57.2682	58.3907
ENSG00000053438.10|NNAT|chr20:37517416-37527931	0	0.0877497	0	0	0	0	0.0314226	0	0	0.0327157	0	0	0.177277	0
ENSG00000053501.13|USE1|chr19:17215356-17219829	24.9479	20.6847	31.7193	31.5719	26.5396	23.4897	23.2894	26.2381	53.6076	54.9166	26.7234	42.7683	57.8017	52.6992
ENSG00000053524.12|MCF2L2|chr3:183178042-183428275	1.76055	2.94973	3.95898	4.43213	3.65349	3.95052	4.17174	3.76301	1.76288	1.45283	2.39289	2.46092	1.04929	1.00923
ENSG00000053702.15|NRIP2|chr12:2825347-2835035	0.213539	0.0889213	0.174815	0.193637	0.440708	0.213535	0.182284	0.38505	0.398179	0.242615	0.241	0.0540392	0.407261	0.264553
ENSG00000053747.16|LAMA3|chr18:23689442-23955066	0	0	0	0	0	0.0541993	0	0	0	0	0	0	0	0
ENSG00000053770.12|AP5M1|chr14:57268970-57298742	9.96276	10.0717	12.5878	12.5089	12.2371	8.83369	11.3238	11.9978	9.92909	9.85749	8.65426	9.62586	8.72203	9.19239
ENSG00000053900.10|ANAPC4|chr4:25377212-25418498	10.7845	10.2149	18.764	16.8477	11.8365	8.73041	12.3104	12.5601	13.2831	12.0031	12.5703	15.1059	14.5008	12.5484
ENSG00000053918.16|KCNQ1|chr11:2444990-2861568	0.133622	0.0329622	0.198189	0	0.0218322	0.420732	0.0109731	0.0855171	0	0	0	1.7e-07	0	0
ENSG00000054116.12|TRAPPC3|chr1:36136569-36180849	204.701	208.812	245.461	268.515	201.283	192.859	204.949	196.235	284.446	280.48	228.403	207.337	198.757	191.344
ENSG00000054118.15|THRAP3|chr1:36224431-36305357	93.4579	85.8364	86.3356	89.645	88.5225	84.7448	69.5291	74.0971	70.318	75.5333	96.4177	89.7762	76.6542	66.1241
ENSG00000054148.17|PHPT1|chr9:136844414-136851022	258.341	243.99	248.822	261.04	250.329	234.026	187.562	204.161	225.938	210.963	315.03	321.215	246.977	205.124
ENSG00000054179.12|ENTPD2|chr9:137048106-137054061	0	0	0.0332764	0.0554205	0.15693	0.0241237	0.0250182	0	0	0	0	0	0	0.0282096
ENSG00000054219.11|LY75|chr2:159712456-159904756	0	0	0	0	0	0	0.0100431	0	0	0	0	0	0	0
ENSG00000054267.22|ARID4B|chr1:235166894-235504452	10.9215	9.60396	17.1711	14.8708	19.2607	16.3509	20.4095	21.2909	17.0879	15.9313	12.291	12.0771	14.5257	13.4331
ENSG00000054277.14|OPN3|chr1:241532133-241640369	1.13568	1.92511	3.36295	2.59043	0.793566	3.66831	3.81417	3.01661	3.88951	2.33244	2.59581	2.49246	2.42483	2.80342
ENSG00000054282.16|SDCCAG8|chr1:243256040-243850128	5.0549	5.06742	6.0764	5.54745	6.00195	5.85707	6.71355	6.19008	4.98374	4.23474	5.26841	5.30915	3.18742	3.79671
ENSG00000054356.14|PTPRN|chr2:219289622-219309498	0.17641	0.535734	2.52428	3.21815	1.10557	1.13818	0.912628	0.809335	0.826269	0.385786	0.0322653	0.108673	0.337613	0.299271
ENSG00000054392.13|HHAT|chr1:210328251-210676296	0	0	0	0	0	0	0.0515478	0	0	0	0	0	0.0214913	0
ENSG00000054523.17|KIF1B|chr1:10210804-10381603	5.97349	6.2588	5.22494	5.39651	6.4732	6.56507	7.69666	6.91477	4.59852	4.28967	5.19703	4.4502	4.77663	4.48459
ENSG00000054598.8|FOXC1|chr6:1609914-1613897	0.188249	0.122803	0.27646	0.353295	0.485263	0.33014	0.270123	0.310967	0.27563	0.465478	0.194282	0.187002	0.187655	0.264359
ENSG00000054611.14|TBC1D22A|chr22:46762616-47175699	18.4963	12.7258	19.9141	16.2578	21.6028	23.5289	23.7146	21.2432	19.251	18.2199	14.1534	10.7389	12.8711	13.8142
ENSG00000054654.16|SYNE2|chr14:63852982-64338599	0.101362	0	0	0	0.00209828	0	0	0	0.318035	0.0709816	0.00171841	0	0.357189	0.0771182
ENSG00000054690.13|PLEKHH1|chr14:67533300-67600268	0.200582	0.243745	0.553305	1.01838	0.147506	0.243469	0.154589	0.11194	0.0176078	0.033132	0.13203	0.274566	0.150699	0.0544941
ENSG00000054793.13|ATP9A|chr20:51596513-51768634	0	0	0	0.00989478	0.0351406	0.126303	0.0233707	0	0.0153464	0.00482575	0.00479803	0	0.0389434	0.0316818
ENSG00000054938.15|CHRDL2|chr11:74696428-74731385	0	0	0	0	0	0.0208799	0.303145	0	0	0	0	0.029901	0	0
ENSG00000054965.10|FAM168A|chr11:73400486-73598189	1.67612	1.7009	1.82847	2.85029	1.10502	1.87234	2.80272	2.13481	3.10788	4.40062	2.4931	1.79903	2.39901	2.07905
ENSG00000054967.13|RELT|chr11:73376398-73397474	10.0636	9.08829	6.00899	6.02001	9.84944	8.30804	10.0488	10.813	4.97358	5.02564	9.10781	11.2927	7.19662	5.67715
ENSG00000054983.17|GALC|chr14:87933013-87993665	32.9593	32.1184	28.8099	32.4207	103.778	114.223	84.0535	88.8952	70.8732	89.2913	53.348	52.7951	71.9437	81.3585
ENSG00000055044.11|NOP58|chr2:202265762-202303661	101.867	105.619	81.1646	77.6245	53.6182	47.1886	48.3216	44.4172	111.742	110.264	95.0528	86.8012	116.069	114.751
ENSG00000055070.17|SZRD1|chr1:16367087-16398145	93.0612	86.6937	61.9996	63.6125	72.8017	63.5954	66.7026	70.6236	88.4821	79.2327	70.2552	79.9074	101.467	106.467
ENSG00000055118.14|KCNH2|chr7:150944960-150978315	120.862	109.85	79.018	65.5066	27.8681	37.6381	36.5173	34.7999	111.887	105.739	76.2265	94.4864	90.7172	85.6573
ENSG00000055130.16|CUL1|chr7:148696466-148801110	49.805	49.2249	37.7274	37.5325	48.1481	47.6356	48.7268	45.5849	47.3636	51.759	37.8653	38.3287	38.6259	41.377
ENSG00000055147.19|FAM114A2|chr5:153990147-154038921	4.41037	4.99928	9.82977	9.20792	11.099	9.26844	9.83052	10.6272	7.76071	5.97775	9.03524	9.05296	6.22162	5.94245
ENSG00000055163.20|CYFIP2|chr5:157260121-157474717	0	0.065262	0	0	0	0.0886946	0	0.138543	0	0	0	0.0227495	0.0212898	0
ENSG00000055208.19|TAB2|chr6:149317533-149411613	2.35334	2.83857	4.47426	4.19366	6.07053	4.11866	4.96463	4.5696	4.08908	5.44033	2.60682	3.54709	2.67124	3.60893
ENSG00000055211.14|GINM1|chr6:149566374-149591748	8.22733	8.26931	9.33842	11.7027	18.6357	20.5075	26.6276	21.9119	5.37578	3.9955	9.50753	14.3773	7.66064	8.28446
ENSG00000055332.18|EIF2AK2|chr2:37084450-37157047	8.47377	8.11895	10.1968	11.5366	12.3567	11.9992	12.7874	10.7182	9.19943	9.68531	9.58114	9.5606	8.73845	7.64212
ENSG00000055483.19|USP36|chr17:78795652-78840887	38.2802	34.0921	17.9622	18.7815	15.1751	15.5102	12.7728	11.6951	22.3548	21.2346	26.7786	27.4418	22.945	20.2292
ENSG00000055609.18|KMT2C|chr7:152134924-152443176	5.18644	5.15597	6.25085	4.82114	6.07695	6.96074	6.9425	5.82711	6.92137	7.64926	5.89652	5.3822	6.79879	7.13609
ENSG00000055732.13|MCOLN3|chr1:84999146-85133138	0	0	0	0	0	0	0	0	0	0	0	0	0	0.0576258
ENSG00000055813.6|CCDC85A|chr2:55952157-56386172	0	0	0	0	0.0107517	0	0	0	0	0	0	0	0	0
ENSG00000055917.15|PUM2|chr2:20248690-20350850	8.69158	8.35902	4.95925	5.22398	7.94487	7.34189	8.37204	7.11253	12.1711	9.89397	9.02315	10.5024	13.9385	12.7361
ENSG00000055950.16|MRPL43|chr10:100972539-100994403	68.9579	71.7906	66.0724	63.3245	65.3384	61.7101	44.039	46.7635	25.4622	23.7964	69.3827	79.5896	35.4187	37.4734
ENSG00000055955.16|ITIH4|chr3:52812974-52897562	0.28418	0.022242	1.45871	1.67846	1.81733	1.59002	0.983627	1.45751	0.428881	0.399886	0.0785507	0	0.630661	0.272743
ENSG00000056050.7|HPF1|chr4:169729469-169757944	17.0663	17.723	20.1972	19.7933	20.303	14.7424	19.4954	20.3476	16.2151	15.1337	27.4928	23.2113	25.3655	23.0729
ENSG00000056097.16|ZFR|chr5:32354349-32444740	29.4223	28.0846	34.0727	32.8103	40.4804	36.4306	36.6444	35.7755	39.4828	40.7866	21.0122	20.0684	28.7245	26.3425
ENSG00000056277.16|ZNF280C|chrX:130202706-130268899	1.57444	1.29904	1.97865	1.90398	1.13997	1.93833	2.93357	1.87061	1.23524	1.73913	1.93882	1.20735	1.84804	1.5581
ENSG00000056291.17|NPFFR2|chr4:72031803-72148067	0.0293304	0	0	0.0210148	0	0	0	0	0	0	0.0203116	0	0.102929	0
ENSG00000056487.16|PHF21B|chr22:44881161-45010005	0.106272	0.0396478	0.331777	0.215835	0.203982	0	0.376345	0.238301	0	0	0.0104471	0	0.0105944	0
ENSG00000056558.11|TRAF1|chr9:120902392-120929173	0.024458	0	0.0392865	0	0.394487	0.46008	0.106459	0.211727	0	0	0.260809	0	0	0.021533
ENSG00000056586.16|RC3H2|chr9:122844555-122905359	9.19334	9.74592	12.3557	12.1825	16.1095	16.093	18.3876	15.179	6.0057	10.2007	9.68711	8.85118	7.51978	10.9862
ENSG00000056736.10|IL17RB|chr3:53846567-53865794	3.74692	5.03905	0.713303	0.99849	1.33821	0.781689	0.622694	0.960576	4.71612	7.28039	6.98557	8.32331	8.95823	7.54112
ENSG00000056972.19|TRAF3IP2|chr6:111299030-111606278	8.6268	8.32809	9.20174	10.1858	4.47003	8.8875	5.69222	7.17129	7.23553	8.40216	9.76577	11.0725	6.32697	7.12978
ENSG00000056998.20|GYG2|chrX:2828821-2882820	0.0184116	0	0.094733	0.157341	0.420348	0.190581	0.189837	0.563122	0.215794	0.150193	0.0126933	0.119583	0.257493	0.0252131
ENSG00000057019.16|DCBLD2|chr3:98795940-98901695	3.55158	3.90865	2.98921	1.23638	2.13389	4.60987	5.85099	2.14434	3.55714	4.97701	7.58512	6.67154	6.16363	7.17723
ENSG00000057252.13|SOAT1|chr1:179293713-179358680	5.15713	5.07428	6.44534	7.92629	5.26642	5.32591	8.41938	7.75919	4.68842	5.60061	7.25559	7.09892	8.11919	8.37235
ENSG00000057294.14|PKP2|chr12:32790744-32896840	5.26208	5.60851	5.00719	4.61113	3.9606	3.28024	4.7102	4.10895	4.25683	4.23366	3.60181	4.14057	4.63466	3.36734
ENSG00000057468.7|MSH4|chr1:75796881-75913242	0.0324983	0.0212309	0.0417823	0.0231133	0	0	0.010889	0	0.0594958	0	0	0.0150711	0.01135	0.0368822
ENSG00000057608.17|GDI2|chr10:5765222-5813434	87.2094	93.5066	92.0565	91.9631	78.2145	77.4221	74.1306	76.9901	92.1619	94.2065	101.172	97.3102	92.9803	102.703
ENSG00000057657.17|PRDM1|chr6:105993462-106325762	0.246574	0.569534	0.0721519	0.354786	1.12564	1.09945	0.799826	1.16968	1.01421	0.531425	0.285263	0.629157	0.204721	0.51302
ENSG00000057663.16|ATG5|chr6:105993462-106325762	22.6979	18.3243	28.2574	33.4256	26.5956	23.0605	30.7611	31.4251	23.3465	19.794	19.7798	27.7612	22.4186	30.7581
ENSG00000057704.13|TMCC3|chr12:94567121-94650557	0	0	0	0	0	0.00779366	0	0	0	0	0	0.0223715	0	0
ENSG00000057757.10|PITHD1|chr1:23778417-23788232	54.5322	58.5229	55.7288	64.9642	35.0933	36.5966	32.1774	32.485	59.7535	56.0146	68.9276	69.7267	69.3754	62.2522
ENSG00000057935.13|MTA3|chr2:42494568-42756947	11.2677	11.605	10.05	12.6782	11.7807	11.9578	11.8788	13.1455	9.64854	9.61235	9.50314	8.66975	7.47233	9.96435
ENSG00000058056.9|USP13|chr3:179653039-179789401	6.33344	7.59942	3.98652	4.40007	3.89885	4.05933	3.82884	3.68412	6.52601	5.88734	7.7269	7.82756	7.14017	7.09484
ENSG00000058063.16|ATP11B|chr3:182793502-182921938	7.05207	8.22848	7.04143	5.48268	4.89743	5.77213	6.27216	4.27138	12.4177	11.8817	13.9077	15.2795	11.248	12.9165
ENSG00000058085.14|LAMC2|chr1:183186237-183244900	0	0	0	0.00721526	0	0	0	0	0	0	0	0.0113142	0	0
ENSG00000058091.17|CDK14|chr7:90590618-91210590	0.0101312	0	0	0	0	0	0	0	0	0	0	0	0	0
ENSG00000058262.10|SEC61A1|chr3:127689061-128408646	88.2459	75.7456	80.5073	85.2657	91.6964	99.925	96.9608	99.8086	58.0648	54.4279	59.3793	60.8742	57.996	51.1768
ENSG00000058272.19|PPP1R12A|chr12:79584878-79942712	28.7443	26.155	32.6871	36.4397	44.4963	50.2366	48.4595	48.1208	36.1463	31.8792	31.0484	33.0705	32.6792	35.2972
ENSG00000058335.15|RASGRF1|chr15:78959946-79090773	0	0	0.07904	0	0.126102	0.036392	0.0377223	0	0	0.052033	0.0517158	0.0521921	0.114467	0.042583
ENSG00000058404.20|CAMK2B|chr7:44217149-44325656	0.447814	0.113798	0.109843	0.0833519	2.79891	1.66256	0.412848	0.217017	0.113269	0.108142	0.482851	0.589003	0.108513	0.117299
ENSG00000058453.17|CROCC|chr1:16921930-16972964	0.391192	0.64121	0.577449	0.415367	0.347394	0.530037	0.418475	0.458519	0.38924	0.334925	0.628366	1.21772	0.250616	0.265904
ENSG00000058600.16|POLR3E|chr16:22297374-22335101	36.0118	33.4665	18.21	18.092	22.4838	18.0785	16.8079	15.5151	32.1001	30.185	21.738	29.3	26.3991	27.3846
ENSG00000058668.14|ATP2B4|chr1:203626560-203744081	1.73315	1.3604	1.72155	1.74874	1.95107	2.88429	3.12596	3.14089	2.57193	1.39511	1.99015	1.47561	1.79716	1.8345
ENSG00000058673.16|ZC3H11A|chr1:203795659-203854999	20.6884	21.6001	22.3193	21.8853	21.8608	20.4292	21.7819	25.819	16.3959	15.7423	13.9542	14.2335	16.9616	17.5208
ENSG00000058729.11|RIOK2|chr5:97089074-97437217	12.7874	14.1234	12.3609	12.6578	13.5851	11.3216	13.2348	11.0324	10.6075	9.08212	13.1022	10.5018	8.73968	9.0107
ENSG00000058799.15|YIPF1|chr1:53851732-53889797	18.2183	23.2434	22.4253	19.4456	22.1768	26.2582	28.0085	24.3853	16.2337	13.0328	18.4151	16.771	14.498	13.6846
ENSG00000058804.12|NDC1|chr1:53765477-53838296	15.9923	18.8126	17.1532	17.5116	10.818	7.80732	8.97983	12.443	21.0016	24.3918	19.4329	16.5038	19.5573	19.192
ENSG00000059122.16|FLYWCH1|chr16:2911936-2954276	10.8467	9.52221	9.95657	7.75399	4.28553	11.5861	10.1211	5.7093	4.7304	5.15532	8.87784	7.26866	5.80226	5.1091
ENSG00000059145.18|UNKL|chr16:1351930-1414751	10.9307	8.52065	7.64159	8.03719	11.8878	9.55811	10.2583	9.23166	8.16236	7.50072	10.3211	10.641	15.6198	10.6451
ENSG00000059377.17|TBXAS1|chr7:139778247-140020325	1.20411	2.0123	2.10102	2.07999	1.0034	0.969063	2.29943	1.46645	1.42779	2.34514	1.76309	1.6818	2.55145	2.54471
ENSG00000059378.12|PARP12|chr7:140023743-140063721	6.12602	6.63181	8.33775	6.37853	6.40415	9.23042	9.63183	4.25493	14.2906	15.2622	11.5451	12.6512	11.5144	10.9183
ENSG00000059573.9|ALDH18A1|chr10:95605940-95656711	28.251	25.4344	27.395	30.4288	20.2352	25.1353	26.5072	26.2169	14.464	13.7816	21.3754	22.2992	15.5526	13.4819
ENSG00000059588.10|TARBP1|chr1:234391312-234479179	2.56566	2.69941	3.55308	4.0647	1.77981	1.87063	2.8607	2.9822	2.93046	3.61631	2.38496	2.58279	2.39811	3.0486
ENSG00000059691.12|GATB|chr4:151670503-151761007	34.0414	30.5606	28.564	25.5894	27.6091	24.5565	21.8457	24.6546	37.0925	31.2228	29.0334	26.2127	20.5862	16.4467
ENSG00000059728.11|MXD1|chr2:69915040-69942945	3.51139	3.01099	5.14793	5.53727	2.45332	3.32787	3.01249	2.92267	5.21866	5.98692	4.18229	3.31025	5.17571	4.26995
ENSG00000059758.8|CDK17|chr12:96278260-96400480	9.51907	10.6039	7.32479	7.04667	10.0333	11.5665	9.9893	9.6803	11.5005	13.3813	9.82455	10.4912	10.9896	14.1251
ENSG00000059769.20|DNAJC25|chr9:111631333-111670229	2.5096	4.781	1.41849	0.957478	0.260452	2.0734	1.47797	0.871994	6.3439	5.42857	6.5194	5.57681	2.79466	4.14144
ENSG00000059804.16|SLC2A3|chr12:7919229-7936187	30.5533	33.4922	14.992	16.2678	42.3433	40.76	28.5973	23.4683	20.953	20.277	55.2829	50.8461	22.2666	27.3643
ENSG00000059915.17|PSD|chr10:102402616-102423136	0.125527	0.0991701	0.647665	0.141961	0.0395334	0	0.175814	0.159778	0.0229793	0.0652498	0.0324167	0.128115	0	0.106833
ENSG00000060069.16|CTDP1|chr18:79679800-79756623	1.25599	2.70139	0.514635	0.455138	0.065927	0.828781	0.6842	0.233472	4.70874	3.45501	3.22443	2.76443	1.97057	1.48036
ENSG00000060138.13|YBX3|chr12:10699088-10723323	15.9699	15.8057	9.11034	11.6977	8.56152	8.11272	6.55665	8.31858	16.469	11.4326	14.9635	16.6852	12.6789	13.8965
ENSG00000060140.9|STYK1|chr12:10618922-10674052	0.23172	0.227434	0.422299	0.165088	0.535779	1.4993	0.466239	0.335135	0.537524	0.0536269	0.0133176	0.44794	0.68866	0.453202
ENSG00000060237.17|WNK1|chr12:752578-911452	3.73563	4.00091	2.43966	2.69557	3.99544	4.23483	3.36802	3.32784	6.8657	6.23021	4.53027	3.62391	5.68822	3.78139
ENSG00000060303.5|RPS17P5|chr6:50857254-50857662	0	0.255219	0.237368	0.419902	0	0	0.12542	0.150385	0.133315	0.672614	0.131936	0	0.132799	0.140125
ENSG00000060339.14|CCAR1|chr10:68721143-68792377	33.2182	31.4719	40.9286	45.8046	48.8543	42.6963	49.1873	43.0855	44.6196	51.2302	42.9551	40.0304	48.2301	46.4488
ENSG00000060491.16|OGFR|chr20:62796472-62814000	5.98898	25.2076	3.3911	1.22712	0.957554	4.93767	3.40178	1.19353	19.1055	10.9376	30.5163	33.4051	6.47393	4.14959
ENSG00000060558.3|GNA15|chr19:3136192-3163769	0.992013	0.283851	0.131044	0.50278	0.394166	0.346142	0	0.357607	0.447491	0	0.351734	0.0236218	0.687207	0.520628
ENSG00000060642.10|PIGV|chr1:26787994-26798398	6.96468	9.93466	9.04633	11.9377	20.5007	25.3139	18.1553	22.3653	8.55348	8.10213	12.5579	12.5277	11.524	12.1406
ENSG00000060656.20|PTPRU|chr1:29236515-29326813	0.866966	0.453628	1.07085	1.39544	2.97018	2.79627	3.1841	1.84876	0	0	0.541441	0.330434	0.0820221	0.0969672
ENSG00000060688.13|SNRNP40|chr1:31259567-31296788	141.545	137.826	109.174	114.935	82.0497	75.6808	83.6237	84.9838	137.417	134.835	123.353	118.724	149.275	156.401
ENSG00000060749.15|QSER1|chr11:32892819-32980270	1.61005	1.49279	1.44546	1.166	0.917351	1.03829	1.09825	0.908932	2.06092	1.98965	1.56106	1.6741	1.87109	2.05596
ENSG00000060762.19|MPC1|chr6:166364918-166383013	27.6388	28.2749	30.7984	37.1587	21.8378	23.0261	21.1942	23.106	11.63	6.00648	31.6322	28.0771	10.6493	9.85267
ENSG00000060971.18|ACAA1|chr3:38039204-38137242	79.1717	86.2844	57.9996	63.2211	62.9084	58.9381	63.4766	48.521	44.3165	46.5074	76.6666	101.815	46.7424	48.5381
ENSG00000060982.15|BCAT1|chr12:24810023-24949101	78.2567	78.8085	34.9625	36.1563	48.4738	44.9843	28.1886	36.7765	56.8311	66.5714	86.6618	86.4715	74.6674	74.5034
ENSG00000061273.18|HDAC7|chr12:47706084-47820612	12.7346	12.4641	9.4217	8.46903	9.21375	6.77433	12.5434	9.98602	14.1694	15.566	15.1487	15.2033	13.4398	16.4578
ENSG00000061455.11|PRDM6|chr5:123087247-123194266	0.277724	0.1473	0.298158	0.360651	0.156591	0.0219298	0.0302978	0.0140319	0.145102	0.187648	0.225461	0.272968	0.276061	0.23105
ENSG00000061492.11|WNT8A|chr5:138083891-138091510	0	0.122766	0	0	0	0.0483191	0.125276	0	0	0	0	0	0	0
ENSG00000061656.9|SPAG4|chr20:35615891-35621049	2.53648	3.30201	4.86305	5.8401	12.7756	17.1391	13.2666	16.773	3.07503	2.45075	1.70969	1.17986	1.1908	0.964074
ENSG00000061676.15|NCKAP1|chr2:182909114-183038858	2.14421	3.4036	4.1718	3.47334	4.39849	2.92537	4.25499	2.72568	4.35391	3.71345	3.27192	2.88437	2.64706	3.40129
ENSG00000061794.13|MRPS35|chr12:27710831-27756295	54.0889	56.6215	51.4208	53.5836	36.8394	33.0781	34.3877	37.1185	53.5822	53.7277	41.7965	42.0505	41.9684	44.872
ENSG00000061918.13|GUCY1B1|chr4:155758991-155807774	0	0	0	0	0	0.093206	0	0	0	0	0	0	0	0
ENSG00000061936.9|SFSWAP|chr12:131711088-131799737	19.3377	16.56	13.2944	15.6642	16.4641	15.4673	14.6177	16.2201	20.6241	18.9592	14.7192	16.1744	19.058	19.6783
ENSG00000061938.18|TNK2|chr3:195863364-195911257	2.27692	1.70299	2.42858	2.54133	1.85384	1.69593	3.09863	3.13295	1.38174	1.48515	1.66446	2.0925	2.21842	1.62571
ENSG00000061987.16|MON2|chr12:62466816-62600476	7.77147	6.8002	7.09359	7.17522	9.05849	9.74078	9.82644	10.2837	6.70297	7.06088	6.01069	6.94449	5.71441	5.62762
ENSG00000062038.14|CDH3|chr16:68644247-68700292	0	0	0	0	0	0	0.00982012	0	0.0322026	0	0	0	0	0.0110883
ENSG00000062096.14|ARSF|chrX:3041470-3112726	0	0	0.141051	0	0	0	0	0	0	0	0	0	0	0
ENSG00000062194.16|GPBP1|chr5:57173947-57264679	23.8783	23.1358	26.964	29.3347	28.7303	29.1231	34.9531	39.334	30.1361	30.6262	26.6755	24.7282	29.0429	32.5178
ENSG00000062282.15|DGAT2|chr11:75768732-75803415	9.34532	10.487	16.8064	16.6164	6.50598	8.24098	16.1606	14.2355	2.91995	4.91753	6.0185	7.87179	5.20407	4.12184
ENSG00000062370.16|ZNF112|chr19:44326554-44448578	0	0	0	0	0	0	0	0	0	0	0	0	0	0.0219067
ENSG00000062485.19|CS|chr12:56271698-56315988	116.599	116.418	96.2977	97.4742	63.9222	72.8634	60.4865	62.1458	71.4239	82.3596	63.1504	71.9754	61.776	71.0644
ENSG00000062524.16|LTK|chr15:41503636-41513887	0.452332	0.782532	1.56265	1.39718	1.49912	1.08063	1.92192	1.56225	0.352713	0.881586	0.897155	0.798929	0.676295	0.548036
ENSG00000062582.14|MRPS24|chr7:43866557-43907069	394.575	412.752	293.75	327.403	251.408	243.579	213.56	221.995	294.046	288.091	268.358	285.189	247.195	244.21
ENSG00000062598.18|ELMO2|chr20:46364550-46406632	10.9397	13.4359	9.82404	13.3406	17.6015	17.6036	15.9082	13.6922	8.58438	7.00619	12.4978	14.4082	10.8173	10.565
ENSG00000062650.19|WAPL|chr10:86435255-86521792	6.96028	7.86807	5.91062	2.63967	4.32236	7.50503	7.16982	3.46723	9.0904	9.41947	8.65508	7.45198	8.94101	8.91611
ENSG00000062716.13|VMP1|chr17:59707653-59842255	19.8064	21.3852	29.4673	29.6831	28.7844	27.2783	29.9831	27.4687	23.349	20.2696	26.4545	24.5277	26.9591	28.1354
ENSG00000062725.10|APPBP2|chr17:60443157-60526242	3.4851	4.18421	4.95808	4.16138	8.42335	8.5907	9.24038	9.65107	3.08449	2.40654	4.97251	4.77629	4.46823	4.13638
ENSG00000062822.13|POLD1|chr19:50384338-50431314	72.9958	75.6589	47.9719	47.9193	30.0597	27.4207	28.3111	34.9948	67.1935	76.1382	52.3135	57.6414	70.1018	55.4473
ENSG00000063015.19|SEZ6|chr17:28954900-29006298	0.0138876	0.00797028	0.00785101	0	0.105536	0.16226	0.027903	0.482097	0.0711755	0.0384695	0.0382292	0.056663	0.117651	0.021005
ENSG00000063046.17|EIF4B|chr12:53006157-53079390	63.8062	66.6232	56.303	58.4835	45.38	45.0953	40.7315	46.7599	54.5531	65.9218	62.2254	58.5979	69.0626	71.0451
ENSG00000063127.15|SLC6A16|chr19:49289637-49325225	0.0715167	0	0.0350367	0.0646572	0.0610598	0.117492	0.0119867	0	0	0	0	0	0.0126883	0
ENSG00000063169.10|BICRA|chr19:47607523-47743134	0.418908	0.302294	0.265752	0.149432	0.0686917	0.183	0.0913616	0.159	0.2199	0.30829	0.337745	0.135013	0.298189	0.378384
ENSG00000063176.15|SPHK2|chr19:48619271-48637438	8.72117	5.77065	5.06384	6.52382	10.6331	7.16121	8.32749	7.61361	8.08608	12.2141	4.77223	4.79303	11.9685	9.32002
ENSG00000063177.13|RPL18|chr19:48615330-48619181	2365.14	2276.41	2086.86	2028.27	1818.14	1983.14	1527.23	1503.58	1936.08	1896.08	2169.75	2420	1804.1	1735.81
ENSG00000063180.9|CA11|chr19:48637945-48682245	5.68358	5.838	7.39182	8.87159	10.3007	9.14981	8.14777	9.00879	5.06435	7.62715	5.34271	4.9845	4.82784	5.0459
ENSG00000063241.8|ISOC2|chr19:55452984-55462343	230.64	200.434	175.779	194.797	113.56	101.908	78.9522	91.9173	135.973	142.164	181.074	169.934	105.317	97.9506
ENSG00000063244.12|U2AF2|chr19:55654145-55674715	16.1015	13.5742	8.55444	8.9692	8.02231	8.02305	6.68202	6.28248	13.9153	13.1921	14.7039	11.2319	21.2904	17.7205
ENSG00000063245.14|EPN1|chr19:55675225-55738402	32.1662	28.8298	23.4726	20.5308	22.0852	26.803	21.7469	21.419	17.7886	15.1316	24.5016	28.3631	20.053	22.6606
ENSG00000063322.14|MED29|chr19:39391310-39400637	27.8375	30.8443	32.5509	35.6121	32.4982	34.347	35.1655	29.5119	14.2669	13.7894	20.3553	20.8701	17.313	15.4333
ENSG00000063438.17|AHRR|chr5:218240-438291	0.33727	0.58101	1.68704	0.511093	1.6632	1.9465	1.52667	1.37265	1.06401	0.209255	0.199553	0.479086	0.714176	0.489545
ENSG00000063515.2|GSC2|chr22:19148575-19150283	0	0	0.0363753	0	0	0	0	0	0	0	0	0.0523637	0	0
ENSG00000063587.14|ZNF275|chrX:153334146-153352926	1.88638	1.58137	1.41839	1.06414	1.24812	2.17018	1.9187	1.34993	0.933675	0.95901	0.931758	0.697507	0.89345	1.45067
ENSG00000063601.17|MTMR1|chrX:150693373-150765108	1.15303	1.1114	1.06239	0.731626	1.19985	0.710976	1.77613	1.15791	0.238013	0.400798	0.271171	0.268542	0.428321	0.332855
ENSG00000063660.9|GPC1|chr2:240435662-240468076	0.029861	0	0.173427	0.222257	0.45743	0.211365	0.323835	0.387631	0	0	0	0	0.158814	0.0430195
ENSG00000063761.16|ADCK1|chr14:77800108-77935014	5.36362	6.34154	7.84031	10.0332	17.1798	14.075	17.2487	20.2897	6.87312	5.72413	4.51543	6.03588	4.44049	5.4524
ENSG00000063854.13|HAGH|chr16:1807628-1884294	33.9441	40.6419	47.2318	43.3652	39.4901	53.8078	49.5368	42.9179	14.2504	13.1979	47.2541	54.6303	12.2143	15.5556
ENSG00000063978.16|RNF4|chr4:2469067-2515857	34.935	31.0311	32.1966	28.4435	32.2583	32.0588	29.609	28.8545	43.3348	49.6574	42.2184	39.5971	53.4452	57.9415
ENSG00000064012.21|CASP8|chr2:201233442-201287711	10.0202	8.66481	10.893	10.3384	12.1296	14.251	20.1081	17.0385	13.8986	15.1823	12.1947	9.88604	11.7908	15.8457
ENSG00000064042.18|LIMCH1|chr4:41359606-41700044	0.123355	0	0	0	0	0	0	0.0361755	0	0	0	0	0	0
ENSG00000064102.15|INTS13|chr12:26905180-26937981	17.716	18.091	18.7732	21.7888	16.1849	19.1623	24.9456	21.1735	20.3041	17.5541	19.1079	18.8219	18.5756	18.2266
ENSG00000064115.11|TM7SF3|chr12:26971578-27014384	9.03893	13.4243	9.77916	6.34485	11.1424	26.8052	38.3461	15.4525	12.7871	12.6949	12.0801	13.4006	10.2765	12.0432
ENSG00000064195.7|DLX3|chr17:49990004-49995224	5.41278	5.90967	5.5052	7.42305	1.90844	0.961196	1.12102	1.61967	9.81192	10.4538	5.92459	4.49725	9.39212	8.40794
ENSG00000064199.6|SPA17|chr11:124622863-124697518	6.36028	8.16623	10.9276	9.81576	15.7421	15.9131	11.6791	14.2442	8.11202	10.6585	11.2905	11.5508	12.8419	12.004
ENSG00000064201.15|TSPAN32|chr11:2295644-2318200	15.4711	14.2661	38.0437	35.12	34.5628	27.0328	26.6087	25.6769	40.742	42.1766	11.8696	13.7296	24.161	16.4809
ENSG00000064218.5|DMRT3|chr9:976654-991732	0	0	0	0	0	0	0	0	0	0	0	0	0	0.0163414
ENSG00000064225.12|ST3GAL6|chr3:98714329-98795845	0.0473493	0	0	0.0224419	0	0.310329	0.0528832	0.0391167	0.0115498	0	0	0	0	0
ENSG00000064270.12|ATP2C2|chr16:84368526-84467361	0	0	0	0	0.0263999	0	0.0105291	0	0	0.0108914	0	0	0	0.0118881
ENSG00000064300.9|NGFR|chr17:49494222-49574064	0.029774	0.0508315	0.271191	0	0	0.174499	0	0.222063	0	0	0	0	0	0
ENSG00000064309.14|CDON|chr11:125946055-126063292	0	0	0.032268	0.0625343	0.0739235	0.0487829	0.0505576	0	0	0.0435523	0.0519412	0.093347	0	0.0190313
ENSG00000064313.12|TAF2|chr8:119730773-119832841	7.66502	7.42407	8.39056	9.68459	8.42914	6.81367	8.36591	7.8183	9.63156	7.94487	6.63597	7.31633	8.96255	7.66778
ENSG00000064393.16|HIPK2|chr7:139561569-139777998	2.97722	2.47554	2.90179	3.03001	3.93478	3.05231	2.81329	3.44985	2.40815	3.218	2.25876	3.55354	3.35393	2.81512
ENSG00000064419.13|TNPO3|chr7:128954179-129055173	57.9444	49.5872	44.6281	42.6247	39.3954	34.3687	34.455	39.3645	53.0267	61.5341	49.8203	56.0836	62.8079	64.0761
ENSG00000064489.22|BORCS8-MEF2B|chr19:19145566-19203424	0.837702	0.536778	0.471188	0.709364	1.60948	1.14855	0.964706	0.834373	0.809456	0.819458	1.83649	1.44683	1.56531	1.36458
ENSG00000064490.14|RFXANK|chr19:19145566-19203424	91.6708	90.783	118.726	134.203	105.564	83.3905	98.3314	95.1807	97.105	90.9326	84.8611	85.4809	85.743	81.4612
ENSG00000064545.14|TMEM161A|chr19:19119168-19138493	85.6969	87.4672	69.4436	76.4696	51.9437	47.7354	49.4951	52.4151	71.5103	98.6108	63.3085	65.0703	87.451	75.972
ENSG00000064547.14|LPAR2|chr19:19623654-19628930	3.30472	2.46989	4.41546	4.14609	3.81368	4.71048	4.85007	5.77637	4.06758	4.77302	3.00399	2.62887	3.03108	3.86361
ENSG00000064601.18|CTSA|chr20:45888633-45912155	67.0486	72.5034	88.0907	95.0374	199.091	206.582	185.229	179.265	120.803	134.07	100.011	90.5331	141.252	141.139
ENSG00000064607.17|SUGP2|chr19:18990892-19059501	23.1183	22.2908	18.3899	18.1102	15.7239	12.2418	16.9628	16.0111	16.4849	21.3588	17.0038	19.7479	22.638	18.4261
ENSG00000064651.14|SLC12A2|chr5:128083765-128189677	1.00759	1.19234	1.27382	1.02413	3.65551	2.26299	2.49188	2.98276	1.35238	1.09834	1.48197	1.17908	1.67745	1.91094
ENSG00000064652.11|SNX24|chr5:122845517-123009205	3.22626	4.17138	6.76327	6.73734	8.05485	8.13077	7.49861	4.4709	2.31178	4.81291	3.83828	2.52824	3.31204	4.46272
ENSG00000064655.19|EYA2|chr20:46894623-47188844	0	0	0	0	0	0	0	0	0	0	0.01507	0	0	0
ENSG00000064666.15|CNN2|chr19:1026607-1039068	136.117	124.723	141.79	142.532	60.7596	68.0166	62.947	69.7286	51.0638	38.2185	133.974	119.999	59.7613	63.7626
ENSG00000064687.12|ABCA7|chr19:1040102-1065572	6.12509	4.7216	8.83487	9.18871	14.8365	17.1609	18.2148	17.7086	2.78839	4.21716	7.54597	7.76781	4.48177	4.40691
ENSG00000064692.19|SNCAIP|chr5:122312124-122479087	0	0	0.0673939	0	0	0	0	0	0	0	0	0.0808744	0.0435358	0
ENSG00000064703.12|DDX20|chr1:111755900-111768000	8.33112	9.76912	6.13546	6.44023	3.4358	3.37761	4.53458	5.37811	7.06301	7.94535	7.93866	5.56394	8.30366	7.59518
ENSG00000064726.9|BTBD1|chr15:82848982-83103443	26.8629	28.5184	27.6656	15.2259	16.2114	27.3931	28.5825	19.25	33.6236	30.6979	26.6398	30.2507	29.7645	27.1984
ENSG00000064763.11|FAR2|chr12:29149277-29335616	6.75216	8.78896	6.31619	7.28504	2.67886	2.08433	2.56701	2.24205	10.5393	12.0341	8.30615	6.42407	9.55267	9.63414
ENSG00000064787.13|BCAS1|chr20:53943540-54070594	0.176507	0.173093	0.0453979	0.0251259	0	0.148407	0.0709964	0.0145836	0	0.0122438	0.0243289	0	0.234372	0.0667917
ENSG00000064886.14|CHI3L2|chr1:111185968-111243440	311.049	329.202	205.601	224.601	396.44	372.178	335.92	370.296	258.439	272.713	282.399	257.069	316.5	315.7
ENSG00000064932.16|SBNO2|chr19:1107636-1174268	0.47047	0.431852	0.371979	0.568579	0.358636	0.428371	0.343411	0.432597	0.219109	0.487945	0.587866	0.58883	0.603805	0.395942
ENSG00000064933.17|PMS1|chr2:189770266-189877629	17.7949	17.951	17.6297	18.1604	13.5159	13.1556	13.6102	12.3079	14.628	18.2318	23.0475	21.2987	21.837	19.3644
ENSG00000064961.19|HMG20B|chr19:3572943-3579083	94.9971	99.9921	120.932	125.38	94.0041	83.0294	63.4464	76.4435	101.368	117.09	86.2277	100.202	85.7961	82.4653
ENSG00000064989.13|CALCRL|chr2:187001875-187554438	0	0.0180524	0	0	0.0084069	0.16042	0.0670857	0	0	0	0.0206694	0	0	0
ENSG00000064995.17|TAF11|chr6:34792014-34888089	70.7708	74.0254	76.6574	72.1755	63.3812	59.7574	59.4884	61.8082	54.2296	52.0043	71.4506	62.9299	66.4875	70.636
ENSG00000064999.15|ANKS1A|chr6:34889254-35091406	2.17602	2.19602	2.34084	2.79829	2.50774	2.67349	2.59624	1.96613	1.07692	1.69568	1.91529	1.01602	1.63167	1.7956
ENSG00000065000.17|AP3D1|chr19:2100987-2151566	13.1439	12.9843	11.713	11.4205	14.166	16.2564	14.2762	12.3829	18.8367	10.9302	14.9423	17.6738	13.5282	11.7325
ENSG00000065029.15|ZNF76|chr6:35259734-35295985	28.2802	27.0199	32.6846	31.9971	43.3766	31.2703	40.5432	42.4957	31.1884	40.1471	23.3789	29.4761	29.9129	26.6917
ENSG00000065054.14|SLC9A3R2|chr16:2026901-2039026	4.29306	6.63356	4.29787	6.05641	6.55545	8.17014	8.63272	8.88195	9.30182	3.66325	4.46543	5.65777	1.21351	2.25296
ENSG00000065057.8|NTHL1|chr16:2039814-2047866	70.2058	80.5872	61.7631	60.4976	37.7775	31.9001	30.5325	32.2861	82.7118	79.011	75.7035	78.2222	88.9494	62.5732
ENSG00000065060.17|UHRF1BP1|chr6:34792014-34888089	6.90928	6.04243	4.57364	5.48373	3.30823	4.44594	3.52711	4.46556	3.05331	5.15595	4.22843	6.45908	3.82746	4.1491
ENSG00000065135.11|GNAI3|chr1:109548614-109618324	5.6672	5.5939	6.22767	5.75404	5.98982	5.88537	5.40723	5.97802	6.58246	6.14361	5.09678	5.05848	6.57323	6.37019
ENSG00000065150.19|IPO5|chr13:97953674-98024297	85.5109	79.7906	48.824	50.1871	45.9867	51.3838	44.6331	51.2268	73.1601	77.1095	86.02	83.7459	76.8149	76.82
ENSG00000065154.11|OAT|chr10:124397302-124418976	60.6731	67.5637	75.9759	72.2412	55.9279	57.2536	38.3345	41.1372	29.6328	29.9557	53.9519	51.934	38.9126	34.9368
ENSG00000065183.16|WDR3|chr1:117929719-118185223	36.0145	34.4427	20.568	21.2053	11.0753	11.4563	7.2018	11.2993	20.0689	23.0623	25.3401	19.3636	18.732	22.2146
ENSG00000065243.20|PKN2|chr1:87620802-88836255	6.25029	5.89514	7.07895	6.22454	9.92319	10.83	11.4316	10.4351	8.57196	10.505	7.1244	5.45534	7.14028	7.2909
ENSG00000065268.10|WDR18|chr19:984270-994570	198.304	210.195	203.459	239.254	172.734	155.391	144.357	160.532	690.943	713.092	219.161	250.835	705.018	644.052
ENSG00000065308.5|TRAM2|chr6:52362122-52577060	6.80307	6.46069	5.41815	4.83539	2.92667	2.28737	3.71339	3.85319	5.77684	9.17829	6.51952	5.52218	9.08746	10.0297
ENSG00000065320.9|NTN1|chr17:9021509-9244000	0	0.0283826	0	0	0.00731004	0	0	0.122417	0	0	0.00599014	0	0	0
ENSG00000065328.16|MCM10|chr10:13161553-13211104	20.5369	21.1759	8.60369	8.31879	7.01218	3.79417	6.48122	6.09609	15.1647	18.2774	18.327	18.9038	21.7797	19.2372
ENSG00000065357.20|DGKA|chr12:55901412-55954027	7.24702	5.62521	10.7708	10.8192	7.48181	5.65762	12.9238	12.1215	2.19315	2.69715	5.79586	9.78506	2.3032	4.85547
ENSG00000065361.15|ERBB3|chr12:56079860-56113910	1.48535	2.43663	1.13518	1.08131	0.0961686	0.730012	0.407248	0.938602	0.0946214	0.557052	0.33656	0.256547	0.269846	0.357473
ENSG00000065427.14|KARS|chr16:75627473-75647679	184.751	191.69	151.751	158.021	111.219	119.276	110.046	110.141	142.452	140.508	181.016	184.319	157.183	158.599
ENSG00000065457.10|ADAT1|chr16:75528531-75623300	4.71166	6.18214	6.1893	6.94376	16.5708	15.4213	10.3381	11.7247	4.53061	6.9861	9.02294	8.73303	4.95254	5.55358
ENSG00000065485.20|PDIA5|chr3:123067024-123162104	6.71336	6.371	7.16036	4.66203	10.023	14.6256	14.2656	13.5422	2.67954	2.94338	4.77322	4.16794	0.854913	1.37488
ENSG00000065491.8|TBC1D22B|chr6:37212177-37332970	12.1153	13.7192	11.4401	14.4422	11.1693	13.5805	12.2574	11.8483	13.6017	12.7162	13.9084	12.6725	9.82358	12.1099
ENSG00000065518.8|NDUFB4|chr3:120596327-120602507	398.893	450.497	349.928	385.675	448.757	412.948	395.105	399.851	310.21	332.656	383.716	364.531	349.956	345.593
ENSG00000065526.11|SPEN|chr1:15834473-15940456	4.2547	5.30508	3.25841	2.38386	3.17644	3.51708	3.32937	2.61915	7.66309	6.45731	7.26784	6.74781	4.9633	4.36303
ENSG00000065534.18|MYLK|chr3:123585541-123884331	0.0258214	0.0601253	0.164665	0.116325	0.129868	0.0665968	0.453668	0.161963	0.049104	0.0845483	0.00708235	0.143437	0.0823943	0.0116944
ENSG00000065548.18|ZC3H15|chr2:186486259-186509361	73.5146	76.3862	61.4485	61.9659	52.2504	51.2476	51.9266	53.8941	63.6741	70.5957	70.0872	60.5469	67.4728	65.9196
ENSG00000065559.15|MAP2K4|chr17:11998352-12143830	0.948679	1.72269	0.941843	0.681069	1.43279	1.80181	2.07484	0.746799	2.70611	1.66699	2.77361	2.32937	1.87023	2.0455
ENSG00000065600.12|TMEM206|chr1:212363930-212414901	11.2844	12.9992	12.5765	11.6626	11.0009	9.98766	10.0821	8.8099	16.3196	20.1421	14.0414	13.01	17.0373	17.0109
ENSG00000065609.14|SNAP91|chr6:83552879-83709691	0	0	0	0.00876621	0	0	0	0	0	0	0	0	0	0
ENSG00000065613.14|SLK|chr10:103967139-104029233	1.29416	0.960042	1.25622	0.833883	1.29921	1.11187	1.1365	1.3027	1.54513	1.58948	0.994706	1.13242	1.92561	1.2342
ENSG00000065615.14|CYB5R4|chr6:83859655-83967423	7.38345	11.8454	17.4294	16.5292	7.64016	7.96168	12.8955	11.6499	8.61963	9.72503	15.7228	14.0562	10.0658	9.97877
ENSG00000065618.20|COL17A1|chr10:104031285-104085957	0	0	0	0	0	0	0	0	0	0	0	0	0.00702373	0
ENSG00000065621.15|GSTO2|chr10:104268872-104304950	0.120927	0.213339	0.18303	0.0929321	0.0682325	0.157302	0.0923785	0.0667784	0.088787	0.0955438	0	0	0.204493	0.15327
ENSG00000065665.21|SEC61A2|chr10:12129636-12196144	1.50706	1.67131	1.45358	2.11107	2.48819	2.13507	2.49186	2.59839	0.482063	0.441837	0.819135	2.64752	1.34126	1.21185
ENSG00000065675.14|PRKCQ|chr10:6427142-6580301	10.1476	8.72644	11.0093	10.2375	7.34692	9.66113	8.9757	8.25847	12.5067	11.9623	12.1584	11.0713	11.815	11.4158
ENSG00000065717.15|TLE2|chr19:2997638-3047635	1.58433	2.91181	2.95884	3.31505	2.36584	3.45337	2.51064	3.8927	3.47362	2.91147	1.81883	1.51578	0.71929	1.1152
ENSG00000065802.12|ASB1|chr2:238426926-238452250	21.22	24.5301	17.5365	15.0339	15.2533	20.354	22.006	17.4567	16.0329	15.6375	22.3486	21.4878	20.4572	27.0214
ENSG00000065809.13|FAM107B|chr10:14518556-14774897	0	0.0666846	0	0.101499	0	0.0922896	0.121898	0.0396908	0	0.0555053	0.0156859	0	0.0111839	0.176428
ENSG00000065833.9|ME1|chr6:83210401-83431051	5.59876	5.71403	7.48399	8.07543	10.1929	10.838	12.427	11.7212	8.86347	10.176	5.52099	4.66156	11.2863	13.1403
ENSG00000065882.16|TBC1D1|chr4:37891083-38139173	2.63918	2.66623	3.19141	2.1523	2.16624	1.4486	2.25943	3.47788	1.78621	1.77816	2.93795	2.54384	2.04267	2.90623
ENSG00000065883.16|CDK13|chr7:39950120-40099580	1.2164	1.22199	1.03435	1.20192	2.84273	1.99815	1.9408	1.56858	1.38508	2.06115	1.06734	1.36196	1.08693	0.798343
ENSG00000065911.12|MTHFD2|chr2:74198609-74421662	92.033	107.081	47.3649	47.6882	33.6597	35.048	23.7129	27.7956	76.0895	76.6056	72.2504	78.3118	48.2865	51.0434
ENSG00000065923.10|SLC9A7|chrX:46599250-46759118	0.110316	0.0179658	0.0617043	0.147838	0.0217377	0.016744	0.100628	0.0300004	0.282173	0.0752106	0.0946504	0.00961978	0.0385272	0.0314563
ENSG00000065970.9|FOXJ2|chr12:8032715-8055517	3.00003	3.39042	4.00598	3.62894	3.49887	2.442	4.12463	4.13408	3.16461	4.0763	3.04583	2.85173	4.26161	3.81975
ENSG00000065978.19|YBX1|chr1:42682417-42703805	265.68	391.123	144.859	96.2295	72.2109	94.1383	97.0009	64.2533	406.191	324.183	348.853	356.782	320.374	332.231
ENSG00000065989.16|AC011529.1|chr19:10416772-10469630	16.164	15.2107	12.3508	10.1265	11.6043	9.84434	11.501	7.93215	12.9825	12.6151	14.7952	14.8141	11.3847	12.2649
ENSG00000066027.12|PPP2R5A|chr1:212285409-212361853	1.31034	2.27935	2.94825	1.71256	1.26376	2.14981	2.40388	1.4731	4.2221	3.3291	3.28329	4.72473	1.65901	2.32985
ENSG00000066032.18|CTNNA2|chr2:79157002-80648861	0.148906	0.238158	0.490826	0.331406	0.297293	0.148741	0	0.123054	2.41334	1.84264	0.474857	0.29359	1.79584	2.11112
ENSG00000066044.15|ELAVL1|chr19:7958572-8005659	121.636	116.028	77.7063	73.4062	71.5272	75.2549	70.9202	67.0201	101.569	94.4425	91.0605	105.943	99.8122	98.4454
ENSG00000066056.14|TIE1|chr1:43300981-43323108	0.0542586	0	0	0.134861	0.569233	0.671845	0.463254	0.302498	0	0	0.270664	0.213806	0.286265	0.0718001
ENSG00000066084.13|DIP2B|chr12:50504984-50748657	3.29573	4.01214	3.87325	3.75071	3.09878	4.03564	3.5883	3.11822	4.35939	3.98379	3.27443	2.80412	4.05602	4.09888
ENSG00000066117.14|SMARCD1|chr12:50084971-50100712	13.6118	13.2846	13.0812	12.9234	8.03325	7.92638	7.11436	7.39487	19.3426	17.1373	8.33393	7.87175	17.7731	14.8645
ENSG00000066135.13|KDM4A|chr1:43650148-43931165	10.8343	10.5402	9.81156	11.534	8.9303	8.60502	9.44157	10.4093	6.89341	5.9853	9.14956	7.01002	6.47512	7.04082
ENSG00000066136.20|NFYC|chr1:40690379-40771603	68.7355	67.9991	64.3765	64.2736	81.259	93.3462	81.8903	88.5126	71.8551	82.2607	63.7647	79.6607	71.761	74.0669
ENSG00000066185.13|ZMYND12|chr1:42430328-42456022	0	0	0.211005	0.287466	0.399226	0.236055	0.465123	0.12032	0	0	0.176618	0.202731	0	0
ENSG00000066230.11|SLC9A3|chr5:470457-527448	8.95037	9.33272	5.10365	4.174	2.91859	4.17941	2.5796	3.14974	6.1513	6.43265	8.51231	8.13175	5.19076	5.49119
ENSG00000066248.15|NGEF|chr2:232878700-233015885	0.233878	0.171361	0.375899	0.0356752	0.392964	0.107086	0.123159	0.151826	0	0	0	0.0219459	0	0
ENSG00000066279.18|ASPM|chr1:197084126-197146694	8.95913	9.08404	5.47002	6.01349	7.61815	6.6803	6.97173	7.10717	10.7669	13.0618	15.3306	14.6985	18.2277	16.5634
ENSG00000066294.14|CD84|chr1:160537072-160579516	0.289745	0.733261	2.16977	1.41546	1.31384	0.944019	1.79221	1.69805	7.0097	5.90578	2.20482	2.12998	4.33045	3.40742
ENSG00000066322.15|ELOVL1|chr1:43363397-43368074	69.569	70.4002	71.6707	85.092	94.0214	91.4469	86.1932	85.5326	58.1662	57.4215	37.7739	37.4771	46.0601	39.1465
ENSG00000066336.11|SPI1|chr11:47354859-47378576	16.8378	32.8567	13.8299	11.1222	6.12596	7.35401	7.60518	6.09118	47.4917	24.8199	44.9284	50.037	14.6203	16.9225
ENSG00000066379.15|ZNRD1|chr6:30001010-30064909	45.8093	44.0997	32.4421	36.1566	34.3502	35.5714	26.0227	27.9783	41.5751	34.0029	36.1778	40.6069	33.1775	32.6077
ENSG00000066382.16|MPPED2|chr11:30384492-30630508	0	0.0060885	0	0	0	0	0	0	0	0	0	0	0	0
ENSG00000066405.13|CLDN18|chr3:137998734-138033655	0	0.0103297	0	0	0.132879	0	0.0424017	0.0130657	0	0	0	0.0146678	0	0
ENSG00000066422.4|ZBTB11|chr3:101648888-101679217	8.01672	7.0795	6.32972	4.77281	6.94259	6.73042	6.46243	6.94003	9.57676	13.4897	8.56173	8.58876	14.3293	12.6844
ENSG00000066427.22|ATXN3|chr14:92058551-92106625	4.72472	6.73544	7.36293	6.96175	12.2561	9.32219	10.1894	10.7686	5.86616	5.84162	9.09543	8.28476	5.7357	8.19351
ENSG00000066455.13|GOLGA5|chr14:92794304-92839947	7.64408	6.9415	9.66515	10.0285	13.6153	12.7107	13.0757	13.6152	6.95814	8.98803	10.08	9.32996	7.43214	8.74971
ENSG00000066557.6|LRRC40|chr1:70144804-70205579	4.0794	3.78767	7.49625	8.30144	7.74375	4.97428	6.03857	7.41051	5.97631	6.7723	8.93114	7.97112	10.4227	11.4417
ENSG00000066583.12|ISOC1|chr5:129094748-129114028	59.5277	58.0859	64.214	69.4053	47.6534	46.3091	58.4445	60.5895	51.2114	50.8142	47.6614	51.9334	51.4421	54.937
ENSG00000066651.20|TRMT11|chr6:125986478-126039276	14.6246	16.3948	16.565	16.4479	14.9107	12.7792	14.9654	16.3566	16.0329	17.9333	15.7181	16.3114	17.0683	16.0592
ENSG00000066654.14|THUMPD1|chr16:20733663-20742084	12.052	12.2976	9.71881	10.4892	11.5242	10.0733	9.78232	10.3981	31.224	34.536	16.3694	16.7244	28.2624	27.1575
ENSG00000066697.14|MSANTD3|chr9:100427155-100577636	4.69822	5.57635	4.08886	7.01442	5.25343	5.54373	3.75864	3.46726	6.09614	7.06814	6.08634	5.18695	4.91555	4.85961
ENSG00000066735.14|KIF26A|chr14:104138722-104180894	0.0185095	0	0	0	0	0	0.031128	0	0	0.00535759	0	0	0	0
ENSG00000066739.12|ATG2B|chr14:96279194-96363341	0.517799	0.519458	0.488044	0.362963	0.479223	0.455135	0.547558	0.553452	0.312693	0.627187	0.610283	0.424972	0.488263	0.405547
ENSG00000066777.9|ARFGEF1|chr8:67197657-67343781	1.85479	2.18556	1.43192	1.58897	3.76779	3.7087	3.33951	2.1878	2.7086	2.65851	2.33598	2.97555	2.11745	2.39876
ENSG00000066813.14|ACSM2B|chr16:20536225-20576367	0	0	0	0	0	0.0126411	0	0	0	0.0135651	0	0	0	0
ENSG00000066827.16|ZFAT|chr8:134477787-134713031	2.72791	2.24067	1.83165	1.52072	3.14887	2.20354	2.33108	2.3834	3.49377	2.00062	1.64971	1.09125	3.34797	2.09257
ENSG00000066855.16|MTFR1|chr8:65644733-65710562	6.13445	6.01503	6.97456	8.53517	4.08264	3.96627	4.817	5.4834	9.02418	9.34264	6.8661	6.288	7.08844	8.34561
ENSG00000066923.17|STAG3|chr7:100177562-100272232	0.253153	0.475752	0.587239	1.00057	0.91674	0.708414	0.552197	0.138857	0.307112	0.130359	0.396626	1.40724	0.468329	0.428931
ENSG00000066926.11|FECH|chr18:57544388-57586702	13.4875	12.2924	18.0164	20.363	18.9676	19.3763	17.5412	16.4532	13.8611	12.8754	12.4432	13.3157	16.0553	17.3604
ENSG00000066933.16|MYO9A|chr15:71818413-72155459	2.23843	1.94257	2.82395	2.55491	3.21948	2.47963	3.04245	2.42018	2.31612	1.85223	1.94326	1.71904	2.33835	1.76526
ENSG00000067057.17|PFKP|chr10:3067547-3172841	48.3191	48.1568	39.32	36.7629	18.8633	14.739	15.7882	20.4841	55.2378	55.1108	49.7572	56.3244	54.4046	53.3807
ENSG00000067064.11|IDI1|chr10:988433-1049170	34.8562	43.7981	44.3283	49.1103	66.3915	64.4947	69.4176	67.5023	39.2667	38.8265	39.2145	33.9077	49.5323	56.0066
ENSG00000067066.17|SP100|chr2:230415941-230580006	11.9388	13.5482	18.507	17.7304	25.5789	20.1473	20.1998	17.8033	20.9089	20.6137	17.632	19.4576	20.0516	16.3331
ENSG00000067082.15|KLF6|chr10:3775995-3785281	19.7825	21.1449	28.1818	22.7467	53.1683	40.9764	38.4835	35.4178	46.881	36.5489	38.6277	39.9199	31.5863	28.9815
ENSG00000067113.17|PLPP1|chr5:55307988-55534969	0.159706	0.420803	0.391321	0.362293	0.55618	0.399396	0.671015	1.02034	0.695865	0.605934	0.536998	0.619394	0.492328	0.516076
ENSG00000067141.17|NEO1|chr15:73051709-73305205	0	0	0.0140951	0	0	0	0.0097882	0	0	0	0	0	0	0
ENSG00000067167.8|TRAM1|chr8:70573217-70608416	22.1408	21.0185	30.413	31.6664	56.0095	56.0292	60.4918	55.674	23.0519	24.6787	24.3852	21.1867	24.5376	27.7771
ENSG00000067177.15|PHKA1|chrX:72578813-72714319	4.67649	4.07551	4.3327	2.17308	0.951214	2.06657	2.56659	1.11591	4.71658	2.54109	3.78979	4.23524	3.45512	4.01276
ENSG00000067182.7|TNFRSF1A|chr12:6328756-6342114	34.8951	32.4756	23.1082	22.1125	30.2154	28.5266	26.3492	23.5199	37.9518	36.3266	28.7484	37.6532	35.4843	36.9419
ENSG00000067191.16|CACNB1|chr17:39173289-39197703	1.41311	1.83326	1.05795	1.09016	0.211591	1.00319	0.610901	1.34056	0.358822	1.04608	1.23891	0.881574	1.27164	0.605589
ENSG00000067208.14|EVI5|chr1:92508695-92792404	1.22715	1.10587	1.73619	1.48131	0.970903	1.53633	1.10827	0.863963	1.32086	1.21641	0.535124	0.683334	0.601555	0.608097
ENSG00000067221.14|STOML1|chr15:73978925-73994622	12.4083	11.2693	9.60528	11.8717	11.3871	12.8737	11.9694	12.4305	9.19457	7.17632	11.3205	14.6123	7.38882	6.87468
ENSG00000067225.18|PKM|chr15:72199028-72231822	677.947	612.972	469.201	476.759	849.354	912.309	622.351	775.261	381.207	361.314	590.337	617.474	497.751	484.203
ENSG00000067248.10|DHX29|chr5:55233933-55307694	7.77083	7.28703	9.66293	7.71584	12.7605	12.6105	12.9329	12.5205	7.21284	7.68757	5.84496	5.89777	6.60373	6.70736
ENSG00000067334.14|DNTTIP2|chr1:93866283-93879206	20.7479	20.6229	18.3457	18.0585	14.1284	12.6982	12.4657	11.5404	19.4856	20.4708	22.2243	20.1028	23.5006	22.9746
ENSG00000067365.14|METTL22|chr16:8621687-8649654	14.0938	9.27682	11.0309	10.1637	12.4907	11.8162	9.33638	8.38458	12.9192	14.0977	11.701	9.9753	11.9497	14.109
ENSG00000067369.13|TP53BP1|chr15:43371100-43510614	2.62644	2.93645	4.14054	4.84237	9.10448	9.60517	11.3381	9.80494	4.09895	3.8727	3.20866	3.80896	4.78387	4.00207
ENSG00000067445.20|TRO|chrX:54920562-54931431	0	0.0736627	0	0	0.0675318	0.520606	0	0.225965	0	0	0	0	0	0
ENSG00000067533.6|RRP15|chr1:218285292-218337983	5.87619	5.12944	5.4453	5.29794	2.79128	2.05055	3.47127	3.18715	5.19459	5.90706	5.91458	5.05254	7.04375	6.51896
ENSG00000067560.11|RHOA|chr3:49359144-49411976	287.154	303.303	253.897	267.567	192.419	207.836	195.699	180.866	282.45	268.288	267.089	269.482	254.766	273.157
ENSG00000067596.11|DHX8|chr17:43483962-43526786	18.4011	15.5893	13.465	12.1261	16.3833	16.0833	16.8756	16.3887	20.6944	20.3968	15.072	16.4542	15.0626	18.664
ENSG00000067601.8|PMS2P4|chr7:67287540-67302419	5.57699	5.11044	5.68886	7.81012	4.77179	4.46601	5.9546	5.37284	4.22366	3.79536	3.56562	4.80912	3.98473	4.10945
ENSG00000067606.17|PRKCZ|chr1:2073461-2194775	0.342778	0.0626108	0.185501	0.329741	0.0510494	0.205581	0.133982	0.0520294	0.195869	0.0178333	0.181584	0.115292	3.46e-08	0.0455729
ENSG00000067704.10|IARS2|chr1:220094131-220148041	43.1822	47.5069	45.1546	52.239	46.139	41.1335	39.1135	44.1026	37.3986	37.791	42.3154	46.921	35.6298	33.401
ENSG00000067715.14|SYT1|chr12:78863992-79503362	0.295564	0.154749	0.278852	0.294867	0.364522	0.520324	0.708481	0.358277	0.24539	0.156017	0.365632	0.0182844	0.19293	0.298382
ENSG00000067798.16|NAV3|chr12:77830893-78213010	0	0	0.00903744	0	0	0	0	0	0	0	0	0	0.0204608	0
ENSG00000067829.19|IDH3G|chrX:153785765-153798505	64.1418	65.1379	77.0985	74.7559	96.6116	90.8795	76.7901	81.1083	46.0552	49.1005	63.2431	68.8289	52.4657	46.9384
ENSG00000067836.12|ROGDI|chr16:4777668-4802950	24.8897	19.3664	33.1859	34.1758	23.0042	18.6914	23.3151	21.3032	5.46036	3.54406	23.6923	26.8423	5.19055	5.40602
ENSG00000067840.12|PDZD4|chrX:153802165-153830548	0.0465568	0.0810785	0	0	0.0260648	0.150482	0.0519889	0.0769237	0	0.0752859	0.0213724	0	0	0.0586998
ENSG00000067842.17|ATP2B3|chrX:153517675-153582939	0.051902	0.122542	0.100036	0.110543	0	0	0.0781917	0	0	0	0.0089242	0.149947	0.0226295	0.0736132
ENSG00000067900.8|ROCK1|chr18:20946905-21111813	4.62477	5.09663	5.75766	5.47621	6.7743	6.79221	6.93898	6.3019	5.77032	4.87334	5.30864	5.14697	4.80561	5.14353
ENSG00000067955.14|CBFB|chr16:67029115-67101058	8.27865	9.98222	5.48573	5.50426	8.79315	8.61731	11.617	9.58117	10.5422	6.40803	7.37691	13.0447	8.74945	7.09065
ENSG00000067992.14|PDK3|chrX:24465220-24550466	5.0779	6.22047	4.12623	5.22476	7.0585	7.96095	8.04123	7.85332	7.28728	6.01005	6.84703	6.49942	6.24418	7.26934
ENSG00000068001.14|HYAL2|chr3:50317789-50322782	41.7237	51.5266	30.727	21.0115	50.2602	65.9084	57.9917	36.5165	75.3917	62.5452	35.5135	35.2861	39.497	39.8268
ENSG00000068024.16|HDAC4|chr2:239048167-239400949	1.13056	1.39143	1.05883	1.10622	1.61959	2.13247	2.12913	2.62854	0.96222	1.44476	0.783337	1.203	1.28546	1.14213
ENSG00000068028.17|RASSF1|chr3:50329781-50340936	74.6631	68.3373	60.5519	61.0582	61.4741	56.8333	50.2947	43.9241	131.836	117.192	81.9412	94.8029	119.323	108.048
ENSG00000068078.18|FGFR3|chr4:1793292-1808872	2.30331	3.39948	2.52393	1.65039	0.732811	1.07245	2.17004	1.36551	4.78795	4.84329	1.32142	0.828804	1.85509	1.65704
ENSG00000068079.7|IFI35|chr17:43006724-43014456	21.5671	21.5179	37.1988	47.1785	66.533	73.3335	83.2295	70.0183	27.9469	27.6449	22.4944	24.6603	26.3111	28.5719
ENSG00000068097.14|HEATR6|chr17:60043193-60078931	5.3032	5.7541	6.85761	8.95304	13.4309	13.2805	17.8441	16.5555	6.82218	6.52506	5.95797	4.84222	4.05199	4.42622
ENSG00000068120.15|COASY|chr17:42562146-42566277	84.7673	83.8131	68.7536	76.3273	63.5436	57.9494	56.7482	50.7184	94.6489	111.23	80.1417	93.5623	92.3061	100.552
ENSG00000068137.15|PLEKHH3|chr17:42667913-42676994	6.24862	5.52758	5.06691	4.74001	3.81402	3.06456	3.87318	3.919	4.16	5.0079	4.83371	5.88468	5.88882	4.91919
ENSG00000068305.17|MEF2A|chr15:99565699-99717824	5.53086	4.61765	7.82192	7.67098	9.97632	9.77961	12.3943	9.96177	8.33438	8.66906	7.87728	8.06197	7.23196	10.3949
ENSG00000068308.13|OTUD5|chrX:48922027-48958386	7.35501	8.2803	11.0375	8.05999	9.49662	10.5192	10.6068	7.95836	9.57976	10.6692	6.78498	8.28571	5.35671	3.72046
ENSG00000068323.17|TFE3|chrX:49028725-49043357	5.31054	5.64132	7.7821	8.78173	9.53137	9.93494	13.1205	9.68162	6.33561	8.10133	6.12596	6.75195	6.58421	9.14703
ENSG00000068354.16|TBC1D25|chrX:48521805-48562609	4.22742	3.77577	4.29389	4.19076	5.06014	3.76285	2.7562	4.01964	2.75655	2.54266	2.71962	3.98048	2.37516	3.35823
ENSG00000068366.19|ACSL4|chrX:109641336-109733403	3.01143	3.84134	3.64039	3.82628	3.18099	2.94744	3.51312	3.40627	2.18814	2.3767	6.03905	5.06115	3.44431	4.42107
ENSG00000068383.19|INPP5A|chr10:132537786-132786147	0.124414	0.103072	0.297151	0.417508	0.926073	0.459827	0.447837	0.837132	0.0911233	0.246618	0.208254	0.178778	0.670773	0.309391
ENSG00000068394.11|GPKOW|chrX:49113406-49123735	16.3181	17.1216	21.3928	17.7684	18.196	20.8438	15.5605	16.7315	23.9682	33.5913	16.4701	23.7153	21.1135	16.3612
ENSG00000068400.13|GRIPAP1|chrX:48973722-49002264	8.75794	11.6557	17.7854	15.8197	19.0173	14.394	17.5761	20.281	12.8205	12.7106	9.42841	11.25	9.87998	10.6862
ENSG00000068438.15|FTSJ1|chrX:48476020-48486364	25.9228	25.4012	26.0132	29.1009	14.8309	15.2037	12.9668	12.8971	15.6127	25.8918	15.7424	13.771	10.1947	10.2776
ENSG00000068489.12|PRR11|chr17:59155498-59215247	11.5846	11.9626	9.28108	9.41672	6.48866	9.55313	6.6727	9.49345	13.4684	12.24	17.4554	17.1296	17.183	18.9112
ENSG00000068615.18|REEP1|chr2:86213992-86338083	0.0640826	0.164756	0.369583	0.213983	0.413811	0.537611	0.449394	0.294104	0	0.265546	0.15078	0	0.083963	0.185218
ENSG00000068650.18|ATP11A|chr13:112690328-112887168	5.003	4.55938	4.34819	4.95225	6.80793	5.57839	5.02886	6.38762	5.32227	5.18834	1.97021	2.55571	3.22512	3.19719
ENSG00000068654.16|POLR1A|chr2:86020215-86106155	8.77258	7.6831	5.20167	4.81917	4.30028	2.94748	4.11619	3.94472	3.32551	4.60302	5.20863	3.92099	3.99761	5.20057
ENSG00000068697.7|LAPTM4A|chr2:20032649-20051628	40.0823	41.9726	68.7147	65.4526	23.8648	22.4876	25.101	28.4317	64.9978	70.1406	82.9909	90.1939	67.3584	75.5913
ENSG00000068724.16|TTC7A|chr2:46899274-47176601	1.97653	2.3999	1.45932	1.6259	2.14965	1.90951	2.64413	1.33553	2.83542	1.71985	5.20347	3.34841	2.10592	1.81303
ENSG00000068745.15|IP6K2|chr3:48688002-48717278	120.656	129.561	118.603	129.281	94.7332	100.826	101.8	107.621	120.447	123.851	89.183	92.3147	112.203	96.2991
ENSG00000068781.21|STON1-GTF2A1L|chr2:48529545-48776517	0.0786988	8.07e-05	1.31e-11	0.306943	0.342145	0.156062	1.11e-19	0.0993763	3.3e-07	4.12e-09	0.211189	0.134502	8.3e-20	1.42e-05
ENSG00000068784.13|SRBD1|chr2:45388679-45611267	3.34762	3.61641	4.34881	4.1828	3.90058	3.58082	3.78859	3.5876	3.38064	5.29713	5.59156	4.10767	5.41886	4.53984
ENSG00000068796.16|KIF2A|chr5:62306161-62386383	37.1835	36.2961	30.1621	27.1544	24.5315	22.2849	19.4912	22.1701	38.5232	39.6719	40.0459	36.6649	39.317	41.6627
ENSG00000068831.19|RASGRP2|chr11:64726910-64745456	7.99393	11.8991	6.47394	4.78114	6.64658	8.8943	4.81299	4.10529	7.72942	4.17025	12.0258	8.65055	4.59087	7.18994
ENSG00000068878.15|PSME4|chr2:53864068-54305300	3.97845	4.17772	4.79404	4.41784	5.48791	4.92319	6.65086	6.15998	5.46539	5.42885	3.97432	4.2489	5.24583	6.84205
ENSG00000068885.15|IFT80|chr3:160225495-160449829	3.59168	3.21701	5.04157	5.59051	6.28377	5.33985	8.80319	8.92126	3.20722	3.60923	5.75341	4.19397	5.4086	5.28947
ENSG00000068903.20|SIRT2|chr19:38878554-38908891	37.5479	40.4534	49.1406	53.5657	26.6982	21.5615	20.6749	22.4898	13.8694	21.6075	17.9053	19.6717	16.3097	16.2864
ENSG00000068912.14|ERLEC1|chr2:53669980-53860160	19.4425	20.8383	22.586	23.4799	69.5052	60.2676	72.0513	67.2991	23.1254	22.38	27.9727	26.0538	26.1092	28.5495
ENSG00000068971.14|PPP2R5B|chr11:64924688-64935893	3.64953	3.3001	8.45636	5.95607	8.44743	10.665	11.0288	6.06495	2.67351	2.83395	1.86767	2.80389	1.8525	1.48559
ENSG00000068976.14|PYGM|chr11:64746388-64759974	1.21253	0.713175	1.00478	0.644692	0.328435	0.0133002	1.31266	0.526594	0	0.04283	0.070903	0.419596	0.186909	0.0622517
ENSG00000068985.5|PAGE1|chrX:49687446-49695984	0	0	0	0	0	0	0.0652442	0	0	0	0.0678005	0	0	0
ENSG00000069011.16|PITX1|chr5:135027733-135401296	22.6455	27.3368	22.267	18.255	11.7449	13.6013	20.4463	15.0477	37.985	23.0566	27.1057	29.4268	24.6896	25.6843
ENSG00000069020.18|MAST4|chr5:66596360-67169595	1.68794	1.16571	1.18256	1.29768	1.98093	1.64645	2.71735	1.60259	3.08182	2.9818	1.60308	1.25491	1.71725	2.38538
ENSG00000069188.17|SDK2|chr17:73334383-73644445	0.0420161	0.0121265	0.0538986	0.0461834	0	0	0.00623718	0	0.0512158	0	0.00640107	0	0.0324717	0.014094
ENSG00000069248.12|NUP133|chr1:229440258-229508341	11.3147	13.5179	11.4752	11.5976	18.3644	17.0303	13.8269	13.7011	14.2491	17.1707	16.4117	15.6864	20.0395	17.4333
ENSG00000069275.13|NUCKS1|chr1:205712821-205750182	14.8478	13.98	7.73578	7.15425	15.5129	15.249	9.33945	14.0388	20.7012	19.4149	23.0222	21.2307	24.0693	27.4886
ENSG00000069329.17|VPS35|chr16:46656131-46689192	20.2369	22.5369	22.9621	24.9607	25.7318	22.0247	22.428	23.1055	20.4461	21.1587	21.41	22.1734	17.7663	19.8662
ENSG00000069345.12|DNAJA2|chr16:46955361-46973674	34.1547	32.2032	32.4475	37.0792	28.6729	32.2932	33.7816	30.551	28.0141	24.7525	36.025	37.9661	30.0386	33.12
ENSG00000069399.15|BCL3|chr19:44748707-44760044	1.36989	1.30355	1.85955	2.31778	5.08849	4.5182	4.21426	2.67664	1.0687	1.89095	1.79626	2.03109	1.26823	1.50366
ENSG00000069424.14|KCNAB2|chr1:5862810-6101193	0.982044	1.0057	1.8762	3.3859	1.06176	1.26207	2.35506	2.05715	0.264973	0.0524096	0.620723	0.616639	0.096212	0.284421
ENSG00000069431.11|ABCC9|chr12:21797400-21942529	0	0	0.00725505	0	0.0452935	0	0	0	0	0	0.00776559	0	0	0
ENSG00000069482.7|GAL|chr11:68684543-68691175	581.438	591.94	357.725	330.448	424.169	443.943	361.106	389.905	335.87	287.207	424.354	483.97	433.524	444.833
ENSG00000069493.15|CLEC2D|chr12:9669712-9699553	1.71273	1.84715	2.01341	1.73969	2.13333	1.78495	1.8799	2.22898	3.24587	2.53992	2.47639	1.60951	2.73643	2.38476
ENSG00000069509.6|FUNDC1|chrX:44523638-44542859	25.2468	24.772	25.6294	32.0806	37.1936	40.8777	38.6968	38.2032	28.5354	27.3344	30.383	30.7562	33.2862	34.9597
ENSG00000069535.14|MAOB|chrX:43766609-43882450	0	0	0	0.193702	0	0	0	0	0	0	0	0	0	0.0158251
ENSG00000069667.16|RORA|chr15:60479177-61229302	0.00955671	0.00620631	0.042623	0.493341	0.219025	0.0929117	0.0877249	0.0670291	0	0	0.0322904	0.0486753	0.0233508	0.0252458
ENSG00000069696.6|DRD4|chr11:637292-640706	0.0408238	0	0	0	0	0	0	0	0.0599505	0	0	0	0	0.0310488
ENSG00000069702.11|TGFBR3|chr1:91680342-91906335	13.3795	12.2249	5.8666	5.36566	20.3163	23.6453	17.8944	17.8779	9.59034	12.2891	6.85261	7.018	12.458	11.197
ENSG00000069849.11|ATP1B3|chr3:141876642-141926549	226.491	222.143	267.179	261.807	396.199	370.672	449.648	435.342	254.34	246.071	220.168	247.692	283.25	332.351
ENSG00000069869.16|NEDD4|chr15:55826921-55993746	1.14819	0.915235	0.617069	0.832166	2.12566	1.12588	0.821466	1.11685	1.56957	2.24428	1.69317	2.06179	1.67215	1.45234
ENSG00000069943.10|PIGB|chr15:55319221-55508234	6.18114	4.94461	7.0991	8.21947	9.44488	9.19384	10.855	8.86037	7.47392	8.01164	7.48684	7.92066	8.08284	7.87921
ENSG00000069956.12|MAPK6|chr15:52019218-52100523	6.97353	6.92598	2.2954	1.87929	11.947	13.2384	7.87788	8.19007	9.9331	9.22499	5.39139	5.95261	7.17301	8.21517
ENSG00000069966.18|GNB5|chr15:52115104-52295804	0	0	0.352396	0	0	0.00375539	0.172491	0.0714852	0.164213	0	0.153525	0.147378	0.373755	0
ENSG00000069974.16|RAB27A|chr15:55202965-55289813	19.6857	24.442	9.98949	13.1931	12.966	12.8062	14.4347	15.3381	16.2862	19.1051	27.3881	24.6955	31.0966	26.9576
ENSG00000069998.12|HDHD5|chr22:17137510-17165445	41.192	32.6639	40.3678	42.4035	13.4188	14.7494	15.4573	21.0747	4.02687	2.77611	18.2556	26.5089	1.54729	1.31084
ENSG00000070010.19|UFD1|chr22:19440885-19479193	342.92	318.851	267.531	265.185	297.283	275.297	298.271	270.541	390.281	395.617	267.205	275.89	418.662	424.818
ENSG00000070018.9|LRP6|chr12:12116024-12267044	0.978651	0.874557	0.974386	0.98247	0.776619	0.944352	1.39911	1.36274	1.92339	1.21804	1.36705	1.11087	1.35694	0.922432
ENSG00000070019.5|GUCY2C|chr12:14567990-14757963	0	0	0.0263917	0.0291714	0.0115655	0.0622774	0	1.89e-18	0.0100236	0	0	0	0.00955471	0
ENSG00000070047.12|PHRF1|chr11:576469-612222	1.60734	1.7827	1.20107	0.869174	0.947941	0.598063	1.23287	0.588075	1.42492	1.80816	1.38347	2.35282	1.63064	1.49847
ENSG00000070061.15|ELP1|chr9:108867516-108934124	14.2124	13.7789	10.0928	9.77211	9.20124	9.74222	12.175	10.2596	10.4316	9.70186	12.793	11.1554	11.7834	11.6504
ENSG00000070081.16|NUCB2|chr11:17276740-17332211	14.0449	14.3846	20.8464	17.8653	79.4299	82.2611	88.4616	86.4794	31.1732	33.7874	18.3155	20.6122	40.7921	44.0291
ENSG00000070087.14|PFN2|chr3:149964903-150051456	0.0682911	0.121895	0.40722	0.561373	0.546502	0.414091	0.385477	0.72608	0.264048	0.238789	0.372915	0.688955	0	0.490262
ENSG00000070159.14|PTPN3|chr9:109375693-109498313	0	0.00505214	0	0	0	0	0	0	0	0	0	0	0.00540876	0
ENSG00000070182.20|SPTB|chr14:64704423-64879907	9.41297	9.38693	11.8506	10.2473	2.45625	2.21248	2.60335	3.76567	9.96536	13.0166	5.42502	4.78378	11.9952	12.3964
ENSG00000070190.13|DAPP1|chr4:99816826-99870190	0.0727097	0.130808	0.245572	0.077663	0.305654	1.05863	0.10973	0.0600835	0	0	0.200566	0.0843276	0.266906	0.385386
ENSG00000070214.16|SLC44A1|chr9:105244621-105439171	0.707488	0.597774	0.620989	0.314844	1.02818	1.53911	0.843191	0.537593	0.0504969	0.422379	0.843523	1.00758	0.132685	0.195343
ENSG00000070269.14|TMEM260|chr14:56579797-56649515	2.56332	2.81435	3.78245	2.75065	4.9973	5.90236	4.36151	3.849	2.26817	2.61059	3.20772	3.00835	2.60876	1.94224
ENSG00000070366.14|SMG6|chr17:2055098-2303785	2.05942	1.79523	2.9889	2.15786	3.10519	1.90767	2.20209	2.72357	4.03986	2.31091	3.01273	1.82695	3.13867	2.693
ENSG00000070367.16|EXOC5|chr14:57200506-57268905	6.69259	7.05292	7.89708	8.96054	9.71902	10.425	10.4913	11.5055	7.42414	9.82494	8.08135	7.50382	8.8088	8.83865
ENSG00000070371.16|CLTCL1|chr22:19179472-19291719	3.2377	3.62978	6.0173	4.22957	1.88491	2.14391	1.84893	2.98168	3.31699	3.9776	3.87777	3.38535	2.61239	2.51739
ENSG00000070388.11|FGF22|chr19:639894-644371	0	0	0.0850426	0.031693	0	0	0	0	0.0322044	0	0.213923	0	0	0
ENSG00000070404.10|FSTL3|chr19:676391-683392	12.371	9.38593	9.17313	7.89362	9.18231	10.5062	4.11586	6.25297	4.32216	7.10227	7.17619	7.24924	4.56217	4.20277
ENSG00000070413.20|DGCR2|chr22:19036281-19128449	82.2254	80.7255	77.6944	89.2213	92.6348	94.0548	95.4655	93.6815	56.7634	57.3412	58.9372	58.8079	66.0415	58.1759
ENSG00000070423.18|RNF126|chr19:647525-663214	130.779	128.806	104.124	89.1715	57.3791	61.8326	60.4443	53.93	154.077	134.486	118.606	131.518	128.023	117.493
ENSG00000070444.15|MNT|chr17:2384072-2401104	2.62126	1.47994	1.75602	1.34651	2.08772	2.05849	1.76722	2.41562	1.55747	1.27386	1.56206	1.23846	2.36557	1.65795
ENSG00000070476.15|ZXDC|chr3:126437600-126475891	1.25203	1.17048	1.42387	1.02557	1.95977	1.65668	2.2859	2.15464	0.824765	0.893128	1.39264	1.34992	0.689257	0.644732
ENSG00000070495.14|JMJD6|chr17:76712831-76726799	43.253	45.0712	38.786	36.9193	37.5865	38.3955	34.4616	32.1371	42.9982	34.9342	33.4246	32.5415	36.1494	40.326
ENSG00000070501.12|POLB|chr8:42338493-42371808	15.372	15.5293	16.8689	17.8119	12.802	21.1421	16.0724	14.7857	7.90975	9.42865	12.6452	16.1239	10.4448	12.7236
ENSG00000070526.15|ST6GALNAC1|chr17:76624762-76643757	102.488	109.659	73.9045	83.3606	160.84	159.51	103.311	108.619	99.4998	105.688	68.4215	79.3675	81.9437	79.1246
ENSG00000070540.13|WIPI1|chr17:68259181-68457496	8.27067	7.72011	9.92711	10.3617	12.8821	10.2071	10.9497	9.02491	4.52658	4.44116	8.00955	7.9389	4.06665	5.97892
ENSG00000070601.10|FRMPD1|chr9:37510891-38069227	0	0	0	0	0	0.00674667	0	0	0	0.065018	0	0	0	0
ENSG00000070610.14|GBA2|chr9:35732665-35749228	7.08815	7.47202	7.70192	9.7798	8.14143	8.92314	7.80813	8.60368	7.35609	7.58068	7.43531	5.947	6.54637	7.03825
ENSG00000070614.15|NDST1|chr5:150497777-150558211	23.9116	20.3956	18.7984	18.2829	26.2854	27.2644	23.5866	24.1276	21.5819	23.0398	18.5665	17.9874	20.8114	20.3532
ENSG00000070669.17|ASNS|chr7:97851676-97972985	42.9295	56.7038	5.7346	4.87375	7.75843	8.18067	1.21681	4.56379	11.8362	14.3775	79.7402	90.6335	12.0258	9.92448
ENSG00000070718.12|AP3M2|chr8:42152945-42171183	8.82725	9.89163	8.55329	8.44691	4.03402	5.43006	3.52093	3.92969	7.90503	5.7107	7.45266	10.1794	7.17065	5.94768
ENSG00000070729.13|CNGB1|chr16:57882339-57971116	0	0	0	0	0	0	0	0	0.00678205	0	0	0	0	0
ENSG00000070731.10|ST6GALNAC2|chr17:76557768-76586128	6.3e-10	2.58e-08	2.69e-05	2.75e-21	1.49e-11	8.74e-11	9.09e-07	6.28e-06	2.97e-10	1.63e-17	5.28e-08	3.83e-17	0.0428242	1.81e-13
ENSG00000070756.16|PABPC1|chr8:100702915-100722088	402.704	394.806	310.506	302.68	335.137	336.894	291.712	320.952	361.049	341.843	373.117	412.465	344.892	353.331
ENSG00000070759.17|TESK2|chr1:45329162-45491163	0.728517	0.959872	2.716	2.31397	0.746482	1.87783	1.15195	1.36157	0.620436	1.62777	0.653056	2.14736	0.78106	0.868817
ENSG00000070761.8|CFAP20|chr16:58113591-58129381	55.0803	57.7539	45.6399	36.3217	44.2054	44.2192	39.102	45.0217	50.9926	52.4123	52.9831	51.0346	53.9752	50.7884
ENSG00000070770.9|CSNK2A2|chr16:58129528-58217805	2.72426	3.0686	2.09175	1.86846	3.2996	1.78569	1.85148	2.6854	2.46528	2.72915	3.19066	4.30834	2.56261	2.88024
ENSG00000070778.13|AL162171.1|chr14:88465777-88555007	0.205739	0.412779	0.346663	0.600929	0.208321	0.475755	0.475811	0.452899	0.23835	0.301974	0.361118	0.794274	0.626969	0.530835
ENSG00000070785.16|EIF2B3|chr1:44850521-44986722	80.6706	71.9924	59.2257	59.4967	38.3112	34.5438	38.3644	38.2143	70.426	64.3243	56.9978	61.6365	53.0983	61.2908
ENSG00000070808.15|CAMK2A|chr5:150190061-150290291	0.0373101	4.42e-08	0	0.264902	0.548864	0.146051	0.0329058	0.20304	0	0.0261313	0.0135162	0	0	0.0297302
ENSG00000070814.19|TCOF1|chr5:150357638-150412929	49.889	46.4281	22.3879	24.6487	15.7669	13.2608	12.9085	14.1024	27.3731	28.3784	40.7428	35.6067	36.1448	32.1914
ENSG00000070831.16|CDC42|chr1:21977020-22101360	29.2485	29.6317	31.5212	31.4592	35.6025	33.1749	31.675	30.5904	30.9216	34.4543	30.1556	26.8902	39.3335	46.1363
ENSG00000070882.13|OSBPL3|chr7:24796539-24980178	9.29226	9.80453	8.51385	10.1413	4.76266	3.95426	5.54187	5.38719	11.5441	12.9952	8.97662	9.80082	16.3481	15.3413
ENSG00000070950.10|RAD18|chr3:8877074-8963472	14.3147	15.4939	10.2315	11.354	7.08861	4.08084	5.42777	3.92089	12.769	15.2725	23.9123	14.1211	13.6736	14.9215
ENSG00000070961.15|ATP2B1|chr12:89561128-89708831	3.1718	2.99561	5.75228	6.38768	6.07964	5.49436	7.91134	7.44056	7.83862	8.21297	5.84023	5.25874	8.87167	9.25378
ENSG00000070985.13|TRPM5|chr11:2404514-2423045	0.0299532	0.0293406	0.028883	0.021288	0.0503199	0.0484219	0.0401466	0.0495063	0.0329059	0	0	0.0138752	6.95e-09	0.0566669
ENSG00000071051.14|NCK2|chr2:105744911-105962384	2.18335	1.51351	1.06091	1.26684	0.872994	0.471322	0.59666	1.23338	0.616694	0.792968	0.592935	0.992515	0.589455	0.323876
ENSG00000071054.16|MAP4K4|chr2:101697702-101894689	4.51892	6.46859	4.24537	3.59746	4.9013	5.23388	4.52358	4.92903	6.91708	8.31949	4.24592	4.8482	4.6084	5.72525
ENSG00000071073.13|MGAT4A|chr2:98619105-98731132	6.86418	8.17694	12.3672	9.62833	18.2893	17.1456	30.6557	20.7798	9.39809	11.664	8.39628	7.95179	12.3268	16.6634
ENSG00000071082.11|RPL31|chr2:100820138-101151384	2022.05	2233.02	2195.06	2265.36	1977.03	2030.89	1808.25	1758.01	1739.22	1864.46	2065.55	1955.78	1433.79	1414.61
ENSG00000071127.17|WDR1|chr4:10074338-10116949	98.4072	103.536	78.0897	80.3495	63.4054	77.1948	68.1098	62.8647	93.6702	99.5042	69.63	81.9773	95.2287	92.0417
ENSG00000071189.21|SNX13|chr7:17790760-17940494	3.11357	2.63907	2.44877	3.34967	2.78593	2.93045	3.91045	4.08411	3.36246	2.33536	3.72234	2.83337	3.62511	3.89124
ENSG00000071205.11|ARHGAP10|chr4:147732062-148072780	0.0805041	0.0210355	0.0103499	0.148853	0.0676191	0	0.0215784	0.0399058	0	0.0223226	0.0554485	0	0	0.0852703
ENSG00000071242.12|RPS6KA2|chr6:166409363-166957184	0.330532	0.202053	0.257714	0.422811	0.279112	1.99e-191	0.201318	0.0845685	0.0866474	6.49e-169	0.0163323	0	0.026663	0.161195
ENSG00000071243.16|ING3|chr7:120950762-120977216	29.3157	31.7673	41.1782	39.2071	48.8965	43.311	47.8378	43.1831	39.8284	35.8877	47.7091	39.2023	57.1216	50.5858
ENSG00000071246.11|VASH1|chr14:76761467-76812940	0.341244	0.290402	0.352068	0.428864	0.159057	0.142911	1.07375	0.534796	0.120466	0.260621	0.0652485	0.302525	0.188098	0.278099
ENSG00000071462.11|BUD23|chr7:73683567-73698212	156.062	148.701	147.353	180.424	165.411	144.436	182.674	172.478	118.863	131.539	172.962	173.601	154.787	161.896
ENSG00000071537.14|SEL1L|chr14:81471546-81533853	3.07132	2.19179	2.12159	2.72777	4.74687	4.65808	5.99629	6.74066	1.78121	1.56835	2.82225	2.48545	1.85117	2.25881
ENSG00000071539.14|TRIP13|chr5:892883-918120	31.9009	32.2138	17.3654	18.2903	17.2075	11.633	9.10026	11.1901	27.5154	30.2034	25.499	27.9053	28.1928	26.5663
ENSG00000071553.17|ATP6AP1|chrX:154428676-154436516	119.301	129.22	121.168	133.577	342.129	341.928	290.506	301.332	107.484	107.994	100.326	121.057	99.6296	98.666
ENSG00000071564.15|TCF3|chr19:1609283-1652615	29.6014	28.0737	18.838	21.873	24.2688	21.7017	12.753	14.22	25.6864	25.1459	19.7966	23.5982	29.0723	22.8427
ENSG00000071575.11|TRIB2|chr2:12716888-12742734	77.3282	71.0844	51.4308	52.5141	34.0241	27.3255	22.1818	28.1777	92.2049	97.72	58.8975	57.3041	80.0324	67.5103
ENSG00000071626.16|DAZAP1|chr19:1407568-1435687	35.1386	36.9829	19.4488	19.2811	11.49	9.91142	9.23511	11.0493	34.0618	23.307	37.2523	36.3846	31.9921	37.4298
ENSG00000071655.18|MBD3|chr19:1573595-1605473	18.4894	17.0058	16.8049	14.996	16.5658	13.4792	13.2257	14.6127	14.5184	18.6876	18.0105	16.1788	22.5695	17.7359
ENSG00000071794.16|HLTF|chr3:149030126-149102823	36.6006	32.8527	44.0392	47.0998	35.0396	33.566	35.2419	34.5096	35.8999	35.1142	38.1583	33.8077	36.8483	32.1638
ENSG00000071859.15|FAM50A|chrX:154444140-154450654	50.8575	48.7044	47.0826	47.5816	51.4112	45.3377	43.7574	44.5766	30.2678	24.8266	36.5187	44.2416	27.4314	26.904
ENSG00000071889.16|FAM3A|chrX:154506158-154516242	32.6863	32.3844	32.5123	34.3994	59.9611	49.0049	44.8784	47.6366	19.0632	25.6253	23.2369	27.6448	23.3388	21.2916
ENSG00000071894.17|CPSF1|chr8:144374046-144409335	24.844	19.7767	22.5417	26.3397	25.8282	22.4902	15.2278	21.9015	27.7338	24.0005	25.9826	27.6725	21.6729	21.6397
ENSG00000071909.18|MYO3B|chr2:170178144-170695374	1.89571	1.81089	1.19801	1.40759	1.89741	2.14875	0.924632	1.42967	2.73229	3.42337	2.44989	1.86944	3.93996	4.07355
ENSG00000071967.12|CYBRD1|chr2:171522246-171558129	5.88782	7.01056	6.12581	8.10746	9.60038	8.55887	9.74145	8.95517	7.33156	7.24134	7.61816	6.70392	9.62525	10.155
ENSG00000071994.10|PDCD2|chr6:170575294-170584692	84.4936	108.129	59.7449	49.9942	24.6617	37.9169	44.8197	27.1112	90.7215	85.7477	97.9528	105.807	69.199	72.0035
ENSG00000072041.17|SLC6A15|chr12:84859490-84912801	0	0.00812014	0.0240019	0	0	0	0	0.0141542	0	0	0	0	0.0521264	0
ENSG00000072042.13|RDH11|chr14:67619919-67695764	38.305	41.6718	15.6175	17.6847	40.6348	47.9954	21.116	20.8111	11.7101	13.9273	12.9061	10.6135	8.79952	7.76998
ENSG00000072062.13|PRKACA|chr19:14091687-14117744	1.72177	1.34418	1.90195	1.60388	2.39083	2.06003	2.65926	2.54829	1.85364	1.02897	1.94744	2.04864	1.82113	1.3891
ENSG00000072071.16|ADGRL1|chr19:14137178-14206187	3.10766	2.83598	2.69027	1.60508	1.73855	1.98778	2.07707	1.28627	2.25901	2.01182	1.8099	1.78211	2.22711	2.03264
ENSG00000072110.13|ACTN1|chr14:68874142-68979440	56.3675	49.4625	45.5758	42.7391	36.6393	35.9438	32.9087	43.7495	60.4649	61.3909	36.1245	44.6375	49.691	51.3076
ENSG00000072121.16|ZFYVE26|chr14:67746521-67816590	1.93744	1.54704	1.65478	0.970837	1.19558	0.721214	1.5277	1.32059	0.843972	1.80799	1.35694	0.837733	1.45848	1.92906
ENSG00000072133.11|RPS6KA6|chrX:84058345-84188199	0.0127117	0	0.00407741	0	0.0053216	0	0	0.0157385	0	0	0	0.0176622	0.00884711	0.00479811
ENSG00000072134.15|EPN2|chr17:19237340-19336715	4.23816	4.01093	4.49897	4.04275	5.68327	7.14349	5.35957	5.25899	5.46784	5.66764	5.77619	3.44329	5.13676	4.76748
ENSG00000072135.13|PTPN18|chr2:130356044-130375405	5.47591	5.82634	8.62313	7.40486	3.10394	4.22253	7.19323	6.48191	6.26962	3.90239	6.3718	7.65043	3.89721	4.58771
ENSG00000072163.19|LIMS2|chr2:127638425-127681786	1.43417	1.32854	2.22474	1.17757	1.8749	0.909183	0.298937	0.244881	0.875659	0.335995	0.971447	0.513547	0.336116	0.103729
ENSG00000072182.12|ASIC4|chr2:219434842-219538772	14.7158	14.7844	18.5264	17.065	19.1808	18.301	18.4392	19.8701	15.896	12.3786	13.132	10.874	12.0053	7.54598
ENSG00000072195.15|SPEG|chr2:219434842-219538772	6.91639	7.57895	11.0114	8.57507	5.58581	3.13371	4.39562	3.78861	5.95422	4.29937	2.982	2.00738	3.20129	2.93379
ENSG00000072201.13|LNX1|chr4:53377640-54298245	0.0912256	0.0593415	0.223287	0.142755	0.0455581	0.225925	0.0612021	0.060915	0.0398173	0.0504579	0.0629794	0.0507021	0.101614	0.0689937
ENSG00000072210.18|ALDH3A2|chr17:19648525-19677598	0.0295504	0.025136	0.0189907	0.15387	0.0945664	0	0.191817	0.459842	0.0108142	0	0.38955	0	0.0504493	0.0649934
ENSG00000072274.13|TFRC|chr3:196049283-196082094	79.8763	91.8495	135.906	131.052	94.2156	111.359	57.8458	79.4891	111.485	132.468	116.709	101.644	145.345	150.808
ENSG00000072310.16|SREBF1|chr17:17812072-17837002	12.4578	19.0422	14.2363	9.30348	16.1777	12.571	15.9879	11.0332	29.3034	20.3725	17.5287	19.4642	16.5254	16.8853
ENSG00000072315.3|TRPC5|chrX:111774314-112082776	0.044737	0	0.0344618	0	0	0	0.0239359	0	0	0.0123622	0	0.0082905	0.0249324	0.0337957
ENSG00000072364.13|AFF4|chr5:132875394-132963634	9.46724	8.51715	11.1503	10.4714	14.1559	11.2797	11.2782	10.4863	11.267	11.8054	8.05482	7.6987	7.41753	6.73906
ENSG00000072401.15|UBE2D1|chr10:58334978-58370751	5.68757	6.6428	8.54159	10.0183	7.15711	6.92414	7.94553	7.62525	6.27978	6.32352	5.33523	5.27746	3.34869	3.48612
ENSG00000072415.8|MPP5|chr14:67241108-67335819	1.64406	1.18387	2.62267	2.44918	2.83798	4.75399	3.95474	4.74869	2.47951	3.46525	2.84187	1.87819	3.04749	2.02659
ENSG00000072422.17|RHOBTB1|chr10:60869437-61001440	1.4908	1.69473	2.56669	3.06618	0.926001	1.96419	2.19527	2.26645	5.23088	3.96869	1.9683	1.54696	3.30085	3.03649
ENSG00000072501.17|SMC1A|chrX:53374148-53422728	17.5038	17.9543	11.3439	11.9757	11.3421	10.3302	11.7392	13.2529	14.6253	17.5922	17.0307	16.2262	18.0606	17.154
ENSG00000072506.12|HSD17B10|chrX:53431257-53434373	239.358	220.049	232.148	254.331	244.717	207.71	227.382	231.656	89.324	80.4999	194.877	226.923	129.878	137.654
ENSG00000072518.20|MARK2|chr11:63838927-63911019	5.1131	6.20134	4.78372	3.86098	5.27371	4.97001	5.44874	4.07658	6.0133	6.0301	4.07328	4.46821	4.08232	5.56644
ENSG00000072571.20|HMMR|chr5:163460365-163494058	10.8205	11.5205	6.94635	9.6733	15.2608	12.6737	14.2388	15.2326	17.4037	16.7938	23.3003	21.6374	29.0129	29.6243
ENSG00000072609.17|CHFR|chr12:132832356-132887623	19.1759	22.8558	24.3813	24.8513	28.5988	28.3689	29.4148	23.8939	26.5469	22.6318	23.4462	25.6214	29.9057	26.3064
ENSG00000072657.8|TRHDE|chr12:72253512-72670757	3.16e-08	1.28e-08	1.98e-08	2.51e-08	0.036719	0.0424137	0.00976663	2.41e-08	9.82e-09	1.76e-08	2.16e-08	3.28e-08	1.21e-08	1.52e-08
ENSG00000072682.18|P4HA2|chr5:132184875-132228082	26.2531	18.7537	37.8699	39.6338	83.4606	83.3917	75.0687	77.4834	21.5178	18.7509	16.7952	19.2441	18.6564	18.8976
ENSG00000072694.20|FCGR2B|chr1:161663146-161678654	0	0.0769671	0.100232	0	0.0656515	0.25233	0.475943	0.282399	0.0284907	0.0815945	0	0	0	0
ENSG00000072736.19|NFATC3|chr16:68021273-68236584	13.4531	13.7784	13.5568	11.9505	14.67	17.0854	15.0886	15.2972	20.2658	19.7696	14.9982	13.3256	18.7016	20.1521
ENSG00000072756.17|TRNT1|chr3:3126939-3179727	30.0598	30.9434	30.04	29.5417	22.3717	17.6156	19.8559	22.3845	34.0955	30.9487	31.3386	29.7971	36.9581	32.5776
ENSG00000072778.20|ACADVL|chr17:7187168-7225266	82.6242	85.0791	109.911	103.507	194.831	176.174	162.589	158.638	178.916	187.925	42.9015	41.6528	40.481	34.789
ENSG00000072786.13|STK10|chr5:172042078-172188224	4.83154	5.13479	3.40878	3.87416	4.30909	5.37805	4.24507	4.87406	1.64115	2.37003	2.22215	2.21785	2.14296	2.04257
ENSG00000072803.17|FBXW11|chr5:171861548-172006873	15.7585	13.7389	13.3355	11.1363	18.2454	17.9132	16.8787	17.8998	10.3976	10.9843	11.2734	12.9865	8.97441	9.29296
ENSG00000072818.12|ACAP1|chr17:7336528-7351477	3.08327	2.90332	3.36181	3.89451	2.39594	2.03759	2.04038	2.63725	0.29808	1.22023	2.85247	5.2863	0.77918	0.648708
ENSG00000072840.13|EVC|chr4:5711200-5814305	0	0	0	0	0	0	0	0	0	0	0	0.0300659	0	0
ENSG00000072849.11|DERL2|chr17:5471253-5486178	12.9648	10.42	13.4868	13.2024	19.8466	14.8195	22.2357	17.3959	16.3138	14.5597	12.8522	13.7063	20.3316	20.2557
ENSG00000072858.10|SIDT1|chr3:113532295-113629578	0	0	0	0	0	0	0	0	0	0.00713205	0.0567148	0	0	0
ENSG00000072864.15|NDE1|chr16:15643266-15857028	2.27902	2.01295	2.27344	1.59439	1.19948	1.21307	1.13494	1.25057	2.3128	2.87796	2.76788	2.66509	2.4716	2.47731
ENSG00000072952.18|MRVI1|chr11:10541296-10693988	0.195485	0.0526295	0.0856211	0.0311385	0.554412	1.49611	2.82808	2.39091	0.0958595	0.304156	0.0555354	0.241438	0.194043	0.115616
ENSG00000072954.7|TMEM38A|chr19:16661138-16690023	0.265038	0.213564	0.104931	0.130804	0.154327	0.0131949	0.191489	0.101107	0	0.0283244	0.0140669	0.586526	0.0285244	0.0463161
ENSG00000072958.8|AP1M1|chr19:16197577-16245907	97.1893	94.0601	96.096	82.3518	86.1661	78.3192	71.0827	78.1409	105.921	103.514	70.9503	78.0391	97.6286	93.4223
ENSG00000073008.15|PVR|chr19:44537057-44718685	16.2791	17.8524	19.9813	17.478	9.75104	9.28139	10.2532	11.5336	7.88194	4.54628	9.16263	8.50539	6.97258	6.6848
ENSG00000073050.11|XRCC1|chr19:43543039-43596135	44.1991	50.4473	51.3372	56.5139	39.7544	43.7808	38.207	39.8069	50.2879	52.9883	49.9781	55.6172	58.4367	54.1621
ENSG00000073060.16|SCARB1|chr12:124776855-124863917	123.612	120.217	112.868	118.824	138.586	126.166	161.241	162.565	119.518	118.175	38.3944	36.7615	58.9618	53.8831
ENSG00000073067.14|CYP2W1|chr7:983180-989640	0	0	0.0299247	0.0165935	0	0	0	0	0	0	0	0	0	0.0173094
ENSG00000073111.14|MCM2|chr3:127598410-127629049	173.477	160.048	90.6139	89.4277	44.2587	34.1598	41.9181	46.2078	159.862	171.452	170.88	185.856	182.584	168.248
ENSG00000073146.16|MOV10L1|chr22:50089878-50161690	0.404815	0.0458357	0.212777	0.242592	0.0913811	0.0181542	0	0.21648	0.0617104	0.267059	0.151216	0.185775	0.330588	0.149649
ENSG00000073150.13|PANX2|chr22:50170730-50180294	0.71604	0.559403	0.995934	0.696038	1.17402	1.72808	1.51022	1.2843	0.52731	0.121143	0.334972	0.372616	0.305102	0.136224
ENSG00000073169.14|SELENOO|chr22:50200978-50217616	8.63312	19.025	4.30347	4.91749	2.71039	2.56046	3.54451	3.77735	17.4651	12.0019	16.9566	23.606	6.72468	5.71533
ENSG00000073331.18|ALPK1|chr4:112297342-112442621	0.311482	0.297517	0.713739	0.670326	0.490715	0.228828	0.829423	1.11879	0.135668	0.359107	0.250517	0.0751577	0.0643139	0.243602
ENSG00000073350.13|LLGL2|chr17:75525725-75575208	3.41634	3.32464	4.14815	3.92812	1.35664	2.52142	1.55439	1.7351	1.78657	1.71817	2.25244	1.08899	0.804948	0.828724
ENSG00000073417.15|PDE8A|chr15:84980439-85139145	3.17574	4.04071	2.16333	1.97488	4.15764	2.83566	3.55896	3.42895	4.03308	2.70616	3.0273	2.64998	3.42233	3.49238
ENSG00000073464.12|CLCN4|chrX:10156944-10237660	0	0	0.172204	0.0338837	0.00668177	0.216379	0	0	0	0.0275413	0	0	0.0555538	0
ENSG00000073536.18|NLE1|chr17:35121614-35142303	38.5053	32.8035	19.4301	22.2067	7.41629	9.0954	6.68116	7.74289	28.0253	29.443	25.4867	21.4324	30.291	31.6098
ENSG00000073578.17|SDHA|chr5:218240-438291	204.138	196.921	164.447	171.038	174.445	155.6	127.797	155.445	179.519	176.796	153.292	169.904	163.04	148.133
ENSG00000073584.20|SMARCE1|chr17:40624961-40665177	102.285	109.122	97.8346	105.078	77.0808	81.203	75.3241	87.6322	99.9606	102.244	110.206	107.312	115.456	108.015
ENSG00000073598.6|FNDC8|chr17:35121614-35142303	0.0440893	0.0295881	0	0	4.14e-222	1.65e-251	1.28e-187	1.01e-289	0.097823	2.94e-246	0	0.247613	9.35e-279	4.3e-246
ENSG00000073605.18|GSDMB|chr17:39904594-39918650	0.352762	0.337787	0.759283	1.13039	0.96173	0.713621	1.27023	1.52581	1.51542	0.714421	0.910314	0.587333	0.694488	0.380124
ENSG00000073614.12|KDM5A|chr12:280128-442642	3.63353	4.30907	5.2086	5.1851	5.50213	6.06014	6.30277	8.05733	4.03832	3.84637	5.2082	4.22217	4.55162	5.1169
ENSG00000073670.14|ADAM11|chr17:44758987-44781846	0.466937	0.244888	0.416864	0.266536	0.0286525	0.345621	0.312458	0	0.18685	0.0630079	0.0156695	0	0.13498	0.0602479
ENSG00000073711.11|PPP2R3A|chr3:135965727-136147894	0.18331	0.0854236	0.183456	0.142181	0.154928	0.0149537	0.113635	0.114787	0.0847869	0.122684	0.100759	0.0286295	0.00537967	0.052513
ENSG00000073712.15|FERMT2|chr14:52791784-52951050	3.07316	3.87158	2.88238	3.13668	1.87843	2.00467	2.25144	1.33603	4.46157	3.26749	3.54833	2.75029	3.15799	2.98878
ENSG00000073734.9|ABCB11|chr2:168920780-169031324	0	0	0	0.00531492	0.0188724	0.0387592	0.075307	0.185955	0.0109882	0	0.00515435	0.00695699	0.026144	0.0226853
ENSG00000073737.16|DHRS9|chr2:169064788-169096167	0.0554789	0.0794554	0.196704	0	0	0.353227	0	0	0	0.61416	0.0627189	0.0841313	0.162107	1.42154
ENSG00000073792.15|IGF2BP2|chr3:185643738-185825056	17.0144	14.793	10.6294	10.8065	16.8856	14.7024	16.9327	15.0499	14.2061	15.7063	10.7013	11.3484	10.9848	9.39691
ENSG00000073803.14|MAP3K13|chr3:185282940-185489094	0.944651	0.726855	2.73874	1.30686	2.76205	3.10665	1.66863	3.17365	1.34263	1.24267	0.874252	0.856472	1.01405	0.969718
ENSG00000073849.15|ST6GAL1|chr3:186930525-187078553	8.40579	8.10209	7.97479	4.94576	29.3013	29.3749	18.3343	20.3825	16.3327	19.2211	14.2285	12.9799	18.3828	16.1293
ENSG00000073861.3|TBX21|chr17:47733235-47746122	0	0.0408328	0	0	0	0	0	0	0	0	0	0	0	0
ENSG00000073905.8|VDAC1P1|chrX:80929499-80930347	5.84798	6.44162	5.58418	5.0135	3.31133	3.64749	3.01938	2.69344	5.2421	5.06593	6.79939	8.16368	6.27616	5.44662
ENSG00000073910.21|FRY|chr13:31846712-32299122	0	0	0	0	0	0	7.13e-10	0	0	0	0	0	0	0
ENSG00000073921.18|PICALM|chr11:85957174-86069882	8.30052	11.7992	8.02693	6.48345	6.35388	6.35597	6.68905	7.03231	11.8053	9.35734	9.09031	9.78083	8.75625	9.62435
ENSG00000073969.18|NSF|chr17:46590668-46757464	6.39147	7.31528	6.19352	7.79324	11.5957	9.96354	10.9618	10.5488	9.88025	11.6424	3.77151	4.97988	6.29836	6.65086
ENSG00000074047.21|GLI2|chr2:120792408-120992653	0	0	0	0.00543523	0	0	0	0	0	0	0	0	0	0
ENSG00000074054.18|CLASP1|chr2:121337775-121649587	4.8414	4.28378	4.33549	4.08538	5.59679	7.19289	8.37062	7.06942	4.1919	3.89133	3.09034	3.3012	4.8195	6.39474
ENSG00000074071.14|MRPS34|chr16:1771889-1773155	334.327	315.301	226.263	236.032	161.287	155.657	130.956	146.429	288.339	295.311	209.742	251.416	281.745	246.556
ENSG00000074181.9|NOTCH3|chr19:15159037-15200995	0.818867	0.815655	0.302943	0.824194	0.865795	1.05234	1.32608	1.46008	0.983731	0.849396	1.19717	0.930059	0.440896	0.433198
ENSG00000074201.8|CLNS1A|chr11:77614529-77637805	133.974	143.984	132.097	137.796	107.356	113.456	93.3126	103.664	105.036	106.686	164.118	184.467	106.267	106.472
ENSG00000074219.13|TEAD2|chr19:49331658-49388081	2.94767	4.58688	3.74758	2.88494	4.56795	3.69055	4.28044	2.13687	4.16012	3.89861	5.20585	5.8928	2.79291	3.51031
ENSG00000074266.20|EED|chr11:86244752-86278813	23.3393	20.7332	23.8603	20.0325	20.3877	19.3574	21.4613	21.7094	21.1881	29.6155	28.039	25.4228	39.612	32.9669
ENSG00000074276.10|CDHR2|chr5:176542510-176610156	8.67e-11	9.34e-12	3.6e-09	1.8e-10	0.0110478	0	0.00881479	0.00979885	5.76e-11	1.13e-10	0.00824787	5.14e-10	0	0
ENSG00000074317.11|SNCB|chr5:176620081-176630556	0	0.0268225	0.546652	0.428127	0.0686404	0.0789062	0.216325	0.140042	0	0	0.0863576	0	0	0.0308248
ENSG00000074319.13|TSG101|chr11:18455823-18526951	33.625	36.6711	50.3605	52.7559	75.7062	79.3029	68.2035	77.4827	46.4907	43.1719	40.9565	49.86	37.624	40.1857
ENSG00000074356.17|NCBP3|chr17:3802157-3846246	1.93287	1.63277	1.98129	1.71665	1.97607	1.8689	1.63396	2.04187	2.27411	2.04559	1.72941	1.84219	3.14657	2.82573
ENSG00000074370.18|ATP2A3|chr17:3923869-3964464	20.1512	25.9612	18.8679	9.07932	7.40025	15.0219	14.0217	8.63071	40.4864	36.8829	37.037	44.0373	20.7912	23.0151
ENSG00000074410.14|CA12|chr15:63321377-63381846	0.0636644	0.0275254	0.054943	0.166806	0.249106	0.00552369	0.444556	0.0806179	0.300182	0	0	0	0.147049	0.0159146
ENSG00000074416.14|MGLL|chr3:127689061-128408646	0.0585043	0.0255235	0	0.133977	0.0491929	0.0126186	0.0654007	0.0805866	0.0576383	0.0270817	0.0134506	0	0.0768345	0
ENSG00000074582.14|BCS1L|chr2:218659655-218663443	58.2333	62.2658	46.0936	47.927	18.0073	20.9449	17.7913	19.8651	55.3525	50.9939	43.1952	43.7655	51.5212	44.9989
ENSG00000074590.13|NUAK1|chr12:106063339-106140033	0	0.0198439	0.00979064	0	0	0	0	0	0	0	0	0	0	0.0057607
ENSG00000074603.19|DPP8|chr15:65442462-65517704	8.50238	8.72211	10.0268	9.52021	18.6512	16.1051	12.9281	14.4871	7.20649	7.66107	11.4057	11.8592	11.6919	11.6395
ENSG00000074621.14|SLC24A1|chr15:65611404-65792124	0.561318	0.414377	1.00987	1.31768	0.735654	1.34254	0.779386	1.43493	0.224928	0.640706	0.499833	0.592057	0.558949	0.230612
ENSG00000074657.13|ZNF532|chr18:58862599-58986480	0	0.02311	0	0	0.0156961	0.00604359	0	0.0390389	0	0	0	0	0	0
ENSG00000074660.16|SCARF1|chr17:1633857-1645744	0	0	0.0298363	0	0.142401	0	0.0499097	0.0768848	0.122667	0	0.0128289	0.0517918	0	0
ENSG00000074695.6|LMAN1|chr18:59327822-59359265	9.18174	8.57561	9.96216	10.5295	31.5737	35.4027	35.6916	32.2207	8.74213	12.4345	11.3427	9.57865	13.1203	13.5409
ENSG00000074696.13|HACD3|chr15:65530417-65578349	128.236	138.075	112.012	134.188	117.3	131.727	140.062	139.687	114.742	119.045	110.09	114.429	122.075	126.581
ENSG00000074755.15|ZZEF1|chr17:4004444-4143030	1.11377	0.650005	0.91102	0.560735	0.694375	1.03198	0.789162	0.933891	0.68925	1.26203	1.26119	0.71403	0.592743	0.769121
ENSG00000074800.15|ENO1|chr1:8860999-8879894	2361.61	2407.49	1470.44	1527.94	1155.33	1088.9	851.956	1085.02	1824.22	1971.11	1507.72	1563.36	1978.94	1927.2
ENSG00000074803.18|SLC12A1|chr15:48120971-48304078	0	0	0	0	0	0	0	0.027618	0	0	0	0	0	0
ENSG00000074842.7|MYDGF|chr19:4657544-4670370	324.849	294.942	279.03	290.357	1038.7	990.362	804.364	807.703	502.544	497.81	297.653	297.173	532.368	565.552
ENSG00000074855.11|ANO8|chr19:17309562-17334855	1.57786	0.568629	2.71834	1.21728	1.06442	1.13488	2.90292	2.80374	1.45757	0.668694	1.08461	2.05257	0.687794	1.3962
ENSG00000074935.14|TUBE1|chr6:112054071-112087482	4.8647	6.38289	5.71522	6.28982	5.69433	3.26051	4.91704	5.47075	3.69032	4.14748	7.88287	8.96624	4.9587	5.99125
ENSG00000074964.17|ARHGEF10L|chr1:17539697-17697869	0	0	0	0	0	0.0675615	0.0192311	0.0592919	0	0.00994279	0	0	0	0
ENSG00000074966.11|TXK|chr4:48066392-48134250	0.624258	0.594145	1.2398	1.11099	0.231518	0.0712929	0.1108	0.984561	0.983023	1.51187	0.501346	0.731286	0.744419	1.46512
ENSG00000075043.18|KCNQ2|chr20:63400209-63472677	0	0	0	0	0	0	0	0.0560454	0	0	0.0272757	0.0364973	0.165793	0.120531
ENSG00000075073.14|TACR2|chr10:69403902-69416867	0	0	0.040767	0.0230579	0	0	0	0	0.20871	0	0	0	0	0.0488004
ENSG00000075089.9|ACTR6|chr12:100200086-100224424	5.36896	5.32758	12.0157	12.0076	14.9914	11.0982	13.6039	12.9122	12.9738	9.05913	12.3028	8.5635	13.602	13.6971
ENSG00000075131.10|TIPIN|chr15:66336190-66356685	8.18564	8.95764	8.50221	7.45014	4.59743	4.36186	7.20238	6.27338	10.1399	10.7682	11.901	13.7069	16.9604	16.4169
ENSG00000075142.13|SRI|chr7:88205117-88306891	96.2492	93.6093	90.0643	92.8721	63.8456	66.8511	54.8974	63.128	59.52	58.488	83.3285	89.0536	62.969	62.784
ENSG00000075151.20|EIF4G3|chr1:20806291-21176888	3.00839	2.34525	4.44291	4.76947	3.96396	4.93624	5.37189	4.89067	3.59505	3.78243	3.51226	3.07587	3.4916	3.07369
ENSG00000075188.9|NUP37|chr12:102063354-102120114	32.6903	36.5896	34.6369	36.7018	29.4921	29.9294	23.0872	30.2355	34.103	27.5372	44.591	44.5044	38.4613	40.7899
ENSG00000075213.11|SEMA3A|chr7:83955776-84195445	0.147372	0.220834	0.216891	0.450586	0.14137	0.436325	0.678661	1.07879	0	0.351182	0.232614	0.194915	1.04689	0.573787
ENSG00000075218.19|GTSE1|chr22:46296869-46330810	13.5166	15.1739	8.74924	7.52203	7.27254	10.4888	8.31878	9.94288	16.7356	14.7864	21.3936	25.0293	25.142	25.0072
ENSG00000075234.17|TTC38|chr22:46268007-46294008	28.6569	22.5293	17.7256	20.4903	17.1663	19.9134	18.4112	16.4701	17.1594	16.855	12.5376	11.6743	16.5483	17.9673
ENSG00000075239.13|ACAT1|chr11:108008897-108150381	91.4279	107.211	101.623	102.452	71.2718	72.2838	80.3387	79.4086	91.7629	88.4665	84.5469	90.5445	76.6446	80.8918
ENSG00000075240.17|GRAMD4|chr22:46620385-46679790	2.77262	3.13464	2.49862	3.09178	1.31607	2.16122	0.974267	1.27804	4.1025	3.16826	2.25057	3.64106	2.98104	2.32773
ENSG00000075275.16|CELSR1|chr22:46360833-46537170	0	0	0.00291191	0	0.0075992	0.00292686	0.0272941	0	0	0	0	0	0	0
ENSG00000075290.7|WNT8B|chr10:100463040-100483744	0	0	0.099325	0.0551378	0	0	0.0690806	0	0	0	0	0	0	0.0584613
ENSG00000075292.19|ZNF638|chr2:71276592-71435061	16.0557	17.6045	24.1522	24.1317	31.5357	31.0543	28.8554	31.4081	26.947	31.8389	19.8288	20.9745	23.1456	19.1971
ENSG00000075303.13|SLC25A40|chr7:87833567-87876360	1.62533	2.17941	1.90456	2.76002	3.39329	3.53641	3.95239	3.82298	2.76985	2.13303	4.45434	4.35173	3.89169	4.42395
ENSG00000075336.12|TIMM21|chr18:74148522-74160531	5.59532	5.17713	3.45325	4.03093	1.90091	2.20966	2.86928	3.84879	2.75159	2.38366	3.6046	2.21073	2.14797	1.36855
ENSG00000075340.23|ADD2|chr2:70656783-70768212	4.11864	5.05868	11.8309	11.1556	1.73867	1.56531	0.885192	1.69975	3.13102	7.09175	2.37676	3.44417	8.54361	6.72064
ENSG00000075391.16|RASAL2|chr1:178094140-178496939	0	0	0.0385994	0	0	0	0	0	0	0	0.0247933	0	0	0
ENSG00000075399.14|VPS9D1|chr16:89707133-89720898	0.567927	0.603351	1.18992	1.39994	2.90756	2.29143	2.86966	2.33182	1.14135	1.25526	0.704251	0.456611	0.906895	0.966693
ENSG00000075407.18|ZNF37A|chr10:38094333-38378505	3.60463	3.28544	2.98899	3.33059	2.96913	2.33531	2.12515	2.88155	3.71378	3.49574	3.98042	3.90916	2.16908	1.6582
ENSG00000075413.18|MARK3|chr14:103385391-103503831	4.3237	5.12906	3.37398	4.63733	5.60376	5.1976	4.68807	5.29657	6.68224	4.5031	5.87625	8.02148	5.2007	5.34767
ENSG00000075415.12|SLC25A3|chr12:98593590-98606379	653.806	724.359	455.475	483.778	453.978	500.763	371.23	397.962	422.779	422.935	658.798	641.761	465.687	490.367
ENSG00000075420.13|FNDC3B|chr3:172039577-172401669	4.29427	4.26842	6.61047	2.91547	7.50595	6.23828	8.46877	6.23874	3.45555	5.31826	3.26693	3.69478	3.28595	2.68715
ENSG00000075426.12|FOSL2|chr2:28384408-28417317	0.20615	0.338208	0.16935	0.192273	0	0.196628	0	0	0.141951	0.229069	0.0184662	0.14949	0.172948	0.0604597
ENSG00000075461.6|CACNG4|chr17:66964706-67033398	0	0	0	0	0	0	0.0396012	0	0	0.09215	0	0	0	0
ENSG00000075539.14|FRYL|chr4:48497360-48780299	1.39897	1.42828	2.3802	2.84657	6.30415	4.96348	4.64537	4.74559	2.70109	2.13866	2.5446	1.51619	2.21323	1.93513
ENSG00000075568.17|TMEM131|chr2:97756335-97995948	1.78049	1.1682	1.6916	1.3979	0.872831	0.953125	1.74142	1.48891	1.9625	2.51233	2.375	2.33381	2.32807	2.9654
ENSG00000075618.18|FSCN1|chr7:5592815-5606655	175.036	162.341	164.681	156.196	97.1942	103.951	73.4588	91.9016	194.208	167.078	133.554	150.93	191.205	192.365
ENSG00000075624.15|ACTB|chr7:5527147-5530602	5894.79	5491.66	4808.31	4835.01	3675.25	3405.44	2729.11	3014.85	7125.99	6806.67	4666.07	5727.97	6017.84	6307.17
ENSG00000075643.6|MOCOS|chr18:36187496-36272157	0.911625	0.873248	1.39785	1.59589	0.82754	0.691765	1.74415	1.47719	0.741124	0.816178	1.46052	1.10272	0.587923	0.854369
ENSG00000075651.16|PLD1|chr3:171600403-171810483	5.85419	12.5281	10.8206	12.1978	6.03407	11.3055	26.737	19.2344	8.87483	11.3353	8.55083	4.82861	12.4972	10.3048
ENSG00000075673.11|ATP12A|chr13:24680410-24712493	0	0	0	0	0	0.00915599	0	0	0	0	0	0	0	0
ENSG00000075702.18|WDR62|chr19:36054896-36105108	9.41962	9.06607	3.9948	5.06653	3.55854	3.52182	3.45158	4.57067	11.6313	9.36811	12.2537	10.436	18.6562	19.4862
ENSG00000075711.20|DLG1|chr3:197042559-197303747	3.03851	2.62299	3.58249	3.57441	2.89962	3.30632	3.4137	3.98439	4.01265	4.022	3.0454	2.82734	4.69559	3.60802
ENSG00000075785.12|RAB7A|chr3:128726121-128814796	192.976	178.507	151.824	150.011	145.439	138.922	120.731	136.304	181.228	158.01	127.603	131.666	129.437	145.778
ENSG00000075790.10|BCAP29|chr7:107579556-107623317	9.25485	10.3543	13.9564	15.6845	23.3597	20.7725	25.4832	24.0398	14.9638	16.0846	14.08	12.2681	16.1737	16.1799
ENSG00000075826.17|SEC31B|chr10:100486646-100530000	1.95083	1.91027	2.96892	3.22274	5.93327	3.76228	5.10548	7.1311	1.84291	1.62447	2.6614	1.9867	2.28139	1.88054
ENSG00000075856.12|SART3|chr12:108522213-108561400	36.5575	35.8184	26.0979	34.2976	24.2202	24.0951	24.8654	25.0372	45.7047	41.7253	31.6274	29.6234	46.1259	46.1286
ENSG00000075884.14|ARHGAP15|chr2:143091361-143776073	0	0	0.149178	0.0711765	0.725488	0.72941	0.378184	0.519648	0	0.0461908	0	0	0	0.0501806
ENSG00000075886.11|TUBA3D|chr2:131476118-131482934	0	0	0	0.0526482	0	0	0.0493141	0	0	0.0256176	0	0	0.0514984	0.0278033
ENSG00000075891.21|PAX2|chr10:100745710-100829941	0	0	0	0	0	0	0	0	0	0	0	0	0.0621791	0.0294802
ENSG00000075914.13|EXOSC7|chr3:44976243-45011471	245.364	239.44	145.467	148.328	105.212	107.666	86.2905	99.5521	133.55	115.36	152.152	181.155	121.638	130.867
ENSG00000075945.13|KIFAP3|chr1:169921325-170074738	14.0261	14.9874	30.2864	31.5329	69.6902	71.4685	81.0455	77.8656	24.1917	21.9468	20.0917	20.8335	19.3061	22.8255
ENSG00000075975.16|MKRN2|chr3:12557086-12664226	45.5786	44.5294	41.9923	43.4539	41.1116	39.5595	41.8305	46.9295	31.4607	30.5818	41.0387	52.1686	37.1092	33.6479
ENSG00000076003.5|MCM6|chr2:135839625-135876443	45.8835	45.0827	15.9411	16.8422	28.4638	21.393	20.5022	17.8848	45.6081	46.9179	45.858	51.61	50.7944	51.6284
ENSG00000076043.10|REXO2|chr11:114391442-114450279	129.342	154.363	109.354	119.834	103.579	89.4465	93.108	86.8011	103.792	110.677	130.603	140.046	108.352	124.519
ENSG00000076053.10|RBM7|chr11:114391442-114450279	18.0715	19.1116	15.242	17.625	21.2889	23.8634	26.4701	25.5688	19.5833	18.9943	23.5125	17.8724	19.9286	19.201
ENSG00000076067.13|RBMS2|chr12:56521819-56636379	2.37061	2.07834	2.43905	2.23117	2.6248	3.54916	4.39337	3.06212	2.22244	2.67684	1.33562	1.55569	2.16045	1.84691
ENSG00000076108.11|BAZ2A|chr12:56521819-56636379	12.5474	11.2064	13.5131	11.4854	19.4582	19.2334	18.674	22.2265	8.54687	10.9114	8.07663	8.52896	11.0939	11.4526
ENSG00000076201.15|PTPN23|chr3:47381020-47413435	5.91026	6.00412	6.32461	6.47806	6.96695	5.83602	5.62643	4.27691	7.5159	6.92591	3.64156	3.30852	5.03886	4.6547
ENSG00000076242.14|MLH1|chr3:36993331-37050918	22.5866	23.4815	19.4505	22.6831	23.3175	22.3838	26.0014	26.8314	18.0955	18.2095	32.2266	31.8984	24.575	28.2944
ENSG00000076248.10|UNG|chr12:109097573-109110992	57.9371	51.1767	33.1937	39.2945	13.3046	14.2541	12.1806	13.9843	74.1261	73.8627	78.9417	82.4065	110.977	91.0297
ENSG00000076258.10|FMO4|chr1:171314182-171342084	0.164175	0.153797	0.21137	0.0502453	0.157962	0.0911443	0.31496	0.116351	0.55003	0.081581	0.631906	0.283071	0.0985532	0.159948
ENSG00000076321.11|KLHL20|chr1:173714980-173786692	6.37073	6.62622	7.6203	7.53387	7.02041	6.44854	9.45292	8.83149	6.29192	6.03034	7.5113	8.12752	8.07292	7.67571
ENSG00000076344.16|RGS11|chr16:234801-275944	0	0.0959791	0	0	0.0196446	0	0	0	4.38e-295	0.0157759	0	0	0	0
ENSG00000076351.13|SLC46A1|chr17:28357646-28406796	3.39967	3.5327	1.96138	1.77537	0.147275	0.80062	1.67038	0.791864	0.510506	1.08949	1.41762	1.39409	2.00343	0.980342
ENSG00000076356.7|PLXNA2|chr1:208022241-208244384	0.116807	0.0787623	0.469676	0.501525	0.0488778	0.124538	0.12604	0.244659	0.252997	0.185817	0.184784	0	0.29059	0.345844
ENSG00000076382.17|SPAG5|chr17:28577573-28645454	39.2514	39.3621	24.0588	26.9698	26.239	22.6775	20.8495	24.9833	45.6853	42.1472	52.9286	49.12	66.2877	58.0578
ENSG00000076513.16|ANKRD13A|chr12:109999522-110039763	3.88788	3.5709	3.32193	4.5092	3.17685	3.15988	4.27856	2.74916	4.09226	3.91297	5.54053	7.05544	3.89984	3.19871
ENSG00000076554.15|TPD52|chr8:79891594-80171659	0	6.32e-23	0.0503113	0	0	0	0	0.0463849	0	0	0	0	0.0261609	0.026395
ENSG00000076555.15|ACACB|chr12:109111217-109268226	0.00791082	0	0.0812956	0	0.139274	0.173546	0.0224709	0.0740125	0	0.011596	0	0	0.00550891	0.0423141
ENSG00000076604.15|TRAF4|chr17:28744004-28750956	40.2639	29.6903	25.3097	25.6024	21.2022	21.0949	16.0332	18.9603	33.6653	31.9153	22.0812	21.1634	28.5154	29.1561
ENSG00000076650.6|GPATCH1|chr19:33080879-33130542	8.40901	8.23574	7.05319	5.67495	8.00425	6.47533	6.30462	6.78353	6.31276	5.73198	5.72696	7.39004	5.39446	6.87747
ENSG00000076662.10|ICAM3|chr19:10304802-10339624	7.8674	6.10298	4.0628	3.64268	2.32365	2.07022	2.35651	2.42357	4.42272	5.85542	4.32314	4.29577	4.82153	3.29602
ENSG00000076685.18|NT5C2|chr10:102918293-103193306	10.1825	23.3227	14.2422	16.2456	21.8713	14.4361	15.6063	13.3606	16.8684	19.7156	15.6862	6.64463	21.2966	13.0986
ENSG00000076706.17|AP002956.1|chr11:119308528-119317130	9.52821	9.29918	8.83319	7.37704	12.7214	9.89514	11.4218	7.70034	6.61494	6.80376	4.13306	3.41938	5.38398	8.6334
ENSG00000076770.14|MBNL3|chrX:132203023-132489968	4.22005	2.86028	0.414964	0.279753	3.77103	4.00092	4.8083	5.49873	4.92175	3.71719	3.73483	4.60118	4.47271	3.79961
ENSG00000076826.9|CAMSAP3|chr19:7595901-7618304	0.491736	0.68629	0.62064	0.259522	0.0952093	0.724867	0.884165	0.385476	0.458064	0.00940056	0.624377	0.436894	0	0.0205349
ENSG00000076864.19|RAP1GAP|chr1:21596214-21669363	19.7793	18.5002	30.1465	31.3417	15.7894	17.8949	21.6034	25.8891	19.6435	17.7586	7.15938	6.40301	14.6708	9.31599
ENSG00000076924.12|XAB2|chr19:7619524-7629545	20.8661	19.973	16.4606	17.1699	13.5112	15.4839	14.2022	14.0819	22.7224	19.855	16.381	18.5368	22.5605	25.1276
ENSG00000076928.17|ARHGEF1|chr19:41883160-41907454	60.7418	54.9483	53.3919	58.5441	49.7686	48.4203	45.1937	44.1478	68.7767	70.6443	42.1326	42.8287	58.5061	56.3835
ENSG00000076944.16|STXBP2|chr19:7629736-7647873	72.6726	73.9945	78.3572	83.8897	107.62	120.659	103.039	99.5288	101.534	110.192	64.6175	67.5624	83.0013	81.6775
ENSG00000076984.17|MAP2K7|chr19:7903842-7914478	5.31952	4.3427	4.4226	3.65718	4.27132	4.79357	4.76457	5.0348	3.60365	2.86726	4.40184	3.92888	3.82042	4.54965
ENSG00000077009.13|NMRK2|chr19:3933102-3942416	0.790387	0.440779	0.824325	0.33258	0	0.232571	0.13966	0.283594	0	0	0.192781	0.569775	0	0.732281
ENSG00000077044.10|DGKD|chr2:233354506-233472100	9.46944	9.66473	11.3371	10.7317	13.0209	13.6332	21.393	20.8355	12.4585	15.0307	11.2124	11.3902	14.7976	13.8905
ENSG00000077063.11|CTTNBP2|chr7:117710650-117873441	0.0530809	0.0633314	0.193085	0	0	0.0228377	0.088748	0	0.33661	0.116115	0.0060754	0.155747	0.0739537	0.334151
ENSG00000077080.9|ACTL6B|chr7:100643096-100656461	0	0	0.559878	0.338018	0.061112	0	0	0	0	0	0	0	0	0
ENSG00000077092.19|RARB|chr3:25428262-25664499	0	0	0.0266703	0	0	0.0134152	0.0695315	0.0171318	0	0.187197	0.0143025	0	0.0145009	0
ENSG00000077097.15|TOP2B|chr3:25428262-25664499	5.87931	7.80649	8.421	8.21193	12.0261	11.1109	11.4488	11.9844	8.63123	9.94527	10.4753	10.8177	9.63541	11.5988
ENSG00000077147.16|TM9SF3|chr10:96518109-96587012	1.79692	1.92646	3.14718	3.37515	3.51343	4.40643	3.99974	4.48535	2.69842	2.67138	2.52647	2.45772	2.9145	2.85687
ENSG00000077150.19|NFKB2|chr10:102394109-102402524	0.495785	0.810029	0.859646	0.617594	1.01485	1.33703	1.8613	1.23643	1.75181	0.392439	0.926116	1.95014	0.410737	0.456895
ENSG00000077152.10|UBE2T|chr1:202331656-202341966	85.7093	93.0057	45.7812	54.4925	40.1373	37.819	35.4502	44.9171	87.6306	80.0283	125.509	130.403	94.5576	99.5062
ENSG00000077157.22|PPP1R12B|chr1:202348698-202710454	6.73163	6.12808	6.03167	6.70568	6.91125	4.68091	3.58735	4.95822	7.07282	5.16686	5.23008	4.325	6.65188	6.28583
ENSG00000077232.18|DNAJC10|chr2:182716040-182794464	15.5662	15.1046	17.4267	18.9387	39.4392	33.9389	37.6589	32.3633	13.3625	14.9183	17.9339	15.4247	13.839	13.4535
ENSG00000077235.18|GTF3C1|chr16:27460612-27549913	20.1141	17.6487	15.6401	13.391	17.1963	17.431	21.651	17.4994	11.5439	12.5685	12.4511	12.7121	13.0435	10.4981
ENSG00000077238.14|IL4R|chr16:27313386-27364778	0	0	0.060549	0.089302	0	0.101495	0.561676	0.194557	0.0109564	0	0.0973079	0.0145582	0	0.142529
ENSG00000077254.14|USP33|chr1:77695986-77759852	17.8869	18.238	21.6043	20.0421	27.2696	26.6062	27.0444	29.4896	28.511	29.0917	22.8532	24.8151	24.2103	23.4335
ENSG00000077264.15|PAK3|chrX:110944284-111227361	0	0	0	0	0	0.0334384	0	0	0	0	0.00389635	0.0240284	0	0
ENSG00000077279.18|DCX|chrX:111293778-111412429	0	0	0	0	0	0	0.0145837	0	0	0	0	0	0	0
ENSG00000077312.9|SNRPA|chr19:40751202-40765389	139.772	140.522	110.263	123.466	82.5676	67.729	70.7623	75.3096	170.007	163.526	153.185	161.31	140.617	141.54
ENSG00000077327.16|SPAG6|chr10:22345444-22417610	1.33728	0.461145	2.31456	2.29902	4.3789	5.05072	7.60862	5.71263	1.90945	1.70445	0.862018	1.3483	1.51953	1.4907
ENSG00000077348.9|EXOSC5|chr19:41330322-41425002	157.63	154.684	91.3583	88.521	47.8488	32.847	26.0881	42.7448	104.388	99.6687	131.066	137.797	95.0226	82.5765
ENSG00000077380.15|DYNC1I2|chr2:171687408-171748420	27.9687	27.8032	29.5583	31.5105	39.1	36.9283	38.0848	36.519	25.5294	27.3568	19.3255	20.5607	17.3166	18.5289
ENSG00000077454.16|LRCH4|chr7:100572227-100586129	7.29129	12.7363	5.03055	3.70011	4.42654	10.6898	9.02217	4.20277	13.2849	8.34915	14.0279	20.8504	7.89426	9.8367
ENSG00000077458.13|FAM76B|chr11:95768952-95789782	1.83671	2.05059	1.89055	2.33794	2.25635	0.984004	2.30741	1.9932	2.78485	2.25275	3.33814	3.41017	3.97272	4.26715
ENSG00000077463.15|SIRT6|chr19:4174108-4182563	26.403	21.272	26.6046	23.0589	25.0927	20.6711	21.2753	18.0499	25.623	26.641	23.1819	23.3437	28.8688	23.7728
ENSG00000077514.8|POLD3|chr11:74592529-74643057	13.5959	14.1944	7.58316	9.72405	7.50692	4.35467	3.93079	6.96124	25.3188	22.1476	20.4304	17.4203	21.9264	25.2486
ENSG00000077522.13|ACTN2|chr1:236686453-236764631	1.58085	1.20483	2.12766	1.7224	3.17059	2.10856	1.68891	1.7415	1.53381	1.68958	1.17422	0.809335	1.86535	1.68649
ENSG00000077549.18|CAPZB|chr1:19338774-19658456	120.227	123.619	115.856	117.279	132.292	132.483	131.382	128.992	122.43	107.071	101.707	105.748	103.849	108.019
ENSG00000077585.14|GPR137B|chr1:236142538-236208907	0	0	0	0	0.0902339	0	0.107936	0.0221397	0	0	0	0	0.0375381	0
ENSG00000077616.11|NAALAD2|chr11:90134662-90192894	0.0175589	0.133105	0.162026	0.106962	0.297376	0.322977	0.202268	0.247318	0.118457	0	0	0	0.0241227	0.0115712
ENSG00000077684.16|JADE1|chr4:128809699-128875224	23.6974	26.5761	12.8168	14.3012	12.3935	13.8538	10.036	12.2302	24.5826	24.3391	22.5361	24.1387	28.6082	24.3517
ENSG00000077713.19|SLC25A43|chrX:119399335-119454478	5.1045	6.56111	6.29331	5.2321	3.87967	5.45661	4.51943	3.26221	4.07013	6.43945	5.86264	5.47436	4.21768	6.6767
ENSG00000077721.16|UBE2A|chrX:119574535-119606443	77.4868	81.5142	52.372	50.2562	123.089	89.2849	79.0719	72.4877	78.3973	71.5097	89.3028	76.2167	93.2341	87.3462
ENSG00000077782.20|FGFR1|chr8:38411137-38468834	4.46181	4.16991	3.81078	5.0575	8.89719	5.7435	8.65479	8.57169	8.8387	7.97092	5.55607	8.60193	8.28688	6.25874
ENSG00000077800.13|FKBP6|chr7:73328160-73358637	0	0	0.124713	0	0.196083	0.0251121	0.0781438	0.0319895	0	0.1083	0	0	0.0272032	0
ENSG00000077935.17|SMC1B|chr22:45344062-45413619	0.0124428	0	0	0	0.0626358	0	0.00832961	0.041103	0	0.0172206	0	0	0	0
ENSG00000077942.19|FBLN1|chr22:45502882-45601135	0	0.0157565	0	0.0261856	0	0	0.032267	0	0	0	0.0165987	0.0170589	0.319772	0
ENSG00000077943.8|ITGA8|chr10:15513953-15719922	0.0318458	0.0414307	0.040878	0.107085	0.120063	0.0616431	0.0479082	0.0920037	0.133972	0.131937	0.00546541	0	0.133062	0.0601307
ENSG00000077984.6|CST7|chr20:24949268-24959928	0.731696	0.133867	0	0	0	0	0	0.110511	0	0	0.0467785	0	0.236661	0.0508686
ENSG00000078018.19|MAP2|chr2:209424057-209734118	0	0	0	0	0	0	0.143535	0	0.00722492	0	0.0135659	0	0	0
ENSG00000078043.16|PIAS2|chr18:46803217-47102243	7.76222	6.87429	7.10675	6.84661	6.86165	6.43746	9.1169	8.75861	10.5034	9.54643	8.35104	5.63276	9.58336	8.05689
ENSG00000078053.17|AMPH|chr7:38383703-38631420	0	0	0	0	0.0852931	0	0	0.0419371	0	0	0.0233126	0	0	0
ENSG00000078061.13|ARAF|chrX:47561099-47630305	34.6897	34.4189	31.9315	33.6505	29.1177	35.0554	32.5635	33.1674	31.3271	35.6751	24.523	24.0415	41.5047	35.3245
ENSG00000078070.13|MCCC1|chr3:183015217-183116075	18.4642	20	29.2436	27.4511	16.2926	13.9981	18.2643	17.3129	15.43	17.6165	24.3822	20.9114	16.6136	21.9427
ENSG00000078081.8|LAMP3|chr3:183122214-183162734	0.399375	0.229334	0.79546	0.550791	0.550501	0.139876	0.233261	0.219976	0.369682	0.404142	0.426384	0.251585	0.487036	1.05221
ENSG00000078114.18|NEBL|chr10:20779972-21175048	0.0357737	0	0	0	0	0	0.0263091	0	0	0.0116388	0	0	0	0
ENSG00000078124.12|ACER3|chr11:76860917-77026797	8.01336	7.44861	9.09747	10.9185	8.09859	8.32259	8.4544	6.66344	6.88875	7.613	5.38923	4.75292	6.0145	9.13283
ENSG00000078140.14|UBE2K|chr4:39698135-39782792	61.2557	54.5602	52.0259	58.5124	78.1111	75.6328	74.7484	84.53	56.9523	58.9019	57.4902	50.3651	77.0183	73.6242
ENSG00000078142.13|PIK3C3|chr18:41955233-42087830	24.3861	27.6757	26.716	26.6581	31.4368	30.5147	27.3793	31.1575	28.8581	28.5205	25.2403	26.4345	19.6843	18.8785
ENSG00000078177.14|N4BP2|chr4:40042916-40158252	2.30233	2.95934	0.749762	0.691975	3.14841	3.33977	0.840349	0.848796	3.37678	3.14962	3.8089	3.6452	4.15379	3.37015
ENSG00000078237.7|TIGAR|chr12:4248793-4405490	0.0737247	0.0566086	0.239939	0.0250487	0.189482	0.136441	0.181981	0.11692	0.0303065	0.00436416	0.132968	0.0533134	0.115557	0.103754
ENSG00000078246.17|TULP3|chr12:2890890-2941138	4.50563	5.69837	6.45115	7.76849	8.29498	11.5917	10.3963	9.40699	3.37661	2.52378	4.11358	3.17124	2.57236	3.47743
ENSG00000078269.15|SYNJ2|chr6:157981862-158099176	4.88971	3.9339	1.90068	1.06746	1.23762	2.05857	1.3855	0.847705	3.36183	4.19395	2.30138	1.85185	3.91677	2.69067
ENSG00000078295.16|ADCY2|chr5:7396207-7830081	0.0079269	0	0	0	0	0	0	0	0	0	0	0	0	0
ENSG00000078304.19|PPP2R5C|chr14:101761797-101927989	40.8491	41.0985	39.8549	41.8955	55.2134	46.9305	45.9312	46.1394	36.7466	39.4883	40.4028	39.8402	48.7834	43.6754
ENSG00000078319.9|PMS2P1|chr7:100307701-100367831	29.3627	29.1924	20.5022	25.2663	19.2708	18.7353	15.1202	16.2017	21.057	18.6671	24.6053	21.3639	17.2409	17.9441
ENSG00000078328.20|RBFOX1|chr16:5239801-7713338	0.039101	0.0559642	0.0627076	0.142303	0.132208	0	0.190068	0.150424	0.0220158	0.111772	0.0506393	0.0739933	0.131762	0.0568632
ENSG00000078369.18|GNB1|chr1:1785284-1891117	15.6139	14.9199	12.4684	11.3203	10.2738	14.1181	12.7974	12.0554	13.5074	11.9223	10.572	10.1479	12.0696	15.3221
ENSG00000078399.18|HOXA9|chr7:27162437-27180261	0.02634	0	0.148176	0	0	0.0493832	0	0	0	0	0	0.111954	0	0.119001
ENSG00000078403.17|MLLT10|chr10:21513477-21743630	13.4273	9.77465	9.05184	12.0169	9.76206	10.843	8.35871	8.88901	18.0528	17.9408	12.4882	15.123	11.7453	14.3883
ENSG00000078487.17|ZCWPW1|chr7:100400852-100428679	0.505747	0.701415	0.599922	1.12036	0.962692	1.03628	0.970509	0.902368	1.12298	0.456416	1.69077	1.57733	1.10781	1.50128
ENSG00000078549.14|ADCYAP1R1|chr7:31052460-31111479	0	0	0	0	0.0201947	0	0	0	0	0	0	0	0	0
ENSG00000078596.11|ITM2A|chrX:79360383-79367552	28.9685	32.7412	51.5496	57.4556	113.99	129.26	123.843	120.465	51.3299	50.7471	26.9821	35.5619	50.3936	57.6457
ENSG00000078618.21|NRDC|chr1:51561865-51878937	66.1808	72.2052	78.0762	81.821	93.3501	92.5524	99.2534	99.3179	84.1902	78.8885	74.2083	75.4435	94.703	90.4133
ENSG00000078668.14|VDAC3|chr8:42391863-42405937	170.582	191.312	183.786	200.037	142.685	145.817	154.491	158.508	128.994	133.461	151.647	145.33	139.182	133.096
ENSG00000078674.17|PCM1|chr8:17922839-18029944	26.7248	26.0026	26.5903	30.5645	38.5573	31.6538	34.3949	31.9853	33.7928	36.0924	27.8316	26.6148	32.6878	30.0601
ENSG00000078687.17|TNRC6C|chr17:77959239-78142968	0.395802	0.673126	0.724255	1.11111	0.58602	0.491384	0.957864	0.905167	0.667882	0.694334	0.48928	0.71377	0.44856	0.731929
ENSG00000078699.21|CBFA2T2|chr20:33490086-33650036	4.7617	7.48618	4.4767	4.55709	3.29272	5.83251	4.43672	3.74192	11.9134	7.75394	9.33027	12.7338	3.30509	5.18331
ENSG00000078725.13|BRINP1|chr9:119166628-119369435	0	0.0109631	0	0	0	0	0	0	0	0	0	0	0	0
ENSG00000078747.14|ITCH|chr20:34363234-34511393	12.3997	14.009	12.1168	10.8818	14.782	11.7027	14.7252	14.5866	13.1314	15.4715	13.7944	11.1564	13.8925	15.8478
ENSG00000078795.16|PKD2L2|chr5:137889436-138037266	9.73e-227	7.43e-27	0.0872496	0.059333	0.0240013	0.0615888	0.178143	0.19748	0.154233	2.57e-37	0.0621603	0.0903635	0.0389102	0.0228699
ENSG00000078804.13|TP53INP2|chr20:34704338-34713439	0.183807	0.616568	1.68686	0.549967	1.16762	0.899501	1.29118	1.06243	0	0.190855	0.668155	0.535583	0.393896	0.26803
ENSG00000078808.16|SDF4|chr1:1216907-1232031	202.441	189.048	57.8248	56.6572	381.472	441.576	212.154	190.322	211.258	215.546	177.565	187.524	246.355	252.459
ENSG00000078814.15|MYH7B|chr20:34975402-35092807	0.378901	0.252005	0.441604	0.178858	0.162272	0.0760654	0.0619322	0.250219	0.30936	0.291954	0.208126	0.436873	0.404658	0.286201
ENSG00000078898.7|BPIFB2|chr20:33007703-33023703	0	0	0	0	0	0	0	0	0	0.0214352	0	0	0	0
ENSG00000078900.15|TP73|chr1:3652515-3747373	0.725754	0.574134	0.484478	0.261156	0.457933	0.801191	0.381075	0.247584	2.90828	0.581241	1.19034	2.77416	1.51881	1.7993
ENSG00000078902.16|TOLLIP|chr11:1274370-1309654	28.3645	23.1725	21.6247	19.8616	28.3931	31.6545	26.6985	27.5218	22.2288	23.7348	13.4634	17.4383	20.1256	20.1277
ENSG00000078967.13|UBE2D4|chr7:43926435-44042306	11.3417	9.51906	9.78556	9.7016	9.08601	7.16452	6.58728	9.71786	4.42538	6.5631	1.16128	1.68816	1.05422	1.40296
ENSG00000079101.16|CLUL1|chr18:596997-712662	0	0.0144037	1.67876	1.83388	1.18607	1.30936	3.38987	1.91729	0	0.0458469	0.0681938	0.395885	0	0.108798
ENSG00000079102.16|RUNX1T1|chr8:91954966-92103226	0	0.0398068	0.00457991	0	0	0	0	0.278126	0	0	0.00979909	0.0959214	0.180829	0.0517145
ENSG00000079112.10|CDH17|chr8:94127161-94217303	0.178497	0.0644037	0.43883	0.263007	0.302622	0.195673	0.522985	0.764149	1.88682	0.993031	0.156446	0.634544	2.08996	2.35185
ENSG00000079134.12|THOC1|chr18:158382-268047	15.5405	16.9371	13.2504	14.0929	12.508	10.4291	10.8002	13.3574	20.6812	20.1344	17.0922	15.0899	25.3807	26.0493
ENSG00000079150.18|FKBP7|chr2:178463663-178478600	8.40824	10.1126	14.4093	12.812	28.7723	29.1186	32.9168	32.6984	9.13055	10.4158	12.2863	13.7501	12.408	12.0816
ENSG00000079156.17|OSBPL6|chr2:178194480-178402893	15.5109	14.4751	14.5253	15.8564	5.38536	8.49491	7.7124	8.39301	12.8701	17.3386	13.9681	13.0701	14.53	16.3624
ENSG00000079215.14|SLC1A3|chr5:36606354-36725195	0	0	0	0	0	0	0	0	0	0	0	0	0	0.0104217
ENSG00000079246.16|XRCC5|chr2:216107463-216206303	132.757	135.374	111.982	121.87	104.807	105.65	100.568	105.081	134.897	138.25	143.554	127.245	170.112	164.84
ENSG00000079257.8|LXN|chr3:158644277-158692575	0.161704	0.0718333	0.069807	0	0.0916335	0	0	0.178855	0.039634	0.0761184	0.0754149	0	0.0381752	0
ENSG00000079263.19|SP140|chr2:230225729-230313215	0	0.0120387	0	0.390439	0.379403	0.347067	0.452969	0.504414	0.381309	0	0.0507881	0.0710536	0	0.0566185
ENSG00000079277.20|MKNK1|chr1:46532165-46604294	39.6807	44.9126	43.362	44.0394	23.7456	22.0711	28.0631	30.9501	23.1891	22.8992	28.0356	29.0176	24.79	24.4785
ENSG00000079308.19|TNS1|chr2:217799587-218010421	0	0	0	0	0	0	0.103683	0	0	0	0	0	0	0
ENSG00000079313.15|REXO1|chr19:1815247-1848483	9.42213	7.71517	12.067	12.7195	8.19176	6.72486	8.6161	8.82721	8.8971	13.5679	7.20739	6.97158	13.4217	12.2716
ENSG00000079332.15|SAR1A|chr10:70147288-70170523	59.6105	55.4627	46.2247	42.7341	40.5467	42.3048	50.5074	48.751	40.9095	33.268	38.3176	41.524	47.9281	60.669
ENSG00000079335.20|CDC14A|chr1:100344476-100520277	6.44814	6.72828	7.68942	7.68935	4.74263	5.14195	6.73845	6.13319	10.9236	10.5061	7.79044	5.52315	9.21961	10.1111
ENSG00000079337.16|RAPGEF3|chr12:47706084-47820612	0.326395	0	0.561345	1.22027	0.962336	0.597212	0.457255	0.645412	0.274394	0.0133812	0.0969449	0.391232	0.0937856	0.112717
ENSG00000079385.22|CEACAM1|chr19:42397173-42652355	0.0574002	0	0.0441331	0.135365	0.0389864	1.4e-76	0.0847617	0.0311001	0	0.0315094	0	0.0286999	0	0
ENSG00000079387.14|SENP1|chr12:48042896-48146404	4.36021	4.57418	4.21963	5.39965	4.32525	5.42537	3.98342	3.77317	4.66212	5.21908	7.58873	5.67781	4.92136	5.60363
ENSG00000079393.20|DUSP13|chr10:75094431-75109221	21.4793	20.5368	33.4231	29.6988	73.4256	91.7513	95.0967	89.2476	15.9397	14.8284	15.8825	25.0849	22.9657	23.7956
ENSG00000079432.7|CIC|chr19:42268536-42295797	1.73312	1.13149	1.95066	1.49048	2.06603	1.73956	2.39064	1.38556	2.09701	1.84505	2.18871	2.19825	2.39497	2.4822
ENSG00000079435.10|LIPE|chr19:42397173-42652355	0.168356	0.595071	0.207344	0.428526	0.329743	0.135988	0.2349	0.150647	0.0616284	0.0777268	0.299306	0.208139	0.205627	0.0318296
ENSG00000079459.13|FDFT1|chr8:11795572-11839304	98.0526	119.287	54.3945	84.7644	107.951	123.208	104.466	126.144	61.865	52.3453	74.2673	58.2549	66.3742	56.7186
ENSG00000079462.7|PAFAH1B3|chr19:42297032-42310821	147.459	148.032	183.854	169.481	91.7782	76.4171	94.8499	95.0901	102.067	124.039	105.656	118	114.919	109.828
ENSG00000079482.13|OPHN1|chrX:68042343-68433495	0.686884	0.562664	1.01815	0.76782	1.09879	0.677906	1.06517	1.01478	1.13563	1.02868	0.890807	0.426304	0.927608	0.907665
ENSG00000079616.12|KIF22|chr16:29790718-29805385	126.749	133.443	73.9702	72.566	60.5366	56.4368	51.9295	57.91	150.62	158.156	158.556	169.894	186.733	182.681
ENSG00000079689.14|SCGN|chr6:25652200-25701783	0.57005	0.979345	8.562	9.65919	0.101452	0	0.0269496	0	2.46946	3.72096	0.0833821	0	1.22208	0.395042
ENSG00000079691.18|CARMIL1|chr6:25279077-25620530	2.74186	2.87236	3.12781	2.88338	3.26994	4.33091	3.61107	4.25216	5.07165	5.6147	3.53102	1.74956	4.48365	4.43902
ENSG00000079739.17|PGM1|chr1:63593410-63660245	0.0692002	0.0302325	0.414718	0.329713	0.563758	0.164474	0.18601	0.267252	0	0.465799	0.287084	0	0.161664	0.104933
ENSG00000079785.15|DDX1|chr2:15591177-15631111	119.848	126.982	161.006	167.215	115.564	113.273	126.822	127.201	144.989	142.247	132.446	132.027	139.857	145.147
ENSG00000079805.16|DNM2|chr19:10718078-10831903	20.2997	22.4235	19.8488	20.5193	23.2849	26.0939	19.7923	23.1735	23.7671	17.7544	24.6231	29.4777	13.6033	15.4987
ENSG00000079819.19|EPB41L2|chr6:130839346-131063322	44.4832	49.6199	25.5499	26.3216	41.0642	42.5795	30.9105	33.6181	37.1612	45.0132	25.4758	23.7292	26.8385	27.0955
ENSG00000079841.18|RIMS1|chr6:71886702-72403143	0	0	0	0	0	0.0199339	0.165327	0.279433	0	0.00509315	0.0308905	0	0.00513693	0.0222871
ENSG00000079931.15|MOXD1|chr6:132296054-132401475	0	0	0	0	0	0	0.012118	0	0	0	0	0	0	0.0187391
ENSG00000079950.14|STX7|chr6:132445866-132513198	21.929	20.3719	20.2561	25.3265	23.3856	23.2861	23.5517	27.0356	24.8714	24.2256	20.9383	22.5845	19.9022	20.7394
ENSG00000079974.17|RABL2B|chr22:50756947-50801309	6.0165	6.52717	7.49846	7.5245	8.37775	7.87615	5.3989	5.75578	7.75226	6.61159	5.80134	7.30044	6.69269	6.76165
ENSG00000079999.14|KEAP1|chr19:10486124-10503356	85.4735	80.8529	59.1184	59.4218	91.1818	76.5104	69.8291	70.7059	78.7061	69.2929	58.0813	58.6681	84.2552	76.2563
ENSG00000080007.8|DDX43|chr6:73368554-73452297	0.886521	0.275949	0.713177	0.521905	0.690094	0.918417	0.966952	0.971082	0.584652	0.36981	0.474395	0.658333	0.946377	0.889845
ENSG00000080031.10|PTPRH|chr19:55181246-55209501	0.551763	0.71988	0.847347	2.31688	1.16333	1.72608	1.41973	1.5106	0.20922	0.624252	0.503858	0.474602	0.110912	0.172993
ENSG00000080166.16|DCT|chr13:94436810-94479682	0	0	0.0869047	0	0	0	0	0	0	0	0	0	0	0
ENSG00000080189.15|SLC35C2|chr20:46345979-46364458	29.967	32.4635	36.296	41.5135	49.4819	54.1603	53.0302	43.0039	53.3444	46.6461	25.1227	30.1455	43.9092	41.54
ENSG00000080200.10|CRYBG3|chr3:97822010-97972457	2.23397	2.34908	2.53197	2.47579	2.07891	1.90248	1.25386	1.35985	3.70312	3.91976	2.72929	2.00036	3.01128	2.71611
ENSG00000080224.17|EPHA6|chr3:96814580-97749241	0.0132898	0.0173375	0	0	0	0	0.0177552	0	0	0	0	0	0.00927284	0
ENSG00000080298.15|RFX3|chr9:3218296-3526001	1.25425	0.641173	2.02221	2.80262	4.50084	4.81981	3.98388	3.33095	2.00888	2.23576	2.0588	1.62276	1.50996	2.02505
ENSG00000080345.17|RIF1|chr2:151409882-151482172	11.8316	10.8663	6.90418	7.17719	9.31256	7.87345	8.27708	8.05853	15.5135	14.3841	14.2852	11.1747	17.6056	15.0201
ENSG00000080371.6|RAB21|chr12:71754862-71800286	0.251851	0.167734	0.203995	0.191867	0.468524	0.431416	0.446999	0.448375	0.128434	0.207762	0.183919	0.297614	0.294888	0.212533
ENSG00000080493.17|SLC4A4|chr4:71062666-71572087	0	0	0.0158427	0	0.011766	0	0.250126	0.0115779	0	0	0	0.0124789	0	0
ENSG00000080503.24|SMARCA2|chr9:2015185-2193624	2.39126	2.14962	1.90114	1.17887	2.39013	3.59746	2.43238	2.40216	1.85366	1.60956	3.11766	3.46785	2.87939	1.47437
ENSG00000080546.13|SESN1|chr6:108986436-109094819	10.4449	11.8371	11.0509	11.0151	18.3468	23.5835	19.1835	16.5379	20.8212	25.3853	13.0774	15.7121	17.1276	18.9428
ENSG00000080561.13|MID2|chrX:107825878-107935980	0.096105	0	0	0	0	0	0.193622	0	0.0528275	0	0	0	0	0.0182077
ENSG00000080572.12|PIH1D3|chrX:107206631-107244243	0	0.0784667	0	0	0.049996	0.350671	0	0.194017	0	0	0	0	0	0
ENSG00000080573.7|COL5A3|chr19:9959560-10010504	0	0	0	0	0	0	0	0.0208176	0	0	0	0	0	0
ENSG00000080603.17|SRCAP|chr16:30699170-30776307	16.6078	14.1985	12.7758	12.9187	10.7183	10.4047	12.983	12.5697	13.8161	16.9714	10.7647	9.49168	15.1378	14.7959
ENSG00000080608.10|PUM3|chr9:2804151-2844095	17.0177	15.0845	7.32107	8.16081	7.32293	5.92218	5.80689	6.65735	15.651	14.3123	14.4682	15.4113	15.2738	12.9176
ENSG00000080618.15|CPB2|chr13:46052839-46122670	0.0703085	0.115974	0.164722	0.101087	0.118824	0.114179	0.0947246	0.0873109	0	0.158531	0.0244015	0.210904	0.321454	0.321111
ENSG00000080644.16|CHRNA3|chr15:78565519-78621295	0.0804277	0.228944	0.0863463	0.0251709	6.25e-15	0.105663	0	0	0	0.130768	1.75e-47	1.75e-41	0.0247146	5.28e-33
ENSG00000080709.15|KCNN2|chr5:114055544-114668410	0	0	0	0.0275935	0	0	0.154997	0	0	0	0	0	0	0
ENSG00000080802.18|CNOT4|chr7:135361794-135510127	10.3548	11.1517	12.7466	11.4258	17.3644	17.2524	17.7976	19.4761	13.3487	13.0631	12.0275	10.3571	12.0966	12.1868
ENSG00000080815.19|PSEN1|chr14:73136446-73223691	17.9038	13.7621	8.77285	14.8743	20.3551	19.3241	19.1862	21.5319	13.3815	15.2819	7.09131	9.40535	10.4401	10.7271
ENSG00000080819.8|CPOX|chr3:98497603-98593723	2.60985	2.13657	6.42349	6.8764	11.3564	12.7313	10.3985	13.1391	4.8824	5.23207	4.80387	5.28442	4.50825	5.55442
ENSG00000080822.17|CLDND1|chr3:98497603-98593723	56.808	72.5013	80.5993	88.2067	82.442	62.6156	68.5689	75.5116	40.2631	53.5488	75.0261	79.5551	52.767	55.742
ENSG00000080823.23|MOK|chr14:102226139-102305185	3.39392	4.50684	3.55978	4.53967	8.05094	5.94005	5.67297	4.5034	6.89902	6.81647	5.21031	4.13817	5.80114	5.38345
ENSG00000080824.18|HSP90AA1|chr14:102080737-102139686	105.238	108.631	101.972	100.74	67.4189	62.7295	70.9698	70.3719	125.565	129.947	100.688	93.8916	165.115	155.454
ENSG00000080839.11|RBL1|chr20:36996348-37097178	3.49645	2.7664	3.31592	2.6456	1.56983	1.72611	1.73098	1.90232	5.4037	3.44338	3.09479	2.74304	2.93794	3.20883
ENSG00000080845.17|DLGAP4|chr20:36306335-36573275	14.9142	13.953	15.7975	17.3678	14.9098	12.6991	11.1031	12.1527	10.6349	14.5539	11.4311	11.7602	10.1637	12.5552
ENSG00000080947.14|CROCCP3|chr1:16460947-16499257	1.15442	1.38304	2.30384	3.24017	1.81561	1.31759	1.89077	3.38605	0.225217	1.11142	1.52544	1.41889	0.972218	0.25989
ENSG00000080986.13|NDC80|chr18:2571556-2616635	27.3118	31.0828	19.5776	19.9279	18.3207	15.383	18.5891	21.2783	33.7355	33.4173	50.6343	46.2003	42.6852	52.0715
ENSG00000081014.11|AP4E1|chr15:50908682-51005895	0.741673	0.718563	0.962364	1.42728	1.28222	1.83432	1.76651	1.67077	1.61091	1.34418	1.00229	1.08076	1.0765	1.13873
ENSG00000081019.13|RSBN1|chr1:113761831-113905070	13.4782	10.8458	12.2259	13.4674	17.7071	14.1319	11.8195	13.8615	16.9587	15.6718	17.075	16.4401	16.8508	16.8701
ENSG00000081026.19|MAGI3|chr1:113390514-113685923	0.325765	0.489759	0.66156	0.53524	0.615136	0.575352	0.647053	1.10043	0.3769	0.435418	0.706668	0.379	0.564873	0.822264
ENSG00000081041.9|CXCL2|chr4:74097039-74099195	0	0.0342817	0	0.112133	0	0.0671945	0.348567	0	0.227208	0.0363301	0.216006	0	0.0729028	0
ENSG00000081051.7|AFP|chr4:73436162-73456174	4.4574	4.88062	1.41521	1.45043	3.22426	2.27714	2.49465	2.7149	1.13019	1.53264	2.25271	2.14847	2.7835	2.55548
ENSG00000081052.12|COL4A4|chr2:227002710-227164236	0.0206759	0.0134301	0.129313	0.105952	0.00432685	0.0866546	0.0448945	0.0554502	0.079394	0.0427729	0.035444	0.0335092	0.104283	0.0117051
ENSG00000081059.20|TCF7|chr5:134114680-134148229	2.36974	1.82686	1.86241	1.40623	1.32601	1.39574	2.43878	2.5174	1.08529	0.338177	1.23827	1.5495	0.831748	1.44267
ENSG00000081087.15|OSTM1|chr6:108041408-108074741	3.62265	3.3424	4.66108	5.14002	9.74752	8.87229	9.71442	9.46986	6.77524	5.23986	6.28348	6.9885	5.93838	6.4012
ENSG00000081138.14|CDH7|chr18:65750251-65890337	0	0	0	0	0.00356304	0.00274469	0	0	0	0	0	0	0	0
ENSG00000081148.12|IMPG2|chr3:101222545-101320575	0.0435074	0.0242362	0.0119632	0.065935	0.0416355	0.00400857	0.0207684	0.0820708	0.0045465	0.085762	0.00852742	0	0.0432555	0.0234628
ENSG00000081154.11|PCNP|chr3:101574094-101594437	260.746	172.927	140.989	133.975	105.034	111.58	127.449	103.556	158.548	141.918	212.496	211.177	189.041	198.451
ENSG00000081177.18|EXD2|chr14:69183019-69359308	4.82108	5.30093	5.15094	6.22912	4.90966	6.36399	6.00665	5.71811	3.69749	6.20258	5.40708	1.50426	3.491	3.74806
ENSG00000081181.8|ARG2|chr14:67619919-67695764	11.6043	12.2027	10.5684	14.183	7.73949	8.35816	11.6965	11.3035	5.82243	7.17147	11.5611	10.0267	8.14215	9.69552
ENSG00000081189.15|MEF2C|chr5:88507545-89465982	13.9626	14.477	16.1058	14.7847	25.4138	16.8542	28.6113	23.9064	26.5271	28.6427	21.6001	23.2733	22.003	27.9599
ENSG00000081237.20|PTPRC|chr1:198638967-198757476	0.0220904	0.0359823	0.04256	0.109661	0.694729	0.506238	0.362182	0.383062	0.0646721	0.313171	0.189804	0.245593	0.149801	0.258784
ENSG00000081248.11|CACNA1S|chr1:201031135-201112451	0.00868486	0	0	0	0	0	0.00580796	0	0	0	0	0	0	0
ENSG00000081277.12|PKP1|chr1:201283451-201332993	0	0	0	0	0	0.0156155	0	0	0	0	0	0	0	0
ENSG00000081307.12|UBA5|chr3:132558140-132874223	47.6216	50.3515	40.9893	54.1435	61.4806	40.8857	37.4894	48.2606	47.3489	50.1443	54.9586	62.3074	53.1167	50.642
ENSG00000081320.11|STK17B|chr2:196133582-196176503	4.79623	5.55433	5.13151	6.69618	8.14449	8.30782	6.28711	6.92357	9.94711	10.7785	10.3427	10.3988	12.3009	14.0278
ENSG00000081377.16|CDC14B|chr9:96500112-96619830	1.95802	1.85067	1.71666	0.963201	1.57354	1.90082	0.772837	0.47135	1.25166	0.679283	1.09771	2.41333	0.776623	0.696707
ENSG00000081386.12|ZNF510|chr9:96755864-96778056	1.16387	1.23161	1.11482	1.76993	1.48274	1.45001	1.63199	1.75295	1.74784	1.56664	0.918944	0.782228	1.3104	1.33627
ENSG00000081479.14|LRP2|chr2:169127108-169362534	0.0263462	0.103064	0.152956	0.0560942	0.0662945	0.00424421	0.308557	0.00271657	0.00481569	0.0693875	0.0458634	0	0.0228922	0.138258
ENSG00000081665.14|ZNF506|chr19:19757365-19836073	0.446738	0.689177	0.677703	0.554083	0.437307	0.194932	0.145532	0.083621	0.349828	0.403413	0.573056	0.357331	0.479007	0.44992
ENSG00000081692.12|JMJD4|chr1:227728656-227781231	28.4027	29.3581	23.5173	23.7909	26.5047	32.1419	30.1824	27.1463	29.7239	31.5913	24.0793	26.3568	25.6451	27.9709
ENSG00000081721.11|DUSP12|chr1:161749769-161757162	44.8251	52.3819	38.9387	37.9347	38.0649	35.2772	24.2847	30.9804	59.6345	53.3972	44.3094	48.1255	64.9419	59.4878
ENSG00000081760.17|AACS|chr12:125065434-125143316	7.8181	9.98083	12.1817	11.9686	5.15508	6.41615	6.38773	8.23918	5.11563	4.45836	8.53335	10.158	6.32755	6.38453
ENSG00000081791.9|DELE1|chr5:141923854-141942047	32.7418	32.6633	30.0354	28.8443	39.7765	34.1167	25.4532	29.6015	24.4703	26.2271	34.046	39.3974	27.5599	22.5993
ENSG00000081803.16|CADPS2|chr7:122318410-122886759	0	0	0	0	0	0	0.00817967	0	0	0	0	0	0.00631054	0
ENSG00000081818.3|PCDHB4|chr5:141100241-141249365	0.0138137	0.00901301	0	0	0	0	0	0	0	0	0	0	0	0.0731225
ENSG00000081853.15|PCDHGA2|chr5:141330570-141512981	0	6.59e-76	8.45e-87	0	1.49e-32	0	0.0154874	3.3e-63	0	0.0160064	4.36e-57	4.15e-195	3.52e-68	3.2e-88
ENSG00000081870.11|HSPB11|chr1:53916573-53945929	60.2946	63.3678	37.9479	50.9555	34.5607	35.5869	40.5242	39.6624	43.826	37.7891	55.0135	50.1845	55.6891	49.0066
ENSG00000081913.14|PHLPP1|chr18:62715540-62980433	0.869514	0.71117	0.605936	1.10818	0.700806	0.539702	0.382076	0.499011	1.22997	1.28105	1.12006	0.644483	0.570986	0.719314
ENSG00000081923.13|ATP8B1|chr18:57630349-57803315	0	0.0331231	0	0	0	0	0.0113472	0	0	0	0.0407797	0	0.00590958	0.0192263
ENSG00000081985.11|IL12RB2|chr1:67307363-67397090	0	0	0	0.00995198	0	0	0.0187453	0	0.0160725	0	0.0385321	0	0	0.0317547
ENSG00000082014.16|SMARCD3|chr7:151238972-151277452	0.960926	1.54928	2.02625	2.31751	2.7326	1.18688	2.30199	3.07169	0.861946	0.463081	1.88897	1.10677	0.627452	0.663493
ENSG00000082068.8|WDR70|chr5:37379211-37753435	19.3983	18.7009	22.636	21.5179	19.1887	18.22	15.4462	16.157	23.8481	19.5194	23.5645	23.3046	21.6725	23.1175
ENSG00000082074.17|FYB1|chr5:39105251-39270657	0	0	0	0.133658	0	0	0	0	0	0	0.0862365	0	0	0
ENSG00000082126.18|MPP4|chr2:201644869-201698694	0	0	0.0154709	0	0	0	0.160441	0.02193	0	0.0167225	0	0	0	0
ENSG00000082146.13|STRADB|chr2:201451739-201480846	15.9303	17.2589	21.3602	20.3619	7.79482	9.14068	11.6152	11.078	19.0672	20.4712	13.8832	18.2872	12.0702	12.5951
ENSG00000082153.18|BZW1|chr2:200678232-200827338	51.8329	52.8524	31.3639	31.8798	52.1976	46.4726	45.0393	40.1624	51.0957	44.6559	44.2288	43.6041	56.1582	58.0242
ENSG00000082175.14|PGR|chr11:101029623-101198910	3.82e-07	0	2.46e-07	0	0	0	2.06e-07	0.0313792	2.76e-07	0	0	0	0.0150785	2.68e-07
ENSG00000082196.20|C1QTNF3|chr5:33986164-34124528	0.601517	0.873179	0.939288	1.01069	2.46132	0.730528	1.18897	1.73292	0.808926	1.38959	1.15574	1.23682	1.2864	1.62137
ENSG00000082212.13|ME2|chr18:50879117-50954257	9.75705	13.0509	16.1688	17.2446	8.09503	11.818	9.9801	10.3343	17.623	18.4888	16.2931	17.096	19.5069	17.297
ENSG00000082213.18|C5orf22|chr5:31532300-31555053	6.22723	7.46255	11.4819	12.8968	9.90917	7.11041	9.51484	11.574	10.3565	9.19324	10.7887	9.96818	9.49194	12.6163
ENSG00000082258.13|CCNT2|chr2:134918821-134959342	7.51115	7.37915	9.03118	10.4783	13.3606	11.6685	13.9883	12.5404	10.7616	13.2758	9.03875	9.53408	10.6467	11.2578
ENSG00000082269.16|FAM135A|chr6:70412827-70561174	1.64448	1.99835	1.67193	1.93495	3.13038	2.0899	1.89744	1.89287	0.855446	0.941162	1.76332	1.9375	1.47725	1.29697
ENSG00000082397.17|EPB41L3|chr18:5392380-5628991	0	0	0	0	0	0	0	0.0219452	0	0.0346812	0.05743	0	0.00926934	0
ENSG00000082438.16|COBLL1|chr2:164680185-165204067	0	0	0	0	0	0	0	0	0	0	0	0.0759641	0.0190579	0
ENSG00000082458.12|DLG3|chrX:70444834-70505490	0.789279	0.627857	0.469651	0.865179	1.04396	0.359802	0.680264	0.440895	0.212387	0.51384	0.409056	0.591733	0.267094	0.614127
ENSG00000082512.15|TRAF5|chr1:211326614-211374946	14.4244	14.2979	15.0782	15.6427	8.05904	10.7658	17.181	14.3445	13.9359	15.8367	9.4551	9.4787	17.3051	17.4421
ENSG00000082515.18|MRPL22|chr5:154941072-154969411	155.383	166.37	133.823	135.015	137.77	129.317	132.051	128.825	133.007	128.829	160.097	136.921	153.671	156.663
ENSG00000082516.9|GEMIN5|chr5:154887410-154938211	13.8388	12.9949	5.96884	7.46618	6.00728	6.26368	5.66832	5.66864	8.84418	9.42309	8.56211	8.63315	11.6677	10.1852
ENSG00000082641.16|NFE2L1|chr17:48048358-48061545	5.6064	5.13024	5.10018	4.03526	9.24594	10.4753	9.87823	11.5887	5.4683	4.88049	5.75464	4.08638	8.25762	8.10989
ENSG00000082684.15|SEMA5B|chr3:122909081-123027878	0	0	0	0	0	0	0	0	0.0255142	0	0	0	0	0
ENSG00000082701.15|GSK3B|chr3:119821322-120094417	7.68286	7.20637	8.14789	6.93998	9.11971	13.6612	14.9026	9.13966	11.2024	10.0291	8.71766	6.70603	9.79306	11.0661
ENSG00000082781.12|ITGB5|chr3:124761947-124887365	0.142155	0.409235	0.159784	0.252135	0.188803	0.948703	0.436095	0.62608	0.251454	0.557272	0.350243	0.560026	0.256101	0.582045
ENSG00000082805.20|ERC1|chr12:991207-1495933	4.04689	3.963	3.52972	3.42736	3.09271	3.24022	2.64076	2.09991	3.70883	4.53873	2.39198	2.68944	2.61822	2.23268
ENSG00000082898.16|XPO1|chr2:61471187-61538283	14.8939	12.7737	10.4974	10.3955	16.2632	12.7505	11.9172	13.3145	21.8276	19.4068	14.2995	13.8117	19.8712	20.9003
ENSG00000082996.19|RNF13|chr3:149812707-149962139	7.59522	8.46589	11.3888	10.7785	13.1017	10.8068	17.523	13.0285	7.55733	8.85332	8.80749	8.78691	7.34028	7.26202
ENSG00000083067.22|TRPM3|chr9:70529062-71446835	0.0449487	0	0.124268	0	0.0893557	0.227754	0.479802	0.296633	0	0.594667	0	0.289562	0.343584	0.450902
ENSG00000083093.9|PALB2|chr16:23603167-23641310	7.02764	5.9318	3.50696	4.09873	4.83345	4.57262	3.75064	3.27559	5.41272	4.81737	5.78641	5.63322	5.28771	4.92302
ENSG00000083097.14|DOP1A|chr6:83067665-83198935	0.825724	0.733537	1.88864	1.40148	1.7778	1.72264	1.53639	1.59502	1.28029	1.10646	0.646539	0.770049	1.27323	1.12377
ENSG00000083099.11|LYRM2|chr6:89433151-89638749	26.2883	26.0636	30.8133	29.1281	53.0219	54.8445	48.3986	50.4387	20.8509	20.7797	31.468	31.6859	29.3333	29.4232
ENSG00000083123.15|BCKDHB|chr6:80106646-80346270	15.7923	14.369	23.9488	25.5755	13.3825	15.0656	13.4264	12.6078	12.0615	12.9159	19.4789	15.7701	15.5002	11.1604
ENSG00000083168.11|KAT6A|chr8:41929478-42051994	2.99426	2.32018	2.23525	2.92556	2.72873	3.02654	3.51549	2.7545	2.2008	2.75612	2.76158	2.52823	2.37981	2.13895
ENSG00000083223.18|TUT7|chr9:86287732-86354454	8.08649	6.84611	8.38337	7.27203	11.369	6.35402	6.45863	9.05582	5.55363	7.93684	7.73914	6.9415	7.75456	7.82295
ENSG00000083290.20|ULK2|chr17:19770829-19867936	0	0.0440701	0	0.0863497	0	0	0.0180945	0.0334773	0	0.102897	0	0	0.00942788	0.0408656
ENSG00000083312.17|TNPO1|chr5:72794404-72916733	33.4506	33.8994	26.1892	25.1845	37.1896	34.4842	40.0923	33.9646	34.1164	40.9469	22.4786	21.234	30.6986	33.8556
ENSG00000083444.17|PLOD1|chr1:11934716-11975537	66.8349	69.1901	62.0408	77.4098	192.791	198.422	175.678	198.087	53.2838	62.1894	35.11	36.2313	50.7839	51.5211
ENSG00000083454.22|P2RX5|chr17:3662894-3696216	9.82485	17.3052	12.9912	14.5416	6.19333	4.45115	8.05868	7.69767	28.7112	32.1505	19.6851	17.5888	23.6276	23.9361
ENSG00000083457.12|ITGAE|chr17:3714627-3801188	3.71031	3.31862	4.97346	5.35954	3.79083	4.09458	4.21577	3.78771	5.2394	4.36878	6.06275	6.41661	6.19715	6.64149
ENSG00000083520.15|DIS3|chr13:72727748-72782096	21.9166	19.383	20.884	19.3512	23.4808	22.9636	24.2791	23.2137	19.1939	21.579	24.197	20.0207	25.4746	23.0744
ENSG00000083535.16|PIBF1|chr13:72782132-73016461	6.96856	7.08584	10.2539	8.55841	10.2361	8.56219	8.69214	8.41319	8.88713	9.98658	8.91309	8.45815	9.32975	8.9083
ENSG00000083544.14|TDRD3|chr13:60396456-60573878	3.01512	3.97213	2.3209	2.83558	4.75716	6.02453	3.43856	3.64724	4.9485	6.7731	3.67227	4.11905	5.22222	5.74133
ENSG00000083635.8|NUFIP1|chr13:44939248-45083125	10.069	9.57832	6.16796	5.80368	6.11429	7.26657	4.69441	4.29106	9.46957	8.2331	11.0651	10.0865	11.4446	10.1631
ENSG00000083642.19|PDS5B|chr13:32586451-32778019	3.70245	3.53834	4.88114	3.99829	7.67084	5.36475	5.06131	5.46831	4.84179	6.21537	4.6467	3.61666	6.03171	6.03298
ENSG00000083720.13|OXCT1|chr5:41730064-41880210	14.9526	13.8028	12.0517	18.6813	8.30117	6.42327	10.4482	10.1648	11.3258	11.4012	17.643	19.2103	12.0045	12.1755
ENSG00000083750.12|RRAGB|chrX:55717738-55758774	6.8803	5.79113	8.25802	7.01398	6.66901	7.54551	5.28307	5.73496	3.73263	5.61718	4.50417	3.33229	4.05049	3.42262
ENSG00000083799.17|CYLD|chr16:50693587-50803338	1.42962	1.36923	0.819565	1.04872	1.64448	2.62723	1.54385	1.82348	0.813734	0.782838	1.29888	1.17494	0.78123	0.725732
ENSG00000083807.10|SLC27A5|chr19:58498332-58511992	105.005	84.5736	81.8117	82.1792	27.1097	26.4357	22.1131	31.6668	46.6312	55.2017	66.3301	68.6853	55.5648	55.6932
ENSG00000083812.12|ZNF324|chr19:58467044-58481230	3.45445	4.67674	5.4926	3.08065	3.42253	2.11921	5.35325	3.50145	4.72591	8.29648	5.91234	4.34324	6.51003	6.0058
ENSG00000083814.13|ZNF671|chr19:57681976-57758148	1.63935	2.06877	2.78204	2.77942	2.31174	2.31723	1.2925	2.10341	2.94381	1.74315	1.17782	1.77708	3.46553	2.284
ENSG00000083817.9|ZNF416|chr19:57571565-57578911	1.77334	1.76982	0.366763	0.828066	0.266402	0.177653	0.566642	0.453718	0.371226	0.880198	0.93251	0.901308	0.457942	0.671542
ENSG00000083828.16|ZNF586|chr19:57769654-57916592	11.4177	11.5713	7.90807	8.66885	6.08548	8.91424	5.51617	5.14395	6.75798	8.24199	10.5821	8.62555	9.53996	7.88617
ENSG00000083838.15|ZNF446|chr19:58467044-58481230	3.13937	5.02989	4.25723	4.53369	6.54499	4.64913	4.73034	3.76097	3.10053	4.2231	4.37095	3.40993	2.727	2.3885
ENSG00000083844.10|ZNF264|chr19:57191499-57222846	0	0	0	0	0.0753813	0	0	0	0	0	0	0	0	0
ENSG00000083845.9|RPS5|chr19:58386399-58394806	2955.29	2949.17	2391.23	2384.05	1847.46	1950.89	1492.74	1644.46	2013.32	2220.24	2837.15	3283.11	2222.71	2151.39
ENSG00000083857.14|FAT1|chr4:186587793-186723856	0	0	0	0	0	0	0.00466453	0.00288143	0	0	0.00957268	0.0388038	0	0.00263527
ENSG00000083896.12|YTHDC1|chr4:68310386-68350089	2.37157	2.80856	3.31889	2.74527	3.0987	2.6583	3.06515	3.27871	2.73992	2.72004	2.54876	2.59887	3.1995	3.02869
ENSG00000083937.9|CHMP2B|chr3:87227270-87255556	18.5249	21.0472	25.2109	24.0761	15.9521	18.3137	18.9999	17.6901	18.3522	18.7955	17.1515	19.1609	17.8127	18.4808
ENSG00000084070.12|SMAP2|chr1:40393344-40423324	13.5675	12.4092	14.0851	14.8161	22.776	23.6357	29.9123	34.3753	12.3039	14.8542	17.5139	21.8929	14.8069	15.3901
ENSG00000084072.16|PPIE|chr1:39738881-39788865	227.788	219.102	177.32	187.495	184.169	178.033	165.532	169.049	228.025	215.692	186.707	216.97	229.077	222.724
ENSG00000084073.9|ZMPSTE24|chr1:40258235-40294180	34.2808	33.646	25.4108	27.5951	36.9776	30.0011	41.651	36.9498	23.3749	24.2078	21.8001	19.2614	23.3458	23.6391
ENSG00000084090.13|STARD7|chr2:96184858-96242594	76.2977	97.4379	59.32	39.4244	35.3487	48.7226	55.2426	30.4837	91.8452	85.4238	82.9988	79.0671	76.4446	70.8439
ENSG00000084092.7|NOA1|chr4:56907875-56977606	40.9267	43.8071	34.8672	42.5637	21.4153	24.6801	20.9804	23.5303	26.8489	31.4745	36.1109	42.1262	26.108	26.0431
ENSG00000084093.17|REST|chr4:56907875-56977606	24.8703	29.5122	14.5587	10.1082	19.8649	26.1818	26.4074	14.0557	34.4429	30.2161	37.7385	38.3049	25.3109	22.9808
ENSG00000084110.11|HAL|chr12:95972661-95996365	0	0	0.0654245	0	0	0	0	0	0	0.07064	0	0	0	0.0154014
ENSG00000084112.15|SSH1|chr12:108778143-108857590	2.46628	1.7257	2.4854	2.19956	2.96458	3.73181	2.9839	3.39459	1.51861	1.67148	0.863615	2.18247	1.52092	0.832029
ENSG00000084207.16|GSTP1|chr11:67583594-67586656	3746.36	3222.1	2740.13	2540.68	1354.37	1308.26	942.846	1096.52	2255.08	1932.96	2000.11	2285.41	1910.41	1668.48
ENSG00000084234.17|APLP2|chr11:130068146-130144811	112.572	107.717	108.318	127.629	240.349	242.04	221.02	233.506	115.267	127.721	81.2009	82.2216	131.39	138.867
ENSG00000084444.14|FAM234B|chr12:13044380-13083449	5.30584	4.60462	5.92723	5.20153	6.81479	6.26926	6.01223	7.68542	6.13494	5.635	4.49759	3.56435	4.18105	4.11957
ENSG00000084453.16|SLCO1A2|chr12:21264599-21395437	0.653928	0.318551	2.25372	1.51486	2.46912	1.89914	2.2768	2.22239	1.78868	1.36039	0.450312	0.605006	1.31198	1.6044
ENSG00000084463.8|WBP11|chr12:14784581-14803478	20.9014	19.9903	16.3562	16.4042	14.1342	12.9273	13.4356	15.1091	17.4223	15.2265	13.123	12.6534	17.4378	16.3616
ENSG00000084623.11|EIF3I|chr1:32222369-32231604	684.583	670.38	519.695	543.176	404.582	381.187	357.438	364.735	451.904	448.522	506.939	552.521	490.205	514.677
ENSG00000084628.10|NKAIN1|chr1:31179744-31239887	0.127881	0	0.0234968	0.273163	0	0	0.0979933	0.135868	0	0	0.012594	0	0	0
ENSG00000084636.18|COL16A1|chr1:31617699-31704319	0	0	0	0	0.00809642	0	0	0	0	0	0	0	0	0
ENSG00000084652.16|TXLNA|chr1:32179674-32198285	37.1914	31.9041	37.9077	35.0145	25.9344	25.0819	31.0561	32.3267	35.4946	37.8938	38.0738	34.3798	54.6036	51.256
ENSG00000084676.15|NCOA1|chr2:24491931-24770702	2.3832	2.09115	3.16397	1.90503	3.76585	3.91976	4.75563	2.80487	2.49913	3.52589	2.55635	2.04595	2.25624	2.6631
ENSG00000084693.16|AGBL5|chr2:27051667-27071654	38.0511	41.0574	37.2464	43.1848	54.4802	46.2841	43.5586	47.3246	22.197	23.105	28.521	27.4864	25.1993	21.9866
ENSG00000084710.14|EFR3B|chr2:25042075-25159135	0	0	0	0	0	0	0.00928632	0.0401316	0	0	0.00953308	0	0	0
ENSG00000084731.15|KIF3C|chr2:25926597-25982749	2.78556	2.8882	3.14483	3.21332	2.43489	3.09055	2.41383	2.3037	0.857378	0.208625	0.299327	0.265508	0.444263	0.322124
ENSG00000084733.11|RAB10|chr2:26034083-26137454	51.9406	54.0084	41.133	47.9694	48.7434	39.9827	41.3302	43.4341	57.8294	56.3882	50.9426	55.5869	65.7434	61.6752
ENSG00000084734.9|GCKR|chr2:27496838-27523684	0.0742413	0	0	0.14148	0	0	0	0	0	0	0	0	0	0
ENSG00000084754.12|HADHA|chr2:26190634-26244632	146.736	155.343	157.739	167.61	159.72	159.437	157.168	161.537	169.026	164.676	133.385	143.313	153.895	169.549
ENSG00000084764.11|MAPRE3|chr2:26848131-27027196	16.1768	15.3694	26.0616	28.294	14.6898	13.7387	13.4224	13.598	12.2207	12.0752	15.5955	19.1176	15.3233	16.3531
ENSG00000084774.14|CAD|chr2:27217368-27243943	16.9143	15.4323	13.1193	12.6311	7.50562	6.56318	9.08299	10.791	18.7863	29.5091	17.1256	17.8962	34.6973	31.1684
ENSG00000085063.16|CD59|chr11:33698260-33736491	136.454	152.183	184.202	208.875	539.252	532.062	514.496	466.575	176.117	202.162	173.629	166.693	230.66	271.483
ENSG00000085117.12|CD82|chr11:44565600-44620358	5.27818	4.84622	4.59467	4.97606	29.3269	34.5606	24.7157	24.2419	1.46092	1.10866	3.11998	5.62404	0.944255	1.64925
ENSG00000085185.15|BCORL1|chrX:129982609-130058083	4.0767	3.93458	2.9899	4.02448	2.66155	3.2059	2.91832	2.24146	4.50758	4.91527	2.51679	3.26329	3.27715	3.88144
ENSG00000085224.22|ATRX|chrX:77504877-77786216	5.09928	4.95694	8.73061	8.15555	10.6952	9.45555	13.273	12.1925	7.83519	8.46157	6.73287	5.61679	8.01716	8.88023
ENSG00000085231.14|AK6|chr5:69350983-69414801	36.1392	41.487	28.6752	30.863	22.9119	22.6854	21.0275	21.6924	40.1517	46.8537	39.5654	41.6523	54.6314	62.1604
ENSG00000085274.15|MYNN|chr3:169772830-169789716	5.50763	8.06612	6.89681	8.512	7.69231	6.13617	7.59987	9.69338	8.29721	8.83296	7.01408	8.97196	9.73264	9.96655
ENSG00000085276.18|MECOM|chr3:169083498-169663775	1.90711	3.10992	2.39459	3.24636	3.41491	3.74353	4.76593	4.39168	2.21373	3.58816	3.37821	2.48861	4.58615	4.4298
ENSG00000085365.18|SCAMP1|chr5:78360610-78480739	14.4266	15.7857	20.2204	23.2376	19.8785	19.9357	21.5001	19.4019	21.7014	20.1686	16.3345	17.4272	15.6184	17.3378
ENSG00000085377.14|PREP|chr6:105273219-105481302	23.6989	24.8396	18.7213	20.6165	12.0699	11.1934	12.5525	10.3718	21.8543	18.0629	12.3254	16.3529	14.9848	13.7568
ENSG00000085382.12|HACE1|chr6:104728093-104859919	3.39962	3.01655	4.78934	3.93334	4.38097	4.53903	4.1395	5.61535	4.31122	4.09307	2.99236	2.56358	2.20397	1.49647
ENSG00000085415.16|SEH1L|chr18:12947994-12991173	24.4363	21.4033	19.0296	21.5643	14.4179	13.2137	14.1704	12.9289	26.4279	26.8237	26.8013	27.5433	23.9681	28.5529
ENSG00000085433.15|WDR47|chr1:108970213-109042113	1.29382	1.27598	1.46656	1.95015	1.37509	2.05976	3.14135	2.23565	1.56129	0.664543	1.64816	1.71589	1.01746	0.834304
ENSG00000085449.15|WDFY1|chr2:223751685-223945335	13.0315	12.6352	13.7552	15.0341	12.6918	14.0915	13.9415	18.7069	11.0373	10.5115	8.75169	10.2225	9.75461	9.42759
ENSG00000085465.12|OVGP1|chr1:111414313-111427777	1.08527	0.901754	0.853983	0.465174	0.588933	0.249968	0.437304	0.757793	0.424223	0.251747	1.0666	0.447854	0.878504	0.731095
ENSG00000085491.17|SLC25A24|chr1:108134042-108202743	2.02597	1.82274	2.29439	1.87255	1.87125	2.23679	2.3297	2.53601	1.2214	1.14506	2.42693	1.76438	1.50286	1.47455
ENSG00000085511.20|MAP3K4|chr6:160990317-161117385	11.9707	11.9444	9.64737	10.0308	10.4757	10.7829	11.4787	10.3403	9.13582	8.47312	12.635	12.7041	11.3546	10.144
ENSG00000085514.16|PILRA|chr7:100373457-100400096	0.519967	0.272908	0.798627	0.380228	1.32809	0.382905	0.441447	0.644856	0.478501	0.461448	0.549266	0.364121	0.878595	0.71174
ENSG00000085552.17|IGSF9|chr1:159927038-159945613	0	0	0	0	0	0	0	0	0	0	0.097162	0	0	0.0304867
ENSG00000085563.14|ABCB1|chr7:87503632-87832296	0.011616	0.00757054	0	0	0	0	0.062215	0	0	0	0.0559202	0.0323093	0	0.384653
ENSG00000085644.13|ZNF213|chr16:3134922-3142805	4.4974	4.29132	3.58215	3.27908	3.00207	2.60691	3.41586	4.94392	2.81174	2.87188	2.34798	5.96078	2.29451	3.79757
ENSG00000085662.14|AKR1B1|chr7:134442355-134459100	0.0825702	0.655851	0	0	0	0	0.334287	0.718227	0.454732	0.2028	0.0574626	0.192116	0	0.282624
ENSG00000085719.13|CPNE3|chr8:86514434-86561498	9.58228	10.1201	11.7171	11.9494	11.2331	10.8953	10.6478	11.034	3.42343	3.09992	7.9667	7.67952	4.95533	5.64958
ENSG00000085721.12|RRN3|chr16:14974590-15154564	3.27296	3.48842	3.2729	2.15094	4.73967	3.32623	4.62709	4.40437	1.73286	1.68759	4.00825	2.75745	3.59127	3.30226
ENSG00000085733.16|CTTN|chr11:70270699-70436584	43.5922	34.2534	41.3819	39.0575	63.0383	60.737	51.5897	66.3463	40.9485	44.1166	29.3299	24.4257	46.9569	46.8185
ENSG00000085741.13|WNT11|chr11:76186324-76206502	12.6338	7.60946	9.96262	8.78775	22.6975	21.6431	7.26093	13.7526	5.04062	5.9861	3.08019	4.60639	5.0332	3.97218
ENSG00000085760.14|MTIF2|chr2:55236594-55269248	24.7644	25.1413	13.4141	12.5368	18.9428	19.2266	12.7261	15.6159	18.8511	19.9667	30.4291	32.0055	23.7661	22.974
ENSG00000085788.13|DDHD2|chr8:38223956-38262833	12.3726	11.0388	18.3922	18.2806	7.86825	6.49802	9.51171	10.3062	11.8455	10.0341	8.94088	8.71621	8.71211	7.18286
ENSG00000085831.15|TTC39A|chr1:51287257-51345116	0.157144	0.39427	0.1609	0.463748	0.672709	1.47029	0.838455	0.801565	0.603572	0.77869	0.35491	0.442201	0.616994	0.886721
ENSG00000085832.17|EPS15|chr1:51354262-51561629	15.7587	16.0445	18.2617	18.7732	21.3953	21.6176	24.5613	23.9525	21.1414	21.4349	18.1136	17.7356	19.5613	22.6881
ENSG00000085840.13|ORC1|chr1:52372828-52404423	26.6961	32.1761	13.7798	14.2042	9.60164	8.83718	7.21435	8.28087	24.798	30.0517	33.7094	36.1525	37.417	39.6964
ENSG00000085871.9|MGST2|chr4:139665767-140154184	88.8625	108.921	91.951	87.2171	186.67	188.922	240.087	188.455	63.0898	73.5754	103.688	91.4134	86.6983	84.651
ENSG00000085872.15|CHERP|chr19:16479056-16660157	37.172	32.4024	28.7395	32.8021	25.2884	24.9847	22.4824	23.921	41.55	40.3803	31.9233	32.4267	45.8747	40.7018
ENSG00000085978.22|ATG16L1|chr2:233251570-233295674	3.18137	2.86773	2.35612	2.55786	3.57708	2.47915	2.51511	2.57469	3.90316	3.1097	4.02306	4.08547	4.54451	4.58454
ENSG00000085982.13|USP40|chr2:233475519-233566782	4.69136	4.48055	4.68303	5.97949	7.57221	6.96046	7.85096	7.30236	1.74787	3.95111	2.02499	0.981622	0.956135	0.929585
ENSG00000085998.14|POMGNT1|chr1:46188681-46221256	15.3338	17.8554	19.3906	14.0173	21.744	29.8574	31.3507	22.4327	16.0391	14.5913	19.7154	16.8626	15.6509	13.8896
ENSG00000085999.12|RAD54L|chr1:46247694-46303608	33.8321	35.6354	12.0515	9.54666	6.11234	5.26686	6.3039	6.70349	22.9998	25.4733	46.0297	48.1089	43.1107	36.0623
ENSG00000086015.21|MAST2|chr1:45803611-46036122	6.58955	10.1096	7.38534	6.87178	3.20194	2.78194	5.02925	4.38283	11.9854	8.4039	13.3669	12.5268	8.99443	7.52865
ENSG00000086061.16|DNAJA1|chr9:33025272-33039907	178.346	183.776	91.783	92.883	180.461	172.373	143.851	141.528	211	197.657	165.548	153.752	263.895	256.109
ENSG00000086062.12|B4GALT1|chr9:33104081-33179983	21.5439	19.2517	13.2281	13.0747	20.3276	20.0081	16.4376	20.0602	13.3439	13.9112	15.7144	14.2062	13.6637	13.3953
ENSG00000086065.14|CHMP5|chr9:33264878-33282070	31.5302	32.815	36.3356	37.1409	47.0698	48.3841	49.4388	45.1731	30.3106	32.6132	34.6647	36.5784	33.6209	36.6206
ENSG00000086102.19|NFX1|chr9:33290515-33371157	15.671	15.6437	13.6571	12.347	11.6072	8.95964	12.1994	12.0569	12.7422	14.8462	11.8053	10.5499	13.4792	13.099
ENSG00000086159.13|AQP6|chr12:49967238-50025494	0.0481887	9e-208	0.503582	0.103273	0	0.205069	0.240374	0.343322	0	0	1e-231	0	0.108925	2.81e-293
ENSG00000086189.10|DIMT1|chr5:62387253-62403905	32.0394	33.4198	30.055	36.5329	26.7065	25.1093	17.8766	16.5409	28.8449	24.5505	34.6208	30.7801	22.3963	21.6499
ENSG00000086200.16|IPO11|chr5:62412766-62628582	13.9186	14.3172	15.053	14.0072	11.1687	9.64461	10.5864	11.5831	16.0856	15.4803	18.2378	16.9331	22.6938	21.8179
ENSG00000086232.13|EIF2AK1|chr7:6009254-6059175	70.9114	82.7869	70.1948	43.0157	57.2065	99.7372	91.47	51.3589	69.6397	63.1931	78.2557	70.4812	63.4968	61.794
ENSG00000086300.15|SNX10|chr7:26291894-26376701	4.51247	5.6752	3.35921	3.88402	4.8798	4.87732	2.72709	2.74193	5.10141	6.38542	11.5291	9.8505	8.68433	9.01829
ENSG00000086475.15|SEPHS1|chr10:13317427-13348298	11.3115	12.7421	9.21175	8.02915	8.8542	9.99211	9.73283	10.2652	10.5683	12.4286	6.05554	4.8756	4.4999	6.25854
ENSG00000086504.16|MRPL28|chr16:366968-381978	293.28	287.508	265.003	284.511	284.727	267.909	240.36	227.301	256.348	265.273	201.022	205.003	292.619	251.367
ENSG00000086506.3|HBQ1|chr16:180458-181179	172.101	161.656	134.043	139.706	57.9762	53.8325	52.2254	61.4109	192.353	176.981	95.2137	95.1401	155.762	117.595
ENSG00000086544.3|ITPKC|chr19:40717111-40750492	0.911749	0.924014	1.57627	1.34123	1.88792	1.11784	1.69578	1.46749	1.35828	1.08952	1.20164	2.20145	1.38325	0.58272
ENSG00000086548.9|CEACAM6|chr19:41708584-41786893	0	0	0	0	0	0	0	0.017104	0	0	0	0	0	0
ENSG00000086570.12|FAT2|chr5:151504093-151568944	0.0155057	0.0387695	0.0202388	0.0487915	0.0280301	0.0473537	0.0107433	0.0263659	0.0120189	0.0611399	0.0221236	0.00328629	0.0398479	0.0138261
ENSG00000086589.12|RBM22|chr5:150690791-150701062	30.3274	31.5877	36.9075	36.7659	49.2317	45.7575	54.9717	51.3284	38.3477	43.6343	31.8226	33.0277	43.3789	37.8469
ENSG00000086598.11|TMED2|chr12:123575890-123598582	60.032	65.9575	83.9935	87.3685	108.322	95.0629	98.6437	99.97	62.6162	59.1762	67.6314	61.4981	59.0843	62.2424
ENSG00000086619.13|ERO1B|chr1:236215554-236281985	0	0.0374975	0.0813	0.00816281	0.106173	0.148632	0.146333	0.152042	0.15161	0.0238792	0.0949365	0.0533333	0.00802429	0.0521884
ENSG00000086666.19|ZFAND6|chr15:80059567-80138393	63.0382	68.9357	73.8349	82.8349	90.3609	83.133	101.949	87.8569	82.7004	90.8467	73.111	75.9655	74.4244	75.76
ENSG00000086696.11|HSD17B2|chr16:82035252-82139631	0.038988	0	0	0	1.01e-08	0.126747	0.0558561	0.0645806	0	0	0	0	0	0
ENSG00000086712.13|TXLNG|chrX:16786431-16870414	6.90424	7.40728	6.6414	5.75972	4.39899	3.44066	4.1002	5.36465	6.11065	6.27361	7.91249	6.13067	6.88938	6.99125
ENSG00000086730.17|LAT2|chr7:74209395-74229834	0.0675959	0.052892	0.113215	0.0366307	0.0493853	0	0.0590704	0.0242184	0.0858832	0.122559	0.202758	0.190433	0.234652	0.296173
ENSG00000086758.16|HUWE1|chrX:53532095-53686719	9.52764	8.5242	9.16887	10.2246	9.58512	9.25521	8.38654	10.4115	7.66402	9.79671	8.76548	6.54042	9.58725	8.98127
ENSG00000086827.9|ZW10|chr11:113733186-113773692	8.44171	9.41355	6.85216	8.14375	7.89327	7.19323	7.96734	7.46782	11.6041	10.75	10.7175	8.6258	8.65738	6.71388
ENSG00000086848.15|ALG9|chr11:111782194-111885975	6.76311	7.7012	1.10383	1.95625	6.40373	4.51275	2.29066	2.31608	3.0052	5.7263	3.98682	4.60584	6.12389	6.95104
ENSG00000086967.10|MYBPC2|chr19:50432891-50466321	0.029381	0	0.0660854	0.0313169	0.0246675	0.0474719	0.0688824	0.157754	0.010756	0.0101767	0	0	0.0205109	0.0222223
ENSG00000086991.13|NOX4|chr11:89324352-89498187	0	0	0.0581008	0	0	0	0	0	0	0	0	0	0	0
ENSG00000087008.16|ACOX3|chr4:8366281-8476555	10.1046	9.53525	11.3404	12.255	9.86688	11.5088	10.8734	9.12142	8.04861	9.55009	8.77832	9.81979	10.0796	11.5282
ENSG00000087053.18|MTMR2|chr11:95832881-95924295	13.5759	12.9672	12.098	13.9962	13.9753	17.6752	14.5849	16.3963	18.5476	18.4856	12.0616	9.42715	14.4553	14.995
ENSG00000087074.8|PPP1R15A|chr19:48872420-48876058	206.951	196.375	213.822	224.517	246.847	241.137	179.924	195.684	249.211	266.541	182.966	193.701	219.391	207.143
ENSG00000087076.9|HSD17B14|chr19:48813017-48836510	0.353171	0.220521	0.249916	0.543898	2.12399	3.1234	1.73258	1.83564	0	0.291646	0.462965	0.308383	0.742079	0.0449412
ENSG00000087077.14|TRIP6|chr7:100867386-100873454	55.3279	53.72	51.3016	54.3635	36.8752	32.3769	30.6396	31.765	47.435	37.9392	42.0432	43.4365	41.8221	37.3995
ENSG00000087085.15|ACHE|chr7:100889993-100896129	0.454587	1.08561	1.26652	1.49098	43.8956	41.1758	18.643	18.7349	0.105125	0.358785	0.587739	1.09268	0.577785	0.60202
ENSG00000087086.15|FTL|chr19:48965308-48966879	5190.62	5303.9	4325.45	4404.54	3750.13	3682.61	3091.58	3080	6670.29	6976.86	6265.94	6089.54	8722.59	8378.29
ENSG00000087087.20|SRRT|chr7:100875102-100888664	64.0724	64.9361	54.4218	49.2059	48.3027	43.3257	42.3433	41.5002	73.627	73.2506	58.3896	60.2806	72.931	73.5622
ENSG00000087088.20|BAX|chr19:48954874-48961798	49.7476	61.451	38.7616	36.691	41.198	40.378	40.0605	29.6836	96.3088	75.8732	62.0472	64.9564	79.7331	78.9224
ENSG00000087095.13|NLK|chr17:28042676-28196381	1.8693	1.37071	1.6968	1.71002	1.4052	1.57037	0.987739	1.46636	2.48806	2.07445	2.30282	1.72402	1.36748	1.27063
ENSG00000087111.21|PIGS|chr17:28553386-28571536	82.6302	82.8738	98.5333	97.1455	210.352	218.243	201.507	190.151	51.8072	49.4961	85.7324	87.385	80.2915	87.1712
ENSG00000087152.15|ATXN7L3|chr17:44186969-44198379	2.91515	2.75396	2.68102	3.64954	4.25798	2.93466	4.39681	3.98433	2.05526	1.76332	2.64388	2.67121	1.81495	2.36462
ENSG00000087157.19|PGS1|chr17:78378648-78577394	31.1372	28.5625	23.9356	25.9317	29.1241	31.6529	30.8722	26.7363	25.2332	26.3418	19.367	25.8518	30.4222	25.6267
ENSG00000087191.13|PSMC5|chr17:63819432-63832026	154.912	170.689	172.415	201.547	129.117	129.958	164.597	150.3	106.852	106.523	168.171	162.712	170.679	161.635
ENSG00000087206.17|UIMC1|chr5:176905004-177006779	16.568	21.0695	17.5913	19.0503	14.7651	11.8377	12.5983	11.0517	19.0283	22.5252	16.1499	13.3964	21.0965	22.968
ENSG00000087237.12|CETP|chr16:56961922-56983845	0.293404	0.21477	0.536548	0.623141	0.397226	0.423171	0.0974293	0.299674	0.901698	0.733826	0.406925	0.23534	0.457841	0.219732
ENSG00000087245.13|MMP2|chr16:55389699-55506691	0	0	0	0.118704	0.116636	0.893954	0.298311	0.0180166	0	0	0.0190713	0	0.0970234	0
ENSG00000087253.13|LPCAT2|chr16:55509071-55586666	3.0646	3.86899	3.32786	3.30308	3.22167	3.45404	3.78378	3.70982	3.07912	2.51304	4.3801	4.91286	3.27555	3.58127
ENSG00000087258.15|GNAO1|chr16:56191488-56357444	0.400786	0.10616	0.986901	1.31005	0.3226	0.692561	0.427539	0.322199	0.0583288	0.438111	0.0622339	0.0444916	0.18378	0.0602688
ENSG00000087263.16|OGFOD1|chr16:56451489-56479100	29.0005	34.5186	29.3953	31.3977	24.1179	18.8906	20.7399	21.096	27.7869	29.0998	27.3001	27.352	28.3389	27.0085
ENSG00000087266.16|SH3BP2|chr4:2793084-2841098	7.36524	8.62977	6.46189	7.07725	5.5239	3.90128	6.58341	6.65844	12.355	9.68493	7.85142	11.1305	10.5421	10.1585
ENSG00000087269.16|NOP14|chr4:2934898-2963406	23.2675	22.8396	10.9417	9.25313	9.8478	13.6595	9.14899	7.97398	13.8444	18.2687	24.4209	24.2693	20.2133	21.7737
ENSG00000087274.17|ADD1|chr4:2843856-2930076	35.2828	32.1306	36.2013	37.2439	40.79	44.6397	47.8342	46.4399	30.9957	29.11	29.9621	35.4998	30.833	29.9998
ENSG00000087299.12|L2HGDH|chr14:50237562-50312229	7.0032	6.32003	6.34855	6.39649	4.80719	5.99598	5.74888	6.08331	5.00129	5.18946	7.2124	7.04889	4.43479	5.93942
ENSG00000087301.9|TXNDC16|chr14:52430595-52552505	0.991904	0.992179	1.85931	0.899947	5.20456	3.92532	3.62801	3.84774	2.04291	1.436	1.3004	1.41118	2.43687	2.05738
ENSG00000087302.9|RTRAF|chr14:51989545-52069228	86.4085	93.6057	81.7961	86.7807	70.6936	62.1321	58.3326	61.1732	69.1337	65.2847	90.6662	89.0617	75.0506	86.1058
ENSG00000087303.18|NID2|chr14:51989545-52069228	0	0.0181616	8.54e-15	1.56e-13	2.6e-15	0	0.0277372	4.61e-15	1.85e-11	0.0095598	5.91e-14	4.69e-11	1.97e-14	0.0213139
ENSG00000087338.5|GMCL1|chr2:69829659-69881384	4.14132	5.6239	8.23328	8.60263	7.2789	8.67183	11.107	11.2959	8.97394	8.98384	10.2525	13.8188	9.97429	9.87156
ENSG00000087365.15|SF3B2|chr11:66052330-66069619	130.292	120.973	105.862	109.096	107.615	100.304	93.7555	97.8146	134.914	121.839	124.96	117.657	131.777	128.508
ENSG00000087448.11|KLHL42|chr12:27779820-27803040	1.71351	1.36644	1.13128	1.17587	1.12229	0.968478	1.56062	1.47837	0.801413	0.548648	1.23303	1.18518	1.20964	1.08564
ENSG00000087460.24|GNAS|chr20:58818918-58911192	141.83	143.9	127.004	110.624	179.297	202.108	191.863	186.154	144.649	143.782	116.653	135.853	115.786	133.166
ENSG00000087470.17|DNM1L|chr12:32679199-32745650	28.3273	33.5444	28.5216	32.8736	28.2465	20.264	24.3898	22.651	34.2246	38.165	32.4317	31.8954	31.3095	32.6256
ENSG00000087495.17|PHACTR3|chr20:59577508-59847711	0	0	0.0161427	0.0358406	0	0	0.050528	0.0207309	0	0.0174536	0.0173299	0.0232791	0.070281	0.0380094
ENSG00000087502.18|ERGIC2|chr12:29337351-29381172	4.50157	4.87456	2.76269	3.3712	9.70366	8.17118	7.23533	6.48439	6.12038	6.31989	7.05315	6.61245	7.66063	7.85282
ENSG00000087510.7|TFAP2C|chr20:56629305-56639283	0	0	0	0	0	0	0	0	0	0	0	0	0	0.014132
ENSG00000087586.17|AURKA|chr20:56369388-56392337	36.2775	41.6272	14.0117	20.1686	26.7064	25.8871	27.2962	26.5011	39.0762	37.5488	42.9891	42.7011	48.1192	56.3101
ENSG00000087589.16|CASS4|chr20:56412111-56460387	12.034	10.8016	14.4466	14.2616	43.8096	42.7713	35.333	39.2248	18.4433	16.535	15.1083	13.431	18.722	16.7708
ENSG00000087842.11|PIR|chrX:15384798-15556529	0.403061	0.500414	0.860998	0.385055	1.79071	1.63987	2.30483	1.86273	0.655405	0.624137	1.17797	0.820569	1.14528	2.98075
ENSG00000087884.14|AAMDC|chr11:77821108-77994670	88.0944	96.691	89.289	117.081	112.463	107.824	117.479	121.781	69.322	77.5196	59.2917	64.8969	45.7738	48.4087
ENSG00000087903.13|RFX2|chr19:5978402-6125797	8.39633	6.23809	6.26165	6.89512	2.95347	2.53001	1.11364	1.51429	5.80846	12.9815	9.74429	9.98275	6.55713	6.71281
ENSG00000087995.15|METTL2A|chr17:62423866-62450822	14.0629	14.8618	13.0182	12.7035	10.1357	8.34318	8.65951	9.68102	11.0005	13.4107	11.1965	11.7002	13.7252	13.309
ENSG00000088002.11|SULT2B1|chr19:48552074-48599425	1.00298	0.635799	1.46545	0.818977	0.997563	0.908346	1.08941	0.252941	0	0.183816	0.151883	0.36538	0	0
ENSG00000088035.17|ALG6|chr1:63367589-63438562	3.17804	3.73453	5.59477	5.98484	4.185	3.90239	5.57503	6.26703	5.3904	3.82956	3.25573	4.01399	3.93734	3.97505
ENSG00000088038.19|CNOT3|chr19:54137761-54159882	9.72522	9.69891	9.91847	10.286	11.981	10.9917	12.5049	13.6894	10.289	9.80635	7.56343	8.27971	13.5076	13.6737
ENSG00000088053.11|GP6|chr19:55006192-55069529	0.0489904	0.0160735	0.138364	0.255726	10.1979	7.52964	6.47845	5.0369	1.06763	1.12939	0.231008	0.421274	1.98927	2.11738
ENSG00000088179.9|PTPN4|chr2:119759921-119984899	1.0167	0.814684	1.10082	0.837056	2.01412	1.53043	1.90978	1.94724	1.13244	1.38577	1.20859	0.997655	1.28459	1.10175
ENSG00000088205.13|DDX18|chr2:117814690-117832377	33.6695	32.6813	25.5456	26.4891	26.9146	20.6921	19.9267	19.5255	21.2879	23.4345	40.2251	33.7797	33.1943	33.0162
ENSG00000088247.17|KHSRP|chr19:6413347-6424794	9.67463	10.2398	8.13436	9.04289	6.99252	7.47898	6.1635	6.94904	10.6223	11.5083	7.85939	6.33052	11.3689	11.8666
ENSG00000088256.9|GNA11|chr19:3094361-3123999	3.07954	3.47596	3.61873	2.92728	3.53223	2.55046	2.67691	2.44969	3.78853	3.58517	2.72422	3.56701	4.25411	2.54769
ENSG00000088280.19|ASAP3|chr1:23428562-23484564	2.18259	2.1847	1.43937	1.705	2.85362	2.4492	1.3395	1.54133	0.163924	1.06166	2.49477	2.75138	1.61674	1.75097
ENSG00000088298.13|EDEM2|chr20:35115363-35147336	20.9893	20.9445	41.0647	34.3768	70.288	63.1495	104.061	90.8177	25.9084	22.3975	14.2922	16.5346	24.4602	24.9676
ENSG00000088305.18|DNMT3B|chr20:32762384-32809356	7.82024	6.51409	6.06078	5.27093	0.709603	1.47929	1.358	1.91855	9.33186	7.52964	4.80009	5.53156	7.85395	7.18927
ENSG00000088325.16|TPX2|chr20:31739270-31801805	48.837	54.4142	55.7283	55.9975	42.7276	40.1013	38.2247	44.3371	86.7344	90.4081	95.5158	86.4084	103.66	103.803
ENSG00000088340.16|FER1L4|chr20:35558736-35607562	0.057777	0	0.204682	0	0	0	0	0	0	0	0.0188321	0	0.0211745	0
ENSG00000088356.6|PDRG1|chr20:31847636-31952046	55.3615	57.4759	66.488	72.501	80.8433	68.8828	62.1984	68.2327	45.6408	46.2343	56.5857	62.7202	53.8723	55.6903
ENSG00000088367.22|EPB41L1|chr20:36091503-36232799	3.14169	2.81606	3.93242	3.51651	1.64359	1.68025	1.75093	2.24056	2.74756	2.51198	2.78066	2.72669	3.45891	1.79887
ENSG00000088386.17|SLC15A1|chr13:98683800-98752672	0	0	0	0	0.0143164	0	0.0228422	0.154867	0	0	0	0	0	0
ENSG00000088387.19|DOCK9|chr13:98793428-99086625	1.29495	1.67998	2.55416	2.86927	4.27735	6.21039	7.49124	7.23454	1.43191	2.05378	1.78201	1.80809	2.51663	2.58287
ENSG00000088448.14|ANKRD10|chr13:110878539-110915069	109.741	84.9353	105.108	97.5525	103.106	98.6433	89.0958	102.323	103.552	127.705	104.299	106.337	127.78	119.975
ENSG00000088451.11|TGDS|chr13:94574053-94596152	8.45921	9.30634	12.8351	13.0278	11.5953	13.9889	13.3544	14.732	11.3335	11.4906	13.1819	12.7142	11.3649	11.2865
ENSG00000088538.13|DOCK3|chr3:50674926-51384198	0.0171518	0.0780087	0.132041	0.0687188	0.0909457	0.0958589	0.210116	0.188724	0.200732	0.165628	0.0980307	0.116494	0.151171	0.155378
ENSG00000088543.15|C3orf18|chr3:50558024-50596168	2.70443	2.3628	7.80247	6.89902	5.39751	4.9638	5.09418	5.54895	1.05204	0.384738	1.6819	4.14185	0.966549	0.640706
ENSG00000088682.14|COQ9|chr16:57447478-57486493	58.2572	58.5733	67.4113	69.8003	49.0795	46.8954	50.7077	50.6228	51.5312	44.6808	51.9106	61.9996	40.2042	44.3515
ENSG00000088727.12|KIF9|chr3:47164496-47346816	36.0816	36.6546	18.1766	19.2098	15.7084	13.7005	10.6428	12.363	32.5616	24.9254	13.5277	12.7894	27.5511	31.4308
ENSG00000088756.12|ARHGAP28|chr18:6727052-6915716	0.00965719	0	0.0186818	0.041982	0.336917	0	0	0	0	0.0134748	0.0889959	0	0	0.0220975
ENSG00000088766.11|CRLS1|chr20:5950651-6040053	10.4384	22.1575	10.991	6.36653	5.64054	8.19568	11.2359	3.73646	18.6506	13.1785	27.2897	25.6534	9.28255	8.98119
ENSG00000088808.17|PPP1R13B|chr14:103733751-103847590	0.0846192	0.0275593	0.054337	0.00749892	0.133036	0.0478044	0.120313	0.0436673	0.030964	0.0219387	0	0.009803	0.0516111	0.0479595
ENSG00000088812.18|ATRN|chr20:3471017-3651118	7.43751	12.763	7.79728	4.34295	4.2916	9.33638	7.16402	4.38941	13.3272	8.93436	14.4311	16.0466	6.54102	6.53902
ENSG00000088826.18|SMOX|chr20:4148778-4187747	2.63346	4.62057	4.14867	9.82386	3.59633	4.54207	3.23245	1.46027	2.14831	1.47911	3.37923	4.64818	2.24788	1.5889
ENSG00000088827.12|SIGLEC1|chr20:3686969-3707128	0.0232581	0	0	0.104265	0	0	0.0155498	0	0.0283601	0	0	0	0	0
ENSG00000088832.17|FKBP1A|chr20:1309908-1393172	404.778	437.101	420.807	491.812	337.133	365.279	377.524	353.84	436.05	425.25	457.616	454.206	440.489	454.074
ENSG00000088833.17|NSFL1C|chr20:1442161-1467692	61.0544	65.1607	43.1293	50.2016	72.5344	72.6053	63.8958	63.9804	56.38	49.6017	51.7752	51.5764	54.6906	50.3255
ENSG00000088836.13|SLC4A11|chr20:3227416-3239217	5.32773	4.70411	4.65725	2.83851	1.26758	1.00353	2.63783	1.74785	1.40102	1.85546	1.29005	1.6064	0.850985	1.18937
ENSG00000088854.12|C20orf194|chr20:3249304-3407625	1.11448	1.02066	1.2699	1.12148	1.73385	1.03207	1.13536	1.42052	0.687785	0.680428	0.749343	0.899016	0.834071	0.939004
ENSG00000088876.11|ZNF343|chr20:2461633-2524522	4.12206	2.05141	3.32493	3.2418	4.28294	3.56262	2.85753	2.38554	4.71408	5.33484	4.17434	4.59372	5.45022	6.24413
ENSG00000088881.20|EBF4|chr20:2692877-2760107	0.0270642	0.124427	0.578158	0.627088	0.077108	0.0593423	0.0369064	0.106131	0	0	0.0632431	0.0512551	0	0.0416631
ENSG00000088882.8|CPXM1|chr20:2794073-2800627	35.6069	34.3331	41.0012	38.9263	72.2789	70.7318	61.4267	65.2929	30.8493	29.9384	23.2432	30.5054	26.9798	32.5649
ENSG00000088888.18|MAVS|chr20:3846798-3876123	10.325	8.76153	8.36378	7.27876	8.16994	8.26031	7.45618	8.21083	5.11154	5.33811	5.86159	5.26023	6.14245	5.96136
ENSG00000088899.15|LZTS3|chr20:3162616-3173592	0.546246	0.401995	0.325862	0.384137	0.362622	0.280961	0.449841	0.254156	0.528283	0.207054	0.358977	0.241152	0.236196	0.29125
ENSG00000088930.8|XRN2|chr20:21302730-21389825	38.4463	39.1141	39.9444	38.9716	31.3495	32.7194	35.4778	31.8816	45.5963	49.6319	31.2181	27.5962	43.824	41.5884
ENSG00000088970.16|KIZ|chr20:21125982-21246622	7.18121	7.26734	14.8568	14.1369	9.13289	11.6854	14.4827	14.3476	6.38923	7.03068	7.82336	6.42539	5.89372	7.45437
ENSG00000088986.11|DYNLL1|chr12:120469849-120498493	342.908	364.296	369.426	403.029	528.727	500.844	527.807	462.586	378.311	368.531	273.834	262.364	339.877	324.686
ENSG00000088992.18|TESC|chr12:117038922-117099446	151.164	132.713	192.052	161.751	47.5505	55.0359	53.7335	53.279	232.092	217.405	119.833	135.638	209.204	214.839
ENSG00000089006.16|SNX5|chr20:17941596-17968980	67.1865	66.7186	69.6795	72.0135	39.2395	50.3529	51.7058	46.7658	87.2483	94.4141	84.5933	78.408	78.7261	87.1339
ENSG00000089009.15|RPL6|chr12:112405198-112409641	812.818	894.892	810.148	843.906	598.333	551.851	561.234	563.854	580.608	624.409	734.354	728.991	494.635	493.461
ENSG00000089022.14|MAPKAPK5|chr12:111839763-111902222	25.4864	25.2608	14.4683	11.3546	7.76357	13.8438	12.5231	5.42171	18.4769	16.7603	26.2307	25.8077	20.482	20.3633
ENSG00000089041.17|P2RX7|chr12:121132875-121191518	0	0	0	0	0	0	0.0274274	0	0	0	0.00704228	0	0.0214295	0.0774447
ENSG00000089048.14|ESF1|chr20:13714321-13784886	8.23902	6.47962	6.59444	7.22746	8.20876	10.5307	8.44437	9.25336	8.10657	7.86297	7.36843	6.14412	9.05463	8.08056
ENSG00000089050.16|RBBP9|chr20:18486539-18497225	2.08953	1.74001	0.989271	0.517456	0.357683	0.337535	0.469502	0.885638	1.85179	1.27551	0.728368	0.688283	0.431704	0.706886
ENSG00000089053.13|ANAPC5|chr12:121308244-121352411	155.88	149.445	136.421	143.234	107.64	102.111	95.2311	102.975	127.999	133.101	132.573	138.608	135.891	133.296
ENSG00000089057.15|SLC23A2|chr20:4852355-5010293	3.20497	3.52089	3.07079	3.21161	3.02349	4.11605	3.83968	4.35127	2.35571	3.15338	3.48464	1.97708	3.53498	3.01983
ENSG00000089060.11|SLC8B1|chr12:113298758-113335120	7.59017	9.0534	9.23238	9.89204	2.85889	4.94736	4.17192	5.94823	7.43731	8.40024	2.82906	4.13387	4.18977	2.52012
ENSG00000089063.15|TMEM230|chr20:5068231-5113103	44.5488	49.6583	51.6521	58.2375	65.684	71.7047	64.5219	62.7622	53.3001	50.1512	61.6977	56.9133	63.7757	63.8095
ENSG00000089091.16|DZANK1|chr20:18383368-18467185	0.299165	0.262718	0.163878	0.669432	0.626806	0.230407	0.491811	0.370881	0.532406	0.343411	0.896217	0.178215	0.624049	0.929811
ENSG00000089094.19|KDM2B|chr12:121400040-121593504	13.8444	14.9675	11.7343	8.1308	6.70092	8.16703	9.85129	10.2625	11.3338	13.5122	13.6552	17.01	12.2539	13.099
ENSG00000089101.18|CFAP61|chr20:20034367-20360698	0.028044	0	0	0	0	0	0	0	0	0.0391063	0	0.0357813	0.0590205	0.0212133
ENSG00000089116.4|LHX5|chr12:113462032-113471871	0.0977307	0.0383739	0.163449	0.26462	0.147919	0.0126477	0.0524412	0.0969261	0.0715935	0	0.0808903	0.0544119	0.0683471	0
ENSG00000089123.16|TASP1|chr20:13389393-13638932	4.33181	4.63762	7.1191	6.51434	5.72178	4.71546	5.69281	7.39155	6.95691	6.79518	6.6208	6.41729	6.80878	6.30245
ENSG00000089154.11|GCN1|chr12:120127201-120194715	24.6349	18.9287	17.6032	17.3906	17.1437	17.6101	15.352	18.3376	13.9455	19.8059	18.4638	16.2741	21.7636	19.3202
ENSG00000089157.16|RPLP0|chr12:120196698-120201211	3803.36	3867.92	3395.18	3291.49	2916.67	3167.93	2605.49	2761.84	3238.87	3609.52	3887.67	4169.63	3412.78	3431.64
ENSG00000089159.16|PXN|chr12:120201290-120265771	28.0055	33.812	25.172	28.9728	10.9468	12.7669	11.4837	11.7024	23.3417	29.4757	19.9858	20.383	19.2772	18.9313
ENSG00000089163.4|SIRT4|chr12:120302320-120313341	2.61601	2.20168	1.44996	2.80564	3.44673	2.34321	4.3248	3.52368	0.82374	1.61056	2.28079	1.60981	1.2869	1.0672
ENSG00000089177.18|KIF16B|chr20:16272103-16573434	3.07438	3.42668	3.45095	4.08157	3.82727	4.48814	3.62867	5.14739	2.40641	2.25125	3.5732	2.86916	3.19987	3.08337
ENSG00000089195.15|TRMT6|chr20:5937227-5950558	11.4198	11.6118	10.5676	9.71182	8.93136	4.88497	7.89609	5.57322	11.6357	10.2139	9.44444	8.83317	10.6282	11.2188
ENSG00000089199.10|CHGB|chr20:5911509-5925353	0.13116	0.100259	4.86741	3.66514	0.183944	0	2.24475	1.42762	0.464514	0	0.0905514	0.426105	0.0459015	0.115912
ENSG00000089220.5|PEBP1|chr12:118136123-118145584	459.55	443.754	351.628	372.221	281.811	279.21	268.074	277.462	292.325	268.858	330.063	363.575	296.033	279.685
ENSG00000089234.16|BRAP|chr12:111642145-111685956	27.9454	27.1515	29.986	33.3114	30.2834	25.3385	29.6761	27.6085	30.2597	31.8133	22.7256	23.3586	25.8413	31.3887
ENSG00000089248.7|ERP29|chr12:112013347-112023449	415.962	467.537	509.587	554.801	667.488	727.406	601.662	594.472	711.548	794.796	520.118	538.642	637.338	701.294
ENSG00000089250.19|NOS1|chr12:117208141-117361802	0	0	0	0	0	0	0.00287354	0	0	0	0	0	0	0
ENSG00000089280.18|FUS|chr16:31180109-31194871	354.332	348.108	188.617	191.277	136.537	104.547	88.384	102.572	258.404	276.325	277.43	280.52	328.538	309.977
ENSG00000089289.16|IGBP1|chrX:70133446-70166324	45.3555	45.8273	53.7333	50.5428	43.1984	51.3342	45.5024	41.7236	40.372	42.9382	49.7707	53.0741	33.9285	35.8129
ENSG00000089327.14|FXYD5|chr19:35154729-35169883	262.163	267.085	286.318	285.901	341.902	349.997	278.729	284.952	244.879	254.353	208.744	217.353	203.743	212.506
ENSG00000089335.21|ZNF302|chr19:34677638-34686397	0	0.0469621	0.134848	0.183255	0.177377	0	0.0969754	0.0856112	0.0514732	0	0.154656	0	0.150933	0
ENSG00000089351.14|GRAMD1A|chr19:34994783-35026471	23.3228	26.8862	13.9995	11.6637	12.741	9.19308	8.92887	9.71049	33.9994	21.6835	25.6004	20.7248	15.4704	14.1135
ENSG00000089356.18|FXYD3|chr19:35040505-35124324	0	0	0	0	0	0	0	0	0	0	0	0	0.0871474	0
ENSG00000089472.16|HEPH|chrX:66162548-66268867	42.791	40.788	102.426	104.986	116.239	136.767	128.082	121.592	81.3639	95.5104	46.618	41.2669	60.4171	60.7748
ENSG00000089486.17|CDIP1|chr16:4510668-4538828	0.0944619	0.0940838	0	0	0	0.123098	0	0.126371	0	0	0	0	0	0
ENSG00000089505.17|CMTM1|chr16:66552566-66579137	1.62892	0.963954	0.980753	0.842451	0.537018	0.44588	0.798279	0.927719	1.75406	0.357442	1.43329	2.77011	1.62002	1.15219
ENSG00000089558.9|KCNH4|chr17:42156890-42181142	0.383535	0.11836	0.118658	0.61448	0	0.00917428	0.114161	0	0.357536	0.118052	0.153634	0.14488	0.257781	0.0644511
ENSG00000089597.18|GANAB|chr11:62624825-62646726	112.999	104.132	88.989	92.7816	205.63	225.363	178.193	197.435	94.5734	121.754	100.81	96.0302	146.069	142.569
ENSG00000089639.11|GMIP|chr19:19629475-19643657	7.74681	6.68573	10.3009	9.58819	10.8748	7.82833	11.9059	6.47573	4.84749	3.61949	5.29009	6.73835	4.57262	4.99133
ENSG00000089682.16|RBM41|chrX:107064419-107118804	9.39248	9.39877	13.9884	15.6689	12.5671	13.8076	16.7574	15.8726	8.49837	7.51105	3.74059	2.84976	4.34837	3.48514
ENSG00000089685.15|BIRC5|chr17:78214185-78225636	97.6329	107.308	49.6439	56.6302	44.3571	39.6542	36.6074	41.083	102.957	101.942	91.9524	94.6584	87.5006	76.9034
ENSG00000089692.9|LAG3|chr12:6772518-6778455	0.0351793	0.271973	0.159977	0.15174	0.37213	0.41143	0.500758	0.251046	0	0.221553	0.171836	0.281927	0.116112	0
ENSG00000089693.10|MLF2|chr12:6747995-6770952	212.993	223.963	204.291	208.7	243.504	211.855	160.432	195.144	192.882	201.418	181.51	197.085	188.921	191.527
ENSG00000089723.10|OTUB2|chr14:94026339-94081212	0.0872905	0	0	0	0	0.114014	0	0	0	0	0	0	0	0
ENSG00000089737.17|DDX24|chr14:94026339-94081212	13.724	12.4188	8.52667	9.49426	11.8596	11.6887	12.1936	10.4044	10.0931	10.7184	9.00732	8.01342	10.5339	9.73097
ENSG00000089775.11|ZBTB25|chr14:64388030-64546173	3.28583	1.86119	2.43744	2.1231	2.19104	2.25747	3.27737	2.60166	1.39674	1.9354	1.84493	2.22776	1.98353	1.50149
ENSG00000089818.18|NECAP1|chr12:8076938-8180046	12.0526	12.8572	17.6748	17.1652	19.8676	19.5523	19.0869	19.4789	13.3866	11.5296	21.2347	20.6888	15.4106	15.9074
ENSG00000089820.15|ARHGAP4|chrX:153861513-153926260	0.590238	0.509587	0.889892	0.717015	0.642544	2.25653	2.18039	1.20825	0.0882036	0.284815	0.63784	0.808557	0.624537	0.312939
ENSG00000089847.12|ANKRD24|chr19:4183353-4224814	0.054068	0.0744097	0.0521093	0.0479946	0.0453776	0.131027	0	0.0669866	0.0296856	0.00986943	0.0651039	0	0.0943262	0
ENSG00000089876.11|DHX32|chr10:125823545-125881315	6.54819	7.23957	5.14279	2.56587	3.59207	5.5777	7.45841	3.70797	8.79242	5.94507	5.17048	6.8418	5.05576	5.86172
ENSG00000089902.10|RCOR1|chr14:102592648-102730561	1.4994	2.49006	0.950874	1.08787	0.6626	0.897339	1.15477	0.765195	4.48169	1.67627	2.97078	3.53651	1.87394	1.30435
ENSG00000089916.17|GPATCH2L|chr14:76131706-76214343	5.75419	5.12593	3.91545	5.32474	6.62591	6.17738	6.99271	6.49123	4.28204	5.97514	7.1252	7.55328	4.66497	6.94512
ENSG00000090006.17|LTBP4|chr19:40593165-40629818	17.8517	15.8247	22.8856	23.036	34.6779	29.7257	17.7975	28.5456	13.388	12.0062	11.6588	13.0202	11.5006	9.44462
ENSG00000090013.10|BLVRB|chr19:40447764-40465840	525.412	468.36	747.702	724.005	507.688	543.723	249.022	357.074	387.049	374.162	238.646	280.537	284.289	235.582
ENSG00000090020.11|SLC9A1|chr1:27098808-27155125	3.16764	2.23415	3.45254	2.74639	1.88911	3.68288	4.21661	3.47795	2.60401	3.79521	3.09537	2.0724	3.16732	2.82302
ENSG00000090054.15|SPTLC1|chr9:92031146-92115413	27.0503	31.3581	37.6156	36.3902	33.4247	30.676	33.5577	33.0935	37.5675	28.89	28.9141	27.6143	32.8434	36.4848
ENSG00000090060.17|PAPOLA|chr14:96502372-96567111	37.2917	36.7877	28.8138	31.151	49.3492	48.3436	41.3347	43.407	49.8507	52.8922	43.3083	37.4554	59.8447	56.2986
ENSG00000090061.17|CCNK|chr14:99481408-99604207	24.7274	21.922	12.7283	15.4903	21.1001	19.98	16.5286	16.0981	22.8696	22.9927	23.811	23.4576	23.1542	19.4318
ENSG00000090097.21|PCBP4|chr3:51955380-51989197	7.98994	8.73415	7.47148	8.74274	6.34752	4.8779	5.98613	6.18922	2.90944	4.3688	5.81494	5.94067	3.70432	1.89473
ENSG00000090238.11|YPEL3|chr16:30092313-30104116	2.98179	4.58356	7.10958	7.27659	21.1524	28.0794	24.9392	15.4463	6.49949	7.52144	2.06127	6.75495	3.11551	3.07259
ENSG00000090263.16|MRPS33|chr7:141002609-141015228	81.205	101.55	115.554	136.173	121.197	110.814	112.826	111.027	38.2494	40.1768	104.199	99.7768	43.4788	45.7754
ENSG00000090266.13|NDUFB2|chr7:140672944-140924928	533.528	550.948	194.208	224.273	354.672	302.757	231.022	222.221	511.555	519.936	627.413	581.609	574.975	558.562
ENSG00000090273.14|NUDC|chr1:26921742-26946871	314.571	304.777	220.216	247.448	185.931	144.624	150.969	154.226	261.453	240.945	250.155	228.036	307.071	273.157
ENSG00000090316.16|MAEA|chr4:1289886-1340137	27.8372	23.7137	41.7815	46.3685	41.1961	44.1596	38.4556	44.0386	44.5979	48.2769	41.3933	45.7366	53.2155	54.0683
ENSG00000090339.9|ICAM1|chr19:10251963-10289019	32.1865	31.1066	25.5702	20.9945	130.857	142.711	108.489	103.949	23.3774	34.5273	22.3636	26.2808	24.344	27.5566
ENSG00000090372.15|STRN4|chr19:46719510-46758485	15.7347	12.8389	12.235	9.24524	9.03434	10.6475	8.3116	7.30759	14.6288	13.0673	13.5691	8.41188	15.3026	15.5111
ENSG00000090376.10|IRAK3|chr12:66188878-66257434	0	0	0	0	0	0	0	0	0	0	0	0	0.024693	0
ENSG00000090382.6|LYZ|chr12:69348340-69354234	9.37332	8.91814	25.8679	28.7251	87.4119	80.7789	90.6522	77.0327	18.9123	19.0771	18.7123	19.083	18.8604	22.0322
ENSG00000090432.7|MUL1|chr1:20499447-20508151	34.8705	25.6131	18.002	24.2978	29.4199	27.6053	23.0782	22.9961	17.5873	20.8046	23.2504	23.1646	22.4068	21.6774
ENSG00000090447.12|TFAP4|chr16:4257185-4273023	3.88467	4.58912	3.08246	3.36774	2.55435	1.75383	1.7004	1.38862	4.51918	3.76898	3.46511	4.93396	4.05696	4.61641
ENSG00000090470.15|PDCD7|chr15:65117378-65133808	2.31047	3.01067	0.755196	0.71495	1.91055	2.76907	1.85427	1.73725	2.09474	1.03855	3.60434	3.30349	1.57572	2.52328
ENSG00000090487.11|SPG21|chr15:64963021-64989914	53.71	56.9459	47.1054	36.3408	37.0043	47.4891	45.7882	30.9509	45.7338	45.9176	48.148	52.0385	43.4617	44.8779
ENSG00000090512.11|FETUB|chr3:186635968-186760541	0	0	0	0	0	0	0	0.0281342	0	0	0	0	0	0
ENSG00000090520.11|DNAJB11|chr3:186538440-186597200	52.7419	51.8927	62.4625	60.2452	198.44	190.309	204.217	170.831	43.8685	46.1652	57.376	48.5827	76.6362	76.0172
ENSG00000090530.10|P3H2|chr3:189956727-190144846	0.0180041	0	0	0	0	0	0	0	0	0	0	0	0	0
ENSG00000090534.19|THPO|chr3:184371934-184389829	1.28302	0.50384	1.65994	1.41669	1.71388	1.68009	3.04366	4.65996	0.720615	0.0849672	0.549257	0.99956	0.129919	0.0650334
ENSG00000090539.15|CHRD|chr3:184371934-184389829	0.219248	0.0440847	0.0604751	0.059995	0.253146	0.119963	1.36822	0.484842	0	0	0	0	0	0
ENSG00000090554.13|FLT3LG|chr19:49446297-49492308	4.16386	4.98759	5.03186	7.83271	9.31713	9.97923	10.3526	9.47126	1.26041	3.96204	7.68487	5.93987	1.3819	2.17314
ENSG00000090565.16|RAB11FIP3|chr16:425648-523011	0.13282	0.0650896	0.028082	0.0236205	0.0278946	0.0644252	0.0111268	0.0548683	0	0	0.0920074	0.0614371	0.150778	0.0251245
ENSG00000090581.10|GNPTG|chr16:1351930-1414751	38.7173	34.672	37.797	36.1122	86.8967	87.1416	76.6559	73.5235	48.1778	48.3309	29.3595	39.2702	39.5284	44.0718
ENSG00000090612.21|ZNF268|chr12:133130626-133214831	7.61659	9.07303	11.5537	13.8625	9.38965	10.3406	10.9356	10.4298	11.2353	13.4531	13.0513	14.0599	14.2559	11.9537
ENSG00000090615.15|GOLGA3|chr12:132768913-132828869	6.65672	4.63395	3.54718	4.02088	7.21537	6.22641	3.76758	5.12164	3.6161	4.79181	4.25103	4.16234	3.81751	3.25603
ENSG00000090621.14|PABPC4|chr1:39560815-39576790	31.1676	35.6344	20.2525	17.5658	14.0487	12.9663	12.0108	10.8319	32.2875	31.0625	29.8111	26.7893	28.3504	29.8165
ENSG00000090659.18|CD209|chr19:7739992-7747564	0.0245806	0	0.126323	0.0174433	0.237152	0.2513	0.139874	0.0353359	0.0449813	0.0340167	0.00845201	0	0	0.0278731
ENSG00000090661.12|CERS4|chr19:8209312-8262421	13.1739	13.1135	17.0295	16.0087	9.41132	13.2023	16.1587	13.2653	13.7178	10.2338	7.23384	8.51079	8.775	5.93913
ENSG00000090674.16|MCOLN1|chr19:7522623-7561764	16.4452	16.0058	15.4956	18.7343	17.169	15.9625	15.8643	20.0922	17.658	18.2112	14.3867	12.4671	19.6641	18.4621
ENSG00000090686.15|USP48|chr1:21678297-21783606	24.0495	26.1028	29.1923	30.4446	24.6674	24.0559	23.6368	25.7007	36.0767	35.4177	34.3043	28.0986	32.7285	31.0067
ENSG00000090776.6|EFNB1|chrX:68829020-68842160	0.996995	2.23744	1.3748	1.08639	1.16158	1.4347	1.58401	0.557977	0.541673	0.122619	0.74207	1.1335	0.898524	0.486644
ENSG00000090857.13|PDPR|chr16:70113625-70173448	4.5694	4.04815	5.86898	4.7338	3.20882	3.27758	4.09887	5.90042	3.14055	3.80607	4.92238	3.76588	4.78323	5.00295
ENSG00000090861.15|AARS|chr16:70252294-70289543	85.0454	89.8665	50.7108	56.7344	73.6806	71.0555	53.9422	61.3126	62.9637	69.8542	99.0561	105.522	55.1879	55.601
ENSG00000090863.11|GLG1|chr16:74447426-74607144	32.4381	31.6961	44.944	45.9026	121.594	119.293	133.132	130.431	41.1394	48.6685	34.8427	31.317	43.7121	47.0509
ENSG00000090889.12|KIF4A|chrX:70290103-70420886	7.75798	8.33981	3.1038	3.27543	7.90605	5.19647	4.70322	7.64426	10.3916	9.27453	11.2791	11.7708	13.0705	12.2273
ENSG00000090905.19|TNRC6A|chr16:24729650-24826221	2.98643	2.91087	3.53746	3.50802	4.73982	4.21559	4.77482	4.48887	2.5336	3.04499	4.13607	4.07875	4.9635	4.72787
ENSG00000090924.15|PLEKHG2|chr19:39412668-39428415	5.71521	4.70812	4.48774	5.41121	6.81289	2.71136	5.62521	7.07466	3.10557	2.93708	5.13262	4.30568	5.17643	4.46212
ENSG00000090932.10|DLL3|chr19:39498894-39508481	8.72763	8.49961	9.32345	10.0886	6.21231	6.06338	4.93732	7.64742	1.70318	1.46757	7.88931	8.41655	3.09252	2.01527
ENSG00000090971.5|NAT14|chr19:55485187-55487566	11.2483	6.41164	8.5766	8.33511	10.8222	9.88483	10.9624	9.40768	6.93605	6.19639	8.65647	12.0286	7.19799	7.02361
ENSG00000090975.12|PITPNM2|chr12:122983479-123110495	0.982666	0.912192	0.856808	1.20894	0.785924	0.398785	1.42495	0.682889	0.898897	1.17018	1.13947	0.852748	1.10409	0.620381
ENSG00000090989.18|EXOC1|chr4:55853647-55905086	9.94898	8.15585	10.9702	11.8215	11.9861	11.188	11.5949	12.1142	9.47306	7.30115	10.6197	10.1385	8.59355	7.81963
ENSG00000091009.8|RBM27|chr5:146203549-146376963	2.59244	1.86395	1.76516	1.62165	1.94313	2.0567	2.00533	2.47284	2.3647	2.1447	2.67393	1.96978	2.89998	3.16522
ENSG00000091010.6|POU4F3|chr5:146203549-146376963	0	0	0	0	0	0.350939	0	0	0	0	0	0	0	0
ENSG00000091039.17|OSBPL8|chr12:76351796-76559809	24.2432	23.0411	16.3065	15.8759	32.1327	33.9159	33.4233	30.3327	21.3574	23.9615	27.4902	26.9272	24.4311	22.5226
ENSG00000091073.19|DTX2|chr7:76461700-76505994	9.27599	9.92421	9.96334	11.5409	9.23607	10.6506	8.90542	9.86352	11.451	13.932	7.87499	9.99776	9.45942	11.7021
ENSG00000091106.19|NLRC4|chr2:32224452-32265732	0.0947832	0.134116	0.477201	0.148127	0.312344	0.16338	0.169485	0.204499	0.363095	0.218957	0.0844789	0.191286	0.23264	0.21964
ENSG00000091127.14|PUS7|chr7:105456502-105522271	19.6061	18.2564	16.1135	12.3428	8.23642	8.27429	9.03742	9.62873	25.8683	23.1054	20.4212	19.4201	23.2137	23.5934
ENSG00000091128.13|LAMB4|chr7:108023547-108130361	0.354701	0.485662	1.29733	1.58464	5.18417	6.15158	6.16057	5.27088	0.999517	0.806126	0.541246	0.537006	1.7043	0.633219
ENSG00000091129.20|NRCAM|chr7:108147625-108456397	0.193772	0.105576	0.473191	0.395767	0.060593	0.136656	0.160407	0.153182	0.0386261	0.0366709	0.0558745	0.179807	0.627793	0.204823
ENSG00000091136.14|LAMB1|chr7:107923798-108003187	29.8381	27.0219	31.3061	31.986	10.7672	7.87151	10.4622	13.91	21.5582	25.005	21.8456	23.3039	20.8199	18.3954
ENSG00000091137.12|SLC26A4|chr7:107660634-107717809	0	0.0871708	0.0501189	0.0301715	0	0.191179	0.143335	0.243343	0.195837	0.118499	0.0919624	0.217006	0.116596	0.0505563
ENSG00000091140.14|DLD|chr7:107891171-107921198	161.781	188.796	149.432	176.231	136.628	134.626	138.359	135.934	107.214	97.7518	194.827	180.136	113.327	125.78
ENSG00000091157.13|WDR7|chr18:56651342-57038845	0.74165	0.839674	1.57286	1.48246	2.8057	0.930953	2.30468	2.22902	1.07111	0.382334	0.398741	0.679375	0.477773	0.930092
ENSG00000091164.13|TXNL1|chr18:56597208-56651128	16.8527	18.9491	22.2621	24.9502	22.3763	21.6567	26.036	23.0514	14.8139	13.0036	18.6348	16.35	17.5135	18.6098
ENSG00000091181.19|IL5RA|chr3:3066325-3110374	0	0	0	0.00671279	0	0	0	0	0	0	0	0	0	0
ENSG00000091262.15|ABCC6|chr16:16148927-16224261	0.115003	0.0948045	0.334978	0.429572	0.60937	0.377929	0.700184	0.410453	0.194173	0.225874	0.0952562	0.0809154	0.100655	0.162206
ENSG00000091317.8|CMTM6|chr3:32481311-32502852	54.4607	52.2142	51.3611	55.1416	122.81	119.241	134.794	129.221	73.3632	71.4629	77.3764	73.8677	78.6786	88.9922
ENSG00000091409.15|ITGA6|chr2:172427417-172608669	0.0162918	0.042582	0.0419	0.0231773	0.231681	0.0736936	0.0684722	0.123507	0.0571152	0.0321486	0.0319586	0.0829756	0.01138	0.0339346
ENSG00000091428.18|RAPGEF4|chr2:172723185-173052893	0	0	0	0	0.0214711	0.00857618	0.00955511	0.0877171	0.0194364	0.079057	0	0.0246156	0.0277885	0.120458
ENSG00000091436.17|MAP3K20|chr2:173075434-173282036	7.49771	7.78286	4.20915	4.68757	4.93957	4.8968	3.84458	3.65793	11.1804	9.82533	9.49324	7.36986	10.6442	8.34513
ENSG00000091483.6|FH|chr1:241497602-241519761	98.1513	104.661	68.7033	73.3718	71.6849	61.9396	56.561	63.1228	65.7834	59.3075	54.3146	48.8704	33.8159	38.7264
ENSG00000091490.11|SEL1L3|chr4:25747432-25863595	0	0.03978	0	0	0.215993	0.557803	0.538502	0.0397826	0	0.0629535	0.14587	0.21045	0.274704	0.251995
ENSG00000091513.16|TF|chr3:133600270-133821492	0.665925	0.588298	0.591071	0.784313	2.33454	2.90915	1.70938	1.89687	0.301004	0.367724	0.517286	0.979262	0.360494	0.245368
ENSG00000091527.15|CDV3|chr3:133573729-133590261	6.30185	6.43688	5.52041	6.61932	6.4574	5.59678	7.75748	7.16411	6.77463	6.02106	6.15645	7.02291	5.90348	7.9071
ENSG00000091536.18|MYO15A|chr17:18087924-18209954	0	0.123854	0.0743937	0.233484	0.186253	0.482912	0.338988	0.360723	0	0.0150701	0.248117	0.14655	0.0030399	0
ENSG00000091542.9|ALKBH5|chr17:18087924-18209954	37.341	35.0027	31.5842	30.6102	38.916	42.7376	35.6696	37.8987	21.0803	19.2972	26.2368	27.6688	24.4135	18.9263
ENSG00000091592.16|NLRP1|chr17:5501399-5584531	2.86208	3.4561	8.31241	7.81281	7.8612	7.91955	10.5956	8.12924	4.75525	7.16412	4.5118	3.38868	6.05429	8.21017
ENSG00000091622.16|PITPNM3|chr17:6444440-6556555	0.0655145	0.0828831	0.15021	0.0318338	0.163283	0.0892274	0.136253	0.180236	0.126149	0.0520387	0.0672213	0.0138895	0.0630849	0.124557
ENSG00000091640.8|SPAG7|chr17:4959225-4967817	67.3745	72.0578	71.5585	74.1792	71.1381	72.6374	66.8974	72.4491	92.3822	87.2953	61.8625	80.348	76.0248	75.8171
ENSG00000091651.9|ORC6|chr16:46689658-46698394	42.7988	44.1045	24.386	28.088	17.2389	12.4653	16.0147	16.3501	50.0695	45.2134	50.529	52.5666	56.71	52.7223
ENSG00000091656.17|ZFHX4|chr8:76610880-76867285	0	0	0	0	0	0.00237486	0.00492133	0	0.00310357	0.00292503	0	0	0.0206599	0
ENSG00000091704.10|CPA1|chr7:130380493-130388114	0	0	0	0.250241	0.513699	0.563827	0.321655	0.0358835	1.24064	0.365088	0	0.16128	0.12222	0.362546
ENSG00000091732.16|ZC3HC1|chr7:129953233-130051451	65.7816	64.0692	66.3776	81.6154	66.429	56.8137	53.4432	59.1588	101.168	94.7297	63.2237	51.7334	95.3204	102.02
ENSG00000091844.8|RGS17|chr6:153004458-153131282	0.203037	0.404446	0.407638	0.3799	1.08601	0.819551	1.10312	1.04325	0.301844	0.298282	0.381957	0.321538	0.405726	0.326387
ENSG00000091879.13|ANGPT2|chr8:6403550-6708179	0.246704	0.311203	0.101306	0.0837988	0.051845	0.0489732	0.230575	0.0925071	0.592003	0.673172	0.298959	0.442496	0.634347	0.917311
ENSG00000091947.10|TMEM101|chr17:44011187-44023151	82.6825	81.7564	75.549	69.3572	112.198	117.653	95.0446	104.782	160.763	150.351	79.4893	90.7695	148.998	160.19
ENSG00000091972.18|CD200|chr3:112333155-112362812	0	0	0	0	0	0	0	0	0	0	0.02534	0	0	0
ENSG00000091986.15|CCDC80|chr3:112596793-112641300	0.133989	0.0971724	0.0095703	0.00880763	0.00347782	0.0962911	0.0138794	0.0342913	0	0.061787	0.0205034	0.0138093	0	0.10115
ENSG00000092009.10|CMA1|chr14:24501593-24508688	0	0	0	0	0	0	0	0	0	2.88e-07	1.13e-08	0	0	0
ENSG00000092010.15|PSME1|chr14:24136162-24141591	99.2192	110.333	112.12	121.6	133.841	139.525	137.103	120.642	57.6724	62.634	129.379	123.493	54.8356	58.4376
ENSG00000092020.10|PPP2R3C|chr14:35085466-35122313	18.2565	18.1895	19.8159	23.0589	34.9858	36.6206	33.8446	33.5937	28.7957	33.4002	26.082	25.3576	28.1594	32.5738
ENSG00000092036.18|HAUS4|chr14:22929608-22982551	50.9392	68.915	57.2105	55.8948	40.3111	54.2167	46.748	51.279	59.5593	74.8714	73.7389	75.9587	55.4444	55.2596
ENSG00000092051.17|JPH4|chr14:23511759-23578790	0	0	0.0878513	0	0.0103553	0.0159474	0.0345392	0	0	0	0.0941122	0	0.0106044	0
ENSG00000092054.13|MYH7|chr14:23412739-23435660	0	0	0.0222419	0	0.00725915	0	0	0.0143019	0	0	0	0	0	0
ENSG00000092067.5|CEBPE|chr14:23117303-23119616	1.78604	2.09817	5.76235	4.67493	5.28311	5.56954	4.16339	5.5599	0.366993	1.02495	1.36411	1.22912	1.70883	1.87254
ENSG00000092068.20|SLC7A8|chr14:23125294-23183660	127.54	142.378	166.605	181.681	40.2225	43.7273	61.46	61.1456	84.0711	83.7642	103.019	106.787	132.465	134.649
ENSG00000092094.11|OSGEP|chr14:20446400-20454812	36.7778	36.1541	37.0964	36.357	23.2813	21.3049	21.7366	22.7539	34.5312	36.6379	37.9756	44.775	35.2786	31.2619
ENSG00000092096.16|SLC22A17|chr14:23346305-23352912	0.613922	1.12463	3.0335	0.406768	2.11001	2.57162	2.68398	1.09345	0.0177162	0.255004	1.37575	4.09555	0.276244	0.458034
ENSG00000092098.17|RNF31|chr14:24146886-24166565	2.46715	2.85816	2.6473	2.32888	1.47906	1.50732	1.934	2.07316	4.29328	2.25809	4.53268	6.45821	2.30992	2.52222
ENSG00000092108.20|SCFD1|chr14:30622111-30822702	36.3988	37.1069	49.8867	46.5784	45.4273	37.9523	50.4842	45.912	43.6032	37.5783	31.5702	31.6353	35.5294	39.7314
ENSG00000092140.16|G2E3|chr14:30437991-30620064	2.50762	2.47456	2.8059	2.30379	3.66573	2.90589	4.66343	4.55492	3.21404	3.84871	6.53877	6.91499	5.16765	4.95099
ENSG00000092148.13|HECTD1|chr14:31100116-31207804	15.3367	13.6805	10.3448	9.76161	12.6878	13.8294	11.9193	10.7573	13.8112	13.8558	15.3917	14.9664	13.8798	12.6047
ENSG00000092199.17|HNRNPC|chr14:21209135-21269494	519.624	573.814	422.323	463.494	467.116	478.925	388.499	422.731	531.088	559.167	577.677	543.248	569.237	575.742
ENSG00000092200.12|RPGRIP1|chr14:21287938-21351301	0.300252	0.14146	0.908775	0.647978	1.95415	1.29639	1.69396	0.984847	0.0996361	0.376602	0.478958	0.632154	0.196329	0.51893
ENSG00000092201.10|SUPT16H|chr14:21351475-21384019	79.4039	78.4447	65.3632	70.8887	55.1396	52.3532	50.2442	54.3055	66.687	70.7062	77.8302	78.6426	72.0164	71.706
ENSG00000092203.14|TOX4|chr14:21459019-21511340	34.9902	34.2627	37.4479	36.2951	39.4611	41.0988	40.8741	40.8324	28.31	31.0092	30.8046	29.1071	34.1139	36.3991
ENSG00000092208.17|GEMIN2|chr14:39114222-39136973	31.8965	40.2583	35.3985	33.3143	28.9365	22.0953	24.7551	23.0203	24.7548	30.049	49.7592	56.4021	37.264	35.8483
ENSG00000092295.12|TGM1|chr14:24249113-24263180	0.246509	0.462612	0.520259	0.907257	0.148121	0.159412	0.188929	0.321066	0.142914	0.343396	0.462617	0.0653579	0.345157	0.400065
ENSG00000092330.17|TINF2|chr14:24239642-24242674	4.26934	5.00294	6.86981	6.61155	9.52835	9.59585	6.83473	8.28057	3.55419	4.11196	4.40168	6.21787	4.14972	4.07462
ENSG00000092345.13|DAZL|chr3:16586791-16605499	0	0	0.202189	0.248664	0.117434	0.0677851	0.597261	0.519662	0.153532	0.157534	0.0601914	0.0972288	0.695863	0.594948
ENSG00000092377.14|TBL1Y|chrY:6865917-7091683	0	0	0	0	0	0	0.0156784	0	0	0	0	0	0	0
ENSG00000092421.16|SEMA6A|chr5:116443615-116591398	0.306541	0.378214	0.934012	0.561023	1.34125	0.601352	0.354981	0.690851	1.09495	1.00503	0.508169	1.00469	0.472924	1.38156
ENSG00000092439.15|TRPM7|chr15:50557157-50686797	2.47397	2.47356	3.22633	3.40486	3.24421	2.50205	2.94593	3.46432	1.77462	2.56209	2.81845	2.48709	3.60473	3.42691
ENSG00000092445.12|TYRO3|chr15:41557674-41583589	6.69203	5.35443	13.4281	10.0021	5.18238	5.5752	5.91524	7.51943	7.27433	7.20287	5.62662	6.47296	7.66693	10.8022
ENSG00000092470.12|WDR76|chr15:43826979-43868412	8.00818	6.74394	2.82627	2.48948	2.35679	0.994046	3.00143	2.13336	9.45163	6.37525	9.81017	9.99302	9.98819	10.4868
ENSG00000092529.24|CAPN3|chr15:42208412-42412317	0.143128	0.207522	0.245996	0.633089	0.151213	0.363362	0.160606	0.320732	0	0.490632	0.0324355	1.32446	0.472069	0.290654
ENSG00000092531.10|SNAP23|chr15:42495305-42548802	67.6662	109.789	75.7539	93.6807	83.6357	60.807	87.6313	70.7523	54.7581	84.995	87.0042	54.2146	72.9067	64.0939
ENSG00000092607.15|TBX15|chr1:118883045-118989556	0.0303566	0	0	0	0	0	0.0174738	0	0	0	0.0209008	0	0	0.0694413
ENSG00000092621.12|PHGDH|chr1:119648410-119744226	53.1027	73.5757	9.95249	9.41844	17.9989	13.6755	10.7239	17.5428	21.6235	18.2609	74.1848	109.382	8.57835	12.2831
ENSG00000092758.17|COL9A3|chr20:62817049-62861763	1.53691	1.75851	3.67753	4.30848	2.44066	2.2563	2.60046	2.97051	1.36405	1.70021	1.59895	2.6321	1.62106	0.721434
ENSG00000092820.18|EZR|chr6:158765740-158822252	90.6025	86.5026	91.374	94.7012	53.5547	51.7313	48.5673	59.0066	99.0564	90.8063	89.3828	79.8541	104.911	110.212
ENSG00000092841.18|MYL6|chr12:56150795-56190284	1179.54	1220.73	1330.28	1345.93	1409.8	1392.17	1400.06	1287.44	1393.22	1381.84	1280.22	1363.01	1598.47	1538.52
ENSG00000092847.12|AGO1|chr1:35869807-35930532	14.1067	11.325	9.90562	10.3793	5.56568	6.49297	8.31486	6.74689	11.501	13.3471	13.809	12.8347	12.4085	15.209
ENSG00000092850.12|TEKT2|chr1:36084093-36088275	19.1821	16.2276	9.41286	13.107	11.7936	9.84238	5.92278	6.56418	16.8513	13.4091	14.6789	20.1385	11.2657	9.77576
ENSG00000092853.14|CLSPN|chr1:35720217-35769978	10.8092	9.81834	5.9235	4.76482	5.72363	2.97133	5.04351	5.05194	15.2062	14.2774	17.1072	15.6229	24.0723	23.2888
ENSG00000092871.16|RFFL|chr17:34980493-35121493	5.598	5.89707	5.84868	5.70787	9.4313	9.78154	7.20466	6.60932	4.65091	6.64317	4.92018	4.96555	4.01234	4.52084
ENSG00000092929.11|UNC13D|chr17:75827224-75844717	39.9649	38.7273	44.0794	48.1764	46.2979	43.8624	47.4108	46.3224	47.4461	51.7902	30.9748	29.7673	45.7363	41.3637
ENSG00000092931.11|MFSD11|chr17:76726829-76779286	8.26211	12.557	9.65985	9.15529	15.0864	19.9822	21.1029	12.6757	13.1931	13.7607	6.56808	11.2853	6.15309	10.1822
ENSG00000092964.18|DPYSL2|chr8:26514030-26658178	3.5966	3.44693	5.06603	4.76902	3.99246	3.50158	4.94287	5.85367	1.06109	0.852709	2.08744	2.42306	2.41175	2.13975
ENSG00000092969.12|TGFB2|chr1:218344195-218444619	0.124591	0.0347619	0.182867	0.138719	0.0671452	0.149377	0.333407	0.257215	0.149819	0.0491984	0.030568	0.00824861	0.0744186	0.195025
ENSG00000092978.11|GPATCH2|chr1:217426991-217631090	4.94619	4.28647	4.49744	4.97435	3.9256	4.85653	5.00767	4.79144	4.06717	5.68544	4.58458	4.31585	5.13547	4.99867
ENSG00000093000.19|NUP50|chr22:45163924-45188017	19.3519	20.2027	14.6049	17.158	16.3031	14.4242	19.2428	18.0583	19.2566	21.4718	21.4696	20.9859	29.4763	27.4674
ENSG00000093009.9|CDC45|chr22:19479458-19520612	245.266	237.606	86.4583	95.6077	66.9708	62.1581	62.1813	66.8103	298.877	294.809	276.309	299.365	360.486	370.686
ENSG00000093010.13|COMT|chr22:19875516-20016823	1520.57	1435.72	1252.27	1344.43	3005.46	2925.91	2586.35	2773.48	1875.8	1865.19	1082.66	1387.3	1563.9	1635.59
ENSG00000093100.13|AC016026.1|chr22:17787648-18024561	3.28199	2.38014	1.75999	2.84559	1.65345	1.85905	2.0427	2.18166	1.67669	2.56923	1.68353	0.85092	2.21003	2.86057
ENSG00000093144.19|ECHDC1|chr6:127288711-127343609	56.6959	67.7452	57.9723	62.2841	45.951	45.8394	53.8966	44.4437	55.8586	60.1475	61.7775	56.8332	71.5897	66.6425
ENSG00000093167.18|LRRFIP2|chr3:37052625-37176360	15.7179	15.6098	17.5791	14.4006	21.2383	18.7781	18.9892	17.7719	12.0829	16.469	12.5841	13.9273	17.4707	17.1651
ENSG00000093183.14|SEC22C|chr3:42547968-42667580	22.8128	26.987	21.6072	20.6798	24.3193	22.9509	20.5708	18.397	19.3802	17.3829	33.6022	30.1873	26.8213	26.6397
ENSG00000093217.10|XYLB|chr3:38346759-38420651	4.95959	5.04326	4.5772	6.39287	2.86847	0.374205	1.75158	2.85349	4.1818	3.4762	4.677	3.62363	3.18781	4.35445
ENSG00000094631.19|HDAC6|chrX:48801994-48824982	19.7917	19.8534	19.9259	22.9299	20.555	20.3046	20.857	18.8354	17.9919	27.1306	25.8161	28.7112	22.1191	24.7417
ENSG00000094661.3|OR1I1|chr19:15082210-15092970	0.00872608	0	0.00560132	0	0	0	0	0	0	0	0	0	0	0
ENSG00000094804.11|CDC6|chr17:40287878-40304657	32.3972	35.0423	18.299	17.2112	12.7077	9.97493	8.53408	10.8747	55.8539	58.5591	39.1656	37.3657	64.8176	63.6984
ENSG00000094841.14|UPRT|chrX:75156387-75304885	5.43962	5.76276	6.39002	7.97045	4.1444	3.91588	4.99315	5.24354	5.50105	4.31141	5.69873	5.63471	5.59941	5.25248
ENSG00000094880.11|CDC23|chr5:138179111-138213343	24.9823	23.1645	26.9694	26.8403	28.3671	23.1631	25.932	26.4972	31.3804	28.8799	26.3099	22.9603	27.6052	28.4693
ENSG00000094914.13|AAAS|chr12:53307458-53324758	100.371	111.666	64.7534	67.7486	92.3414	69.6077	66.967	64.2518	57.4935	61.8965	68.1458	65.2717	61.1253	50.0898
ENSG00000094916.16|CBX5|chr12:54230941-54351846	47.1715	56.9411	26.0944	30.4525	23.2996	27.1268	29.459	30.7243	31.8199	37.3802	55.2869	47.0115	53.7826	46.5907
ENSG00000094975.14|SUCO|chr1:172532348-172611833	2.20875	2.66097	2.72045	3.64993	6.48624	6.08916	4.84977	5.8325	2.6847	3.335	3.86327	3.99254	3.25975	2.57659
ENSG00000095002.14|MSH2|chr2:47402968-47570939	35.9313	37.3875	34.9877	32.4614	21.7454	18.3876	21.1645	21.3466	38.1289	42.0824	47.4528	45.9117	57.6896	53.409
ENSG00000095015.6|MAP3K1|chr5:56815548-56896152	1.28732	1.84748	1.02079	1.40843	1.03495	0.904505	1.69149	1.66708	2.89031	2.13481	1.69088	2.12466	2.64766	2.30189
ENSG00000095059.16|DHPS|chr19:12643274-12681880	92.7954	85.6445	90.9291	86.2048	99.5255	112.93	82.2908	87.0692	88.3872	85.1399	107.277	127.855	79.8158	75.1244
ENSG00000095066.11|HOOK2|chr19:12763002-12775620	11.216	9.83905	18.1283	20.3032	10.5376	7.8873	10.3255	12.4747	7.19015	6.50292	10.0804	10.8029	7.29651	7.55702
ENSG00000095110.8|NXPE1|chr11:114521644-114559895	0	0	0.0524714	0	0	0	0	0	0	0	0	0	0	0
ENSG00000095139.14|ARCN1|chr11:118572389-118603033	65.1037	63.3816	49.3429	53.3802	91.9091	98.1816	82.3696	80.2818	46.1512	51.5255	53.503	44.8198	47.7546	48.5449
ENSG00000095203.14|EPB41L4B|chr9:109171974-109320964	0	0.0515407	0	0	0	0.0425426	0	0	0.0192822	0	0	0	0	0.00995791
ENSG00000095209.12|TMEM38B|chr9:105694540-105776629	14.077	14.6438	14.5308	16.451	17.5498	13.5607	17.4686	17.2575	11.7623	11.2824	12.1116	11.7342	14.3352	13.4961
ENSG00000095261.14|PSMD5|chr9:120816052-120854385	54.1859	66.2296	58.9321	65.3075	60.7283	53.7636	63.9606	55.5061	65.5337	68.1015	49.2381	47.1681	54.7347	60.5709
ENSG00000095303.16|PTGS1|chr9:122370541-122395703	4.84089	4.93181	11.3028	10.9217	23.2141	21.807	16.5386	16.4709	8.04841	9.84399	5.13049	7.94341	5.03341	6.97786
ENSG00000095319.14|NUP188|chr9:128920981-129028300	36.5426	33.2294	26.4083	22.1697	21.0935	22.3162	23.888	22.6277	37.3697	38.5792	29.2258	28.7949	41.3673	39.6644
ENSG00000095321.17|CRAT|chr9:129094793-129110793	11.5438	9.4514	16.7081	16.7268	14.6218	12.1237	12.0256	11.448	2.25915	5.01864	7.2409	12.4541	3.14098	5.62127
ENSG00000095370.20|SH2D3C|chr9:127738316-127778666	2.13708	0.989115	2.52314	4.41454	3.86459	2.20407	3.38604	3.7213	0.982217	0.860118	2.4436	1.96398	0.976325	1.69379
ENSG00000095380.11|NANS|chr9:98056731-98119222	115.661	111.41	89.779	95.6214	143.394	136.593	136.728	141.467	74.9311	71.7346	86.1327	75.2886	73.643	73.8785
ENSG00000095383.20|TBC1D2|chr9:98199010-98255649	0.848708	1.3185	3.59361	1.42293	0.820254	1.44158	0.883479	0.663547	0	0.498565	0.550471	0.9586	0.31785	0.66736
ENSG00000095397.14|WHRN|chr9:114402079-114505473	4.9249	4.80522	5.43538	2.94852	3.36993	3.69959	5.65198	3.78593	2.05839	1.64812	3.4166	2.23672	1.30095	1.6077
ENSG00000095464.9|PDE6C|chr10:93612587-93666010	0	0	0.0309715	0	0.040469	0	0.010762	0	0.0235214	0	0.0221233	0.0297914	0.0336521	0
ENSG00000095485.18|CWF19L1|chr10:100229666-100267638	10.8707	11.043	6.29007	7.44507	5.22185	5.39071	5.09922	6.0411	6.51176	8.85226	9.96291	10.6506	10.5379	11.7823
ENSG00000095539.15|SEMA4G|chr10:100972539-100994403	0.402134	0.776371	1.22767	0.655126	1.59584	1.57086	1.21106	0.96016	0.572777	0.455212	0.402775	0.0172583	0.285537	0.667619
ENSG00000095564.14|BTAF1|chr10:91923769-92030325	6.42364	7.32226	9.49705	9.41081	13.2618	14.7097	12.5798	12.3632	10.7219	10.5471	9.9446	8.87603	10.1134	9.0458
ENSG00000095574.11|IKZF5|chr10:122990805-123008817	5.55195	4.87709	4.9144	3.95913	7.93847	6.95668	6.84603	6.58055	8.01715	9.76631	5.81766	5.7803	9.83892	9.97713
ENSG00000095585.16|BLNK|chr10:96191701-96271540	0	0	0	0	0	0	0	0	0	0	0	0	0.0310627	0
ENSG00000095587.9|TLL2|chr10:96364607-96513926	0.0230866	0.0150155	0.059266	0.010894	0.096703	0	0.0565947	0.0317601	0	0.0265655	0.0369761	0	0.0107171	0.0232477
ENSG00000095596.12|CYP26A1|chr10:93060797-93077885	1.20069	0.560749	1.83581	1.9283	2.71618	2.64139	3.34826	3.29262	2.12001	1.73849	1.37036	1.99505	1.57519	2.96087
ENSG00000095637.22|SORBS1|chr10:95311770-95561414	6.6494	5.90692	4.63823	5.58051	3.78497	3.62698	4.17229	3.45514	6.29841	7.70426	4.07348	4.07655	6.71951	5.01411
ENSG00000095739.11|BAMBI|chr10:28677520-28682932	3.521	6.25104	2.8803	2.38701	2.97282	2.11638	1.93122	2.69825	11.2648	4.82965	13.7001	17.1834	4.03203	4.43064
ENSG00000095752.7|IL11|chr19:55364381-55370463	0.141364	0	0.109733	0.194225	0	0.583419	0.0640845	0	0	0.0798293	0.0156591	0	0	0.036106
ENSG00000095787.22|WAC|chr10:28532492-28623112	25.7701	29.9841	30.1113	29.0764	32.5791	36.7627	32.9568	29.4996	33.4782	30.4444	26.8867	28.037	35.9736	35.8679
ENSG00000095794.19|CREM|chr10:35098005-35212958	34.6326	32.46	31.0203	33.9616	123.999	118.299	137.658	115.074	31.3677	35.4599	32.6484	34.7399	41.4955	39.6019
ENSG00000095906.17|NUBP2|chr16:1782959-1789186	152.806	160.39	129.505	142.307	100.301	84.0068	67.2931	70.8539	129.028	134.113	151.975	165.849	153.142	127.879
ENSG00000095932.6|SMIM24|chr19:3473985-3480542	2.89645	4.91469	5.09641	5.45026	19.7616	23.7442	10.5413	6.75084	4.33785	4.01003	7.69752	7.1068	2.93588	1.18874
ENSG00000095951.17|HIVEP1|chr6:12012311-12164999	1.95077	2.02792	1.9662	1.9114	1.75839	1.57398	1.62588	1.61716	3.17572	2.4493	2.11131	1.77116	2.02862	1.99005
ENSG00000095981.10|KCNK16|chr6:39314697-39322968	0	0	0.205579	0	0	0	0	0	0	0	0	0	0	0
ENSG00000096006.11|CRISP3|chr6:49727383-49744437	0.134885	0	0	0	0	0	0.0927278	0.573494	0	0	0.0479971	0	0.0700081	0.0757181
ENSG00000096060.14|FKBP5|chr6:35573584-35728583	43.9687	48.402	33.5119	35.8465	17.1239	13.4214	18.241	19.3297	58.508	54.935	40.4111	41.109	50.5567	49.9476
ENSG00000096063.16|SRPK1|chr6:35794981-35921147	42.8078	43.5815	37.8447	38.1299	26.9007	27.9774	30.173	29.4773	40.8763	45.3093	50.0442	42.4992	53.8914	49.3967
ENSG00000096070.19|BRPF3|chr6:36158067-36232790	2.61643	3.20043	4.8231	5.09726	7.43089	3.92937	4.05334	6.15194	3.91348	4.66506	3.60679	3.68451	5.6612	4.99945
ENSG00000096080.11|MRPS18A|chr6:43645035-43687791	114.453	107.876	103.873	101.122	89.2504	91.5158	85.3946	88.1612	119.434	137.06	84.5447	103.384	116.168	116.94
ENSG00000096088.16|PGC|chr6:41736710-41747401	0	0.0271036	1.22484	0.738445	1.1441	1.19885	0.331581	0	0	0.114939	0.170984	0	0	0
ENSG00000096092.6|TMEM14A|chr6:52671112-52686588	37.4486	43.6507	35.8369	51.0091	47.1221	49.9057	56.193	55.7433	27.6388	17.3524	46.2552	42.9281	35.1661	38.7851
ENSG00000096093.16|EFHC1|chr6:52362122-52577060	6.49441	7.38983	11.0256	8.17905	8.85542	9.10085	8.22301	9.19844	7.86357	7.16045	5.93631	7.52556	7.7703	6.37913
ENSG00000096384.20|HSP90AB1|chr6:44246165-44253888	1171.6	1201.94	938.234	996.503	754.865	752.658	639.184	714.254	917.376	973.639	1047.6	1071.22	1006.58	1028.32
ENSG00000096401.8|CDC5L|chr6:44387705-44450425	13.5174	14.5818	11.6113	12.1995	11.6136	10.4327	13.0637	12.78	15.444	13.4174	13.626	13.7013	17.9445	16.5561
ENSG00000096433.11|ITPR3|chr6:33620364-33696574	6.68167	5.41368	5.74099	4.19519	2.41926	2.681	2.48388	3.30841	3.51725	4.03364	3.77577	4.86606	3.27828	4.86731
ENSG00000096654.15|ZNF184|chr6:27450742-27473118	1.79669	2.24517	3.0903	2.85536	2.56693	1.54409	2.24588	2.66196	3.67338	3.16586	3.09793	3.0455	2.97548	3.92715
ENSG00000096696.14|DSP|chr6:7541616-7586714	0.101503	0.12534	0.0651131	0.165918	0.187832	0.150168	0.106701	0.257975	0.101595	0.0994737	0.00912767	0.103901	0.092555	0.110574
ENSG00000096717.12|SIRT1|chr10:67884655-67918390	0.834232	0.732792	1.12774	0.793001	0.84155	1.24429	1.1808	0.905711	0.436784	1.14046	0.890956	1.25963	0.770683	0.968746
ENSG00000096746.17|HNRNPH3|chr10:68282659-68343187	59.4091	65.8015	80.4645	81.9147	77.5176	65.9473	71.7653	76.4079	86.8035	88.4178	80.0081	87.4855	97.3872	106.029
ENSG00000096872.16|IFT74|chr9:26903371-27062930	5.1259	6.00763	7.93913	8.53959	9.8382	11.7481	12.925	12.058	4.95126	6.99592	8.24474	6.95073	7.88644	8.23491
ENSG00000096968.13|JAK2|chr9:4985244-5185647	2.57594	2.6708	2.81161	2.76641	1.83554	2.45591	1.92869	1.60323	2.72607	3.1704	2.30067	2.53404	2.75484	2.67248
ENSG00000096996.15|IL12RB1|chr19:18058994-18151692	0	0	0.0865805	0	0	0	0	0	0	0	0	0	0	0
ENSG00000097007.18|ABL1|chr9:130713945-130887675	20.9747	22.2584	22.6874	22.7272	25.3077	25.5542	25.969	29.2613	18.2276	19.5827	15.931	16.7999	17.5615	17.3951
ENSG00000097021.19|ACOT7|chr1:6264268-6394391	70.7491	53.1216	30.8908	33.8579	20.1521	14.0972	12.0604	18.9626	12.7417	11.1765	9.08748	7.53811	6.05723	7.14544
ENSG00000097033.14|SH3GLB1|chr1:86704569-86748184	18.6411	17.6967	24.4114	25.342	30.819	31.3772	37.1875	32.4965	16.9686	18.7698	15.1231	16.5366	15.1359	18.3165
ENSG00000097046.13|CDC7|chr1:91500850-91525764	9.83709	12.0039	10.5536	10.2597	7.56933	5.24751	7.82728	7.63149	12.8472	12.5691	18.8784	19.2383	21.6293	18.188
ENSG00000097096.9|SYDE2|chr1:85156888-85201016	0.344589	0.330276	0.620672	0.196685	0.609784	0.129748	0.409775	0.521559	0.567354	0.509319	0.578625	0.860382	0.520235	0.289275
ENSG00000099139.13|PCSK5|chr9:75890643-76362339	0.00543249	0.0885562	0.0397304	0.0172198	0.0409302	0.00700658	0.0523109	0.0833802	0.0495217	0.0130391	0	0.0100634	0.243774	0.0287057
ENSG00000099194.6|SCD|chr10:100347232-100364826	124.95	132.755	95.4965	97.5632	72.3394	67.7118	60.3242	74.3084	88.8661	87.2731	84.3654	74.3485	89.4857	88.5045
ENSG00000099203.7|TMED1|chr19:10832066-10836318	122.153	105.998	82.311	88.939	322.069	316.931	290.079	293.276	93.3153	86.0714	84.2809	89.2621	85.1079	80.9272
ENSG00000099204.20|ABLIM1|chr10:114431112-114685003	0.048511	0.0492539	0.163961	0.158213	0	0.0049112	0.305726	0.0202669	0	0.0844721	0	0	0.0498838	0.109182
ENSG00000099219.14|ERMP1|chr9:5784571-5833117	0.924732	0.836576	1.2999	0.986377	1.17501	0.791705	1.39996	1.37422	1.22518	0.968699	1.09	0.829871	1.05816	1.26499
ENSG00000099246.16|RAB18|chr10:27504173-27542237	23.5071	23.4769	25.5316	21.0989	41.4874	38.8057	40.6367	40.0141	22.9128	25.8712	38.8643	34.3343	32.7332	31.621
ENSG00000099250.18|NRP1|chr10:33177491-33336262	0	0	0	0	0.391422	0.391141	0.393937	0.0606866	0	0	0.0338142	0	0.18853	0.236324
ENSG00000099251.14|HSD17B7P2|chr10:38094333-38378505	0.559915	0.608453	0.594045	0.576583	1.04923	0.75429	0.890223	0.828175	0.117453	0.280477	0.333815	0.59544	0.394524	0.395359
ENSG00000099256.19|PRTFDC1|chr10:24848613-25602229	4.62882	5.69963	2.35142	2.88734	5.63066	4.07884	1.15616	1.19573	3.33507	5.85929	7.63308	11.1452	6.72837	8.00328
ENSG00000099260.11|PALMD|chr1:99646112-99694535	0	0	0	0	0	0	0.0199559	0	0	0.0195958	0	0	0.10441	0.0225119
ENSG00000099282.10|TSPAN15|chr10:69451464-69507666	1.71478	2.49391	2.67053	3.69217	3.03197	1.89017	1.11066	1.66017	0.118673	0.791201	2.19849	1.53382	0.818398	0.884268
ENSG00000099284.14|H2AFY2|chr10:70052845-70132934	0.0282609	0.0557362	0.0364189	0.222599	0	0	0.247012	0.21041	0.0414449	0.216771	0	0	0.297409	0.12862
ENSG00000099290.17|WASHC2A|chr10:50067887-50133509	6.57153	5.59523	4.61002	4.93436	4.26239	5.772	4.47755	4.40872	4.68524	3.89069	3.98088	3.77347	4.22783	4.36469
ENSG00000099308.10|MAST3|chr19:18058994-18151692	4.12246	2.92883	2.46698	3.72713	4.49913	4.8426	4.28359	3.80277	1.43493	1.82983	2.00149	2.15064	1.67861	1.27613
ENSG00000099326.8|MZF1|chr19:58559224-58605223	8.37374	9.34408	9.5925	15.0662	13.7465	12.6559	9.91925	11.503	23.0409	27.5555	9.75845	10.7301	17.012	14.3607
ENSG00000099330.9|OCEL1|chr19:17226224-17229219	25.6379	31.8248	35.7654	39.8599	28.5735	26.4677	26.4892	22.3432	20.7206	30.4683	25.3112	29.7543	18.0247	17.1004
ENSG00000099331.13|MYO9B|chr19:17075780-17213295	1.92258	1.8984	1.90541	2.14138	2.06147	1.45614	1.83192	1.85429	2.67496	3.19073	2.89861	2.85207	2.91521	2.38736
ENSG00000099337.5|KCNK6|chr19:38319844-38332076	0.0822237	0.0832506	0	0.187682	0.43645	0.218169	0.0611039	0.135759	0.00668505	0.151487	0	0.0677236	0.0254596	0.0483131
ENSG00000099338.23|CATSPERG|chr19:38335774-38370943	0.0729832	0.0190526	0.31896	0.280063	0.0857854	0.349074	0.171691	0.335757	0.705423	0.262921	0.130627	0.121825	0.22419	0.276028
ENSG00000099341.11|PSMD8|chr19:38374535-38383824	415.767	409.738	385.541	402.467	337.11	359.059	312.664	315.933	448.54	444.057	246.974	257.782	367.562	366.137
ENSG00000099364.16|FBXL19|chr16:30919318-30956461	0.603878	0.575262	0.705772	0.134855	0.281076	0.486705	0.645091	0.241701	0.703484	0.524114	0.390682	0.29069	0.673187	0.589729
ENSG00000099365.11|STX1B|chr16:30989255-31010638	0.215073	0.289469	0.129903	0.318384	0.169639	0.239464	0.744276	0.124301	0.0523121	0.106603	0.216288	0.458286	0.059066	0.101918
ENSG00000099377.14|HSD3B7|chr16:30957753-30989147	25.0449	19.0053	15.1164	16.8041	22.6218	20.9602	5.83958	9.29806	8.13585	6.31266	12.0466	15.0092	7.43519	3.79734
ENSG00000099381.18|SETD1A|chr16:30957753-30989147	1.98717	2.17792	1.42104	1.20366	1.11018	1.41178	1.06081	1.08642	2.11086	2.37804	2.40598	2.05119	2.64703	2.19898
ENSG00000099385.11|BCL7C|chr16:30833625-30895220	7.01955	10.8788	6.77347	5.09052	3.21937	3.11315	3.38329	4.3914	6.77112	5.58261	9.80211	12.1759	4.77935	5.37397
ENSG00000099399.6|MAGEB2|chrX:30215562-30220089	0	0.113592	0	0.0495035	0	0	0	0	0	0	0	0	0	0
ENSG00000099617.4|EFNA2|chr19:1285872-1301431	0.0444416	0.131057	0.0858052	0	0.0187001	0	0.0149152	0.0551105	0.0976966	0.0308987	0.214806	0.0412534	0.0622205	0.0841675
ENSG00000099622.14|CIRBP|chr19:1259383-1274810	259.039	267.867	263.535	261.313	265.029	251.988	213.978	218.393	301.563	308.17	284.306	300.506	248.762	256.979
ENSG00000099624.8|ATP5F1D|chr19:1241745-1244825	806.033	716.304	744.943	644.99	614.411	587.328	542.623	593.093	957.316	902.696	675.522	909.262	498.709	467.756
ENSG00000099625.13|CBARP|chr19:1205804-1238027	0.0814262	0.0421442	0.0940103	0.0233259	0.0280287	0.0639956	0.0737117	0.0270903	0.0982938	0.0305102	0.0111921	0.142666	0	0.0166231
ENSG00000099769.5|IGFALS|chr16:1790412-1794971	0.168421	0.0505078	0	0.530248	0	0.0553203	0	0.148684	0.470122	0	0	0	0	0
ENSG00000099783.12|HNRNPM|chr19:8444569-8489114	197.582	186.747	149.079	162.629	128.325	115.639	116.85	123.438	190.466	192.598	165.273	181.561	227.083	219.52
ENSG00000099785.10|MARCH2|chr19:8413269-8439017	2.42883	1.64001	7.31308	5.7317	20.7965	15.7261	18.6089	13.266	0.386413	0.670181	2.4173	3.29168	0.911864	0.741564
ENSG00000099795.7|NDUFB7|chr19:14566077-14572066	440.671	384.741	363.765	325.143	350.985	346.551	277.413	299.917	369.931	306.107	322.126	379.83	381.098	331.399
ENSG00000099797.15|TECR|chr19:14529542-14565980	302.067	323.768	260.86	289.682	520.395	506.115	506.522	477.674	291.681	299.778	220.463	231.246	317.896	306.138
ENSG00000099800.8|TIMM13|chr19:2360237-2427586	749.819	712.55	470.21	460.695	345.732	345.935	287.554	303.451	591.111	538.981	596.03	647.223	491.786	411.51
ENSG00000099804.9|CDC34|chr19:531759-542087	34.9698	33.0168	20.007	20.5639	19.0027	23.2529	15.359	14.2204	48.9702	38.8248	28.5724	36.7609	35.2292	33.0109
ENSG00000099810.20|MTAP|chr9:21802542-22121097	0.0776202	0	0.0251735	0.0490326	0.00724791	0	0.05199	0	0	0	0	0	0.0180827	0
ENSG00000099812.9|MISP|chr19:751111-764318	0	0	0	0.0922863	0.171181	0	0	0.214186	0	0	0.153167	0	0	0
ENSG00000099814.16|CEP170B|chr14:104865267-104896770	0.171509	0.10649	0.110078	0.148997	0.391885	0.120723	0.39094	0.366941	0.0171033	0.0376729	0.0839598	0.11479	0.0651399	0.0117676
ENSG00000099817.12|POLR2E|chr19:1065922-1095380	580.724	554.161	361.939	393.124	382.847	362.41	310.949	317.817	376.728	365.764	464.385	502.981	461.889	451.812
ENSG00000099821.14|POLRMT|chr19:617220-633537	79.6652	67.5899	50.2801	51.5299	48.4793	51.1345	36.4077	33.8561	63.7534	59.1012	58.8663	67.0435	55.2289	45.0123
ENSG00000099822.3|HCN2|chr19:589880-617159	0.0155101	0.0303862	0.0398762	0.0771852	0.0260505	0.0100261	0	0	0.0113571	0.0537436	0.0961224	0.0431527	0	0.0234661
ENSG00000099834.18|CDHR5|chr11:616564-626078	0	0	0	0	0	0	0.0101755	0	0	0	0	0	0	0
ENSG00000099840.13|IZUMO4|chr19:2096868-2099590	1.10946	0.72893	0.826027	0	0	0.125936	0	0.651045	0.302591	0.175819	0.289169	0.591097	0.243804	0.366716
ENSG00000099849.15|RASSF7|chr11:537526-564025	4.98756	3.85893	3.33288	2.74338	2.12929	3.70327	1.63544	2.07579	2.09997	2.77085	3.33563	5.04819	2.77711	2.3493
ENSG00000099860.9|GADD45B|chr19:2476126-2478257	16.8306	10.9595	22.6041	25.8305	24.195	18.7392	25.6561	22.8014	31.1464	27.5239	18.694	23.9096	31.7096	35.0609
ENSG00000099864.18|PALM|chr19:708934-748329	3.66019	3.95831	4.42701	4.44204	7.34277	8.51331	8.23201	8.42988	7.58058	5.06911	6.49326	7.69786	4.33551	3.38127
ENSG00000099866.15|MADCAM1|chr19:489175-519654	0.351452	0.168358	0.659241	2.01748	1.29458	1.53457	1.65575	1.69225	0.0937481	0.156233	0.531591	0.296975	0.134676	0.0242541
ENSG00000099875.14|MKNK2|chr19:2037464-2051244	14.924	13.2322	20.6656	20.0822	20.2233	17.6046	16.9646	20.8056	9.48484	9.96311	14.2304	13.1011	8.18631	9.99994
ENSG00000099889.14|ARVCF|chr22:19875516-20016823	20.2341	22.5219	23.1813	21.8146	5.47886	5.73194	3.50804	5.11798	14.3535	14.3974	11.841	14.9686	13.1872	10.6242
ENSG00000099899.15|TRMT2A|chr22:20080231-20127355	123.262	115.574	149.533	157.848	117.022	109.747	123.752	104.774	165.428	165.441	109.128	135.658	195.454	181.55
ENSG00000099901.17|RANBP1|chr22:20080231-20127355	2302.31	2632.67	1133.38	1045.6	817.454	772.037	754.692	724.957	2245.11	2060.62	2542.6	2620.43	2409.01	2298.46
ENSG00000099904.15|ZDHHC8|chr22:20131806-20148007	10.6239	8.43492	14.0117	12.7595	9.9963	7.59497	9.40944	8.89594	3.71746	2.75172	5.90753	9.06971	4.67678	2.38342
ENSG00000099910.17|KLHL22|chr22:20424814-20495795	22.2595	22.6986	25.1578	26.5814	29.5066	38.9986	33.9828	32.0907	18.4435	14.952	20.4394	29.0462	15.0536	13.8228
ENSG00000099917.17|MED15|chr22:20507601-20592218	133.674	131.348	125.381	131.199	159.978	166.845	134.151	160.906	161.334	167.55	142.391	153.328	163.365	169.006
ENSG00000099937.11|SERPIND1|chr22:20707690-20858812	0.457486	0.200146	0.47242	0.140515	0.760125	0.42998	0.789897	0.567854	0.1081	0.301458	0.352627	0.311993	0.263449	0.381233
ENSG00000099940.12|SNAP29|chr22:20859006-20891214	65.3468	61.8311	63.2777	61.4232	62.0332	63.701	62.1278	60.4086	47.8963	41.6071	60.0506	64.9903	47.0633	47.6527
ENSG00000099942.13|CRKL|chr22:20917406-20953747	94.3475	85.7399	65.2305	64.1787	95.8651	89.191	79.1085	99.6485	68.9558	74.7944	75.8304	71.0036	94.9188	92.3355
ENSG00000099949.20|LZTR1|chr22:20965107-20999038	26.8688	20.5473	26.3485	20.7695	24.9033	23.8202	22.1961	22.5754	39.5043	37.4524	9.16841	10.6973	10.5484	8.06397
ENSG00000099953.10|MMP11|chr22:23772848-23784316	0.573939	0.439193	1.18547	0.632024	1.14774	1.5026	0.979614	1.26551	0.227848	0.0332806	0.231336	0.266444	0.18426	0
ENSG00000099954.18|CECR2|chr22:17359948-17590995	0.197514	0.114339	0.051686	0.0311216	0	0.042511	0.0808419	0.0721684	0.0240883	0.0682931	0.0226222	0.0305161	0.0688437	0.0744918
ENSG00000099956.19|SMARCB1|chr22:23786930-23839012	57.5355	55.1546	49.8583	55.9391	37.7523	40.8212	33.9225	33.2964	47.2632	44.8688	34.4736	40.2288	40.4539	36.9063
ENSG00000099957.16|P2RX6|chr22:21015026-21045017	0.545244	1.51317	7.12101	5.90791	10.9561	9.89158	15.6151	13.1302	0.897349	2.03432	0.696747	0.585415	0.566972	0.339899
ENSG00000099958.14|DERL3|chr22:23786930-23839012	2.49994	4.66511	2.99791	4.1541	3.26959	4.23169	3.59847	4.2318	8.64088	4.95932	4.25877	3.25569	5.17197	4.88046
ENSG00000099960.13|SLC7A4|chr22:21015026-21045017	0	0	0	0	0.137912	0.121264	0.251466	0.116084	0	0.0813844	0	0	0	0.0709077
ENSG00000099968.17|BCL2L13|chr22:17628915-17730855	36.8216	44.6413	40.6271	41.4778	48.5809	46.6575	46.324	43.8042	43.8582	47.4362	41.8857	34.7061	44.6079	39.3619
ENSG00000099974.8|DDTL|chr22:23966887-23991421	0.0720599	0.23853	0.0233901	0.154875	0.0618096	0.0235378	0.122185	6.39e-136	0.0803672	3.49375e-318	0.10071	0.0338984	0.0762006	0.0276291
ENSG00000099977.14|DDT|chr22:23966887-23991421	31.484	34.3658	31.7751	29.7622	19.4899	15.7739	19.5892	15.6814	18.9138	21.9565	23.1011	26.7329	22.9202	22.6551
ENSG00000099985.4|OSM|chr22:30262828-30266851	0	0	0	0	0	0	0	0.252856	0	0	0	0	0	0
ENSG00000099991.18|CABIN1|chr22:24011303-24178628	7.02518	6.52207	6.85178	6.06146	6.60442	4.87315	6.77476	6.92944	5.1279	5.46345	4.15082	2.77756	5.04633	4.47571
ENSG00000099992.15|TBC1D10A|chr22:30285116-30327046	8.86993	9.80176	9.48738	10.7982	17.2199	11.6204	12.682	9.64174	4.65912	3.81855	3.72932	5.69918	5.0899	5.45066
ENSG00000099994.11|SUSD2|chr22:24181486-24189106	0.40251	0.241109	1.62813	1.59882	0.436787	0.520547	0.101165	0	0	0	0.138656	0	0	0
ENSG00000099995.19|SF3A1|chr22:30331987-30376829	31.3731	28.7463	28.4517	29.6325	26.0875	24.6117	26.362	27.985	35.9348	28.6263	34.4531	31.8739	33.7004	33.7886
ENSG00000099998.17|GGT5|chr22:24219653-24245142	1.0293	1.34275	1.43383	1.30292	1.1255	0.405692	1.05528	0.382697	0.979024	0.539605	0.278136	2.0133	0.422947	0.305141
ENSG00000100003.18|SEC14L2|chr22:30396991-30429054	0.603459	0.808998	1.76116	1.75442	4.60723	2.2148	4.10362	3.96467	0.925781	1.30888	1.13457	1.00116	0.655101	0.880458
ENSG00000100012.11|SEC14L3|chr22:30447958-30472049	0	0	0	0	0	0	0	0	0	0	0	0	0	0.016474
ENSG00000100014.20|SPECC1L|chr22:24270816-24526585	6.8846	7.96158	7.79969	7.06078	6.53864	4.38981	6.176	6.25908	7.82352	6.31805	6.20081	5.81158	4.7687	4.69938
ENSG00000100023.19|PPIL2|chr22:21652269-21735794	123.333	119.674	124.668	127.509	143.681	131.933	129.488	131.548	128.362	127.447	87.8618	92.8291	107.436	111.586
ENSG00000100024.14|UPB1|chr22:24270816-24526585	0	0	0	0	0.0238817	0.018367	0.0475291	0	0	0	0	0	0.0991493	0.0536374
ENSG00000100027.15|YPEL1|chr22:21652269-21735794	1.76151	2.18752	0.468983	0.123721	1.43078	1.67592	0.295684	1.12434	1.63621	0.851861	3.81036	6.91205	2.05527	0.436219
[truncated: 32,807 more rows]
