# Supplementary material for: Hi-TrAC reveals division of labor of transcription factors in organizing chromatin loops
Source: Nat Commun. 2022 Nov 5;13:6679. doi: 10.1038/s41467-022-34276-8 (PMC9637178; doi:10.1038/s41467-022-34276-8)
Supplement: Supplementary file 12 — Supplementary Data 10 [file 41467_2022_34276_MOESM12_ESM.xlsx]

## Sheet: ChIP-seq reads
sample	TotalReads	MappingRatio(%s)	totalMappedPETs	uniquePETs	fragmentLengthMean	fragmentLengthStd	redundancy
control_input	36334158	96.91	31088132	28515358	127.092	57.2933	0.0827574
CRdKD_input	38386100	96.64	32555021	29932090	122.533	54.3861	0.0805692
HZdKD_input	34245389	97	29214905	26831165	127.647	57.6537	0.0815933
control_CTCF_rep1	26624531	76.81	18443870	13653836	181.019	82.6525	0.259709
control_HCFC1_rep1	57368957	10.35	5278462	2734129	151.772	65.4927	0.482022
control_RAD21_rep1	22907700	90.64	18460777	15400610	206.938	92.4178	0.165766
control_ZNF143_rep1	55264233	51.16	25049659	16055486	152.531	67.2488	0.359054
CRdKD_CTCF_rep1	28064847	29.03	7319951	4890256	169.095	72.3023	0.331928
CRdKD_HCFC1_rep1	44003084	19.96	7823374	4727947	168.124	70.7804	0.395664
CRdKD_RAD21_rep1	39525487	87.87	30878265	24407184	215.247	94.0245	0.209568
CRdKD_ZNF143_rep1	32934928	46.76	13701434	8945192	158.447	65.1353	0.347135
HZdKD_CTCF_rep1	23629024	74.86	15917976	11356761	186.1	81.1018	0.286545
HZdKD_HCFC1_rep1	46813775	15.21	6337528	3859275	161.267	68.0969	0.391044
HZdKD_RAD21_rep1	22993491	83.48	17104633	14489345	188.079	85.3404	0.152899
HZdKD_ZNF143_rep1	43297106	19.61	7579508	4702294	159.291	71.6607	0.379604
control_CTCF_rep2	30149655	78.13	21187235	15640273	169.611	81.3003	0.261807
control_HCFC1_rep2	55726748	8.14	4034817	2017738	174.825	88.2044	0.499918
control_RAD21_rep2	21860691	83.32	16162956	14122602	189.867	89.2169	0.126236
control_ZNF143_rep2	38404473	40.24	13698286	7942769	162.041	80.5707	0.420163
CRdKD_CTCF_rep2	36504423	43.41	14245996	7352067	181.994	89.3456	0.48392
CRdKD_HCFC1_rep2	55073195	22.59	11043283	5918434	172.066	88.4333	0.464069
CRdKD_RAD21_rep2	35441649	87.18	27319702	24379294	189.132	91.5176	0.10763
CRdKD_ZNF143_rep2	27415813	29.43	7162867	4025340	179.47	93.0832	0.438027
HZdKD_CTCF_rep2	25966587	84.66	19726823	16779002	188.659	87.5368	0.149432
HZdKD_HCFC1_rep2	52472257	10.53	4889146	2933871	184.804	93.2187	0.399922
HZdKD_RAD21_rep2	27526840	90.61	22132634	19611995	203.184	89.6724	0.113888
HZdKD_ZNF143_rep2	45871080	26.36	10797534	6807628	171.278	84.9102	0.36952

## Sheet: control_CTCF_peaks
chr1	225474544	225475676
chr1	34852345	34853466
chr1	114346069	114347184
chr1	32711774	32713171
chr1	36099361	36100434
chr1	31815745	31816774
chr1	204806777	204808630
chr1	50332755	50334136
chr1	31963711	31964880
chr1	47179116	47179794
chr1	35882605	35883430
chr1	247936431	247937479
chr1	36149315	36150370
chr1	41573824	41574763
chr1	16055891	16056622
chr1	37454448	37455589
chr1	36609032	36609871
chr1	9626493	9627814
chr1	211133701	211134983
chr1	211698045	211699038
chr1	222465069	222466083
chr1	46441983	46443292
chr1	36703331	36704299
chr1	231091657	231092430
chr1	30707755	30708685
chr1	35774486	35775262
chr1	248906013	248906615
chr1	58546585	58547274
chr1	6245068	6245584
chr1	167803147	167803828
chr1	904409	905030
chr1	226827890	226828743
chr1	28881786	28882905
chr1	37989816	37990790
chr1	25998080	25998827
chr1	39701653	39702618
chr1	32876366	32877235
chr1	11037393	11038094
chr1	206489838	206490756
chr1	267638	268329
chr1	143697865	143698716
chr1	84753337	84754054
chr1	39653326	39654173
chr1	54671700	54672600
chr1	229227299	229228005
chr1	211654827	211655771
chr1	16187550	16188353
chr1	180178584	180179502
chr1	161209623	161210326
chr1	21368178	21369082
chr1	206612035	206612813
chr1	30911135	30912085
chr1	205591261	205592473
chr1	44005251	44006235
chr1	47710297	47711258
chr1	226547473	226548152
chr1	53185539	53186309
chr1	203272832	203274272
chr1	31788861	31790097
chr1	204162216	204163261
chr1	168145525	168146106
chr1	112804027	112804743
chr1	212664899	212665890
chr1	25895068	25895991
chr1	205255971	205256890
chr1	16032613	16033450
chr1	109532187	109533422
chr1	201559249	201560246
chr1	39799000	39800383
chr1	67500331	67501077
chr1	11893562	11894345
chr1	110460084	110460849
chr1	29202374	29203543
chr1	46477084	46477996
chr1	225961931	225962877
chr1	27102526	27103272
chr1	235252940	235253697
chr1	39538820	39539698
chr1	31663433	31664472
chr1	153494792	153495475
chr1	223081206	223081942
chr1	37810751	37811592
chr1	209747361	209748597
chr1	180515520	180516374
chr1	207963110	207964274
chr1	33367237	33368510
chr1	154546408	154546933
chr1	214261234	214262135
chr1	202625469	202626000
chr1	206658036	206659069
chr1	182142966	182143892
chr1	34597632	34598630
chr1	160078516	160079174
chr1	244272641	244273536
chr1	156066228	156066915
chr1	156659201	156660456
chr1	160376368	160377123
chr1	202118655	202119573
chr1	160681107	160681991
chr1	185170114	185170897
chr1	167441876	167442949
chr1	156445541	156446367
chr1	34742355	34743406
chr1	150979184	150980235
chr1	51296414	51297366
chr1	181142191	181143418
chr1	206935215	206936184
chr1	157963496	157964138
chr1	204445702	204446981
chr1	33295103	33296304
chr1	30801047	30802526
chr1	6343239	6344147
chr1	38586870	38587766
chr1	40338383	40339914
chr1	109193557	109194210
chr1	32520086	32521614
chr1	21658750	21659761
chr1	41515571	41516801
chr1	32447964	32449912
chr1	153532878	153533650
chr1	204989032	204990106
chr1	22131734	22132415
chr1	39972973	39974203
chr1	164786936	164787963
chr1	84620377	84621427
chr1	201254127	201255157
chr1	208021488	208022365
chr1	109776650	109777512
chr1	16951397	16952304
chr1	205430589	205431498
chr1	47997518	47998311
chr1	32892267	32893608
chr1	65687529	65688287
chr1	227762183	227763159
chr1	200802717	200803512
chr1	206583409	206584414
chr1	37433749	37435019
chr1	46527771	46529249
chr1	40668655	40669594
chr1	28876795	28877942
chr1	40951830	40953351
chr1	156920278	156921215
chr1	27662948	27663676
chr1	22416421	22417320
chr1	201709267	201710224
chr1	46223209	46224183
chr1	180533158	180534089
chr1	203338080	203339279
chr1	204127546	204128203
chr1	184981999	184982653
chr1	16008690	16009509
chr1	167066215	167067282
chr1	201703744	201704977
chr1	36575648	36576705
chr1	212011755	212012668
chr1	227481392	227482200
chr1	26321342	26322196
chr1	156225231	156226021
chr1	209860179	209860753
chr1	36420474	36421719
chr1	235083442	235084375
chr1	153568249	153569122
chr1	17125389	17126308
chr1	6701498	6702346
chr1	184222392	184223185
chr1	44785642	44786905
chr1	34865688	34867118
chr1	247389870	247390652
chr1	201792729	201793765
chr1	156129938	156130952
chr1	224513380	224514271
chr1	43934119	43935441
chr1	32772671	32774057
chr1	203486897	203488556
chr1	31548554	31549776
chr1	153677501	153678224
chr1	66242448	66243261
chr1	40773812	40774893
chr1	246971149	246971922
chr1	36134472	36135609
chr1	182962401	182962992
chr1	173430985	173431806
chr1	186482516	186483175
chr1	181189611	181191090
chr1	212476882	212477764
chr1	205273085	205274370
chr1	203860764	203862086
chr1	204363245	204364291
chr1	18912718	18913896
chr1	153510649	153511475
chr1	206030423	206031260
chr1	40611848	40612976
chr1	155017000	155018242
chr1	12229509	12230441
chr1	8848763	8849668
chr1	35544873	35545602
chr1	230310149	230311055
chr1	176880694	176881583
chr1	11642198	11643142
chr1	36446041	36446974
chr1	15791860	15792659
chr1	6246495	6247368
chr1	155322944	155323721
chr1	47738399	47738939
chr1	207868612	207869568
chr1	157991764	157992580
chr1	26363627	26364488
chr1	40848120	40849246
chr1	205977079	205978112
chr1	37323543	37324537
chr1	205657311	205659597
chr1	52685946	52686827
chr1	212455701	212456946
chr1	89762650	89763708
chr1	235103737	235104779
chr1	109984160	109985144
chr1	147172236	147173134
chr1	234498700	234500006
chr1	147494749	147495470
chr1	35201776	35202643
chr1	22976286	22977275
chr1	43226787	43227823
chr1	39576571	39577618
chr1	171644719	171645455
chr1	160192849	160193630
chr1	43763238	43764093
chr1	9490883	9491674
chr1	67561424	67562161
chr1	87151684	87152379
chr1	56831496	56832305
chr1	2194850	2195686
chr1	180252210	180253266
chr1	33085987	33087058
chr1	119870707	119871506
chr1	177181484	177182108
chr1	176374828	176375538
chr1	208131743	208132829
chr1	109263092	109264323
chr1	32215305	32216245
chr1	26391321	26391922
chr1	155091086	155092055
chr1	178541837	178543623
chr1	203171858	203172724
chr1	12118308	12119265
chr1	226626163	226627144
chr1	10867122	10867716
chr1	29235868	29236982
chr1	231211065	231212137
chr1	109773440	109774422
chr1	20632961	20633969
chr1	201042667	201043525
chr1	231756554	231757343
chr1	182069005	182069535
chr1	203339805	203340758
chr1	15046375	15047073
chr1	93813803	93814653
chr1	202315308	202316191
chr1	46532317	46533236
chr1	35715200	35716290
chr1	1905968	1906900
chr1	158124801	158125587
chr1	23809433	23810304
chr1	226633684	226634814
chr1	158087068	158088042
chr1	219660779	219661605
chr1	226196711	226197709
chr1	31422070	31423401
chr1	11838063	11839195
chr1	44594774	44596177
chr1	3483697	3484482
chr1	154878341	154879215
chr1	220809877	220810685
chr1	95233873	95234531
chr1	157489183	157489929
chr1	101238604	101239561
chr1	27097098	27098087
chr1	39258240	39259293
chr1	32886203	32887299
chr1	207884742	207885881
chr1	207077641	207078325
chr1	85307825	85308768
chr1	112369389	112370255
chr1	167267523	167268346
chr1	207698642	207699429
chr1	201895261	201896580
chr1	42146481	42147558
chr1	204763483	204764606
chr1	24070702	24071502
chr1	46179316	46180822
chr1	236868720	236869476
chr1	67535182	67535994
chr1	182601204	182601836
chr1	45569872	45570970
chr1	246492477	246493394
chr1	160428518	160429142
chr1	222454731	222455930
chr1	154272022	154272644
chr1	9867233	9868225
chr1	27395097	27396160
chr1	39098394	39099295
chr1	19650934	19651637
chr1	147242223	147243699
chr1	156096295	156097240
chr1	26500033	26500777
chr1	44731244	44731981
chr1	36553447	36554557
chr1	2414034	2414967
chr1	15501371	15502010
chr1	3491032	3491726
chr1	151534426	151535260
chr1	115595653	115596389
chr1	31745209	31746426
chr1	36368766	36369872
chr1	226333291	226333890
chr1	151734802	151735587
chr1	44793542	44794273
chr1	201828673	201829388
chr1	235093147	235094487
chr1	149792146	149793596
chr1	48497928	48499056
chr1	155061269	155063440
chr1	32400052	32401568
chr1	112880694	112881481
chr1	204746620	204747411
chr1	111222384	111223411
chr1	9724784	9725723
chr1	160100598	160101577
chr1	32334816	32335907
chr1	40143699	40144624
chr1	37514373	37515181
chr1	225772148	225772975
chr1	213374152	213375018
chr1	184663728	184664721
chr1	220776461	220777572
chr1	111481442	111482163
chr1	23098470	23099309
chr1	24199123	24199875
chr1	24932323	24932776
chr1	143884377	143885424
chr1	151593947	151594846
chr1	3564945	3565852
chr1	155173088	155173913
chr1	212034449	212036005
chr1	25810510	25811451
chr1	68342165	68343259
chr1	15128284	15129120
chr1	167533454	167534552
chr1	165392426	165393557
chr1	10209855	10210710
chr1	175887758	175888550
chr1	182396455	182397561
chr1	9494862	9495882
chr1	20696026	20697363
chr1	7647011	7647904
chr1	237864074	237865089
chr1	175029387	175030404
chr1	59759176	59760075
chr1	40849459	40850792
chr1	228130635	228131674
chr1	147890080	147890827
chr1	230641705	230643092
chr1	155193092	155194200
chr1	27300557	27301409
chr1	29792506	29793673
chr1	20493523	20494588
chr1	52002026	52002918
chr1	201222469	201223428
chr1	166910294	166910891
chr1	156859878	156860978
chr1	27857757	27858751
chr1	46347816	46348980
chr1	19917706	19918578
chr1	44238003	44238903
chr1	35726456	35727662
chr1	44217512	44218505
chr1	25101180	25102045
chr1	145720880	145721760
chr1	42172844	42174160
chr1	16623194	16626226
chr1	36515585	36517029
chr1	24847603	24848505
chr1	43528802	43529940
chr1	154479688	154480478
chr1	246002972	246003696
chr1	23637040	23638088
chr1	165369090	165369885
chr1	56820788	56821616
chr1	179002342	179003700
chr1	54791580	54792868
chr1	1440727	1441611
chr1	204941435	204942323
chr1	40084355	40085628
chr1	53485162	53486500
chr1	53277807	53278789
chr1	156891836	156892893
chr1	18820584	18821367
chr1	156382745	156383683
chr1	246698887	246699869
chr1	42913345	42913965
chr1	228213406	228213772
chr1	178379670	178380361
chr1	110196733	110197400
chr1	24112417	24113174
chr1	110495689	110496606
chr1	223123436	223124311
chr1	61588478	61589256
chr1	23771871	23772655
chr1	33470142	33471148
chr1	32247635	32249061
chr1	110412315	110413162
chr1	202719312	202720244
chr1	207828291	207829119
chr1	32413681	32414835
chr1	155989022	155990125
chr1	94805544	94806431
chr1	35450843	35452014
chr1	1349179	1349995
chr1	12208646	12209627
chr1	78114132	78114858
chr1	151300616	151301412
chr1	70487574	70488450
chr1	186375117	186376245
chr1	152001336	152002135
chr1	16620277	16622864
chr1	59971138	59971920
chr1	586014	586546
chr1	110053516	110054393
chr1	60978764	60979479
chr1	245042477	245043427
chr1	248806771	248807939
chr1	38834935	38835821
chr1	20430165	20430983
chr1	178531801	178533014
chr1	61049591	61050450
chr1	119613518	119614344
chr1	156705650	156706585
chr1	110105894	110106847
chr1	40948548	40949554
chr1	39816316	39818012
chr1	44652447	44653646
chr1	229660987	229661807
chr1	165914034	165914923
chr1	31162097	31163455
chr1	168439484	168440452
chr1	5745507	5746542
chr1	231315511	231316344
chr1	172443746	172444592
chr1	84782268	84783118
chr1	173420074	173420789
chr1	1121772	1122647
chr1	34859528	34860372
chr1	5514200	5515133
chr1	205711024	205711740
chr1	114282639	114283310
chr1	21269780	21270782
chr1	55277325	55278175
chr1	47192461	47193732
chr1	205528360	205529812
chr1	46405534	46406939
chr1	157155870	157156946
chr1	206106180	206107590
chr1	12658874	12659699
chr1	112808872	112809844
chr1	180168548	180169247
chr1	40314432	40316064
chr1	221203379	221204134
chr1	156725540	156727055
chr1	208093571	208094417
chr1	151155650	151156724
chr1	7975064	7975804
chr1	27568294	27569048
chr1	26416909	26417675
chr1	220732739	220733653
chr1	205791266	205792324
chr1	26104695	26105476
chr1	200979178	200980297
chr1	22930131	22930841
chr1	27044179	27045374
chr1	10429952	10430919
chr1	109493577	109494500
chr1	1063389	1064371
chr1	247681136	247681775
chr1	205335219	205336295
chr1	156140963	156142025
chr1	10941769	10942505
chr1	116168141	116168998
chr1	164673232	164674341
chr1	206544396	206545614
chr1	88180325	88181085
chr1	156838680	156839531
chr1	202184287	202185441
chr1	184805398	184806593
chr1	37486843	37488441
chr1	157089723	157090702
chr1	172449685	172450644
chr1	6554041	6554984
chr1	155050294	155051233
chr1	27045752	27046668
chr1	153352312	153353097
chr1	96966470	96967089
chr1	116138637	116139807
chr1	119611337	119612397
chr1	225975741	225976773
chr1	93909395	93910220
chr1	160006119	160006789
chr1	161291441	161292058
chr1	11749065	11749729
chr1	244299215	244300334
chr1	21963853	21964781
chr1	112390456	112391327
chr1	234309593	234310546
chr1	121096822	121098248
chr1	54081318	54082276
chr1	44835492	44836501
chr1	113072449	113074011
chr1	226124419	226126028
chr1	26164014	26164777
chr1	211830497	211831265
chr1	11784854	11785757
chr1	156688738	156690171
chr1	96845189	96845991
chr1	240026804	240027573
chr1	179706124	179706920
chr1	157310821	157311732
chr1	226121151	226122832
chr1	248841361	248842395
chr1	157196629	157197332
chr1	42176760	42177499
chr1	1371766	1372801
chr1	159160737	159161582
chr1	153946259	153947114
chr1	12124449	12125604
chr1	85580931	85581845
chr1	201119043	201119813
chr1	157369699	157370386
chr1	176559509	176560441
chr1	89804352	89805146
chr1	109277139	109278024
chr1	162847676	162848433
chr1	152052311	152053152
chr1	37682165	37683151
chr1	12619560	12620630
chr1	247372294	247373423
chr1	28517711	28518868
chr1	181424488	181426121
chr1	234322772	234323524
chr1	156889908	156890724
chr1	6404410	6405521
chr1	223133045	223134175
chr1	201530537	201531819
chr1	13813222	13814209
chr1	33218491	33219320
chr1	109643053	109644149
chr1	31563548	31564755
chr1	48696843	48697701
chr1	39410743	39411563
chr1	202571408	202572401
chr1	3424427	3425300
chr1	6423143	6423899
chr1	7667284	7668371
chr1	87131347	87132449
chr1	110207399	110208290
chr1	110618961	110619914
chr1	95043017	95044058
chr1	116737042	116737921
chr1	159935897	159936997
chr1	110312320	110313249
chr1	46035824	46037776
chr1	171655096	171656159
chr1	43237925	43238742
chr1	85109218	85109950
chr1	27154742	27155528
chr1	10494396	10495478
chr1	223556571	223557544
chr1	230166968	230168155
chr1	206912212	206913240
chr1	211469615	211470688
chr1	11337287	11338054
chr1	183655289	183656143
chr1	207084492	207085318
chr1	175146422	175147398
chr1	203215838	203216814
chr1	159780280	159781092
chr1	77683223	77684059
chr1	206663601	206664845
chr1	53860456	53861593
chr1	94039323	94040185
chr1	205524108	205525001
chr1	206725236	206726962
chr1	33624520	33625667
chr1	38817334	38819075
chr1	110630520	110631317
chr1	225480620	225481762
chr1	227953546	227954455
chr1	157505404	157506226
chr1	36285281	36286162
chr1	165367047	165368019
chr1	41811360	41812647
chr1	112465898	112466728
chr1	50367981	50369043
chr1	246753480	246754630
chr1	39657336	39658739
chr1	2044424	2045392
chr1	110116020	110117120
chr1	19715474	19716150
chr1	214328638	214329807
chr1	211323176	211323992
chr1	42756710	42757493
chr1	201511929	201513710
chr1	176948751	176949603
chr1	154276594	154277294
chr1	27605745	27607003
chr1	26788828	26789956
chr1	110524156	110525040
chr1	239976166	239977024
chr1	212367710	212368553
chr1	20522115	20522983
chr1	202851899	202852911
chr1	91165001	91166817
chr1	233790817	233791593
chr1	116817370	116818140
chr1	167058710	167059950
chr1	181038260	181039192
chr1	51189300	51189873
chr1	6347655	6348588
chr1	54121158	54122518
chr1	48530301	48531243
chr1	110783170	110783937
chr1	205061312	205062707
chr1	869520	870368
chr1	220689634	220690962
chr1	205485120	205486478
chr1	55021762	55022650
chr1	13960142	13961026
chr1	207499345	207500091
chr1	147640394	147641194
chr1	201361416	201362228
chr1	241997672	241999134
chr1	225845440	225846517
chr1	26966649	26967502
chr1	28784754	28786011
chr1	156657064	156658353
chr1	36650008	36651320
chr1	150812807	150813695
chr1	205983657	205984698
chr1	11907590	11908093
chr1	31181019	31184696
chr1	60281177	60281872
chr1	211513748	211516173
chr1	101357219	101357842
chr1	21508890	21509315
chr1	205631865	205632565
chr1	11719377	11720643
chr1	145977314	145978079
chr1	15323028	15324141
chr1	234065712	234066607
chr1	31939584	31940348
chr1	206864639	206865720
chr1	20152103	20153078
chr1	181166340	181167414
chr1	9196352	9197053
chr1	161192135	161193111
chr1	116484639	116485865
chr1	31593516	31594749
chr1	4652314	4653192
chr1	219812392	219813104
chr1	223748722	223750134
chr1	151836164	151837004
chr1	37859047	37860708
chr1	2801378	2802141
chr1	115112407	115113332
chr1	23810521	23811573
chr1	54810244	54811127
chr1	29331998	29332934
chr1	67853560	67854165
chr1	19241003	19241903
chr1	30718702	30720682
chr1	47725849	47726809
chr1	175757135	175758174
chr1	108559761	108560373
chr1	112715609	112716826
chr1	205918630	205919638
chr1	92831556	92832599
chr1	54487973	54490139
chr1	175373434	175374363
chr1	175154586	175155492
chr1	204257978	204259183
chr1	160726449	160727373
chr1	47435346	47438375
chr1	27556343	27557136
chr1	202154669	202155456
chr1	21595339	21596230
chr1	47432079	47432996
chr1	84944340	84945513
chr1	112706557	112708045
chr1	9266794	9267860
chr1	15100113	15100945
chr1	203870792	203871513
chr1	156384901	156386133
chr1	204128519	204129849
chr1	248826306	248827130
chr1	157163324	157164427
chr1	116151754	116152657
chr1	38489564	38490426
chr1	183281161	183282156
chr1	43994666	43995407
chr1	20575068	20575921
chr1	6489584	6490689
chr1	47173567	47176011
chr1	204398220	204399052
chr1	21370364	21371112
chr1	161097233	161098239
chr1	156090323	156091309
chr1	10507174	10507942
chr1	16078588	16079722
chr1	29379347	29380152
chr1	206933026	206933912
chr1	161439942	161440979
chr1	22641830	22642823
chr1	53392426	53394103
chr1	90721007	90721967
chr1	31393897	31395486
chr1	227998974	227999799
chr1	27284419	27285290
chr1	212629746	212630611
chr1	151024207	151025160
chr1	111507489	111508766
chr1	222095814	222096742
chr1	43414427	43415629
chr1	9588333	9588941
chr1	7207701	7208369
chr1	239897887	239898730
chr1	6204848	6205863
chr1	101309122	101310116
chr1	26035013	26036554
chr1	154558899	154560092
chr1	43946103	43947363
chr1	234326345	234327254
chr1	205141269	205142341
chr1	170671085	170672064
chr1	231691510	231692415
chr1	87953498	87954210
chr1	119948450	119949229
chr1	24391117	24392954
chr1	38026345	38027122
chr1	163174606	163175520
chr1	23868026	23869151
chr1	157490331	157491255
chr1	48093493	48094386
chr1	27668891	27669969
chr1	221477852	221478560
chr1	33297990	33299417
chr1	45013734	45015064
chr1	210949778	210950348
chr1	93850587	93851244
chr1	165143432	165144034
chr1	183623077	183623777
chr1	59976556	59977290
chr1	202134798	202135828
chr1	17493871	17494880
chr1	229557798	229559241
chr1	200971712	200972671
chr1	108561628	108562398
chr1	175319347	175320258
chr1	35564212	35565555
chr1	168603200	168604104
chr1	8314159	8314884
chr1	157193374	157194233
chr1	33612393	33613753
chr1	6727089	6728152
chr1	6362808	6363728
chr1	203701859	203702966
chr1	109111959	109113460
chr1	54996077	54997109
chr1	35568096	35569816
chr1	53181818	53183002
chr1	66995875	66996580
chr1	150165695	150166562
chr1	44799243	44800831
chr1	27388144	27389012
chr1	96596102	96596661
chr1	7902354	7903044
chr1	47388523	47389484
chr1	151933777	151934588
chr1	20212656	20213569
chr1	34681097	34682043
chr1	153288606	153289338
chr1	2381615	2383150
chr1	67148712	67149746
chr1	34786069	34788819
chr1	165924302	165925280
chr1	116498911	116499835
chr1	145844723	145846798
chr1	18875022	18875966
chr1	202009073	202010149
chr1	111333992	111334701
chr1	203504305	203505389
chr1	78144873	78145595
chr1	193121474	193122842
chr1	182084029	182085648
chr1	94854146	94854948
chr1	1032584	1033598
chr1	160997115	160997938
chr1	21194961	21195921
chr1	119808693	119809467
chr1	179867563	179868285
chr1	6475309	6476306
chr1	231866345	231867368
chr1	31617909	31619469
chr1	223089832	223090788
chr1	30928989	30930185
chr1	227946451	227947565
chr1	101567461	101568112
chr1	52141588	52143055
chr1	2046083	2047011
chr1	5509640	5510619
chr1	150559687	150561930
chr1	228340555	228341318
chr1	26997298	26998190
chr1	26275324	26276289
chr1	220046326	220046919
chr1	226407801	226408775
chr1	36086538	36089116
chr1	242017541	242018183
chr1	223846003	223846921
chr1	53444317	53445162
chr1	51768765	51769542
chr1	30111389	30112060
chr1	30777483	30780541
chr1	197924423	197925070
chr1	226608489	226609674
chr1	46724604	46725863
chr1	166730181	166731197
chr1	16082022	16083127
chr1	202192309	202193566
chr1	207579048	207579995
chr1	51534805	51535548
chr1	44655212	44656302
chr1	200488384	200489237
chr1	19344153	19344968
chr1	160830386	160831148
chr1	220680002	220680568
chr1	220775174	220776062
chr1	116574433	116575268
chr1	33632849	33635586
chr1	111755343	111756229
chr1	1959671	1960901
chr1	17059575	17060182
chr1	18575201	18576083
chr1	202236046	202237704
chr1	181936587	181937665
chr1	70685081	70685887
chr1	209190402	209191293
chr1	6486114	6487070
chr1	3724256	3725377
chr1	240887833	240888867
chr1	148371148	148372059
chr1	162877879	162878517
chr1	248243032	248243756
chr1	223128959	223130101
chr1	110780584	110781415
chr1	199113071	199113815
chr1	40078186	40079208
chr1	246696324	246697085
chr1	206808514	206809182
chr1	180188042	180189032
chr1	1250007	1250634
chr1	160046488	160047284
chr1	150255104	150256396
chr1	153465512	153466324
chr1	235971336	235972453
chr1	186212309	186213120
chr1	23216473	23217521
chr1	101288185	101289015
chr1	201447787	201448865
chr1	98053800	98054679
chr1	156677364	156678708
chr1	42777091	42778618
chr1	15027240	15028300
chr1	219385687	219386453
chr1	23691437	23691991
chr1	150168798	150169839
chr1	86704158	86705638
chr1	167401191	167401767
chr1	203038857	203040704
chr1	206479106	206480184
chr1	156625237	156626554
chr1	16244149	16245199
chr1	6719623	6720702
chr1	63327216	63328206
chr1	109639970	109641013
chr1	170074606	170075208
chr1	229514492	229515310
chr1	162613446	162614446
chr1	9142055	9142908
chr1	246689213	246690090
chr1	28893383	28894253
chr1	52904551	52905432
chr1	17606639	17607700
chr1	31715377	31716473
chr1	168342440	168344064
chr1	189859252	189860049
chr1	239951447	239952043
chr1	11663767	11664459
chr1	153222895	153223718
chr1	204791137	204792402
chr1	231806393	231807283
chr1	206981842	206982738
chr1	181478863	181479767
chr1	27296741	27297339
chr1	143334537	143334752
chr1	202968834	202969596
chr1	201348042	201348791
chr1	23916371	23917486
chr1	84936085	84936720
chr1	226064091	226065453
chr1	28090891	28091711
chr1	45299963	45301006
chr1	205396825	205397765
chr1	177948122	177948923
chr1	155167091	155168882
chr1	9615377	9616173
chr1	58652503	58653090
chr1	215710052	215710889
chr1	209627274	209628439
chr1	8348752	8349657
chr1	46445757	46447782
chr1	14778966	14779708
chr1	25618912	25619789
chr1	7669171	7670207
chr1	100459370	100460081
chr1	177945731	177946755
chr1	201480029	201482548
chr1	148254611	148255436
chr1	15994360	15995045
chr1	10960910	10961760
chr1	67759903	67760875
chr1	17501865	17502986
chr1	30781838	30783146
chr1	229714735	229715611
chr1	25796487	25798536
chr1	22420275	22421163
chr1	15430587	15431963
chr1	40630361	40631138
chr1	27356829	27358067
chr1	179814495	179815522
chr1	230916920	230918181
chr1	32470544	32471740
chr1	231357667	231358465
chr1	22704203	22705002
chr1	119967793	119968625
chr1	9874653	9875976
chr1	206734094	206735257
chr1	18883898	18884829
chr1	24688182	24689254
chr1	208244963	208245855
chr1	42314213	42314938
chr1	156456210	156457020
chr1	2174008	2175120
chr1	2091328	2092213
chr1	152653834	152654588
chr1	8987662	8988823
chr1	180920706	180921172
chr1	203117397	203118635
chr1	59947115	59947996
chr1	56968001	56968995
chr1	204213987	204214935
chr1	26169269	26170517
chr1	152440578	152441397
chr1	161071493	161072315
chr1	32871672	32873598
chr1	211680374	211681217
chr1	9180952	9181868
chr1	147627262	147628206
chr1	28736290	28737323
chr1	109545934	109546799
chr1	27332395	27333521
chr1	20194826	20195977
chr1	19391076	19391989
chr1	225318880	225319464
chr1	3618763	3619738
chr1	205487841	205488975
chr1	45512141	45513244
chr1	84771852	84773014
chr1	172727741	172728600
chr1	214331561	214333746
chr1	8671142	8671768
chr1	208652195	208652930
chr1	3452880	3454561
chr1	10152779	10153473
chr1	145891483	145892833
chr1	229257640	229258739
chr1	54944827	54945657
chr1	7981972	7982858
chr1	16439983	16441170
chr1	217333759	217334512
chr1	70528468	70529283
chr1	200509639	200510715
chr1	98050970	98051637
chr1	115469486	115470516
chr1	159211261	159212151
chr1	67347491	67348334
chr1	154943579	154944532
chr1	207997483	207998411
chr1	15304479	15305475
chr1	201999369	202000323
chr1	11478406	11479422
chr1	171188444	171189246
chr1	12031064	12031912
chr1	42746588	42747879
chr1	154334713	154335852
chr1	76153733	76155136
chr1	224503143	224503762
chr1	9950111	9950965
chr1	147892274	147893382
chr1	54310734	54311678
chr1	211258226	211259744
chr1	12106604	12107424
chr1	158121431	158122280
chr1	214627932	214628807
chr1	228165520	228166977
chr1	203266716	203268213
chr1	117067610	117068270
chr1	29181554	29182537
chr1	61641461	61642407
chr1	175125143	175125816
chr1	168082047	168082989
chr1	19582062	19582867
chr1	20639920	20640769
chr1	53469297	53470686
chr1	211476076	211477346
chr1	38607935	38608979
chr1	115138245	115139456
chr1	15741175	15742481
chr1	156797097	156797820
chr1	6041023	6042103
chr1	201113768	201114782
chr1	162357410	162358194
chr1	39672056	39673362
chr1	207797282	207798093
chr1	18906600	18907878
chr1	212457483	212458413
chr1	23751052	23751954
chr1	121148642	121148976
chr1	205122082	205122985
chr1	21334348	21335355
chr1	89632628	89633661
chr1	13665395	13666238
chr1	176896932	176898729
chr1	202599879	202600783
chr1	165592541	165593678
chr1	43073165	43074810
chr1	223683906	223684775
chr1	45018344	45019300
chr1	44035662	44037399
chr1	113904983	113905484
chr1	234597764	234598332
chr1	10427758	10428884
chr1	209435471	209436159
chr1	167687165	167688654
chr1	36187630	36188666
chr1	152034304	152035116
chr1	220296072	220296870
chr1	42922663	42923546
chr1	1001409	1002975
chr1	18596373	18598007
chr1	59699172	59699788
chr1	9288911	9289610
chr1	1290039	1290876
chr1	153355168	153355985
chr1	64136915	64137656
chr1	109490442	109491204
chr1	3518122	3518752
chr1	165717637	165718681
chr1	47755137	47756250
chr1	209576173	209577307
chr1	231422400	231423017
chr1	181084120	181084761
chr1	224050498	224051472
chr1	9721391	9722366
chr1	5830697	5831218
chr1	9004883	9006218
chr1	117753881	117754821
chr1	45492971	45493755
chr1	178299484	178300516
chr1	151996481	151997517
chr1	14571682	14572293
chr1	44608854	44610187
chr1	236609059	236609576
chr1	225776928	225778144
chr1	112718438	112719228
chr1	17754951	17755516
chr1	19974718	19975289
chr1	206461518	206462387
chr1	156145826	156146562
chr1	105137317	105137866
chr1	63441431	63442218
chr1	201407803	201409299
chr1	233518108	233518831
chr1	9109846	9111320
chr1	182782079	182783599
chr1	75842303	75843102
chr1	244970695	244971506
chr1	157170536	157172479
chr1	117758416	117759556
chr1	18581018	18582144
chr1	26284689	26286419
chr1	220873978	220874776
chr1	40591915	40592719
chr1	113978519	113979901
chr1	11645288	11646362
chr1	152533224	152533870
chr1	15815414	15816129
chr1	30715072	30715832
chr1	24897768	24898696
chr1	153626909	153628436
chr1	53948772	53949736
chr1	37602527	37603906
chr1	150995595	150996719
chr1	206797843	206798871
chr1	157073938	157074957
chr1	5893474	5894243
chr1	40649640	40650660
chr1	161226949	161228320
chr1	83860252	83861058
chr1	204123214	204124011
chr1	227730100	227731000
chr1	54181340	54182313
chr1	159132002	159132877
chr1	30105897	30106624
chr1	20361429	20362572
chr1	21254621	21255819
chr1	171226568	171227258
chr1	160951148	160952228
chr1	175150954	175152820
chr1	150464034	150464865
chr1	82775236	82775943
chr1	24201625	24202594
chr1	171313598	171314350
chr1	178768007	178769059
chr1	190084254	190085242
chr1	159197656	159198479
chr1	207672406	207673052
chr1	209569090	209570136
chr1	30232061	30232865
chr1	143709467	143710265
chr1	108746126	108747223
chr1	89085631	89086249
chr1	44377852	44379046
chr1	153509566	153510323
chr1	6889755	6890472
chr1	236103354	236104407
chr1	241896066	241896815
chr1	22963894	22964964
chr1	51896507	51897575
chr1	204206053	204207884
chr1	19704192	19705167
chr1	77979200	77979794
chr1	62130926	62131819
chr1	155206513	155207642
chr1	16947348	16948201
chr1	81414203	81414932
chr1	156583899	156585284
chr1	154344800	154345896
chr1	175434017	175434882
chr1	154324104	154325328
chr1	12275213	12275851
chr1	24150101	24151160
chr1	209692660	209693623
chr1	9249849	9250856
chr1	17660965	17662157
chr1	167219752	167220960
chr1	211577371	211579214
chr1	161041313	161042031
chr1	120544400	120544953
chr1	111746979	111747858
chr1	228378532	228379192
chr1	153228970	153229728
chr1	11319901	11320720
chr1	20376597	20377438
chr1	23634699	23635606
chr1	147098251	147098891
chr1	19341169	19342196
chr1	231603530	231604378
chr1	99707381	99708025
chr1	39639699	39640482
chr1	145590643	145591282
chr1	204494257	204495205
chr1	112358668	112359509
chr1	99773600	99774278
chr1	64686714	64687269
chr1	207981638	207982573
chr1	178031585	178032378
chr1	221435317	221435974
chr1	55140466	55141035
chr1	151070142	151071695
chr1	204565406	204566649
chr1	1943719	1944901
chr1	179809121	179810564
chr1	3910453	3911308
chr1	163071776	163072472
chr1	157376926	157377880
chr1	29137191	29137913
chr1	1504493	1506117
chr1	14731615	14732472
chr1	39091993	39093122
chr1	23657314	23658625
chr1	220218306	220219142
chr1	75991120	75992030
chr1	89358095	89359092
chr1	26144864	26145964
chr1	58162794	58163475
chr1	154760209	154761047
chr1	162391788	162392543
chr1	58155195	58155934
chr1	22861799	22862676
chr1	204430347	204432115
chr1	42035209	42036035
chr1	168084404	168085626
chr1	66725744	66726562
chr1	244796491	244797573
chr1	148966173	148966545
chr1	26809628	26810698
chr1	39918646	39920147
chr1	154961236	154962451
chr1	22004961	22005778
chr1	205353883	205354823
chr1	44317981	44319340
chr1	30085725	30086997
chr1	7217990	7218837
chr1	231550175	231550961
chr1	156927412	156928515
chr1	206907136	206908633
chr1	119743728	119744786
chr1	41003605	41004405
chr1	171404784	171405568
chr1	201384899	201386297
chr1	202999017	202999866
chr1	171801150	171802040
chr1	171484963	171486216
chr1	24541657	24542518
chr1	111197379	111197988
chr1	226711015	226711790
chr1	153986471	153987386
chr1	206607955	206609025
chr1	1401835	1402554
chr1	154669388	154670177
chr1	26852594	26853671
chr1	94481255	94482091
chr1	201085616	201086423
chr1	143936365	143936979
chr1	33137449	33138343
chr1	28602671	28603359
chr1	86833338	86834154
chr1	41491805	41493154
chr1	166478895	166479561
chr1	160083956	160086223
chr1	196723160	196723903
chr1	52404520	52405251
chr1	983458	984618
chr1	209248450	209249377
chr1	63316701	63317751
chr1	163409787	163410586
chr1	5975056	5975627
chr1	162055754	162056560
chr1	42765637	42766539
chr1	222166834	222167574
chr1	157969565	157970365
chr1	33054791	33056273
chr1	9784163	9784993
chr1	157495852	157496884
chr1	160675158	160676124
chr1	219837582	219838267
chr1	46340291	46341313
chr1	209353973	209355103
chr1	111030310	111030998
chr1	117121878	117122676
chr1	94061208	94062016
chr1	160777255	160777987
chr1	77900489	77901148
chr1	42930639	42931866
chr1	19881773	19882815
chr1	36864049	36864952
chr1	154185774	154186761
chr1	207004602	207005653
chr1	209899857	209900439
chr1	102434324	102435030
chr1	15272205	15273227
chr1	68162620	68163318
chr1	145849225	145849903
chr1	146477908	146478650
chr1	52913407	52914072
chr1	119275113	119275916
chr1	233240951	233241613
chr1	85258674	85260282
chr1	50348436	50349565
chr1	62082509	62083494
chr1	212698819	212699754
chr1	14915160	14916028
chr1	36342506	36343276
chr1	201945017	201945845
chr1	23184303	23185328
chr1	158506211	158506893
chr1	89953122	89953672
chr1	20165322	20165893
chr1	207565242	207566151
chr1	23665121	23665829
chr1	58784864	58785699
chr1	231590459	231591202
chr1	148345400	148346300
chr1	164617672	164618463
chr1	240003861	240004841
chr1	3801205	3802121
chr1	53715215	53716214
chr1	205325025	205326525
chr1	2108565	2109137
chr1	176466470	176466994
chr1	22275414	22276419
chr1	115052285	115053178
chr1	231931517	231932387
chr1	61453196	61454149
chr1	160953996	160954996
chr1	185595687	185596563
chr1	165257598	165258550
chr1	23718321	23718928
chr1	154442190	154442960
chr1	212915225	212915819
chr1	160768113	160768856
chr1	226200849	226201513
chr1	183469932	183470593
chr1	110202780	110203736
chr1	147699783	147700448
chr1	47262725	47263588
chr1	74504010	74504703
chr1	183915578	183916691
chr1	247856945	247858142
chr1	219416368	219417218
chr1	119885877	119886776
chr1	188782043	188782772
chr1	186605592	186606262
chr1	3695301	3696160
chr1	8917852	8918636
chr1	67765903	67766761
chr1	65075154	65075911
chr1	46487438	46488218
chr1	17653562	17654300
chr1	55378391	55379085
chr1	20100723	20101463
chr1	8862242	8862968
chr1	151059062	151060161
chr1	246117060	246117857
chr1	39605652	39607131
chr1	7070035	7071145
chr1	29703214	29704184
chr1	9701951	9702837
chr1	167555839	167556955
chr1	223142364	223143491
chr1	153404556	153405377
chr1	10032308	10033951
chr1	156909668	156911016
chr1	183227815	183228556
chr1	6414185	6414764
chr1	147641546	147642585
chr1	37561449	37562433
chr1	62962983	62963716
chr1	165601386	165602190
chr1	19653188	19654429
chr1	179078904	179079837
chr1	165927819	165928813
chr1	226637389	226638138
chr1	149961885	149962578
chr1	168637266	168637981
chr1	58768909	58770198
chr1	35220775	35221569
chr1	42344210	42345012
chr1	90729309	90729997
chr1	214213814	214214525
chr1	203268424	203270013
chr1	208238676	208239853
chr1	156479714	156481255
chr1	90045687	90046478
chr1	169546014	169547220
chr1	169711430	169712532
chr1	58047072	58047861
chr1	201376569	201377665
chr1	165144474	165145441
chr1	92993944	92994727
chr1	86419172	86419930
chr1	165114089	165114851
chr1	200279558	200280454
chr1	237851008	237851821
chr1	152458177	152459284
chr1	219876611	219877193
chr1	39711347	39712230
chr1	165129383	165130074
chr1	43357863	43358693
chr1	147389629	147390525
chr1	238238435	238239549
chr1	22105501	22106212
chr1	211352510	211353581
chr1	25523468	25523954
chr1	19761839	19762770
chr1	21216518	21218432
chr1	51191877	51192859
chr1	48677173	48678021
chr1	165073188	165073792
chr1	63148881	63149690
chr1	68116491	68117297
chr1	8351439	8352217
chr1	156025601	156026533
chr1	199684521	199685230
chr1	109200669	109201701
chr1	155938025	155938702
chr1	21231624	21232708
chr1	60765060	60765675
chr1	22317062	22317820
chr1	182599175	182599948
chr1	44714137	44715721
chr1	37692131	37692814
chr1	177255975	177256813
chr1	48201914	48203820
chr1	151443728	151444321
chr1	182594682	182596220
chr1	45359502	45360505
chr1	109088857	109090400
chr1	41444068	41444795
chr1	161486797	161487807
chr1	53754514	53755469
chr1	181152794	181153537
chr1	218259576	218260386
chr1	18234688	18235339
chr1	221263692	221264250
chr1	32741175	32742214
chr1	110615527	110616399
chr1	42511400	42512179
chr1	29197253	29198159
chr1	48817430	48818004
chr1	186244670	186245368
chr1	57017507	57018281
chr1	44103030	44104119
chr1	109239035	109239948
chr1	207811690	207812416
chr1	224644292	224645659
chr1	48572523	48573208
chr1	6280572	6281392
chr1	111441345	111442181
chr1	197356741	197357442
chr1	223531567	223532411
chr1	12079397	12080324
chr1	223627892	223629086
chr1	160291152	160292208
chr1	33455596	33456630
chr1	181504126	181504770
chr1	62906195	62907058
chr1	109099565	109100734
chr1	99685473	99686265
chr1	39102040	39103531
chr1	93062059	93062689
chr1	31683811	31684733
chr1	76901044	76901703
chr1	47318302	47318999
chr1	40404696	40405568
chr1	244210917	244211660
chr1	179586093	179586855
chr1	115706635	115707485
chr1	108827650	108828881
chr1	99180195	99180967
chr1	33092969	33095543
chr1	156607865	156609506
chr1	101520082	101520725
chr1	24415143	24416244
chr1	207320715	207321996
chr1	110029375	110030317
chr1	77533242	77534436
chr1	119674679	119676281
chr1	53593887	53594755
chr1	68320992	68321615
chr1	6436966	6438628
chr1	110059436	110060965
chr1	146448480	146448993
chr1	223695535	223699025
chr1	152869604	152870344
chr1	224106602	224107220
chr1	160251821	160252501
chr1	16986895	16987587
chr1	119475615	119476307
chr1	87292659	87293518
chr1	18373788	18374678
chr1	236451816	236452521
chr1	209827265	209828059
chr1	89483143	89483775
chr1	244451518	244452602
chr1	3283801	3284646
chr1	116672395	116673271
chr1	26826052	26826793
chr1	115771706	115772420
chr1	1291690	1292362
chr1	225877475	225878252
chr1	117895395	117896091
chr1	178500153	178502274
chr1	113140277	113141510
chr1	62391162	62391934
chr1	84724166	84724826
chr1	228236618	228237513
chr1	10338009	10338589
chr1	245152691	245154090
chr1	1908800	1909654
chr1	9234110	9235046
chr1	46622189	46623262
chr1	207993234	207994124
chr1	239308554	239309460
chr1	40152780	40153557
chr1	151692829	151693571
chr1	32933042	32934443
chr1	40532416	40533363
chr1	93629430	93630131
chr1	27416236	27417020
chr1	71080977	71081506
chr1	200307269	200308081
chr1	182786286	182787322
chr1	14435084	14435936
chr1	161399122	161400018
chr1	203083239	203085147
chr1	45303192	45305055
chr1	41117050	41117765
chr1	34013243	34014833
chr1	107430464	107431215
chr1	68119866	68120693
chr1	31632854	31634208
chr1	27643643	27644721
chr1	24587143	24587880
chr1	248924523	248925399
chr1	160779736	160780696
chr1	84604291	84605164
chr1	152185362	152186144
chr1	47449527	47450663
chr1	168178667	168179374
chr1	152494963	152495555
chr1	146966283	146966883
chr1	110087848	110088807
chr1	234154392	234155132
chr1	13828624	13829416
chr1	6472143	6472987
chr1	205584704	205585437
chr1	220803267	220804639
chr1	27607989	27609557
chr1	69305568	69306190
chr1	167052268	167052974
chr1	159213926	159214856
chr1	218521195	218522034
chr1	91282608	91283523
chr1	237799794	237800328
chr1	224700735	224701446
chr1	211648860	211649475
chr1	230268357	230269536
chr1	28643025	28643516
chr1	24384995	24385782
chr1	202188255	202190814
chr1	107750239	107750874
chr1	152480134	152480664
chr1	25402769	25403571
chr1	240189293	240189929
chr1	179369484	179370311
chr1	9009925	9010610
chr1	59290039	59290716
chr1	79497063	79497713
chr1	40861885	40863695
chr1	150050443	150051293
chr1	12601023	12601792
chr1	212920691	212921436
chr1	41512811	41514181
chr1	11710701	11711598
chr1	162854090	162854685
chr1	204974297	204976371
chr1	117534679	117535593
chr1	206606858	206607315
chr1	13356615	13357334
chr1	70132714	70133671
chr1	11865138	11866267
chr1	219839500	219840281
chr1	168452171	168452862
chr1	29124072	29124993
chr1	26233572	26235424
chr1	26877565	26878778
chr1	152623016	152623859
chr1	50873181	50874050
chr1	9101443	9102073
chr1	116570186	116571241
chr1	109452846	109453642
chr1	18299438	18300458
chr1	54950221	54951362
chr1	216310677	216311301
chr1	212995328	212996350
chr1	4584968	4585763
chr1	46333309	46333955
chr1	44047384	44048491
chr1	161738471	161739359
chr1	160606738	160607943
chr1	37918801	37919961
chr1	229848977	229849821
chr1	6603778	6604585
chr1	160989903	160990990
chr1	3416951	3417667
chr1	207404876	207405609
chr1	171984695	171985345
chr1	27392003	27393339
chr1	2821839	2822490
chr1	159798550	159799406
chr1	156626901	156628123
chr1	146012966	146013518
chr1	244652885	244653965
chr1	46747502	46748239
chr1	37935662	37936743
chr1	112614411	112614901
chr1	86018177	86018764
chr1	228073703	228074374
chr1	154936436	154936906
chr1	158095385	158096739
chr1	152188247	152190405
chr1	94513992	94514669
chr1	9455441	9456392
chr1	6208430	6210174
chr1	48060954	48061712
chr1	8962755	8963434
chr1	155307283	155308129
chr1	175338287	175339133
chr1	55375374	55376213
chr1	38037516	38038109
chr1	154998108	155000494
chr1	52296127	52296959
chr1	233394724	233395433
chr1	40855245	40856308
chr1	147600112	147600409
chr1	155070807	155071594
chr1	174114632	174115407
chr1	206167391	206167842
chr1	11364010	11364862
chr1	50703985	50704578
chr1	245154830	245157061
chr1	40305322	40306057
chr1	89454970	89455547
chr1	150187187	150187923
chr1	166017181	166017952
chr1	203031150	203032060
chr1	85344263	85344722
chr1	187383195	187383822
chr1	159945358	159946136
chr1	150922307	150923009
chr1	39900687	39902960
chr1	153922569	153922840
chr1	120844427	120845139
chr1	248857837	248859457
chr1	200634168	200635006
chr1	107529408	107530112
chr1	43143237	43144448
chr1	209565898	209567170
chr1	111656276	111656925
chr1	156359777	156360500
chr1	161177547	161178249
chr1	109497985	109498813
chr1	92858610	92859726
chr1	168234790	168235821
chr1	84122758	84123333
chr1	244800822	244801634
chr1	201435404	201436947
chr1	160942616	160943295
chr1	223711946	223712952
chr1	115981216	115981919
chr1	206634167	206636362
chr1	23948793	23949868
chr1	50774662	50775222
chr1	152013367	152014446
chr1	6440580	6441376
chr1	111714804	111715410
chr1	21534618	21535366
chr1	102970440	102971176
chr1	39183431	39185047
chr1	100463542	100464132
chr1	86507697	86508652
chr1	24389813	24390897
chr1	11967020	11967584
chr1	34918978	34919640
chr1	40182736	40183434
chr1	151006562	151007238
chr1	1665547	1666241
chr1	185680999	185681533
chr1	76330755	76331401
chr1	86474010	86474723
chr1	93680585	93681187
chr1	17984175	17985054
chr1	201877567	201878514
chr1	155044786	155045447
chr1	92818106	92819098
chr1	110765844	110766778
chr1	71357202	71358280
chr1	209202476	209203286
chr1	202926548	202927901
chr1	88061447	88061944
chr1	200890738	200891244
chr1	154348052	154348895
chr1	226424216	226424976
chr1	112298391	112299124
chr1	197615003	197615727
chr1	242651616	242652426
chr1	224851060	224852262
chr1	778181	779374
chr1	102550621	102551287
chr1	48109177	48110034
chr1	223670293	223671011
chr1	222634172	222634981
chr1	160354011	160354983
chr1	85576620	85577644
chr1	46875817	46876578
chr1	25487361	25488113
chr1	85613004	85613611
chr1	237814184	237814932
chr1	93843644	93844865
chr1	113042330	113043442
chr1	17758910	17759514
chr1	155966067	155966685
chr1	25692248	25693130
chr1	154534138	154534793
chr1	198155494	198157284
chr1	157579951	157580798
chr1	146401272	146401923
chr1	25520340	25521169
chr1	236753420	236754409
chr1	196317808	196318387
chr1	94463538	94464202
chr1	197868761	197869448
chr1	89986997	89987946
chr1	17825937	17826588
chr1	119549296	119550117
chr1	40438193	40439065
chr1	183684772	183685603
chr1	105793384	105794183
chr1	75614328	75615399
chr1	176878451	176879283
chr1	40031713	40033328
chr1	2429926	2430524
chr1	234486832	234487444
chr1	26470139	26471020
chr1	32003103	32004368
chr1	59879427	59880073
chr1	230797676	230798443
chr1	36299785	36300522
chr1	86501777	86503243
chr1	182806189	182806736
chr1	27372392	27373427
chr1	156443979	156445261
chr1	209207445	209208132
chr1	111515848	111516541
chr1	74689694	74690411
chr1	200139529	200140186
chr1	212759967	212760723
chr1	25572338	25573492
chr1	234125159	234125893
chr1	63615553	63616250
chr1	158117634	158118552
chr1	27197427	27199086
chr1	204623832	204624639
chr1	62144126	62144746
chr1	206074502	206075160
chr1	29848930	29849821
chr1	35444010	35444604
chr1	109499684	109500505
chr1	70034294	70034945
chr1	237124572	237125483
chr1	2314955	2315772
chr1	232952627	232953430
chr1	209334869	209335630
chr1	3319725	3320595
chr1	31587519	31588385
chr1	116763890	116764577
chr1	7961131	7961638
chr1	64823843	64824977
chr1	29240228	29240702
chr1	159821010	159822064
chr1	33147668	33148444
chr1	110338036	110338860
chr1	19810999	19811772
chr1	149075540	149076061
chr1	235731340	235732092
chr1	162036757	162037682
chr1	160834699	160835658
chr1	176691346	176692382
chr1	16644045	16645773
chr1	39191416	39193365
chr1	6238475	6239113
chr1	175743237	175744221
chr1	179292241	179294033
chr1	167539775	167540992
chr1	89519414	89520246
chr1	18324082	18324858
chr1	33127110	33127708
chr1	202122402	202123054
chr1	239987062	239987603
chr1	242467450	242468112
chr1	234876811	234877478
chr1	208252291	208252886
chr1	116881572	116882298
chr1	95116597	95117391
chr1	47423656	47424993
chr1	58841322	58842121
chr1	28112966	28113606
chr1	18100141	18101059
chr1	48916335	48917010
chr1	17485076	17485858
chr1	241985612	241986467
chr1	25239662	25240498
chr1	199243283	199243939
chr1	63691762	63692433
chr1	46411037	46413048
chr1	16474806	16475341
chr1	69737290	69738249
chr1	3785324	3785903
chr1	150532113	150533409
chr1	171245265	171245986
chr1	209850301	209850944
chr1	172744752	172745517
chr1	230120574	230121540
chr1	239952711	239953594
chr1	29706888	29707361
chr1	212967548	212968368
chr1	145909755	145910678
chr1	112336835	112337668
chr1	206630895	206631630
chr1	153277718	153278463
chr1	213070282	213070846
chr1	39609355	39610521
chr1	12783561	12784284
chr1	37096414	37097098
chr1	151340761	151341588
chr1	167714160	167716033
chr1	174998156	174999498
chr1	170929475	170930447
chr1	110829812	110830493
chr1	32316270	32316991
chr1	47143496	47144163
chr1	155728878	155729857
chr1	104262994	104263582
chr1	109788775	109789909
chr1	3906942	3907655
chr1	94335763	94336299
chr1	165403663	165404508
chr1	40820270	40820931
chr1	155175848	155177436
chr1	33256392	33256670
chr1	207620007	207620829
chr1	42730920	42731449
chr1	160163433	160164187
chr1	12001180	12002294
chr1	98794151	98794776
chr1	66503801	66504356
chr1	16591677	16592483
chr1	158527060	158527781
chr1	224852831	224853563
chr1	156356557	156357520
chr1	171251478	171252264
chr1	62175319	62176172
chr1	228003860	228005078
chr1	187051333	187052020
chr1	170689337	170689989
chr1	234231379	234232183
chr1	174262494	174263339
chr1	110555113	110555857
chr1	109283153	109283822
chr1	231724358	231725749
chr1	31955893	31956797
chr1	37974979	37976168
chr1	117284480	117285013
chr1	207876029	207876725
chr1	158998412	158999332
chr1	3012223	3012986
chr1	114033087	114033789
chr1	1376297	1376837
chr1	209076663	209077127
chr1	27108995	27109776
chr1	15152198	15152796
chr1	151175591	151176573
chr1	32108915	32110498
chr1	165871259	165871945
chr1	156619088	156619872
chr1	1264932	1265573
chr1	21244790	21245652
chr1	110011451	110012144
chr1	221856881	221857631
chr1	1019005	1019607
chr1	180932999	180933699
chr1	55284423	55285288
chr1	46934651	46935480
chr1	7752522	7753511
chr1	16204774	16205562
chr1	162800189	162800843
chr1	18681060	18681818
chr1	58515772	58516360
chr1	152459839	152461006
chr1	24909415	24910071
chr1	109923219	109923985
chr1	194699020	194699527
chr1	168574117	168574869
chr1	152047521	152048377
chr1	90616209	90616858
chr1	151967638	151969167
chr1	2132019	2132956
chr1	156419639	156420394
chr1	149887717	149889010
chr1	28412755	28413255
chr1	84433674	84434508
chr1	34548982	34549735
chr1	31762643	31763150
chr1	53811249	53812235
chr1	25036835	25038337
chr1	75632272	75632839
chr1	240946801	240947468
chr1	10377093	10377913
chr1	44030545	44031081
chr1	206505664	206506590
chr1	47339382	47339992
chr1	191126886	191127375
chr1	145926783	145927720
chr1	6185409	6186383
chr1	42735976	42736672
chr1	204073073	204073484
chr1	31977519	31978364
chr1	90851005	90852004
chr1	35298424	35299133
chr1	22019211	22019724
chr1	213564097	213564727
chr1	190373499	190374262
chr1	34459886	34460968
chr1	65215368	65216105
chr1	32390661	32391335
chr1	237901222	237901806
chr1	164166424	164167040
chr1	154325972	154326801
chr1	209513075	209513883
chr1	33006994	33007829
chr1	229972785	229973471
chr1	29656265	29657212
chr1	78617218	78618096
chr1	206979261	206979953
chr1	11650242	11650881
chr1	203609242	203610074
chr1	10909874	10910514
chr1	226649737	226650826
chr1	164092368	164093094
chr1	182445701	182446540
chr1	17922562	17923413
chr1	227448671	227449903
chr1	204826756	204827549
chr1	87025076	87025601
chr1	242936550	242937204
chr1	6634417	6635104
chr1	206910202	206911914
chr1	220984060	220984754
chr1	178189689	178190227
chr1	30761678	30762437
chr1	189149710	189150329
chr1	13807016	13807706
chr1	34162927	34163704
chr1	245797460	245798562
chr1	208242981	208243759
chr1	183543436	183544187
chr1	56803371	56804150
chr1	150621277	150622251
chr1	38040199	38040973
chr1	247487069	247487518
chr1	8859020	8860158
chr1	156500889	156501768
chr1	114979243	114979867
chr1	242454562	242455328
chr1	36160691	36161681
chr1	228102089	228102796
chr1	201184639	201185500
chr1	117055314	117055930
chr1	157948472	157949050
chr1	95084424	95085232
chr1	111399622	111400567
chr1	71049810	71050472
chr1	115607947	115608796
chr1	115807619	115808178
chr1	52700560	52701454
chr1	92960110	92961834
chr1	119582699	119583330
chr1	94801817	94802636
chr1	197521070	197521593
chr1	205438630	205439418
chr1	212749266	212750457
chr1	152877842	152878564
chr1	29453297	29454367
chr1	209822905	209823550
chr1	31764182	31765727
chr1	203341093	203343213
chr1	152777331	152778104
chr1	31714173	31714932
chr1	64663530	64664229
chr1	68599965	68600659
chr1	165075561	165076367
chr1	27940116	27940906
[truncated: 40,857 more rows]

## Sheet: control_RAD21_peaks
chr1	225474845	225475481
chr1	30911307	30911774
chr1	181189870	181190208
chr1	39701916	39702264
chr1	148522554	148523216
chr1	44721488	44721980
chr1	37454753	37455455
chr1	182084953	182085198
chr1	33367581	33368174
chr1	201559616	201560210
chr1	31963814	31964509
chr1	109193753	109193968
chr1	25998054	25998513
chr1	30779371	30780158
chr1	234498969	234499646
chr1	109532348	109532652
chr1	36099614	36100372
chr1	111222833	111223283
chr1	112716272	112716741
chr1	201895777	201896360
chr1	26789102	26789471
chr1	156096648	156097026
chr1	207963388	207963951
chr1	144412525	144413115
chr1	205591697	205592459
chr1	181142169	181142850
chr1	53485433	53485853
chr1	586074	586277
chr1	33086223	33086647
chr1	29202643	29203283
chr1	23098717	23099111
chr1	155167715	155168173
chr1	46036908	46037671
chr1	224513687	224514129
chr1	204806778	204807744
chr1	1033011	1033265
chr1	109984263	109984792
chr1	167066554	167067016
chr1	12124723	12125312
chr1	173431256	173431711
chr1	154479829	154480293
chr1	211698365	211698965
chr1	205255995	205256667
chr1	206489971	206490563
chr1	67500409	67500840
chr1	40952016	40952941
chr1	180178834	180179178
chr1	34742622	34743206
chr1	23637323	23637834
chr1	204363537	204364048
chr1	208021879	208022244
chr1	46527834	46528621
chr1	167442030	167442573
chr1	204975645	204976106
chr1	203272856	203273881
chr1	32872583	32873063
chr1	157155950	157156486
chr1	41574054	41574641
chr1	12619748	12620188
chr1	205977309	205977845
chr1	47179116	47179740
chr1	160100934	160101388
chr1	33295393	33295876
chr1	212455656	212456359
chr1	21368411	21369039
chr1	120850201	120851097
chr1	28877031	28877574
chr1	30707773	30708529
chr1	27606310	27606654
chr1	204162338	204162972
chr1	46477306	46477855
chr1	182143136	182143695
chr1	36420767	36421307
chr1	235083692	235084184
chr1	34786368	34786861
chr1	43073489	43074128
chr1	201481800	201482498
chr1	158124971	158125339
chr1	27857987	27858560
chr1	112707213	112707710
chr1	212665122	212665710
chr1	145281058	145281824
chr1	226634147	226634530
chr1	230310348	230310988
chr1	11838658	11839160
chr1	31564062	31564575
chr1	267807	268350
chr1	214328584	214329226
chr1	200979566	200979951
chr1	207579248	207579633
chr1	211133951	211134585
chr1	109776659	109777274
chr1	40848518	40849044
chr1	44594905	44595531
chr1	54489241	54489897
chr1	65687529	65688116
chr1	16187574	16188242
chr1	39973348	39974022
chr1	116737325	116737778
chr1	151734997	151735505
chr1	167803280	167803788
chr1	179002540	179003264
chr1	206935379	206935899
chr1	36575978	36576519
chr1	112880936	112881242
chr1	46179357	46180003
chr1	155084640	155085184
chr1	205791472	205791996
chr1	109643318	109643750
chr1	146376752	146377423
chr1	156890190	156890520
chr1	226121436	226121973
chr1	167059126	167059539
chr1	207828546	207828939
chr1	109773540	109774256
chr1	16008977	16009496
chr1	184805485	184806129
chr1	147494954	147495411
chr1	211654871	211655642
chr1	203117806	203118118
chr1	206106366	206107015
chr1	1906110	1906499
chr1	40612182	40612742
chr1	32520421	32520823
chr1	248806986	248807505
chr1	182396587	182397193
chr1	22416517	22416964
chr1	36703491	36704205
chr1	212011925	212012331
chr1	89762736	89763422
chr1	54810449	54810910
chr1	53185661	53186047
chr1	30718750	30719955
chr1	87131635	87132207
chr1	201042840	201043337
chr1	85109480	85109761
chr1	237864239	237864683
chr1	156382966	156383324
chr1	157090124	157090602
chr1	248841653	248841990
chr1	203861238	203861990
chr1	205983986	205984498
chr1	168342585	168343108
chr1	40849786	40850615
chr1	32448358	32448850
chr1	35568837	35569461
chr1	36134589	36135542
chr1	227481304	227482027
chr1	11719706	11720254
chr1	47710299	47710913
chr1	205273415	205274227
chr1	44652645	44653414
chr1	39816703	39817253
chr1	42913389	42913732
chr1	175029813	175030134
chr1	201792920	201793452
chr1	35726769	35727490
chr1	35715305	35716004
chr1	34852380	34853136
chr1	55277446	55277970
chr1	178532187	178532812
chr1	231211107	231211978
chr1	145465372	145465841
chr1	35774588	35775260
chr1	18597379	18597984
chr1	11037581	11038175
chr1	112390784	112391221
chr1	157489311	157489793
chr1	180533538	180533899
chr1	36516162	36517089
chr1	52002015	52002648
chr1	156225341	156225795
chr1	84753312	84753961
chr1	36609145	36609737
chr1	201703795	201704719
chr1	143697879	143698438
chr1	15430716	15431538
chr1	203701854	203702619
chr1	40084650	40085175
chr1	27044526	27044960
chr1	31394569	31395004
chr1	44005409	44006155
chr1	38817998	38818641
chr1	40668715	40669209
chr1	10428000	10428356
chr1	222465261	222465882
chr1	226124994	226125835
chr1	235731742	235731926
chr1	205658781	205659416
chr1	37323553	37324201
chr1	17125699	17126255
chr1	9490944	9491442
chr1	43227133	43227736
chr1	204763771	204764189
chr1	44730461	44731427
chr1	201709345	201709963
chr1	53860956	53861212
chr1	156445798	156446171
chr1	33055092	33055548
chr1	2414304	2414808
chr1	76154075	76154450
chr1	146051521	146052331
chr1	28882025	28882800
chr1	16895973	16896821
chr1	201254424	201255072
chr1	112804089	112804631
chr1	23184513	23185008
chr1	59759284	59759992
chr1	112369699	112369958
chr1	222455014	222455533
chr1	58769237	58769650
chr1	155988854	155989752
chr1	110312545	110313067
chr1	147084115	147085033
chr1	155061497	155061939
chr1	25810792	25811282
chr1	228130877	228131367
chr1	114346441	114347112
chr1	8848837	8849329
chr1	21255150	21255630
chr1	224050715	224051087
chr1	34597899	34598368
chr1	246971219	246971761
chr1	150812914	150813432
chr1	22131839	22132454
chr1	31788448	31789861
chr1	165392878	165393433
chr1	116485086	116485666
chr1	202118863	202119443
chr1	154559419	154560048
chr1	110412349	110413064
chr1	156920240	156920798
chr1	66242650	66243111
chr1	176374957	176375406
chr1	165914170	165914680
chr1	164786921	164787833
chr1	6343233	6343914
chr1	39539090	39539662
chr1	18581526	18581696
chr1	40338470	40339666
chr1	156659841	156660390
chr1	247390125	247390589
chr1	156677941	156678344
chr1	156657216	156657852
chr1	153510732	153511516
chr1	38608300	38608655
chr1	6363121	6363427
chr1	32772952	32774106
chr1	21595501	21595783
chr1	205657451	205658117
chr1	47192884	47193452
chr1	9267161	9267494
chr1	84620577	84621257
chr1	24112556	24112977
chr1	67561615	67562123
chr1	10867177	10867400
chr1	40143675	40144595
chr1	89804666	89805051
chr1	39653326	39654123
chr1	11642334	11642907
chr1	145721107	145721643
chr1	220776623	220777172
chr1	68342699	68343236
chr1	155091376	155091863
chr1	153568293	153569006
chr1	27300632	27301133
chr1	53949054	53949392
chr1	247936704	247937381
chr1	43763439	43764091
chr1	6246629	6247307
chr1	61453383	61453659
chr1	246492535	246492975
chr1	26104815	26105331
chr1	54791799	54792315
chr1	54671875	54672556
chr1	110460184	110460764
chr1	7975260	7975638
chr1	42747054	42747521
chr1	19651155	19651496
chr1	26035845	26036338
chr1	11893801	11894332
chr1	111481644	111482074
chr1	200802689	200803322
chr1	225845727	225846274
chr1	53278072	53278734
chr1	46446742	46447417
chr1	223698148	223698734
chr1	45014425	45014974
chr1	16055892	16056518
chr1	31815697	31816479
chr1	184663852	184664326
chr1	51296703	51297126
chr1	157992015	157992374
chr1	207077753	207078087
chr1	2195079	2195645
chr1	89632857	89633101
chr1	180515728	180516359
chr1	46223450	46223978
chr1	93813982	93814330
chr1	7667547	7667934
chr1	207884999	207885645
chr1	37434188	37434912
chr1	39098460	39099223
chr1	160376485	160377015
chr1	36342753	36343024
chr1	154878329	154878885
chr1	32876587	32877001
chr1	35202014	35202454
chr1	33298673	33299126
chr1	229661229	229661695
chr1	16951604	16952122
chr1	5745767	5746311
chr1	121148646	121148853
chr1	110106075	110106555
chr1	31548777	31549478
chr1	9874797	9875382
chr1	16078859	16079327
chr1	245042670	245043127
chr1	151155893	151156481
chr1	157963708	157964087
chr1	42146845	42147342
chr1	205061511	205061995
chr1	206658327	206658785
chr1	15791961	15792657
chr1	44786040	44786618
chr1	45303854	45304432
chr1	111334148	111334621
chr1	30801354	30802763
chr1	33633044	33633650
chr1	58546758	58547140
chr1	31939764	31940319
chr1	230167324	230167760
chr1	206912399	206912969
chr1	157490526	157490964
chr1	154276769	154277287
chr1	229227235	229228006
chr1	22642002	22642456
chr1	36285432	36285873
chr1	44609403	44609858
chr1	46348029	46348578
chr1	32248012	32248494
chr1	45018602	45019126
chr1	26417084	26417447
chr1	90721468	90721818
chr1	87151828	87152340
chr1	31181405	31181958
chr1	52685939	52686776
chr1	159936125	159936949
chr1	32215402	32216199
chr1	21658996	21659455
chr1	20212922	20213273
chr1	32400641	32401589
chr1	32710928	32712880
chr1	150464495	150464806
chr1	168439461	168440261
chr1	119870969	119871308
chr1	150168994	150169429
chr1	27102672	27103176
chr1	115138988	115139356
chr1	9867212	9868031
chr1	31183925	31184637
chr1	36368991	36369662
chr1	26144993	26145486
chr1	20430379	20430776
chr1	233241194	233241399
chr1	157196766	157197246
chr1	245156342	245156987
chr1	180252509	180253100
chr1	227762191	227763003
chr1	248906043	248906607
chr1	185170114	185170816
chr1	227946358	227946881
chr1	40948780	40949332
chr1	27662967	27663520
chr1	146387267	146387737
chr1	45569855	45570549
chr1	154546508	154546897
chr1	203338104	203338911
chr1	156859870	156860496
chr1	175152009	175152705
chr1	205485291	205485918
chr1	205524168	205524656
chr1	206544438	206545360
chr1	206030633	206031052
chr1	20493691	20494166
chr1	28785109	28785626
chr1	42777816	42778599
chr1	161209631	161210275
chr1	15501485	15501821
chr1	111508085	111508674
chr1	225975633	225976798
chr1	904557	904950
chr1	244970699	244971064
chr1	205711098	205711449
chr1	116574677	116575000
chr1	93629491	93629800
chr1	205528897	205529474
chr1	9626778	9627454
chr1	160681339	160681973
chr1	30085939	30086432
chr1	206907503	206907982
chr1	204445741	204446813
chr1	234322959	234323424
chr1	225772090	225772824
chr1	211513784	211514391
chr1	35564600	35565080
chr1	96845370	96845850
chr1	206663896	206664659
chr1	9196429	9196882
chr1	157496088	157496371
chr1	2381576	2382129
chr1	28648529	28649667
chr1	6404722	6405092
chr1	154272197	154272610
chr1	246003012	246003568
chr1	24847654	24848239
chr1	24391168	24391611
chr1	8348945	8349503
chr1	40078370	40078900
chr1	26321549	26321979
chr1	25895336	25896083
chr1	156385467	156386056
chr1	152052650	152052980
chr1	206634242	206634817
chr1	223684139	223684556
chr1	56831726	56832332
chr1	9784474	9784950
chr1	29792902	29793436
chr1	214261460	214262038
chr1	39258504	39259604
chr1	26391529	26391847
chr1	202852179	202852861
chr1	43414589	43415242
chr1	28517914	28518684
chr1	204258260	204258841
chr1	154998964	154999458
chr1	206982072	206982669
chr1	85307908	85308593
chr1	91282751	91283042
chr1	37811114	37811551
chr1	155062648	155063217
chr1	36553562	36554220
chr1	205918836	205919421
chr1	40862548	40863119
chr1	29236075	29237059
chr1	8314217	8314569
chr1	148371445	148372003
chr1	54121225	54121872
chr1	206583307	206584161
chr1	156838853	156839221
chr1	225962105	225962829
chr1	36446332	36446923
chr1	226196953	226197337
chr1	244272916	244273597
chr1	41516008	41516778
chr1	157193679	157194108
chr1	18913068	18913666
chr1	3453103	3453567
chr1	31422069	31423389
chr1	54996269	54996794
chr1	220874210	220874705
chr1	235104156	235104636
chr1	87953618	87954053
chr1	203609498	203609813
chr1	40315190	40315761
chr1	160192889	160193415
chr1	19344419	19344674
chr1	23916321	23917088
chr1	23809699	23810090
chr1	202315470	202316057
chr1	50368390	50368947
chr1	186212509	186213021
chr1	116138971	116139604
chr1	167267555	167268158
chr1	186482697	186483104
chr1	223749011	223749645
chr1	12208709	12209449
chr1	91166120	91166452
chr1	223081293	223081822
chr1	156066295	156066915
chr1	112809238	112809799
chr1	37682227	37682697
chr1	42765936	42766224
chr1	242017706	242017979
chr1	27097257	27097804
chr1	208131887	208132632
chr1	27556642	27557098
chr1	21963657	21964510
chr1	86833585	86833966
chr1	53392599	53393714
chr1	32334981	32335561
chr1	31663847	31664565
chr1	179706273	179706884
chr1	78114124	78114751
chr1	3724269	3724743
chr1	27395186	27395985
chr1	48202134	48202441
chr1	119613696	119614265
chr1	203339942	203340511
chr1	32413780	32414473
chr1	181038333	181038764
chr1	21195129	21195514
chr1	151024598	151025014
chr1	1121843	1122568
chr1	94061373	94061774
chr1	52904777	52905488
chr1	201361611	201362028
chr1	148038480	148039083
chr1	15128436	15128962
chr1	67149036	67149562
chr1	40774076	40774850
chr1	205325142	205325870
chr1	45300003	45300685
chr1	16032768	16033342
chr1	226827216	226828459
chr1	27608447	27609084
chr1	167533490	167534376
chr1	231091298	231092402
chr1	110207509	110208271
chr1	35450825	35451558
chr1	171801467	171801810
chr1	18820650	18821165
chr1	156130275	156130712
chr1	231315878	231316284
chr1	119611655	119612155
chr1	203871042	203871605
chr1	167687670	167688688
chr1	204565781	204566392
chr1	24070692	24071209
chr1	44217836	44218212
chr1	223712120	223712512
chr1	43934161	43935293
chr1	176880788	176881449
chr1	182601373	182602035
chr1	22976355	22977191
chr1	201999649	202000012
chr1	33612768	33613179
chr1	207698819	207699468
chr1	211648970	211649318
chr1	200971971	200972415
chr1	110495884	110496535
chr1	109263521	109264029
chr1	3565161	3565924
chr1	223556840	223557269
chr1	115595795	115596257
chr1	42176997	42177475
chr1	200510152	200510487
chr1	12658811	12659418
chr1	16244088	16244759
chr1	166730323	166731090
chr1	156688958	156689949
chr1	33470416	33471008
chr1	24199230	24199774
chr1	26285054	26285502
chr1	11907690	11909766
chr1	181166283	181166894
chr1	48093671	48094105
chr1	158087193	158087902
chr1	202719374	202720019
chr1	98054114	98054614
chr1	38586964	38587400
chr1	157505557	157505977
chr1	165592594	165593338
chr1	24688491	24689057
chr1	94805748	94806298
chr1	6719882	6720401
chr1	110203037	110203410
chr1	38835150	38835654
chr1	59947342	59947618
chr1	231866740	231867293
chr1	183281560	183281983
chr1	239897984	239898473
chr1	42931127	42931600
chr1	155017421	155018025
chr1	41811937	41812492
chr1	221478033	221478588
chr1	2801478	2801935
chr1	44835620	44836176
chr1	162357702	162358095
chr1	109112692	109113266
chr1	206808412	206809019
chr1	52141896	52143111
chr1	155966261	155966753
chr1	202009380	202010053
chr1	147627497	147627809
chr1	16513479	16514435
chr1	202571541	202572201
chr1	6727445	6727742
chr1	1440936	1441349
chr1	8988132	8988512
chr1	156141121	156141882
chr1	227953537	227954249
chr1	54945193	54945590
chr1	10507538	10507819
chr1	1063694	1064158
chr1	30929275	30929955
chr1	29379436	29380000
chr1	100459573	100459921
chr1	147892717	147892999
chr1	115112826	115113258
chr1	204989111	204989976
chr1	39606097	39607229
chr1	227999349	227999648
chr1	153494803	153495269
chr1	231756863	231757130
chr1	233791132	233791466
chr1	212477128	212477731
chr1	110524394	110524930
chr1	19917969	19918455
chr1	180188096	180188684
chr1	30782373	30783401
chr1	206726165	206726704
chr1	95233921	95234477
chr1	201119264	201119601
chr1	220810118	220810608
chr1	46532644	46533168
chr1	153986800	153987070
chr1	50332809	50334011
chr1	151300985	151301391
chr1	156090665	156091105
chr1	34788059	34788635
chr1	110619353	110619743
chr1	179814693	179815185
chr1	28893681	28894190
chr1	154961895	154962184
chr1	226547505	226548084
chr1	175373692	175374237
chr1	43238055	43238566
chr1	160078476	160078919
chr1	6280899	6281308
chr1	201113961	201114541
chr1	173867325	173868044
chr1	211680568	211681100
chr1	17606711	17607106
chr1	235253154	235253705
chr1	22420368	22420833
chr1	117758704	117759290
chr1	162056013	162056392
chr1	150979312	150979796
chr1	153677632	153678168
chr1	160997373	160997736
chr1	37486770	37487827
chr1	156725462	156727022
chr1	204127598	204128100
chr1	25796762	25797334
chr1	44818938	44820309
chr1	172443870	172444477
chr1	178542066	178543351
chr1	240888102	240888501
chr1	156584052	156584469
chr1	155323164	155323703
chr1	47262844	47263279
chr1	7902697	7903010
chr1	75842479	75842775
chr1	17661368	17661961
chr1	154334949	154335561
chr1	11749222	11749624
chr1	171644702	171645297
chr1	176559685	176560210
chr1	27669140	27669718
chr1	175887894	175888472
chr1	121750171	121750504
chr1	36187975	36188555
chr1	60978896	60979388
chr1	201530669	201531550
chr1	9455756	9456161
chr1	54487944	54488667
chr1	169546475	169546828
chr1	235093162	235094562
chr1	101288291	101288893
chr1	26275553	26275960
chr1	47436302	47436993
chr1	211577495	211578311
chr1	236103677	236104067
chr1	154760440	154760990
chr1	179809654	179810204
chr1	46406108	46406836
chr1	77533679	77534034
chr1	204128779	204129455
chr1	28581653	28582258
chr1	47175406	47175815
chr1	223133705	223134097
chr1	182782202	182782773
chr1	173420146	173420754
chr1	181084283	181084766
chr1	183915682	183916309
chr1	23810713	23811143
chr1	213374268	213374824
chr1	231357811	231358385
chr1	156705734	156706309
chr1	37603105	37603447
chr1	151836384	151837069
chr1	226626382	226626923
chr1	70487158	70488368
chr1	75614517	75614986
chr1	110780893	110781272
chr1	148333980	148335104
chr1	157310699	157311570
chr1	203504565	203505091
chr1	149636456	149637092
chr1	157074070	157074634
chr1	143936467	143936849
chr1	12118599	12119438
chr1	39799227	39800141
chr1	32933213	32933816
chr1	219660913	219661554
chr1	150560872	150561458
chr1	67347732	67348282
chr1	158121526	158122022
chr1	246689448	246689981
chr1	45512610	45512959
chr1	45493048	45493656
chr1	70034516	70034737
chr1	41117231	41117637
chr1	154348530	154349047
chr1	67760022	67760651
chr1	24392289	24392678
chr1	9005032	9005570
chr1	182962508	182962935
chr1	20152361	20152863
chr1	212915172	212915525
chr1	15272452	15272917
chr1	109546282	109546673
chr1	153352422	153352813
chr1	151534715	151535107
chr1	110630687	110631080
chr1	26363732	26364276
chr1	18883975	18884538
chr1	39410877	39411478
chr1	147889856	147890608
chr1	151996732	151997221
chr1	199113187	199113563
chr1	117535030	117535425
chr1	203215971	203216669
chr1	175757245	175757774
chr1	89358267	89358929
chr1	160951464	160951861
chr1	23868258	23868693
chr1	160726695	160727168
chr1	3424614	3425125
chr1	160675569	160675910
chr1	44378118	44378687
chr1	201512973	201513467
chr1	248243164	248243544
chr1	116817482	116817939
chr1	183623032	183623604
chr1	108561600	108562077
chr1	211470081	211470558
chr1	25101358	25101759
chr1	29331973	29332566
chr1	35544802	35545434
chr1	10494618	10495135
chr1	59971352	59971869
chr1	67535318	67535759
chr1	115469596	115470114
chr1	20522241	20522836
chr1	84944701	84945277
chr1	110053733	110054290
chr1	160006375	160006759
chr1	207499305	207499978
chr1	22704400	22704920
chr1	60281275	60281776
chr1	159161032	159161340
chr1	42314501	42314983
chr1	3910774	3911218
chr1	143709704	143710032
chr1	205487967	205488508
chr1	166910393	166910780
chr1	10032398	10032824
chr1	207565558	207565965
chr1	39919484	39920533
chr1	15994508	15994896
chr1	179292304	179292790
chr1	46487741	46488286
chr1	184981908	184982453
chr1	11785017	11785621
chr1	7669398	7669924
chr1	168603311	168603896
chr1	94854332	94854937
chr1	151006599	151007126
chr1	205141733	205142045
chr1	165924726	165925175
chr1	45619183	45619750
chr1	160428541	160429128
chr1	244299373	244300019
chr1	204206888	204207692
chr1	150532441	150532794
chr1	181936843	181937511
chr1	110116539	110116912
chr1	66996015	66996546
chr1	231590691	231590966
chr1	33455911	33456265
chr1	212995427	212995880
chr1	201448107	201448462
chr1	28091104	28091637
chr1	153355390	153355844
chr1	68321055	68321470
chr1	203039170	203039883
chr1	209860303	209860739
chr1	230917071	230917547
chr1	116498817	116499452
chr1	197615236	197615573
chr1	43528904	43529619
chr1	220680012	220680512
chr1	113140496	113140896
chr1	158998625	158998965
chr1	179867730	179868151
chr1	160607093	160607474
chr1	44793675	44794621
chr1	177945965	177946367
chr1	151967924	151968428
chr1	116672435	116672818
chr1	205396938	205397483
chr1	9495083	9495649
chr1	164617796	164618180
chr1	78145140	78145443
chr1	95043300	95043826
chr1	152001547	152002114
chr1	84772294	84772943
chr1	46725143	46725772
chr1	161738794	161739159
chr1	181424665	181425396
chr1	39102360	39103457
chr1	153533048	153533698
chr1	26853080	26853588
chr1	58781682	58783188
chr1	179078900	179079612
chr1	149792362	149793176
chr1	15100371	15100758
chr1	201085922	201086309
chr1	45359591	45360264
chr1	26877793	26878284
chr1	7207909	7208175
chr1	101653455	101653721
chr1	162877943	162878436
chr1	119967968	119968420
chr1	240026950	240027361
chr1	155176534	155176904
chr1	151340857	151341248
chr1	171405196	171405443
chr1	207084354	207085180
chr1	64136997	64137389
chr1	27388381	27388794
chr1	156479849	156481090
chr1	6347909	6348406
chr1	149886930	149887822
chr1	151933996	151934515
chr1	244653028	244653715
chr1	86502126	86502584
chr1	204398361	204398925
chr1	56968266	56968642
chr1	161192303	161192868
chr1	13665561	13666168
chr1	61588520	61588961
chr1	91617568	91617841
chr1	33218579	33219380
chr1	150922467	150922741
chr1	234065812	234066615
chr1	31593899	31594641
chr1	26997544	26998074
chr1	119886126	119886529
chr1	17494202	17494754
chr1	51896807	51897424
chr1	184222382	184223063
chr1	229257935	229258744
chr1	178501691	178502245
chr1	120942392	120942970
chr1	19582161	19582589
chr1	113978828	113979664
chr1	155206717	155207296
chr1	54950628	54951057
chr1	53182009	53182417
chr1	983883	984572
chr1	6041290	6041850
chr1	235971537	235972141
chr1	24201886	24202447
chr1	228340710	228341358
chr1	160768351	160768676
chr1	110615751	110616077
chr1	219837745	219838224
chr1	154943542	154944393
chr1	229714846	229715524
chr1	169712023	169712395
chr1	161227305	161228050
chr1	39639839	39640190
chr1	211476231	211476582
chr1	7647008	7647711
chr1	1371883	1372896
chr1	109923457	109923831
chr1	236868903	236869366
chr1	48530679	48531032
chr1	70133015	70133501
chr1	147389865	147390241
chr1	23216698	23217208
chr1	115771876	115772253
chr1	3801258	3801724
chr1	206631051	206631473
chr1	47388670	47389316
chr1	236109331	236109933
chr1	19653646	19653981
chr1	89987188	89987524
chr1	121097075	121097793
chr1	148402674	148403100
chr1	208238778	208239429
chr1	241998337	241998899
chr1	5893776	5894046
chr1	157369767	157370286
chr1	219876634	219877040
chr1	15304633	15305107
chr1	245152743	245153513
chr1	208244931	208245816
chr1	84604450	84604858
chr1	17502325	17502825
chr1	86419293	86419771
chr1	46333365	46333889
chr1	161486971	161487497
chr1	13828881	13829224
chr1	22930242	22930677
chr1	148254743	148255408
chr1	220296206	220296734
chr1	200488575	200489173
chr1	227449062	227449592
chr1	67853592	67854030
chr1	83860411	83860829
chr1	208093570	208094106
chr1	175154787	175155440
chr1	39092159	39092743
chr1	35174594	35175910
chr1	113072613	113073743
chr1	219812572	219813019
chr1	52666272	52666673
chr1	230797863	230798336
chr1	145844779	145845845
chr1	117067836	117068381
chr1	115608113	115608589
chr1	28602773	28603273
chr1	175146531	175147104
chr1	22105628	22105938
chr1	24541980	24542506
chr1	165717918	165718350
chr1	183470131	183470564
chr1	215710271	215710753
chr1	150255346	150256170
chr1	99685627	99686066
chr1	204941725	204942190
chr1	101357434	101357852
chr1	8859353	8859994
chr1	52296144	52296687
chr1	12106722	12107241
chr1	181479219	181479592
chr1	27416399	27416897
chr1	161097538	161098169
chr1	225776895	225777908
chr1	94514095	94514500
chr1	160834933	160835516
chr1	162036951	162037306
chr1	14095006	14095389
chr1	179121060	179121496
chr1	201149399	201150144
chr1	58784257	58785445
chr1	202501291	202501628
chr1	247681134	247681628
chr1	63441638	63441976
chr1	21231883	21232354
chr1	143884645	143885221
chr1	197356799	197357325
chr1	75991552	75991948
chr1	110783218	110783801
chr1	207404995	207405578
chr1	99707514	99707938
chr1	25619081	25619479
chr1	112336921	112337353
chr1	110011408	110012058
chr1	231603733	231604302
chr1	206734428	206735513
chr1	179193516	179194117
chr1	102434471	102435241
chr1	160291145	160291640
chr1	101309264	101309678
chr1	115041610	115042000
chr1	248924574	248925301
chr1	202599536	202600461
chr1	87292877	87293326
chr1	68116607	68117118
chr1	241896290	241896716
chr1	166433769	166434167
chr1	111196974	111197894
chr1	48498079	48498885
chr1	45881493	45881898
chr1	167401251	167401803
chr1	220218584	220219051
chr1	111747189	111747660
chr1	154669592	154670159
chr1	150050513	150051021
chr1	176691498	176692036
chr1	91165099	91165759
chr1	68120086	68120623
chr1	160251526	160252294
chr1	28508860	28512429
chr1	69737353	69738063
chr1	143192125	143195958
chr10	40130992	40131883
chr10	70364574	70364913
chr10	73849024	73849407
chr10	64041114	64041706
chr10	73940550	73941051
chr10	72048506	72048865
chr10	70925727	70926089
chr10	13659970	13660390
chr10	101840610	101841012
chr10	73644125	73644583
chr10	80444641	80445173
chr10	79195417	79195820
chr10	30726822	30727206
chr10	48658250	48658659
chr10	17257633	17258046
chr10	71837171	71837544
chr10	132388023	132388181
chr10	43348429	43348864
chr10	71896418	71896885
chr10	80505396	80506045
chr10	69507785	69508305
chr10	43105522	43105948
chr10	3239603	3239948
chr10	75235832	75236368
chr10	69237424	69238016
chr10	102583834	102584069
chr10	73925	74434
chr10	28991725	28992189
chr10	75399862	75400077
chr10	75099882	75100367
chr10	30392468	30392947
chr10	29239670	29240292
chr10	40634156	40634464
chr10	44864794	44865269
chr10	48656122	48656658
chr10	80699454	80700147
chr10	43455617	43456001
chr10	30783915	30784275
chr10	71708193	71708676
chr10	69515563	69516048
chr10	71811937	71812342
chr10	95600960	95601516
chr10	28663788	28664222
chr10	47312121	47312471
chr10	13371870	13372310
chr10	86939354	86939897
chr10	102729313	102729668
chr10	79374403	79375167
chr10	67788436	67788870
chr10	101781035	101781471
chr10	21732230	21732552
chr10	13777842	13778333
chr10	117216557	117216960
chr10	102678884	102679093
chr10	42866614	42867113
chr10	29998149	29998688
chr10	101602596	101603162
chr10	69392469	69392943
chr10	72364267	72364718
chr10	102229737	102230203
chr10	70461372	70461772
chr10	5623102	5623786
chr10	48289745	48290053
chr10	97914668	97915125
chr10	95694051	95694484
chr10	70879888	70880445
chr10	79196590	79197257
chr10	26335187	26335473
chr10	32207476	32207926
chr10	5283590	5283808
chr10	3197369	3197740
chr10	70815662	70816020
chr10	117168086	117168389
chr10	84264645	84265059
chr10	28381940	28382175
chr10	21278810	21279284
chr10	72337021	72337610
chr10	102917283	102917775
chr10	133143968	133144221
chr10	102834864	102835400
chr10	110746344	110746895
chr10	11757651	11758219
chr10	79929258	79929898
chr10	103069569	103069910
chr10	86377132	86377502
chr10	70549715	70550419
chr10	70348537	70348925
chr10	78047172	78047619
chr10	100433622	100434228
chr10	97072834	97073151
chr10	80143642	80144322
chr10	73879535	73880187
chr10	72328303	72328694
chr10	116682427	116682586
chr10	12711211	12711387
chr10	44932400	44933228
chr10	15585197	15585670
chr10	101213497	101214062
chr10	44386611	44387029
chr10	35126830	35127115
chr10	89260414	89260775
chr10	133437664	133438192
chr10	101142248	101142610
chr10	119750353	119750944
chr10	11986587	11986952
chr10	11256	11745
chr10	124530018	124530524
chr10	2928262	2928646
chr10	123967618	123968110
chr10	83871422	83871963
chr10	77756447	77756725
chr10	95430423	95430949
chr10	44857701	44858075
chr10	12264017	12264548
chr10	76036255	76036849
chr10	35218354	35218855
chr10	92574176	92574616
chr10	26557069	26557463
chr10	103485666	103486045
chr10	69639202	69639630
chr10	84540521	84541013
chr10	133497361	133497774
chr10	132458395	132458904
chr10	29304491	29305065
chr10	101291601	101291952
chr10	102503667	102503891
chr10	80222564	80222917
chr10	59625972	59626454
chr10	79502400	79502803
chr10	49407643	49408047
chr10	84205440	84205893
chr10	42753061	42753648
chr10	39963847	39964402
chr10	101041221	101041482
chr10	125048031	125048572
chr10	49164472	49164931
chr10	13440321	13440945
chr10	86960408	86960802
chr10	33008515	33009025
chr10	116796916	116797395
chr10	25080935	25081367
chr10	21495175	21496160
chr10	132453120	132453556
chr10	63629271	63629776
chr10	86711095	86711482
chr10	123559318	123559705
chr10	119139566	119139785
chr10	52308271	52308507
chr10	80382963	80383487
chr10	48506507	48506983
chr10	76429	76769
chr10	43671668	43672181
chr10	100338477	100338853
chr10	11424595	11424869
chr10	44974834	44975386
chr10	129031530	129031927
chr10	118241281	118241609
chr10	30591174	30591606
chr10	79400402	79400869
chr10	5629870	5630199
chr10	27558493	27558910
chr10	86585485	86585782
chr10	86399834	86400132
chr10	21989579	21989863
chr10	58299495	58299886
chr10	70540128	70540876
chr10	71569975	71570403
chr10	11472115	11472633
chr10	93376426	93376783
chr10	28432135	28432672
chr10	91298169	91298743
chr10	6401739	6402098
chr10	3785492	3786144
chr10	75230617	75230979
chr10	71208961	71209487
chr10	125161546	125161745
chr10	70758982	70759527
chr10	29448984	29449366
chr10	34638298	34638735
chr10	73885866	73886579
chr10	96642934	96643338
chr10	100342532	100342752
chr10	13074715	13075120
chr10	80662726	80663280
chr10	23068038	23068629
chr10	36889089	36889366
chr10	34637377	34637917
chr10	97759329	97759814
chr10	15715734	15716313
chr10	46255987	46256363
chr10	99612170	99612678
chr10	103712977	103713278
chr10	11881432	11881696
chr10	4849321	4850305
chr10	132940326	132940780
chr10	132023075	132023473
chr10	102072875	102073407
chr10	43293216	43293673
chr10	87203567	87203986
chr10	29496411	29496754
chr10	30687649	30688107
chr10	71284868	71285326
chr10	93080039	93080613
chr10	11515604	11515910
chr10	80130209	80130633
chr10	131885409	131885991
chr10	62610603	62611049
chr10	103244645	103245093
chr10	103592700	103593109
chr10	86688382	86688811
chr10	70221554	70221788
chr10	17230592	17231062
chr10	97701391	97701764
chr10	87656555	87656889
chr10	117496514	117497105
chr10	6445718	6446153
chr10	123043419	123043795
chr10	37976219	37977033
chr10	102478617	102479452
chr10	103884558	103884937
chr10	98309462	98309962
chr10	120948961	120949343
chr10	25875642	25876046
chr10	35635592	35635997
chr10	112314786	112315232
chr10	79202572	79202958
chr10	30534412	30534921
chr10	123132962	123133352
chr10	43436408	43437004
chr10	58384843	58385810
chr10	27656638	27656968
chr10	109978442	109978648
chr10	102393787	102394345
chr10	6647908	6648304
chr10	51389452	51389807
chr10	98467484	98467839
chr10	22550779	22551072
chr10	47047565	47047984
chr10	119608308	119608727
chr10	74266040	74266501
chr10	108544387	108544869
chr10	111076089	111076571
chr10	102169429	102169956
chr10	97869344	97869829
chr10	102231841	102232157
chr10	48981247	48981841
chr10	28628187	28628590
chr10	44925184	44925609
chr10	32346106	32346979
chr10	103598834	103599153
chr10	101569986	101570608
chr10	11725140	11725699
chr10	73529427	73529987
chr10	110354373	110354739
chr10	84537232	84537814
chr10	70558943	70559849
chr10	61750897	61751328
chr10	75395294	75395791
chr10	132223105	132223603
chr10	100045985	100046550
chr10	96640809	96641222
chr10	92434919	92435312
chr10	69914577	69914971
chr10	84429813	84430297
chr10	55263861	55264347
chr10	1110074	1110627
chr10	119602577	119602865
chr10	101014122	101014788
chr10	127854044	127854377
chr10	122142862	122143263
chr10	52780071	52780451
chr10	22988845	22989226
chr10	102596421	102596940
chr10	49594528	49595093
chr10	14971829	14972236
chr10	26890901	26891287
chr10	119686559	119686946
chr10	104580811	104581291
chr10	15245565	15246000
chr10	79068597	79069675
chr10	70903227	70903846
chr10	110803863	110804186
chr10	31083672	31084065
chr10	35563265	35563777
chr10	79487518	79488126
chr10	28394013	28394387
chr10	69644589	69644942
chr10	4656624	4657049
chr10	62594028	62594453
chr10	17430743	17431145
chr10	15106342	15107078
chr10	123994398	123995039
chr10	23158234	23158804
chr10	60964185	60964422
chr10	95246529	95246957
chr10	80664205	80664729
chr10	103686082	103686440
chr10	24557252	24557611
chr10	62038674	62039179
chr10	71486440	71486875
chr10	69093380	69093769
chr10	101301405	101301846
chr10	95374605	95375022
chr10	119199393	119199763
chr10	122703766	122704161
chr10	97791969	97792489
chr10	7525371	7525846
chr10	77641697	77642097
chr10	17742828	17743128
chr10	17290252	17290579
chr10	124565782	124566185
chr10	11270474	11270954
chr10	32795524	32796288
chr10	86693896	86694280
chr10	132142456	132142841
chr10	60816643	60816926
chr10	76547327	76547636
chr10	124540092	124540638
chr10	97407468	97407910
chr10	11792732	11793253
chr10	24617754	24618093
chr10	118800915	118801203
chr10	68897439	68897780
chr10	96229549	96230023
chr10	117537510	117538013
chr10	96789706	96790050
chr10	43390619	43391099
chr10	9208994	9209501
chr10	75651513	75651887
chr10	49518874	49519303
chr10	92087771	92088176
chr10	6667713	6668091
chr10	117226975	117227300
chr10	74738937	74739406
chr10	16827918	16828803
chr10	33330436	33330993
chr10	133520174	133521101
chr10	132446758	132447207
chr10	128035536	128035873
chr10	57657029	57657679
chr10	43689944	43690453
chr10	68301969	68302595
chr10	31836850	31837277
chr10	5873254	5873769
chr10	102351839	102352502
chr10	101161769	101162144
chr10	35379052	35379631
chr10	75187704	75188608
chr10	84125728	84126195
chr10	23994410	23994861
chr10	113799564	113799955
chr10	31491142	31491599
chr10	26726117	26726546
chr10	118568227	118568700
chr10	34994551	34995036
chr10	80861774	80862336
chr10	97676405	97676968
chr10	33193265	33193764
chr10	48363603	48364039
chr10	96017153	96017717
chr10	58291522	58292099
chr10	90751260	90751943
chr10	46228536	46229672
chr11	5224772	5226088
chr11	44621122	44621521
chr11	61947595	61948013
chr11	73178124	73178383
chr11	75445278	75445751
chr11	114260818	114261523
chr11	65818041	65818504
chr11	33857839	33858228
chr11	2428264	2428534
chr11	118956493	118956889
chr11	64847093	64847504
chr11	66311782	66312277
chr11	61129687	61130257
chr11	130861821	130862460
chr11	33987923	33988331
chr11	73289264	73289790
chr11	47153010	47153547
chr11	61336131	61336605
chr11	65711703	65712049
chr11	119481265	119481750
chr11	114036054	114036666
chr11	118435962	118436436
chr11	44538355	44538787
chr11	76799184	76799697
chr11	34174333	34174947
chr11	75248451	75249077
chr11	64355096	64355338
chr11	48172745	48173215
chr11	9137679	9138079
chr11	72025110	72025601
chr11	118145260	118145658
chr11	114262687	114263096
chr11	67081460	67081883
chr11	64300985	64301377
chr11	118198161	118198723
chr11	75532300	75532735
chr11	44894152	44894535
chr11	62542703	62543226
chr11	62841062	62841865
chr11	69643139	69643762
chr11	68297650	68298156
chr11	10735707	10736166
chr11	68257322	68257847
chr11	62905952	62906436
chr11	75547426	75548010
chr11	62081932	62082474
chr11	120108127	120108559
chr11	63478722	63479321
chr11	95705460	95705952
chr11	118689859	118690757
chr11	10792394	10792787
chr11	45771927	45772320
chr11	125923098	125923392
chr11	75384271	75384860
chr11	76318579	76319146
chr11	73660782	73661406
chr11	61897591	61898125
chr11	129364200	129364461
chr11	70467548	70467833
chr11	85854950	85855293
chr11	67382301	67383149
chr11	67356733	67357296
chr11	65988835	65989295
chr11	44616756	44617366
chr11	111446540	111446839
chr11	15208599	15209002
chr11	73351248	73351513
chr11	118906826	118907590
chr11	65204664	65205298
chr11	69685908	69686345
chr11	62560548	62560962
chr11	8813624	8813920
chr11	126440753	126441263
chr11	111230456	111230732
chr11	76152091	76152645
chr11	66408351	66409016
chr11	65416219	65416910
chr11	19742742	19743045
chr11	12281728	12282178
chr11	71639180	71639789
chr11	75280128	75280579
chr11	111841407	111841908
chr11	73185259	73185601
chr11	61477605	61478082
chr11	31870852	31871503
chr11	45103064	45103506
chr11	57248941	57249445
chr11	61254324	61254705
chr11	95069735	95070067
chr11	88544245	88544812
chr11	129750855	129751311
chr11	60830887	60831443
chr11	72430922	72431393
chr11	125404904	125405202
chr11	66222614	66223074
chr11	61747692	61748166
chr11	78645134	78645511
chr11	76680695	76681324
chr11	69088675	69089090
chr11	76207546	76207950
chr11	2888353	2888745
chr11	66328278	66328723
chr11	68383834	68384346
chr11	66022409	66022883
chr11	71605004	71605414
chr11	118659417	118659994
chr11	44936390	44937060
chr11	73964376	73964751
chr11	47407830	47408426
chr11	46238919	46239632
chr11	45964910	45965351
chr11	120235142	120235533
chr11	12044185	12044498
chr11	64688394	64688917
chr11	111565236	111565432
chr11	33065441	33066110
chr11	119094848	119095571
chr11	86455909	86456714
chr11	33808247	33808656
chr11	113994472	113994790
chr11	116791226	116791584
chr11	32176273	32176538
chr11	119729288	119729700
chr11	64894155	64894581
chr11	75144406	75144806
chr11	111602012	111602306
chr11	61899076	61899746
chr11	20128240	20128698
chr11	64653087	64653614
chr11	65468818	65469508
chr11	118053314	118053706
chr11	71420504	71420789
chr11	76733980	76734483
chr11	74453388	74453714
chr11	63768115	63768537
chr11	72683559	72684148
chr11	73625558	73626135
chr11	65275085	65275374
chr11	14249374	14249636
chr11	73404116	73404436
chr11	62424525	62425166
chr11	64489885	64490233
chr11	46308472	46308979
chr11	73393555	73393979
chr11	119666220	119666716
chr11	2419596	2419994
chr11	57526922	57527521
chr11	45293580	45293908
chr11	131674042	131674299
chr11	57249708	57250269
chr11	63606507	63606752
chr11	49526331	49526548
chr11	19553638	19554147
chr11	130212966	130213592
chr11	112289817	112290444
chr11	108648100	108648611
chr11	67506094	67506503
chr11	10307717	10308318
chr11	58788254	58788900
chr11	23021357	23021665
chr11	69101348	69101774
chr11	75022637	75023387
chr11	60775305	60775852
chr11	57131169	57131420
chr11	74726466	74726851
chr11	77091122	77091553
chr11	64040772	64041114
chr11	3091747	3092149
chr11	12412298	12412656
chr11	117807513	117807871
chr11	75388666	75388995
chr11	67469306	67469680
chr11	59680569	59681018
chr11	47373899	47374363
chr11	61776266	61776940
chr11	77126970	77127689
chr11	73335409	73335965
chr11	126990334	126990773
chr11	112279827	112280131
chr11	2532702	2533251
chr11	77191981	77192469
chr11	71813671	71814053
chr11	77188279	77188692
chr11	46889556	46890233
chr11	64723324	64723986
chr11	110201356	110201756
chr11	46369484	46369915
chr11	62881031	62881526
chr11	111878690	111879265
chr11	120302946	120303397
chr11	61870787	61871550
chr11	2197165	2197632
chr11	12331382	12331772
chr11	67713885	67714416
chr11	45105450	45105903
chr11	95154448	95154840
chr11	116691621	116692140
chr11	113289575	113290063
chr11	128831183	128831403
chr11	57567752	57568826
chr11	86870070	86870433
chr11	71800270	71800792
chr11	119323517	119323944
chr11	8006447	8006795
chr11	44110330	44110615
chr11	117817644	117818104
chr11	122781315	122781809
chr11	36265785	36266423
chr11	76598630	76598902
chr11	65706267	65706716
chr11	33970978	33971508
chr11	62378433	62378851
chr11	123640892	123641391
chr11	1882409	1882876
chr11	63837169	63837637
chr11	126310329	126310975
chr11	34359195	34359728
chr11	8225640	8225898
chr11	117843986	117844406
chr11	65779689	65780530
chr11	47355227	47355437
chr11	6683293	6683796
chr11	121655548	121656281
chr11	124669040	124669447
chr11	57457171	57457725
chr11	10933774	10934214
chr11	62311029	62311553
chr11	61516754	61517229
chr11	46537757	46538134
chr11	2531292	2531916
chr11	12964044	12964372
chr11	66975819	66976542
chr11	34468239	34468536
chr11	62340286	62340699
chr11	17063390	17063654
chr11	63507963	63508361
chr11	134207492	134207791
chr11	3854789	3855189
chr11	88552473	88552875
chr11	72643019	72643505
chr11	113730834	113731320
chr11	129923044	129923732
chr11	117426156	117426676
chr11	75803181	75803651
chr11	74255833	74256220
chr11	12047453	12047908
chr11	27698884	27699255
chr11	77195858	77196229
chr11	87352584	87353277
chr11	3824815	3825051
chr11	72482226	72482666
chr11	36258579	36259189
chr11	66694623	66695233
chr11	113305683	113306209
chr11	118171447	118172059
chr11	70191519	70192115
chr11	119338293	119338753
chr11	108697782	108698225
chr11	61187387	61187900
chr11	42524669	42524994
chr11	117105797	117106346
chr11	67572732	67573144
chr11	63023817	63024471
chr11	73307215	73307628
chr11	120299950	120300295
chr11	59135903	59136439
chr11	12888790	12889084
chr11	66677841	66678882
chr11	96343230	96343646
chr11	119474532	119475209
chr11	58653983	58654382
chr11	120172241	120172780
chr11	107689493	107690172
chr11	65315489	65316046
chr11	67955456	67956104
chr11	116835943	116836363
chr11	6353352	6353895
chr11	93234543	93234893
chr11	27158673	27159041
chr11	31958115	31958642
chr11	78045991	78046590
chr11	68632821	68633210
chr11	62380756	62381092
chr11	17383935	17384342
chr11	44523543	44524004
chr11	32809336	32809691
chr11	61638309	61638701
chr11	72585540	72586183
chr11	60970250	60970859
chr11	114075937	114076349
chr11	86218213	86218859
chr11	5380688	5381102
chr11	65510651	65511246
chr11	16820237	16820634
chr11	36746986	36747383
chr11	47454126	47454579
chr11	126193907	126194524
chr11	62786478	62787587
chr11	123707615	123707942
chr11	45110658	45110987
chr11	65013596	65014696
chr11	11849292	11849475
chr11	62805150	62805462
chr11	120510846	120511877
chr11	4187438	4187898
chr11	65884550	65885453
chr11	124644274	124644698
chr11	69704573	69704869
chr11	107799228	107799506
chr11	67576750	67577047
chr11	112280349	112280851
chr11	17760359	17760675
chr11	94622992	94623589
chr11	129117648	129117984
chr11	117946881	117947443
chr11	95836024	95836380
chr11	131064401	131064852
chr11	72015635	72015898
chr11	44286304	44286719
chr11	86291722	86292100
chr11	67792220	67792940
chr11	4493280	4493545
chr11	57644676	57645169
chr11	66068088	66068847
chr11	93895414	93895815
chr11	59753919	59754378
chr11	35392144	35392776
chr11	72237955	72238473
chr11	72183435	72183934
chr11	48307815	48308180
chr11	67628984	67629659
chr11	60251382	60251768
chr11	16945977	16946325
chr11	44556607	44557034
chr11	116641548	116641801
chr11	62107864	62108393
chr11	72143847	72144278
chr11	113532523	113532954
chr11	129331761	129332193
chr11	10366687	10367060
chr11	62394655	62395168
chr11	66429933	66430545
chr11	3454889	3455205
chr11	72831292	72832104
chr11	62909051	62909526
chr11	57641332	57641986
chr11	65366169	65366785
chr11	1837601	1838079
chr11	74449225	74449723
chr11	124069346	124070086
chr11	66134429	66134829
chr11	70755292	70755993
chr11	65540251	65541259
chr11	63128217	63128519
chr11	82864121	82864625
chr11	110463169	110463512
chr11	112219695	112220200
chr11	116276464	116276969
chr11	83836738	83837142
chr11	122580422	122580928
chr11	104254411	104254816
chr11	62862625	62863152
chr11	33997009	33997435
chr11	75140278	75141050
chr11	63635675	63636224
chr11	119374104	119374674
chr11	48109882	48110393
chr11	43283054	43283340
chr11	72725092	72725624
chr11	64148431	64149108
chr11	61797176	61797586
chr11	94325732	94326122
chr11	16788394	16788764
chr11	117226255	117226894
chr11	36702633	36703045
chr11	59171330	59171846
chr11	46296952	46297366
chr11	123247154	123247651
chr11	19557632	19557984
chr11	34898886	34899425
chr11	9613173	9613548
chr11	63212746	63213017
chr11	125141531	125142096
chr11	43852007	43852342
chr11	64448776	64449829
chr11	125568941	125569489
chr11	94171678	94171994
chr11	8209186	8209587
chr11	73236940	73237320
chr11	12288525	12289011
chr11	4636816	4637345
chr11	15941158	15941668
chr11	65498840	65499201
chr11	122628980	122629341
chr11	11787700	11788104
chr11	130894300	130894791
chr11	78228280	78228969
chr11	64553331	64553979
chr11	3581096	3581528
chr11	9748471	9748882
chr11	18115450	18115928
chr11	74929641	74930054
chr11	33687779	33688411
chr11	44775323	44775890
chr11	123580643	123580970
chr11	3217052	3217555
chr11	60887368	60887937
chr11	69292304	69292852
chr11	118610920	118611294
chr11	62054316	62054911
chr11	134050369	134050898
chr11	3984999	3985286
chr11	93921681	93922235
chr11	64742823	64743892
chr11	131748112	131748535
chr11	119533327	119534108
chr11	11028054	11028456
chr11	5204832	5205190
chr11	6379312	6379785
chr11	103682394	103682777
chr11	6443407	6443725
chr11	47161007	47161781
chr11	16606270	16606634
chr11	43890212	43890736
chr11	111777303	111777577
chr11	102733293	102733865
chr11	71734393	71734738
chr11	45678978	45679440
chr11	45371075	45371609
chr11	36131752	36132148
chr11	58675385	58676015
chr11	45872501	45873203
chr11	33829326	33829794
chr11	3341303	3341748
chr11	133835141	133835469
chr11	72091154	72091506
chr11	4072654	4073101
chr11	73931325	73931750
chr11	67993752	67994248
chr11	18775649	18776053
chr11	4626249	4626606
chr11	109946270	109946651
chr11	64649376	64649996
chr11	124586312	124586741
chr11	119196797	119197441
chr11	62694348	62695160
chr11	8192639	8192998
chr11	16613491	16614042
chr11	123023067	123023571
chr11	18731895	18732303
chr11	2305261	2305718
chr11	33329716	33330053
chr11	60618618	60619076
chr11	47934411	47935234
chr11	133134610	133134974
chr11	10406247	10406514
chr11	250717	251232
chr11	36149887	36150453
chr11	124195033	124195402
chr11	31107001	31107321
chr11	36564405	36564775
chr11	109697077	109697597
chr11	114340118	114340713
chr11	96463852	96464377
chr11	111282968	111283493
chr11	26276858	26277259
chr11	122505575	122506127
chr11	17528001	17528530
chr11	2151266	2152459
chr11	35822062	35822519
chr11	14300781	14301112
chr11	86919541	86920029
chr11	32374144	32374659
chr11	9506711	9507286
chr11	44910710	44911603
chr11	9862124	9862549
chr11	51684027	51684346
chr11	2420586	2421253
chr11	3609707	3610108
chr11	128031593	128032128
chr11	114280569	114280920
chr11	59802489	59802868
chr11	45843151	45843614
chr11	65253816	65254389
chr11	128172252	128172775
chr11	10654097	10654706
chr11	5123978	5124533
chr11	88103489	88104158
chr11	7442485	7442849
chr11	59822939	59823389
chr11	11798801	11799228
chr11	120684895	120685294
chr11	5808390	5808791
chr11	8099281	8099625
chr11	3564331	3564677
chr11	82695720	82696066
chr11	34586300	34586705
chr11	47259022	47259951
chr11	82867474	82867972
chr11	134139709	134140179
chr11	107999800	108000248
chr11	7657442	7657929
chr11	108654991	108655424
chr11	26649708	26650312
chr11	6362963	6363408
chr11	86608142	86608627
chr11	3488025	3488519
chr11	87722577	87723208
chr11	60363403	60363912
chr11	102940839	102941382
chr11	67938859	67939371
chr11	6251067	6251642
chr11	27184006	27184678
chr11	65422503	65425471
chr12	122054291	122054651
chr12	52884601	52885217
chr12	57905334	57905680
chr12	54005897	54006524
chr12	130916117	130916604
chr12	56839757	56840289
chr12	56987519	56987942
chr12	94101331	94101719
chr12	125183185	125183526
chr12	54399268	54399610
chr12	546905	547329
chr12	52980671	52981311
chr12	53508516	53508979
chr12	53984909	53985156
chr12	94532774	94533200
chr12	108664829	108665167
chr12	52870329	52870785
chr12	111396778	111397367
chr12	49776275	49776785
chr12	121811933	121812383
chr12	109775235	109775625
chr12	127293517	127293855
chr12	108617980	108618531
chr12	120265851	120266224
chr12	49644505	49645109
chr12	42482765	42483166
chr12	50039173	50039586
chr12	31682138	31682545
chr12	120356557	120356954
chr12	57213306	57213692
chr12	107607496	107607820
chr12	101939882	101940128
chr12	124320816	124321434
chr12	110431343	110431950
chr12	124766875	124767439
chr12	48795791	48796319
chr12	68223066	68223538
chr12	34122956	34123395
chr12	53213188	53213839
chr12	132414966	132415374
chr12	116599793	116600167
chr12	57238924	57239444
chr12	49707502	49707904
chr12	96215213	96215584
chr12	66409271	66409585
chr12	104381705	104382349
chr12	91381968	91382382
chr12	122752425	122752953
chr12	116703217	116703622
chr12	121773097	121773785
chr12	54379706	54380013
chr12	121552520	121553105
chr12	5988524	5989061
chr12	96061827	96062203
chr12	131104588	131104990
chr12	111753033	111753587
chr12	122399572	122399799
chr12	121230251	121230630
chr12	121095908	121096289
chr12	53676095	53676477
chr12	104201172	104201683
chr12	54032442	54033019
chr12	12916184	12916646
chr12	120325524	120325896
chr12	104215485	104216129
chr12	53065903	53066457
chr12	54294173	54294753
chr12	93569550	93569846
chr12	40107528	40107837
chr12	121794038	121795510
chr12	53159442	53159777
chr12	49288403	49288817
chr12	3753089	3753270
chr12	53701662	53702311
chr12	121776210	121776613
chr12	12704598	12705029
chr12	57112222	57112784
chr12	27014274	27014745
chr12	129911470	129911852
chr12	6825596	6825900
chr12	6943903	6944341
chr12	109597760	109598120
chr12	118376076	118376423
chr12	47742230	47742711
chr12	115917023	115917571
chr12	53352567	53353075
chr12	104294270	104294565
chr12	7219582	7220079
chr12	53746365	53746973
chr12	122637725	122638255
chr12	6063151	6063615
chr12	108951117	108951472
chr12	6617702	6618071
chr12	57093270	57093708
chr12	105420644	105421055
chr12	117025445	117026094
chr12	122190882	122191296
chr12	57831174	57831897
chr12	42372124	42372472
chr12	120086824	120087172
chr12	54360680	54361322
chr12	46072141	46072547
chr12	51047739	51048160
chr12	126874462	126874673
chr12	119937909	119938376
chr12	120430432	120430899
chr12	31403025	31403393
chr12	132614715	132615282
chr12	57001250	57001974
chr12	117837205	117837730
chr12	51421229	51421811
chr12	121110272	121110727
chr12	52152104	52152460
chr12	42024007	42024465
chr12	57452841	57453287
chr12	52083080	52083890
chr12	109093258	109093794
chr12	52025352	52026342
chr12	25387485	25387761
chr12	116066763	116066924
chr12	54368545	54369060
chr12	69290866	69291411
[truncated: 6,535 more rows]

## Sheet: control_HCFC1_peaks
chr1	205211462	205212020
chr1	179882377	179882974
chr1	36224171	36224584
chr1	1115944	1116490
chr1	53838140	53838869
chr1	54053256	54053798
chr1	155140305	155140706
chr1	35557378	35558079
chr1	156767057	156767893
chr1	10472278	10472840
chr1	153958485	153959018
chr1	205775290	205775754
chr1	1375040	1375678
chr1	45686883	45687324
chr1	46303173	46303744
chr1	6613414	6613826
chr1	246931862	246932470
chr1	230978689	230979196
chr1	25997856	25998536
chr1	37692058	37692588
chr1	156740776	156741543
chr1	151165412	151166154
chr1	202348241	202349064
chr1	156054514	156055134
chr1	21783120	21783902
chr1	244652505	244653040
chr1	42846203	42846689
chr1	36385970	36386269
chr1	182789448	182790044
chr1	37690376	37690776
chr1	113812214	113812696
chr1	45499931	45500531
chr1	205122121	205122430
chr1	36149168	36149822
chr1	244452050	244452501
chr1	43946467	43946904
chr1	203795324	203795815
chr1	38012392	38012869
chr1	47333999	47334560
chr1	151611687	151612301
chr1	30854120	30854596
chr1	231528136	231528652
chr1	241847662	241848111
chr1	147670333	147670775
chr1	62783591	62784277
chr1	149899405	149899726
chr1	11980056	11980559
chr1	179877715	179877991
chr1	44355266	44355718
chr1	37989932	37990267
chr1	156082308	156082782
chr1	3649984	3650287
chr1	110034388	110034802
chr1	36464013	36464651
chr1	43969654	43970034
chr1	236794937	236795628
chr1	185156941	185157565
chr1	179954464	179954874
chr1	248825904	248826433
chr1	224356595	224356947
chr1	235328163	235328575
chr1	43974656	43975275
chr1	163321548	163321987
chr1	33472322	33472824
chr1	156338464	156338954
chr1	155308581	155309034
chr1	37946657	37947272
chr1	27234163	27234726
chr1	156572412	156572777
chr1	236281942	236282214
chr1	169893880	169894378
chr1	20440769	20441205
chr1	113929270	113929738
chr1	40531391	40531718
chr1	107056465	107056836
chr1	156282809	156283150
chr1	27321877	27322429
chr1	173714652	173714980
chr1	22428646	22428969
chr1	15975861	15976258
chr1	172532401	172532913
chr1	183471832	183472346
chr1	150268796	150269296
chr1	161132477	161133256
chr1	28581669	28582129
chr1	234676091	234676496
chr1	44213330	44213645
chr1	158149786	158150060
chr1	17011782	17012193
chr1	159945537	159946028
chr1	218285054	218285480
chr1	114757295	114758220
chr1	1574738	1575124
chr1	212791670	212791997
chr1	67430306	67430789
chr1	99969838	99970204
chr1	155006755	155007192
chr1	206612113	206612602
chr1	95072384	95073134
chr1	1231842	1232169
chr1	10646285	10646784
chr1	156020817	156021224
chr1	153658451	153658757
chr1	161201904	161202593
chr1	150487163	150487331
chr1	154870254	154870638
chr1	63523172	63523541
chr1	40161067	40161411
chr1	40257711	40258348
chr1	3900062	3900955
chr1	45340024	45340691
chr1	52056038	52056273
chr1	36397483	36398199
chr1	1724208	1724591
chr1	154558731	154559056
chr1	35931046	35931394
chr1	153990470	153990828
chr1	150067424	150068004
chr1	151763299	151763680
chr1	184754772	184755355
chr1	3857232	3857687
chr1	213015674	213016076
chr1	70205541	70205749
chr1	153977459	153977978
chr1	9943163	9943561
chr1	22451736	22452084
chr1	93180474	93180903
chr1	32817154	32817459
chr1	100132917	100133371
chr1	212414784	212415295
chr1	1407201	1407406
chr1	84298221	84298679
chr1	151254488	151254866
chr1	171742008	171742249
chr1	151399200	151399861
chr1	27914582	27914965
chr1	227735082	227735560
chr1	54715617	54716006
chr1	28369509	28369900
chr1	222644145	222644406
chr1	25906298	25906857
chr1	173824236	173825025
chr1	151909419	151909766
chr1	19210153	19210436
chr1	16366971	16367292
chr1	11262670	11262930
chr1	203271012	203271403
chr1	27603926	27604323
chr1	161045740	161046111
chr1	234373439	234373832
chr1	44986546	44986695
chr1	1615298	1616083
chr1	177984184	177984496
chr1	169794641	169795046
chr1	9428913	9429207
chr1	224330225	224330569
chr1	36088591	36089121
chr1	151008200	151008525
chr1	172443808	172444088
chr1	202927115	202927536
chr1	16644545	16644982
chr1	244970844	244971249
chr1	25716077	25716255
chr1	161225844	161226284
chr1	228103142	228103419
chr1	35641463	35641741
chr1	193059315	193059593
chr1	37554199	37554412
chr1	32650417	32650781
chr1	225923982	225924422
chr1	184051460	184051821
chr1	40040580	40040959
chr1	120176313	120176744
chr1	228165625	228165850
chr1	28736637	28737177
chr1	156193585	156194169
chr1	50960131	50960434
chr1	228109063	228109452
chr1	109090579	109090915
chr1	156728241	156729031
chr1	161153838	161154279
chr1	34711554	34711884
chr1	88684156	88684410
chr1	165768770	165769105
chr1	44775443	44775744
chr1	203861385	203861808
chr1	175023236	175023619
chr1	230642318	230642600
chr1	224113926	224114271
chr1	42682105	42682517
chr1	6625163	6625391
chr1	14961845	14962202
chr1	15526736	15527009
chr1	93879120	93879354
chr1	11273172	11273508
chr1	156601282	156601663
chr1	150010677	150010928
chr1	202667201	202667569
chr1	1658718	1659304
chr1	1511922	1512235
chr1	156751787	156752052
chr1	26787755	26788046
chr1	110407546	110407862
chr1	167936172	167936464
chr1	169367929	169368206
chr1	6701802	6702108
chr1	180502777	180503227
chr1	174999337	174999739
chr1	109483531	109484423
chr1	213051003	213051453
chr1	160343155	160343650
chr1	222712486	222713414
chr1	31644379	31645322
chr1	186375048	186376068
chr10	67849341	67849583
chr10	73110283	73110563
chr10	101353687	101354118
chr10	110225756	110226027
chr10	102132669	102133131
chr10	43648606	43649204
chr10	102502685	102503037
chr10	123153952	123154312
chr10	122374392	122374844
chr10	42782588	42782888
chr10	43606210	43606504
chr10	42552750	42553177
chr10	79826704	79826951
chr10	102432438	102432777
chr10	38094035	38094589
chr10	5666453	5666748
chr10	51699478	51700036
chr10	43574321	43574761
chr10	37976411	37976849
chr10	100913331	100913529
chr10	124461624	124462031
chr10	120851142	120851420
chr10	16817581	16817814
chr10	86521702	86522103
chr10	92290945	92291349
chr10	27241924	27242327
chr10	73167950	73168202
chr10	70528751	70529086
chr10	45727047	45727277
chr10	73730373	73730753
chr10	98134404	98134812
chr10	102461063	102461474
chr10	73785028	73785698
chr10	95908024	95908353
chr10	69994389	69994643
chr10	121927911	121928345
chr10	97633355	97633760
chr10	110919120	110919408
chr10	102056163	102056417
chr10	17201454	17201872
chr10	71323402	71323746
chr10	102420960	102421257
chr10	69179963	69180405
chr10	119596710	119597342
chr10	124801644	124801967
chr10	84139284	84139626
chr10	112446937	112447314
chr10	102152103	102152405
chr10	12195791	12196261
chr10	102854017	102854673
chr10	58334657	58335156
chr10	46786698	46786932
chr10	97445910	97446271
chr10	114938065	114938489
chr10	133394068	133394401
chr10	6088714	6089014
chr10	100267570	100267755
chr10	119872774	119873147
chr10	93702471	93702739
chr10	87342697	87343134
chr10	90871616	90872130
chr10	38010489	38010784
chr10	13586753	13587023
chr10	26860842	26861331
chr10	130111053	130111396
chr10	119892391	119892785
chr10	47553344	47553676
chr10	102743433	102743828
chr10	130707401	130707788
chr10	27504010	27504350
chr10	101258349	101258631
chr10	123008640	123008902
chr10	97726724	97727093
chr10	62804303	62805032
chr10	72354255	72355264
chr11	72434192	72434790
chr11	36594189	36594698
chr11	65095876	65096473
chr11	83285820	83286635
chr11	86301906	86302452
chr11	47248604	47249210
chr11	47408250	47408556
chr11	67428174	67428619
chr11	36289119	36289619
chr11	66371209	66371660
chr11	2400393	2400825
chr11	57657539	57657914
chr11	61792558	61793101
chr11	107565501	107565857
chr11	64810450	64810960
chr11	43644011	43644397
chr11	114439241	114439630
chr11	450142	450552
chr11	64688409	64688875
chr11	60841945	60842129
chr11	65720487	65720984
chr11	78188584	78189054
chr11	28110124	28110504
chr11	134253323	134253792
chr11	119101609	119102410
chr11	9384477	9384757
chr11	75399124	75399817
chr11	83071854	83072293
chr11	113773489	113773997
chr11	65857991	65858478
chr11	64924049	64924776
chr11	67317629	67317932
chr11	74398524	74399018
chr11	62123644	62123902
chr11	68903705	68904075
chr11	71928276	71929070
chr11	60913631	60914224
chr11	63671438	63671942
chr11	73950813	73951061
chr11	125903051	125903432
chr11	66268220	66268846
chr11	69799520	69799849
chr11	16738272	16738876
chr11	809436	810021
chr11	66002101	66002547
chr11	72080569	72080889
chr11	73761302	73761649
chr11	64247325	64247773
chr11	66510510	66510725
chr11	125569165	125569508
chr11	47426214	47426835
chr11	64165991	64166374
chr11	62591468	62591766
chr11	46936595	46936753
chr11	74949034	74949364
chr11	17077557	17077974
chr11	72793725	72794346
chr11	57741232	57741554
chr11	74170839	74171359
chr11	46113033	46113252
chr11	68974605	68974948
chr11	86244915	86245349
chr11	73647399	73647602
chr11	45646621	45646998
chr11	65570093	65570600
chr11	4094514	4095006
chr11	33039173	33039565
chr11	118924575	118925229
chr11	66438617	66439248
chr11	73779250	73779570
chr11	46249425	46249784
chr11	58578088	58578539
chr11	47269253	47269694
chr11	46700579	46701039
chr11	67606554	67607063
chr11	66051948	66052509
chr11	36334062	36334378
chr11	78079673	78080129
chr11	116257250	116257486
chr11	67482914	67483233
chr11	71630054	71630323
chr11	64778846	64779050
chr11	64285281	64285696
chr11	118436107	118436510
chr11	78139568	78139835
chr11	65961576	65961925
chr11	112073813	112074534
chr11	60906416	60907029
chr11	65083969	65084336
chr11	61361834	61362399
chr11	7986912	7987538
chr11	64619876	64620079
chr11	17704088	17704403
chr11	73787738	73788225
chr11	70699649	70700017
chr11	32583730	32584080
chr11	9460468	9460822
chr11	126268796	126269444
chr11	65868045	65868318
chr11	59615682	59615959
chr11	127056428	127056676
chr11	66843306	66843634
chr11	46593828	46594222
chr11	61429698	61430159
chr11	46617170	46617732
chr11	65117379	65117795
chr11	123741499	123741840
chr11	44373102	44373416
chr11	64844908	64845230
chr11	76444337	76445178
chr11	73598024	73598984
chr11	64269763	64271690
chr12	48851925	48852437
chr12	6852107	6852740
chr12	53727265	53727961
chr12	109713321	109713733
chr12	133181276	133181682
chr12	88141913	88142538
chr12	109477213	109477739
chr12	132986015	132986484
chr12	32678984	32679351
chr12	56316216	56316562
chr12	68686729	68687093
chr12	6663114	6663506
chr12	95217522	95217994
chr12	752213	752689
chr12	103929653	103930121
chr12	93441889	93442130
chr12	121016254	121016741
chr12	120446235	120446571
chr12	57547213	57547470
chr12	93467373	93467679
chr12	132956230	132956559
chr12	123601781	123602266
chr12	102061956	102062263
chr12	12813150	12813534
chr12	122500766	122501304
chr12	31729006	31729413
chr12	133130069	133130523
chr12	53268044	53268461
chr12	56104304	56104732
chr12	401180	401629
chr12	96035367	96036138
chr12	56152356	56152755
chr12	56041610	56042128
chr12	105107478	105107838
chr12	54188711	54189285
chr12	48105934	48106433
chr12	123633594	123633872
chr12	38316566	38316854
chr12	120302131	120302670
chr12	53500735	53501661
chr12	57487762	57488097
chr12	112716540	112716757
chr12	109052234	109052727
chr12	120686694	120686973
chr12	50025485	50025849
chr12	111841910	111842238
chr12	124240452	124240826
chr12	121352446	121352701
chr12	64404197	64404490
chr12	103957110	103957440
chr12	131242846	131243424
chr12	131415799	131416107
chr12	51083446	51083965
chr12	12611660	12611898
chr12	54585301	54585608
chr12	71663706	71664461
chr12	56752123	56752660
chr12	13044169	13044548
chr12	67268410	67269330
chr12	93677189	93677453
chr12	132828726	132829168
chr12	57229443	57229724
chr12	119229836	119230117
chr12	124109612	124110051
chr12	8949832	8950156
chr12	389471	389734
chr12	75511382	75512033
chr12	88035258	88035612
chr12	123365177	123365498
chr12	82358240	82358573
chr12	132887639	132887903
chr12	106773978	106774533
chr12	133036995	133037461
chr12	6970672	6970882
chr12	123571222	123571551
chr12	132144060	132144547
chr12	49055996	49056377
chr12	105236059	105236464
chr12	53451859	53452131
chr12	112409318	112409885
chr12	112418608	112419055
chr12	6689373	6689760
chr12	50111562	50112084
chr12	121050724	121051140
chr12	131710797	131711313
chr12	123458058	123458211
chr12	108561363	108561673
chr12	34022193	34022624
chr12	116910837	116911157
chr12	52069568	52069955
chr12	50085028	50085265
chr12	1613868	1614140
chr12	56266581	56266962
chr12	106357567	106357816
chr12	22045878	22046211
chr12	107685541	107685845
chr12	56688059	56688315
chr12	116819343	116819599
chr12	120534174	120534483
chr12	109999002	109999208
chr12	95858798	95859008
chr12	126094014	126094369
chr12	56116103	56116699
chr12	68745940	68746376
chr12	110048574	110048856
chr12	49060624	49061327
chr12	101280056	101280291
chr12	109996344	109996619
chr12	57771999	57772198
chr12	122980577	122980921
chr12	122266340	122266666
chr12	124914457	124915006
chr12	48716546	48716943
chr12	103965505	103965949
chr12	30695755	30696110
chr12	113966114	113966419
chr12	93192975	93193281
chr12	4538410	4538693
chr12	104064468	104064867
chr12	2795821	2796118
chr12	119423307	119423641
chr12	133079960	133080973
chr13	41263327	41264071
chr13	41132510	41133122
chr13	31162141	31162572
chr13	52194336	52194593
chr13	40771041	40771359
chr13	102798743	102799496
chr13	51583707	51584170
chr13	113208517	113209026
chr13	41194362	41194879
chr13	30306872	30307373
chr13	24922832	24923159
chr13	52617253	52617579
chr13	32538668	32539116
chr13	26253570	26254144
chr13	29850547	29850821
chr13	111153278	111153732
chr13	113449112	113449644
chr13	30617731	30617986
chr13	41961048	41961259
chr13	49443794	49444173
chr13	113296809	113297293
chr13	39037755	39038139
chr13	47696751	47696965
chr13	45464635	45465038
chr13	76991920	76992226
chr13	44917831	44918269
chr13	112587881	112588441
chr13	51470871	51471244
chr13	110712757	110713089
chr13	36999163	36999529
chr13	48095115	48095284
chr13	102845711	102846156
chr13	26222242	26222521
chr13	49792647	49793118
chr13	114234615	114234880
chr13	46052560	46053003
chr13	91348544	91349413
chr14	73027051	73027568
chr14	65102363	65102932
chr14	81533976	81534341
chr14	67819517	67819906
chr14	21511153	21511689
chr14	75176575	75176854
chr14	21103439	21104156
chr14	20989780	20990221
chr14	23555902	23556352
chr14	77799898	77800280
chr14	35825981	35826368
chr14	80941550	80941987
chr14	44961813	44962276
chr14	23551531	23551995
chr14	59188474	59188662
chr14	96797006	96797424
chr14	101964214	101964548
chr14	70359642	70359851
chr14	64986910	64987339
chr14	77761134	77761455
chr14	67695668	67695902
chr14	23306596	23306867
chr14	67674684	67675092
chr14	90331649	90332068
chr14	81221103	81221509
chr14	77320716	77321210
chr14	24442747	24443104
chr14	96502142	96502389
chr14	69191392	69191730
chr14	105415109	105415405
chr14	31561334	31561646
chr14	92748497	92748875
chr14	104815914	104816218
chr14	20305900	20306108
chr14	87993076	87993422
chr14	75661112	75661305
chr14	22829721	22830002
chr14	55411763	55412079
chr14	23469603	23469971
chr14	77097855	77098278
chr14	23034676	23035444
chr14	77457349	77458120
chr14	35121855	35122823
chr15	78872724	78872968
chr15	63189254	63189671
chr15	84631243	84631571
chr15	74889802	74890218
chr15	75023278	75023645
chr15	64093755	64094251
chr15	40160659	40161108
chr15	75368359	75368730
chr15	23565471	23565771
chr15	40807192	40807831
chr15	64387630	64387978
chr15	65611011	65611256
chr15	52568983	52569319
chr15	40694559	40694823
chr15	55408262	55408493
chr15	34969693	34969915
chr15	51829491	51829780
chr15	84716036	84716246
chr15	67542518	67542859
chr15	72783667	72783940
chr15	34101768	34102085
chr15	90351754	90352403
chr15	34988266	34988460
chr15	76169181	76169435
chr15	49155560	49155844
chr15	72375840	72376141
chr15	78077643	78077926
chr15	84600638	84601023
chr15	74460893	74461526
chr15	64163203	64163535
chr15	65185404	65185887
chr15	90522259	90522549
chr15	74615427	74616024
chr15	89893921	89894356
chr15	68277515	68277792
chr15	34338000	34338239
chr15	75903669	75904084
chr15	77535836	77536301
chr15	36579352	36579676
chr15	87582175	87582437
chr15	83011589	83011940
chr15	40382656	40383152
chr15	66589072	66589322
chr15	41402394	41402646
chr15	38453986	38454441
chr15	91291682	91291985
chr15	75347420	75347712
chr15	88467133	88467430
chr15	50908363	50908731
chr15	59688975	59689407
chr15	77420384	77421137
chr16	11915801	11916301
chr16	70439014	70439730
chr16	2047684	2048089
chr16	23149363	23149736
chr16	10944277	10944700
chr16	30610071	30610605
chr16	30091818	30092181
chr16	67806442	67807135
chr16	58630385	58630738
chr16	30897022	30897349
chr16	46884095	46884559
chr16	28212073	28212404
chr16	3024095	3024571
chr16	67833807	67834188
chr16	229203	229654
chr16	2155527	2155946
chr16	70454170	70454783
chr16	1420482	1421279
chr16	67846605	67847094
chr16	30650432	30650922
chr16	53703745	53704419
chr16	53434160	53434554
chr16	1971719	1972266
chr16	58684432	58685074
chr16	9053082	9053444
chr16	67226885	67227274
chr16	68448522	68449072
chr16	19523600	19524092
chr16	740841	741161
chr16	30526788	30527029
chr16	69385889	69386305
chr16	57735104	57735628
chr16	4271670	4272117
chr16	67841838	67842506
chr16	636208	636602
chr16	4624297	4624979
chr16	31034169	31034606
chr16	29815858	29816162
chr16	1959327	1959725
chr16	2682245	2682569
chr16	28846194	28846737
chr16	58392370	58393143
chr16	87392134	87392583
chr16	74695689	74696160
chr16	84266400	84266698
chr16	75623109	75623513
chr16	4766906	4767430
chr16	86975279	86975697
chr16	8797600	8797875
chr16	83807861	83808251
chr16	57447348	57447747
chr16	3235061	3235512
chr16	29995871	29996464
chr16	12803410	12803841
chr16	31094789	31095330
chr16	88706378	88706582
chr16	4614780	4615122
chr16	75148194	75148566
chr16	30927892	30928506
chr16	89093675	89093966
chr16	690183	690626
chr16	67872890	67873167
chr16	68085002	68085303
chr16	57694577	57694870
chr16	2751920	2752657
chr16	67666543	67667065
chr16	9139950	9140182
chr16	54242394	54242556
chr16	58236486	58236712
chr16	28950409	28950893
chr16	30957518	30958036
chr16	30585553	30585987
chr16	5033745	5034190
chr16	4616038	4616389
chr16	89720700	89721110
chr16	2603205	2603464
chr16	31108090	31108569
chr16	4768665	4769092
chr16	23641263	23641605
chr16	3112454	3112612
chr16	30697927	30698327
chr16	87388354	87388621
chr16	3282578	3283127
chr16	28553674	28554223
chr16	31117541	31117764
chr16	74985113	74985506
chr16	29645713	29645940
chr16	54929206	54929434
chr16	19555299	19555725
chr16	30571778	30572309
chr16	31459070	31459693
chr16	68843338	68843996
chr16	31073672	31074463
chr16	807696	808226
chr16	28491961	28492469
chr16	30534594	30535203
chr16	87765853	87766035
chr16	30875321	30875560
chr16	68539129	68539287
chr16	48099446	48099837
chr16	28974628	28974907
chr16	1308970	1309482
chr16	2720947	2721218
chr16	30395173	30395596
chr16	9079071	9079545
chr16	75433267	75433820
chr16	69339380	69339810
chr16	1773003	1773449
chr16	1782718	1782889
chr16	71845810	71846031
chr16	81746170	81746567
chr16	28863212	28864010
chr16	33766903	33767241
chr16	3400818	3401190
chr16	1964809	1965080
chr16	30355028	30355673
chr16	78099266	78099694
chr16	71808815	71809193
chr16	74607172	74607643
chr16	29863509	29863744
chr16	81314784	81315022
chr16	86634394	86634632
chr16	30775231	30775657
chr16	84423533	84423946
chr16	25111478	25112010
chr16	87657677	87658004
chr16	77190948	77191240
chr16	72093589	72094084
chr16	720853	721398
chr16	20741609	20741964
chr16	1705837	1706195
chr16	29676121	29676485
chr16	78796228	78796626
chr16	30805368	30805775
chr16	19718167	19718468
chr16	1984112	1984377
chr16	25106954	25107304
chr16	71461981	71462443
chr16	24729397	24729915
chr16	10382144	10382472
chr16	30558290	30558622
chr16	2205410	2205777
chr16	87950761	87951613
chr16	30922155	30923615
chr17	39927471	39927970
chr17	44014699	44015236
chr17	32444266	32444640
chr17	17591503	17592081
chr17	75456396	75456882
chr17	75855263	75855701
chr17	7191481	7191903
chr17	28951908	28952711
chr17	45060775	45061520
chr17	28335298	28335876
chr17	78254302	78254766
chr17	49414764	49415355
chr17	63600735	63600972
chr17	76557533	76557964
chr17	3636437	3636874
chr17	76726454	76726800
chr17	7214955	7215421
chr17	21323014	21323401
chr17	41918962	41919277
chr17	75289399	75289889
chr17	21213992	21214715
chr17	18039062	18039480
chr17	35587118	35587417
chr17	42154936	42155386
chr17	42407492	42407900
chr17	5468832	5469287
chr17	63826952	63827578
chr17	4731092	4731523
chr17	7239459	7240047
chr17	82065739	82066073
chr17	42121272	42121652
chr17	79728567	79729048
chr17	28719368	28720209
chr17	20009102	20009410
chr17	48830836	48831187
chr17	49788297	49788784
chr17	1456175	1456417
chr17	7687358	7687707
chr17	40054209	40054744
chr17	78213823	78214364
chr17	40287464	40287775
chr17	7219678	7220029
chr17	7688065	7688384
chr17	82022989	82023400
chr17	51153326	51153642
chr17	17749993	17750262
chr17	48101414	48101761
chr17	18225201	18225522
chr17	44899377	44899821
chr17	81238853	81239328
chr17	7857105	7857528
chr17	76737228	76738095
chr17	18781123	18781339
chr17	18697857	18698170
chr17	76353739	76354268
chr17	45148217	45148574
chr17	78583155	78583551
chr17	40219025	40219355
chr17	43251505	43251858
chr17	27276632	27277006
chr17	42798369	42799072
chr17	45161309	45162153
chr17	75940758	75941276
chr17	2041922	2042158
chr17	30906157	30906372
chr17	27456198	27456684
chr17	5111847	5112166
chr17	40100694	40101013
chr17	17416134	17416522
chr17	42998140	42998541
chr17	28854607	28855211
chr17	15699582	15699852
chr17	75012405	75012862
chr17	21098985	21099346
chr17	57849978	57850369
chr17	12789224	12789656
chr17	69414526	69414778
chr17	21764686	21765028
chr17	82212691	82213073
chr17	48892253	48892561
chr17	17476881	17477048
chr17	32342135	32342383
chr17	42773270	42773649
chr17	43483647	43484213
chr17	39637096	39637442
chr17	50707682	50708045
chr17	65123117	65123379
chr17	15684177	15684471
chr17	29592854	29593296
chr17	42832880	42833500
chr17	16653787	16654062
chr17	4366685	4366932
chr17	81977524	81977751
chr17	51372610	51373019
chr17	74392943	74393173
chr17	40371289	40371604
chr17	28357379	28357738
chr17	18682208	18682444
chr17	80414970	80415578
chr17	39980718	39981016
chr17	18087708	18088008
chr17	30708843	30709033
chr17	59209777	59210158
chr17	5420007	5420377
chr17	48944552	48944923
chr17	7583808	7584231
chr17	35578357	35578750
chr17	47067422	47067629
chr17	42017387	42017602
chr17	18033390	18033880
chr17	74873164	74873411
chr17	40647755	40648078
chr17	63843124	63843474
chr17	59892934	59893240
chr17	82418395	82418790
chr17	46923078	46923379
chr17	43170265	43171147
chr17	75784356	75785271
chr18	9475188	9475531
chr18	62714907	62715235
chr18	9913507	9913832
chr18	13726444	13726769
chr18	46104153	46104366
chr18	49460598	49460916
chr18	59139537	59139908
chr18	57621771	57621963
chr18	35972516	35972709
chr18	36828654	36829004
chr18	63422384	63422731
chr18	21612159	21612482
chr18	3247520	3247851
chr18	46173813	46174126
chr18	74148282	74148654
chr18	12702653	12703109
chr18	35343737	35344212
chr18	2571072	2571618
chr18	41954762	41955319
chr18	50287601	50288161
chr18	70205594	70206239
chr19	4791102	4791889
chr19	45485293	45485652
chr19	56140793	56141345
chr19	2819575	2820064
chr19	46850751	46851419
chr19	58575211	58575514
chr19	48419123	48419674
chr19	48510461	48510870
chr19	48362985	48363430
chr19	49443506	49444003
chr19	55305409	55305894
chr19	48644698	48645209
chr19	49641730	49642178
chr19	5680340	5680993
chr19	17932523	17933206
chr19	42244537	42245090
chr19	3435000	3435619
chr19	53908041	53908398
chr19	50639133	50639546
chr19	49580461	49580958
chr19	58326729	58327694
chr19	4304379	4304676
chr19	55117635	55118116
chr19	11435293	11435686
chr19	44304868	44305280
chr19	13774190	13774633
chr19	44093975	44094594
chr19	35748204	35748565
chr19	1241343	1241957
chr19	50148072	50148503
chr19	13906054	13906368
chr19	48806561	48807046
chr19	7535419	7535976
chr19	45405025	45405888
chr19	18919161	18919812
chr19	48913099	48913518
chr19	44112959	44113639
chr19	45862969	45863612
chr19	51594256	51594780
chr19	605124	605458
chr19	633448	633755
chr19	48795364	48795808
chr19	4065962	4066174
chr19	36772706	36773336
chr19	57434989	57435432
chr19	48975969	48976871
chr19	48745186	48745793
chr19	19320376	19320881
chr19	488724	489241
chr19	3761501	3762199
chr19	58305097	58305596
chr19	55178838	55179475
chr19	2427179	2428065
chr19	45730678	45731200
chr19	55165935	55166323
chr19	16875562	16875879
chr19	1383629	1384083
chr19	47483861	47484550
chr19	16495838	16496682
chr19	50333394	50333880
chr19	19776362	19776756
chr19	48720351	48721410
chr19	47048611	47049031
chr19	17419674	17420262
chr19	12806224	12806610
chr19	40578427	40578983
chr19	45523774	45524146
chr19	48965738	48966181
chr19	15449741	15450146
chr19	55319761	55320165
chr19	53977459	53977898
chr19	53879352	53879695
chr19	36573117	36573588
chr19	55304273	55304658
chr19	43934989	43935643
chr19	58380396	58381251
chr19	35717270	35718204
chr19	48858598	48859011
chr19	37078031	37078587
chr19	46546561	46546899
chr19	19192088	19192382
chr19	36687352	36687751
chr19	6737828	6738327
chr19	14081030	14081837
chr19	42268459	42269050
chr19	50510970	50511601
chr19	58475832	58476208
chr19	48170322	48170790
chr19	2740031	2740443
chr19	56538388	56538754
chr19	45927633	45928105
chr19	2456664	2457155
chr19	44002543	44003204
chr19	37594620	37595000
chr19	57410882	57411233
chr19	10653907	10654178
chr19	58519654	58520292
chr19	36214561	36215159
chr19	56567276	56567539
chr19	55197531	55197962
chr19	9140067	9140483
chr19	51108184	51108801
chr19	44207159	44207669
chr19	55476013	55476680
chr19	57632857	57633351
chr19	48918733	48919243
chr19	10879185	10879559
chr19	49659660	49660235
chr19	1095311	1095755
chr19	38335612	38335891
chr19	37906714	37907344
chr19	49876452	49877444
chr19	41959088	41959814
chr19	37370786	37371390
chr19	5790236	5791299
chr19	40443124	40443420
chr19	51460380	51460910
chr19	50649518	50649844
chr19	531451	531725
chr19	796776	797332
chr19	43951027	43951521
chr19	58408401	58408711
chr19	44164748	44165280
chr19	48954655	48954928
chr19	40190837	40191534
chr19	57599600	57599983
chr19	48746996	48747670
chr19	56393099	56393848
chr19	58183080	58183503
chr19	56314677	56315403
chr19	48724823	48725248
chr19	35628886	35629119
chr19	45079048	45079464
chr19	47745070	47745643
chr19	2273646	2274082
chr19	1904942	1905876
chr19	15379805	15380020
chr19	12933636	12934108
chr19	10928499	10928959
chr19	6361387	6361679
chr19	45326207	45326467
chr19	41859604	41859910
chr19	57814855	57815184
chr19	48513899	48514214
chr19	53893035	53893456
chr19	13150204	13150468
chr19	19516049	19516361
chr19	36528305	36528924
chr19	12775625	12775817
chr19	7551231	7551758
chr19	44500228	44500922
chr19	14006596	14007041
chr19	57351073	57351308
chr19	17671802	17672195
chr19	35758110	35758716
chr19	12723801	12724195
chr19	58451354	58451757
chr19	35545315	35545792
chr19	8552759	8553188
chr19	43827043	43827420
chr19	48403523	48404142
chr19	17859470	17860110
chr19	34773125	34773397
chr19	57487519	57487886
chr19	57559799	57559971
chr19	35931501	35931921
chr19	57240396	57240738
chr19	53520706	53521075
chr19	17610433	17610689
chr19	48881627	48882062
chr19	17267194	17267710
chr19	37217727	37218343
chr19	48624025	48624357
chr19	57578885	57579164
chr19	55196858	55197120
chr19	57746494	57746885
chr19	34733626	34734591
chr19	50376138	50376556
chr19	36378948	36379358
chr19	7515912	7516145
chr19	48255609	48256114
chr19	58002484	58003242
chr19	3035881	3036533
chr19	3626720	3627037
chr19	48983459	48984047
chr19	6811914	6812242
chr19	57916385	57916888
chr19	48810779	48811131
chr19	51570890	51571360
chr19	19138306	19138749
chr19	49497227	49497495
chr19	57280132	57280681
chr19	4723590	4724020
chr19	38224055	38224475
chr19	10717291	10717653
chr19	3743705	3743866
chr19	58499451	58499816
chr19	18571467	18572100
chr19	49817931	49818446
chr19	6313381	6313670
chr19	17337112	17337706
chr19	48462400	48462765
chr19	35745212	35745703
chr19	17215168	17215671
chr19	48619136	48619535
chr19	984198	984636
chr19	49114963	49115262
chr19	3990182	3990728
chr19	47438816	47439105
chr19	6604041	6604374
chr19	55095575	55095783
chr19	57769399	57769762
chr19	4180119	4180648
chr19	14571978	14572233
chr19	41064920	41065342
chr19	4815512	4816085
chr19	48344904	48345175
chr19	55599419	55600395
chr19	43596226	43596580
chr19	50728539	50728791
chr19	36489349	36490007
chr19	57681630	57682039
chr19	6760998	6761362
chr19	44071859	44072275
chr19	57849550	57849872
chr19	38229680	38229982
chr19	56595085	56595437
chr19	1407215	1407594
chr19	12610599	12610832
chr19	55643338	55643747
chr19	48899799	48900371
chr19	56403985	56404523
chr19	48445567	48446231
chr19	58466768	58467081
chr19	57477525	57477851
chr19	55634693	55635035
chr19	49749411	49749716
chr19	13921179	13921906
chr19	48901022	48901515
chr19	36838141	36838661
chr19	39445281	39445632
chr19	12669175	12669885
chr19	48759158	48759502
chr19	40750902	40751227
chr19	57614103	57614322
chr19	5452830	5453313
chr19	17305671	17306113
chr19	49997625	49997985
chr19	45092868	45093256
chr19	4246704	4247254
chr19	9917264	9917532
chr19	8878380	8878634
chr19	58278793	58279235
chr19	48982351	48982672
chr19	58572500	58573542
chr19	55280039	55280363
chr19	10251957	10252268
chr19	27793708	27794110
chr19	39390896	39391567
chr19	17309153	17310234
chr19	56121270	56121668
chr19	49850568	49851354
chr19	36127795	36128165
chr19	36850733	36850903
chr19	4577486	4577751
chr19	11505665	11506103
chr19	37779216	37779817
chr19	14632275	14632655
chr19	58387092	58387428
chr19	52028255	52028848
chr19	50759870	50760158
chr19	9621073	9621620
chr19	10119710	10120044
chr19	49666060	49666398
chr19	12696469	12696774
chr19	5407371	5407663
chr19	41310126	41310540
chr19	4182484	4182677
chr19	58554831	58555272
chr19	57389537	57389993
chr19	49487087	49487452
chr19	7629654	7630061
chr19	8321127	8321468
chr19	10701272	10701643
chr19	29605983	29606413
chr19	58559004	58559650
chr19	32405443	32405680
chr19	48329449	48329845
chr19	10315812	10316072
chr19	13116471	13116885
chr19	35872292	35872522
chr19	57363160	57363456
chr19	36850155	36850409
chr19	13557783	13558238
chr19	38374110	38374676
chr19	41264104	41264563
chr19	49451625	49452068
chr19	29532157	29532462
chr19	2631399	2631848
chr19	55580885	55581145
chr19	41884195	41884458
chr19	6393103	6393367
chr19	1848038	1848766
chr19	610851	611175
chr19	49331669	49331971
chr19	48986812	48987332
chr19	55674876	55675424
chr19	51927025	51927454
chr19	58362051	58362618
chr19	10106242	10106624
chr19	31220534	31220836
chr19	55653563	55653906
chr19	32345389	32345791
chr19	45391300	45391710
chr19	44954767	44955374
chr19	16185031	16185655
chr19	507129	508225
chr19	42242400	42243529
chr19	50025149	50026282
chr19	45885916	45887055
chr19	3185046	3186228
chr2	63588492	63589227
chr2	231781176	231781899
chr2	99336355	99336653
chr2	88691388	88691727
chr2	241508479	241508866
chr2	218269957	218270672
chr2	27370348	27370748
chr2	43773776	43774182
chr2	74454793	74455305
chr2	231786260	231786565
chr2	169573671	169574119
chr2	171687215	171687807
chr2	96265905	96266312
chr2	223957310	223957554
chr2	3575001	3575371
chr2	68467248	68467722
chr2	196639310	196639971
chr2	240586274	240586800
chr2	201451434	201451876
chr2	65130062	65130414
chr2	218710594	218710831
chr2	241150114	241150605
chr2	18560438	18560824
chr2	85354548	85354957
chr2	85418263	85418885
chr2	54723141	54723618
chr2	95165430	95165848
chr2	112542105	112542673
chr2	86105421	86105948
chr2	73071657	73072024
chr2	27081203	27081632
chr2	241102250	241102549
chr2	2613401	2613692
chr2	219286160	219286520
chr2	241637261	241637734
chr2	24047351	24047679
chr2	180007062	180007478
chr2	97995836	97996362
chr2	15591664	15591944
chr2	75646521	75646849
chr2	32063296	32063585
chr2	96536410	96536764
chr2	74529458	74530151
chr2	36966514	36966822
chr2	238234218	238234707
chr2	112584321	112584625
chr2	38665544	38666104
chr2	55269120	55269405
chr2	28870122	28870400
chr2	36618336	36618705
chr2	196799642	196799957
chr2	127886271	127886624
chr2	238231549	238231974
chr2	95207342	95207604
chr2	199955475	199955951
chr2	177618653	177619195
chr2	240025276	240025578
chr2	70190488	70191168
chr2	26073412	26073670
chr2	85602470	85603049
chr2	71130414	71130853
chr2	219498614	219498942
chr2	241315165	241315857
chr2	177552682	177553269
chr2	10412483	10412859
chr2	232550516	232550746
chr2	27663638	27663919
chr2	69643674	69644211
chr2	24076213	24076562
chr2	27356588	27357186
chr2	219713207	219713459
chr2	25982623	25982995
chr2	38777914	38778339
chr2	27096209	27096657
chr2	171434041	171434730
chr2	72825887	72826305
chr2	235493573	235494091
chr2	62505764	62506117
chr2	183124114	183124448
chr2	61017073	61017487
chr2	86194870	86195083
chr2	130342389	130343055
chr2	121755366	121755811
chr2	233814090	233814277
chr2	237085729	237086114
chr2	135741323	135741795
chr2	84459254	84459623
chr2	27032705	27033166
chr2	96740055	96740467
chr2	130181537	130181699
chr2	105337146	105337689
chr2	135530583	135531187
chr2	99180972	99181326
chr2	26847738	26848015
chr2	61888406	61888875
chr2	152334927	152335256
chr2	73234194	73234403
chr2	44361530	44361911
chr2	96532223	96532591
chr2	148875059	148875269
chr2	118088193	118088603
chr2	74526326	74526829
chr2	64144465	64144748
chr2	201071585	201072058
chr2	131492951	131493140
chr2	118197328	118197724
chr2	231961540	231961811
chr2	74472519	74472806
chr2	74482837	74483223
chr2	25877375	25877638
chr2	27771617	27772063
chr2	53767420	53767846
chr2	73828600	73828890
chr2	96305350	96305609
chr2	55232115	55232714
chr2	202911741	202912151
chr2	55618783	55619045
chr2	37324818	37325065
chr2	219597721	219598160
chr2	27380640	27380888
chr2	227325024	227325332
chr2	128028027	128028475
chr2	73737288	73737546
chr2	69893722	69894108
chr2	239401246	239401840
chr2	233566632	233566888
chr2	127526276	127526970
chr2	10689809	10690145
chr2	98608398	98608744
chr2	64345012	64345339
chr2	43995933	43996333
chr2	68062930	68063214
chr2	200889114	200889446
chr2	32357010	32357320
chr2	206423253	206423518
chr2	27211998	27212275
chr2	38875675	38876204
chr2	73214165	73214523
chr2	110204911	110205241
chr2	42361063	42361441
chr2	105248769	105249092
chr2	151409743	151410200
chr2	231706866	231707630
chr2	216412001	216412875
chr20	33810882	33811381
chr20	41693349	41693679
chr20	64062895	64063344
chr20	49188325	49188741
chr20	25696693	25697230
chr20	34112052	34112534
chr20	37095951	37096490
chr20	47501682	47501938
chr20	10434898	10435327
chr20	31880052	31880272
chr20	32357992	32358549
chr20	1118393	1118684
chr20	2840386	2840827
chr20	45934420	45934930
chr20	58650824	58651363
chr20	47181329	47181647
chr20	23421372	23421754
chr20	20712665	20713220
chr20	50467954	50468370
chr20	34676893	34677331
chr20	1005725	1005967
chr20	3820446	3820917
chr20	18497025	18497473
chr20	1393037	1393342
chr20	35147190	35147531
chr20	35092618	35093189
chr20	18793702	18794157
chr20	53918990	53919363
chr20	21096352	21096690
chr20	16729851	16730213
chr20	18467141	18467564
chr20	50335263	50335525
chr20	35954331	35954650
chr20	3781260	3781715
chr20	38033299	38033798
chr20	49278191	49278701
chr20	20017182	20017431
chr20	50115783	50116296
chr20	38392367	38392643
chr20	2470630	2470908
chr20	22686066	22686333
chr20	5750178	5750446
chr20	44738963	44739322
chr20	35699227	35699493
chr20	1466712	1467075
chr20	50499395	50499897
chr20	36050904	36051132
chr20	48467690	48467883
chr20	17761748	17761905
chr20	47150685	47151224
chr20	56392386	56392828
chr20	3045743	3046193
chr20	33401340	33401667
chr20	34362951	34363493
chr20	55888696	55888970
chr20	584393	584789
chr20	31739009	31739259
chr20	769847	770101
chr20	30579990	30580411
chr20	62182935	62183194
chr20	63864991	63865404
chr20	5112938	5113275
chr20	43238947	43239227
chr20	36746069	36746468
chr20	35541966	35542265
chr20	17968548	17969141
chr20	297433	297617
chr20	49385476	49385790
chr20	63980810	63981321
chr20	37289501	37289735
chr20	37693897	37694103
chr20	3687512	3688055
chr20	29445482	29445707
chr20	36236198	36236503
chr20	45791803	45792137
chr20	2663981	2664395
chr20	41664710	41665110
chr20	57391135	57391456
chr20	1475307	1475629
chr20	34302688	34303311
chr20	63956226	63956851
chr20	2508749	2509424
chr20	32109275	32109955
chr20	18288011	18288702
chr20	20052208	20052933
chr20	44736341	44737070
chr20	63658091	63658915
chr21	6371673	6372146
chr21	6369720	6370191
chr21	33915590	33916021
chr21	44939751	44940080
chr21	34614938	34615658
chr21	14382858	14383548
chr21	34029973	34030432
chr21	44339356	44339531
chr21	33641561	33642047
chr21	33968310	33968821
chr21	43789401	43789643
chr21	28992704	28993007
chr21	25607367	25607837
chr21	29073698	29073895
chr21	29024497	29024904
chr21	46286038	46286530
chr21	43659311	43659660
chr21	42879381	42879687
chr21	34062067	34062304
chr21	44801636	44802092
chr21	21147008	21147225
chr21	44012261	44012478
chr21	43728522	43729017
chr21	41878970	41879703
chr21	32612281	32613040
chr21	25734874	25735691
chr22	20507300	20507887
chr22	19478947	19479961
chr22	21982579	21983042
chr22	19431669	19432761
chr22	41286007	41286645
chr22	20393760	20394545
chr22	18077610	18078269
chr22	19144240	19144964
chr22	20116732	20117663
chr22	39490163	39490604
chr22	41444326	41444627
chr22	20981777	20982652
chr22	32904123	32904367
chr22	19171524	19171884
chr22	28772480	28772766
chr22	11973927	11974599
chr22	29766878	29767524
chr22	30591972	30592342
chr22	28741762	28742107
chr22	36741462	36741731
chr22	17159195	17159470
chr22	30356466	30357060
chr22	29457779	29458058
chr22	23717233	23717639
chr22	41204924	41205379
chr22	31160061	31160210
chr22	37686238	37686508
chr22	26483756	26483959
chr22	37051642	37051882
chr22	43143353	43143536
chr22	40370428	40370639
chr22	49918052	49918501
chr22	45309869	45310058
chr22	37802149	37802657
chr22	41448538	41448896
chr22	50185562	50185935
chr22	30423952	30424286
chr22	42519591	42519865
chr22	46035962	46036164
chr22	38056987	38057421
chr22	26512354	26512703
chr22	31662047	31662317
chr22	24555690	24555979
chr22	40856826	40857175
chr22	21567296	21568298
chr22	36528952	36529672
chr22	42614795	42615074
chr22	46335512	46335861
chr22	46296545	46296921
chr22	38681674	38682260
chr22	46762218	46762988
chr22	50244902	50245284
chr22	49945277	49945714
chr22	41468868	41469365
chr22	21665695	21666927
chr3	50292207	50292828
chr3	50359329	50359921
chr3	14124640	14125181
chr3	69739143	69739524
chr3	50350697	50351339
chr3	4303067	4303619
chr3	126703958	126704451
chr3	53347491	53347867
chr3	40309376	40309841
chr3	141311600	141312031
chr3	4492987	4493569
chr3	61249871	61250445
chr3	8963200	8963613
chr3	167734824	167735178
chr3	45995650	45996156
chr3	47513183	47513597
chr3	122514908	122515130
chr3	128052205	128052398
chr3	114056210	114056863
chr3	14651208	14651961
chr3	66997882	66998351
chr3	49429114	49429548
chr3	14319558	14319980
chr3	184174419	184175071
chr3	51538458	51538779
chr3	156555118	156555646
chr3	15065191	15065560
chr3	51499792	51500385
chr3	196568490	196568809
chr3	43105996	43106292
chr3	16264840	16265090
chr3	48188625	48188849
chr3	45388492	45388824
chr3	48240891	48241284
chr3	50569336	50569646
chr3	32106201	32106631
chr3	185498806	185499103
chr3	61251330	61251659
chr3	184185857	184186038
chr3	57755792	57756532
chr3	184298904	184299202
chr3	98593416	98593796
chr3	52409953	52410103
chr3	23916788	23917464
chr3	98522869	98523331
chr3	150546458	150546987
chr3	12841386	12841987
chr3	10320935	10321367
chr3	141370183	141370682
chr3	197736792	197737026
chr3	120742160	120742751
chr3	184017759	184018414
chr3	52154393	52154849
chr3	100260565	100260960
chr3	88149728	88149999
chr3	141646856	141647073
chr3	101677015	101677436
chr3	196739581	196739917
chr3	119468750	119469032
chr3	183635221	183635708
chr3	49939682	49940274
chr3	9731424	9731861
chr3	129160997	129161544
chr3	119498199	119498451
chr3	125375255	125375434
chr3	28348843	28349382
chr3	127697414	127697820
chr3	123585137	123585740
chr3	67377321	67377591
chr3	51995736	51996061
chr3	193593017	193593336
chr3	149752373	149752659
chr3	10026283	10026513
chr3	12556757	12557091
chr3	129399234	129399794
chr3	184248827	184249154
chr3	170221847	170222477
chr3	125595505	125595871
chr3	49689497	49689754
chr3	133805527	133806026
chr3	49929595	49930160
chr3	128123730	128124119
chr3	38165036	38165529
chr3	184363227	184363408
chr3	142447962	142448160
chr3	123066891	123067051
chr3	15099019	15099258
chr3	184134006	184134440
chr3	9986750	9987098
chr3	97764341	97764781
chr3	179147984	179148166
chr3	40453040	40453412
chr3	158644325	158644636
chr3	47380648	47381044
chr3	5122118	5122408
chr3	155854387	155854648
chr3	179347393	179347711
chr3	196942244	196942742
chr3	131502596	131503081
chr3	196287678	196288265
chr3	119463541	119463829
chr3	37176162	37176624
chr3	157160095	157160307
chr3	179604460	179604872
chr3	51384722	51385138
chr3	132660108	132660451
chr3	128725815	128726230
chr3	27369363	27369634
chr3	87227067	87227321
chr3	11272173	11272469
chr3	51390947	51391226
chr3	57556025	57556356
chr3	128879167	128879633
chr3	49166275	49166526
chr3	48301229	48301638
chr3	52705891	52706167
chr3	122382890	122383288
chr3	138187317	138187638
chr3	4466956	4467339
chr3	194205578	194205994
chr3	47802584	47803428
chr3	139343794	139344647
chr3	101724376	101725238
chr4	2418721	2419160
chr4	151760775	151761167
chr4	2536209	2536551
chr4	1856034	1856506
chr4	8158870	8159213
chr4	4541766	4542201
chr4	105708624	105708956
chr4	6583184	6583524
chr4	1721067	1721351
chr4	83455827	83456168
chr4	8440612	8440850
chr4	26583827	26584136
chr4	37762619	37762956
chr4	119454491	119454978
chr4	41934825	41935343
chr4	7073584	7074026
chr4	158671836	158672306
chr4	173370570	173371035
chr4	145180486	145180989
chr4	40292551	40292850
chr4	499071	499314
chr4	184537433	184537898
chr4	51844555	51844983
chr4	76148238	76148593
chr4	106316163	106316432
chr4	25914121	25914365
chr4	6909340	6909644
chr4	143335935	143336193
chr4	163494433	163494724
chr4	98929080	98929386
chr4	25312600	25312921
chr4	184664566	184664817
chr4	70688124	70688501
chr4	75514358	75514608
chr4	190049740	190050052
chr4	6372940	6373312
chr4	3532237	3532617
chr4	87220451	87220824
chr4	77862599	77863076
chr4	49160966	49161330
chr4	82373947	82374197
chr4	4248111	4248496
chr4	3756280	3756651
chr4	56387382	56387644
chr4	119300485	119300716
chr4	78653664	78654108
chr4	4116984	4117238
chr4	143184886	143185129
chr4	55386090	55386423
chr4	174283661	174283961
chr4	152536057	152536352
chr4	83034796	83035097
chr4	151099353	151099889
chr4	55545804	55546151
chr4	2963241	2963782
chr4	169010006	169010570
chr4	18021890	18022465
chr4	185425610	185426260
chr4	47914348	47915037
chr4	99563491	99564210
chr4	2008759	2009491
chr5	173616605	173617075
chr5	146182529	146182948
chr5	86617640	86618011
chr5	168579447	168579903
chr5	36151860	36152215
chr5	55712186	55712600
chr5	178730507	178730928
chr5	134738246	134738539
chr5	148383687	148384108
chr5	1799721	1800024
chr5	139439265	139439712
chr5	32444491	32444990
chr5	111092200	111092385
chr5	150000508	150000819
chr5	62412656	62412872
chr5	40835182	40835403
chr5	58582754	58583156
chr5	138633014	138633269
chr5	132190239	132190465
chr5	75511716	75512201
chr5	150357489	150357828
chr5	160008975	160009176
chr5	175968170	175968487
chr5	119452231	119452579
chr5	43066794	43067170
chr5	37370987	37371206
chr5	138178576	138178893
chr5	134632665	134632972
chr5	158213017	158213209
chr5	177592007	177592423
chr5	176361599	176362046
chr5	175746811	175747102
chr5	62403802	62404217
chr5	36876624	36876810
chr5	95554848	95555301
chr5	74767039	74767381
chr5	1633900	1634072
chr5	94618549	94618911
chr5	132777263	132777580
chr5	154038814	154039201
chr5	119070590	119070893
chr5	153832022	153832224
chr5	103562617	103563021
chr5	34915471	34915828
chr5	103119973	103120372
chr5	174324036	174324276
chr5	112861068	112861429
chr5	138543299	138543546
chr5	172188431	172188623
chr5	138575368	138575690
chr5	157731319	157731589
chr5	134411687	134412023
chr5	150701011	150701244
chr5	126600862	126601102
chr5	66144498	66144842
chr5	43556837	43557193
chr5	149345111	149345507
chr5	37379072	37379441
chr5	115262842	115263137
chr5	177599816	177600320
chr5	177554451	177554963
chr5	181223128	181223658
chr5	5422080	5422616
chr5	64768566	64769121
chr5	172006540	172007096
chr5	157858831	157859389
chr5	40755595	40756175
chr5	181261111	181261705
chr5	173144352	173144970
chr5	178859608	178860229
chr5	143405202	143405837
chr5	177351541	177352208
chr5	173887650	173888334
chr5	150449497	150450229
chr5	181243713	181244458
chr5	65624346	65625114
chr5	176388390	176389223
chr5	138337442	138338454
chr6	41735438	41735835
chr6	110179948	110180247
chr6	43629217	43629707
chr6	17706644	17707176
chr6	43247119	43247705
chr6	2765216	2765621
chr6	87702060	87702592
chr6	109095157	109095596
chr6	131628065	131628519
chr6	170554204	170554484
chr6	11093559	11094199
chr6	5003405	5004026
chr6	104859547	104860037
chr6	33788794	33789458
chr6	157379702	157380377
chr6	116668538	116669032
chr6	162727664	162728032
chr6	87472582	87473012
chr6	57089865	57090191
chr6	84227489	84228135
chr6	19999710	19999960
chr6	33815848	33816250
chr6	79631070	79631397
chr6	28399584	28399982
chr6	149546020	149546219
chr6	166586863	166587105
chr6	28136764	28137041
chr6	147202255	147202729
chr6	106325626	106325863
chr6	14799915	14800175
chr6	43013875	43014414
chr6	37257546	37257860
chr6	99568621	99568798
chr6	53064714	53065150
chr6	143450529	143450886
chr6	8064285	8064791
chr6	157323241	157323819
chr6	6737137	6737568
chr6	10146987	10147336
chr6	108294731	108295224
chr6	28225085	28225431
chr6	157789870	157790258
chr6	108261072	108261393
chr6	15245289	15246020
chr6	110815264	110815823
chr6	52284861	52285299
chr6	38703098	38703446
chr6	144095485	144096052
chr6	107716639	107716918
chr6	85594014	85594419
chr6	27473053	27473485
chr6	90587231	90587389
chr6	27374943	27375380
chr6	106629431	106629869
chr6	6890556	6891002
chr6	44052484	44052816
chr6	28252115	28252342
chr6	36885653	36886118
chr6	13615094	13615551
chr6	692923	693237
chr6	73654010	73654311
chr6	42217765	42218013
chr6	27388811	27389121
chr6	151452145	151452514
chr6	37499712	37500100
chr6	42050193	42050887
chr6	133952916	133953250
chr6	41787427	41787763
chr6	99394077	99394397
chr6	28141689	28142064
chr6	41779829	41780154
chr6	116571197	116571642
chr6	99425050	99425586
chr6	35259542	35259766
chr6	41921053	41921386
chr6	44133668	44134002
chr6	36874527	36875114
chr6	132814470	132814786
chr6	46652859	46653160
chr6	28104529	28104951
chr6	158559846	158560215
chr6	42879500	42879851
chr6	170584517	170584830
chr6	34757349	34757770
chr6	3068799	3069204
chr6	138773059	138773800
chr6	28080505	28081255
chr6	42563491	42564258
chr7	120950477	120950831
chr7	77122278	77122603
chr7	150992693	150993158
chr7	129224402	129224957
chr7	134316737	134317356
chr7	74657395	74657850
chr7	151227053	151227759
chr7	93232053	93232621
chr7	140398264	140398819
chr7	42911841	42912235
chr7	65982085	65982446
chr7	135509995	135510378
chr7	151028392	151028905
chr7	5513626	5514173
chr7	1425477	1425918
chr7	99504492	99504841
chr7	76359116	76359504
chr7	36367144	36367568
chr7	73154733	73154998
chr7	101244466	101245093
chr7	133252828	133253216
chr7	112206272	112206824
chr7	102748688	102749093
chr7	38909055	38909420
chr7	63925948	63926603
chr7	149838213	149838698
chr7	149714668	149714914
chr7	113118344	113118787
chr7	135557539	135557982
chr7	74964410	74964717
chr7	133081789	133082540
chr7	63900622	63900852
chr7	99466047	99466601
chr7	128862491	128862874
chr7	100428262	100428863
chr7	102464682	102465196
chr7	139133470	139133833
chr7	102363573	102363856
chr7	94004169	94004810
chr7	87933965	87934185
chr7	40134433	40134834
chr7	134127037	134127566
chr7	139340146	139340658
chr7	5822918	5823459
chr7	129952927	129953283
chr7	105013963	105014230
chr7	23597138	23597506
chr7	33129464	33129706
chr7	141014886	141015140
chr7	21427209	21427583
chr7	42932121	42932500
chr7	72829224	72829639
chr7	128343666	128344159
chr7	5561990	5562452
chr7	100837336	100837756
chr7	63068317	63068674
chr7	130051152	130051581
chr7	30594559	30594944
chr7	44490437	44491038
chr7	90403166	90403525
chr7	75528155	75528309
chr7	129611550	129611755
chr7	140696632	140697201
chr7	72924965	72925134
chr7	106598770	106599195
chr7	33062845	33063332
chr7	151083373	151083850
chr7	44885478	44885749
chr7	157336864	157337162
chr7	75486257	75486517
chr7	45111662	45111832
chr7	92528592	92528763
chr7	47979346	47979877
chr7	102396215	102396596
chr7	32490314	32490547
chr7	97117496	97117858
chr7	1569976	1570317
chr7	153190436	153190810
chr7	152759329	152759665
chr7	100119895	100120221
[truncated: 230 more rows]

## Sheet: control_ZNF143_peaks
chr1	53838048	53839102
chr1	1115791	1116746
chr1	156766735	156767983
chr1	156740750	156741599
chr1	244451985	244452565
chr1	25997686	25998465
chr1	205211111	205212110
chr1	156054343	156055160
chr1	246931792	246932642
chr1	36223997	36225066
chr1	10471972	10472888
chr1	151165384	151166279
chr1	205774960	205775859
chr1	230978679	230979327
chr1	54053179	54053994
chr1	153958211	153959233
chr1	36149203	36150047
chr1	45686624	45687571
chr1	38012199	38012942
chr1	155139976	155140893
chr1	202348175	202349282
chr1	37946661	37947554
chr1	6613311	6613967
chr1	42846143	42846860
chr1	156082215	156082790
chr1	45499664	45500723
chr1	241847647	241848279
chr1	151611519	151612414
chr1	244652283	244653291
chr1	113812063	113812740
chr1	47333774	47334792
chr1	37691505	37692694
chr1	43946324	43947004
chr1	1375020	1375778
chr1	37690193	37691010
chr1	21782782	21784046
chr1	43969540	43970055
chr1	193059179	193059590
chr1	182789200	182790068
chr1	33472287	33472963
chr1	203795287	203795918
chr1	37553979	37554842
chr1	236794791	236795509
chr1	40508188	40509161
chr1	149899251	149899859
chr1	44819603	44820612
chr1	185156770	185157654
chr1	224356370	224357130
chr1	107056360	107057014
chr1	30853871	30854862
chr1	11979944	11980574
chr1	231527938	231528797
chr1	95072372	95073049
chr1	155308448	155309100
chr1	43974436	43975196
chr1	226703224	226703979
chr1	27233950	27234648
chr1	10646320	10646809
chr1	147669983	147670958
chr1	3649805	3650395
chr1	44721620	44722526
chr1	147084413	147085213
chr1	44730948	44731659
chr1	156338448	156339269
chr1	20440646	20441295
chr1	114757063	114758127
chr1	168225485	168226150
chr1	149636269	149636932
chr1	93079029	93079673
chr1	36397361	36398333
chr1	44355020	44355821
chr1	156572296	156572991
chr1	184754640	184755519
chr1	16904820	16905306
chr1	153658237	153659153
chr1	235327920	235328726
chr1	156020755	156021311
chr1	93180204	93180932
chr1	120942202	120942804
chr1	158149660	158150255
chr1	23825064	23825726
chr1	172532196	172533094
chr1	67430079	67431030
chr1	179877467	179878251
chr1	25906330	25906891
chr1	35031638	35032506
chr1	19251136	19252215
chr1	17011656	17012356
chr1	159945357	159946177
chr1	153977361	153978074
chr1	3857178	3858005
chr1	28581577	28582453
chr1	16514197	16514727
chr1	173823992	173825092
chr1	40531308	40531983
chr1	1615359	1616240
chr1	27603842	27604487
chr1	155006735	155007331
chr1	27830270	27831175
chr1	236281735	236282400
chr1	154870193	154870742
chr1	21647896	21648446
chr1	34711441	34712012
chr1	28369367	28370042
chr1	212414677	212415441
chr1	151008131	151008659
chr1	186374908	186376051
chr1	150268899	150269577
chr1	179882508	179883027
chr1	22428454	22429355
chr1	234675926	234676844
chr1	84298117	84298739
chr1	11909721	11910437
chr1	18452524	18453100
chr1	202667118	202667569
chr1	35078896	35079803
chr1	234963066	234963724
chr1	51878427	51879448
chr1	54199840	54200521
chr1	31064954	31066140
chr1	228082466	228082933
chr1	226308791	226309778
chr1	109099757	109100501
chr1	203270875	203271567
chr1	9717232	9718174
chr1	143729497	143729920
chr1	17053813	17054305
chr1	146387064	146387701
chr1	151254326	151254974
chr1	150067213	150067965
chr1	70220979	70221643
chr1	146052009	146052703
chr1	32179252	32180132
chr1	16895478	16896303
chr1	58546546	58547069
chr1	40383080	40383733
chr1	169794730	169795411
chr1	52552863	52553179
chr1	15526427	15527130
chr1	24248724	24249232
chr1	145465605	145466119
chr1	11590526	11590744
chr1	146376378	146376889
chr1	23019097	23019598
chr1	224929348	224929978
chr1	52698271	52698724
chr1	58783735	58784635
chr1	36385965	36386441
chr1	206562972	206563440
chr1	241519342	241520239
chr1	28648197	28648817
chr1	14961732	14962238
chr1	248858985	248859603
chr1	23959427	23959831
chr1	44730271	44730786
chr1	148334526	148335138
chr1	213015195	213016184
chr1	1399315	1399804
chr1	100132851	100133256
chr1	93345598	93346622
chr1	87286934	87287373
chr1	179954561	179955044
chr1	1406990	1407675
chr1	10430202	10431044
chr1	22451660	22452012
chr1	44739294	44739865
chr1	148263159	148263585
chr1	114524926	114525461
chr1	119648034	119648659
chr1	52055246	52056379
chr1	28736410	28737137
chr1	33251578	33252157
chr1	45550304	45551239
chr1	112619567	112620406
chr1	109483319	109483908
chr1	203861367	203862154
chr1	212202550	212203062
chr1	75724140	75724815
chr1	24643096	24643717
chr1	32716583	32717011
chr1	15975860	15976233
chr1	958938	959449
chr1	155172980	155173419
chr1	154558787	154559225
chr1	184051585	184052015
chr1	172449856	172450366
chr1	200409337	200410286
chr1	148038663	148039211
chr1	180970368	180970768
chr1	25715981	25716538
chr1	26385906	26386555
chr1	229210971	229211258
chr1	201955334	201955808
chr1	46340459	46340962
chr1	41925682	41926148
chr1	211675332	211676228
chr1	120850676	120851374
chr1	117564479	117564768
chr1	203487497	203487984
chr1	93447587	93448300
chr1	147172467	147172787
chr1	244970241	244970423
chr1	20603380	20603735
chr1	44775436	44775918
chr1	154220514	154220719
chr1	59061744	59062320
chr1	20089409	20089855
chr1	59759301	59759749
chr1	144412189	144412985
chr1	16231298	16231486
chr1	54996387	54996639
chr1	145280775	145281334
chr1	223374242	223374660
chr1	12195404	12195790
chr1	3900326	3900906
chr1	2176150	2176430
chr1	247447946	247448401
chr1	29197369	29197903
chr1	148522193	148523018
chr1	11012572	11013310
chr1	30135729	30136232
chr1	211222511	211223052
chr1	33338349	33338984
chr1	212791728	212791924
chr1	23691550	23692175
chr1	15171568	15172039
chr1	40449717	40450403
chr1	194568702	194568892
chr1	148388585	148389045
chr1	44404801	44405585
chr1	24321651	24322545
chr1	89994777	89995016
chr1	8664970	8665385
chr1	202967014	202967323
chr1	31296474	31297379
chr1	29286867	29287329
chr1	37159030	37159562
chr1	116415797	116416224
chr1	26306402	26307042
chr1	100265932	100266407
chr1	167659424	167659719
chr1	157312305	157312912
chr1	185045317	185045729
chr1	55155548	55155791
chr1	234724005	234724479
chr1	19938573	19938863
chr1	18592355	18592807
chr1	203026233	203026530
chr1	166839216	166839605
chr1	168386583	168386778
chr1	100895960	100896237
chr1	201559535	201559951
chr1	207635613	207635813
chr1	239977408	239977874
chr1	100894658	100895203
chr1	6199355	6199887
chr1	148402455	148402926
chr1	64645835	64646137
chr1	156725759	156726046
chr1	174875290	174875596
chr1	156282137	156282429
chr1	32901269	32901496
chr1	189149629	189149972
chr1	206074803	206075197
chr1	6602581	6602910
chr1	203539957	203540550
chr1	29349975	29350388
chr1	167552980	167553362
chr1	201708031	201708419
chr1	32334201	32334710
chr1	45303823	45304384
chr1	20569497	20569855
chr1	223772094	223772624
chr1	59427143	59427574
chr1	181087361	181087780
chr1	44986268	44986706
chr1	39576779	39577008
chr1	147106591	147106806
chr1	147244981	147245394
chr1	99677508	99677855
chr1	205284380	205284911
chr1	205445160	205445473
chr1	28505655	28506117
chr1	29366107	29366597
chr1	196109210	196109648
chr1	85303825	85304212
chr1	93864213	93864505
chr1	65330796	65331170
chr1	180252621	180252898
chr1	205631269	205631587
chr1	26500655	26501342
chr1	31101186	31101632
chr1	61269545	61270042
chr1	16366826	16367262
chr1	32500469	32501036
chr1	145927203	145927543
chr1	239407911	239408166
chr1	116927072	116927392
chr1	206555622	206556009
chr1	8297352	8297632
chr1	240005969	240006422
chr1	211247919	211248355
chr1	155562681	155563212
chr1	75630063	75630373
chr1	44807258	44807747
chr1	39897089	39897472
chr1	33237489	33237944
chr1	156181587	156182113
chr1	111140344	111140641
chr1	22203375	22203604
chr1	157227534	157227832
chr1	27525494	27525865
chr1	29864522	29864986
chr1	92818308	92818775
chr1	17944609	17945133
chr1	156489170	156489647
chr1	103525679	103526189
chr1	21381315	21381712
chr1	201171086	201171902
chr1	37113367	37113627
chr1	65423376	65423637
chr1	164842141	164842429
chr1	15322822	15323276
chr1	218052337	218052663
chr1	178506613	178506969
chr1	87786329	87786659
chr1	37325742	37326197
chr1	21906759	21907332
chr1	154159580	154159957
chr1	16143638	16144114
chr1	33939010	33939527
chr1	24098954	24099479
chr1	62783106	62784383
chr1	45339744	45341351
chr1	11907764	11909437
chr10	73110176	73110791
chr10	62804134	62805079
chr10	101353580	101354273
chr10	67849305	67849881
chr10	42552472	42553303
chr10	43648338	43649291
chr10	38093763	38094665
chr10	122374285	122374925
chr10	123153723	123154463
chr10	37976418	37976991
chr10	102132493	102133414
chr10	110225602	110226375
chr10	102502552	102503257
chr10	79826193	79827129
chr10	92290857	92291268
chr10	6163544	6164212
chr10	70528751	70529256
chr10	124461473	124462034
chr10	27241729	27242297
chr10	73784944	73785760
chr10	86521574	86522278
chr10	98134390	98134890
chr10	121927690	121928267
chr10	97292697	97293111
chr10	43605981	43606739
chr10	69994295	69994731
chr10	87342213	87343227
chr10	58334629	58335366
chr10	119596620	119597547
chr10	26860797	26861236
chr10	43574083	43575029
chr10	102853968	102854814
chr10	73495893	73496451
chr10	90871591	90872307
chr10	71323337	71324007
chr10	13347633	13348281
chr10	95907744	95908495
chr10	5666322	5666870
chr10	3556123	3556831
chr10	102056070	102056727
chr10	80079127	80079349
chr10	124801379	124802174
chr10	72625895	72626571
chr10	100912916	100913693
chr10	71377301	71377623
chr10	73781791	73782385
chr10	17643602	17644355
chr10	21525671	21526147
chr10	114937834	114938484
chr10	101258241	101258618
chr10	89701244	89701955
chr10	27504010	27504348
chr10	119207116	119207612
chr10	73252273	73253135
chr10	130110777	130111591
chr10	117187273	117187685
chr10	103350946	103351330
chr10	92592798	92593357
chr10	97445713	97446457
chr10	3317981	3318148
chr10	58385096	58385795
chr10	121426206	121426631
chr10	38010365	38010800
chr10	130707416	130707910
chr10	92591517	92591928
chr10	2314926	2315327
chr10	80684048	80684742
chr10	132335475	132336002
chr10	99731981	99732434
chr10	32346922	32347439
chr10	123945375	123945887
chr10	25766654	25767100
chr10	112842976	112843404
chr10	93751693	93752226
chr10	75401667	75402532
chr10	56361057	56361405
chr10	125284982	125285199
chr10	61774033	61774370
chr10	123175295	123175729
chr10	97726531	97727061
chr10	5889749	5890314
chr10	32207473	32207797
chr10	97497711	97498136
chr10	49237904	49238457
chr10	119892299	119892740
chr10	69124070	69124321
chr10	102461180	102461384
chr10	75956642	75957015
chr10	75508937	75509439
chr10	22615598	22616264
chr10	29464921	29465186
chr10	73848997	73849344
chr10	131900807	131901009
chr10	92243205	92243453
chr10	14838181	14838589
chr10	5813663	5814255
chr10	17428687	17429045
chr10	102245009	102245498
chr10	12068455	12068771
chr10	79092611	79092817
chr10	71860292	71860787
chr10	29409293	29409998
chr10	79347914	79348274
chr10	3318348	3319047
chr10	91798211	91798537
chr10	67837998	67838444
chr10	103396573	103396823
chr10	42638526	42638813
chr10	30709756	30710095
chr10	84944266	84944626
chr10	31972486	31972678
chr10	131212187	131212661
chr10	23055823	23056258
chr10	133648995	133649395
chr10	102152062	102152635
chr10	119878453	119879004
chr10	133541528	133541881
chr10	92801993	92802395
chr10	27154196	27154702
chr10	96586267	96586603
chr10	51092457	51092723
chr10	98833566	98833948
chr10	7577742	7578134
chr10	114811969	114812332
chr10	98446154	98446560
chr10	101467398	101467713
chr10	78843643	78844095
chr10	72354019	72355183
chr11	72434063	72434965
chr11	36593960	36594983
chr11	83285659	83286844
chr11	86301712	86302597
chr11	113773548	113774177
chr11	67428074	67428616
chr11	43643801	43644659
chr11	61792283	61793295
chr11	75399121	75399744
chr11	64923914	64924897
chr11	63671364	63672093
chr11	449908	450708
chr11	74398535	74399304
chr11	64810155	64811140
chr11	78188320	78189054
chr11	114439106	114439670
chr11	65857874	65858687
chr11	73598077	73599012
chr11	2400208	2401180
chr11	64688333	64689071
chr11	134253116	134253859
chr11	66371065	66371885
chr11	36289075	36289835
chr11	809266	810119
chr11	107565272	107566242
chr11	65720203	65721481
chr11	16738204	16739128
chr11	57657266	57658029
chr11	76444601	76445389
chr11	74170732	74171333
chr11	83071616	83072369
chr11	71928104	71929100
chr11	125902925	125903562
chr11	46112941	46113445
chr11	67317366	67318114
chr11	66268094	66268836
chr11	58578064	58578638
chr11	67606575	67606985
chr11	60913451	60914327
chr11	61332710	61333387
chr11	62123522	62123971
chr11	72793665	72794407
chr11	74948805	74949449
chr11	65040757	65041233
chr11	76380984	76381341
chr11	17077455	17078278
chr11	9384270	9384851
chr11	72080324	72080921
chr11	66438696	66439338
chr11	125569079	125569769
chr11	130916126	130916824
chr11	64247155	64247991
chr11	66051787	66052624
chr11	73950743	73951317
chr11	69629979	69630603
chr11	69799257	69799887
chr11	47269169	47269739
chr11	208570	208953
chr11	45646550	45647098
chr11	69674801	69675602
chr11	118924563	118925366
chr11	65961315	65961986
chr11	85628433	85628919
chr11	60906263	60906969
chr11	62855545	62856349
chr11	65477182	65477730
chr11	47426209	47427160
chr11	93661270	93661734
chr11	68974501	68975187
chr11	94973232	94973886
chr11	46249290	46249928
chr11	918924	919547
chr11	65893147	65893875
chr11	73647287	73647838
chr11	64165861	64166594
chr11	66344689	66345354
chr11	66257574	66258128
chr11	64619700	64620207
chr11	329333	329705
chr11	36333875	36334496
chr11	65867872	65868442
chr11	10984197	10984604
chr11	236638	237254
chr11	95923839	95924402
chr11	27362847	27363512
chr11	44372978	44373441
chr11	71630019	71630471
chr11	63768684	63769256
chr11	77994492	77995526
chr11	134469598	134470060
chr11	64844820	64845380
chr11	9460436	9461378
chr11	17703839	17704510
chr11	61361637	61362489
chr11	910620	910955
chr11	70699471	70700089
chr11	36586501	36587030
chr11	45266881	45267500
chr11	47955299	47955680
chr11	116257133	116257534
chr11	45801686	45802085
chr11	64609415	64609769
chr11	32892339	32893017
chr11	64760487	64760808
chr11	117327464	117327951
chr11	67964769	67965222
chr11	3444178	3444395
chr11	42727995	42728185
chr11	127056435	127056890
chr11	64444789	64445140
chr11	73787711	73788439
chr11	73931191	73931590
chr11	61869559	61870135
chr11	47565407	47565830
chr11	130314483	130314967
chr11	64841880	64842376
chr11	747194	747753
chr11	72722184	72722666
chr11	47176493	47177394
chr11	119338272	119338629
chr11	61816860	61817178
chr11	66881952	66882378
chr11	105515786	105516213
chr11	71333365	71333794
chr11	66868562	66868894
chr11	67239930	67240243
chr11	65932609	65932881
chr11	128815396	128815780
chr11	13303786	13304034
chr11	119671581	119671940
chr11	790025	790262
chr11	63919309	63919627
chr11	112226482	112226948
chr11	78416388	78416822
chr11	111926723	111927019
chr11	28110179	28110361
chr11	3590096	3590599
chr11	6683340	6683992
chr11	116658281	116658665
chr11	44286146	44286674
chr11	119709734	119710011
chr11	816499	816702
chr11	118126241	118126613
chr11	113875710	113876178
chr11	93784124	93784860
chr11	27402596	27402868
chr11	45180478	45180675
chr11	66002088	66002444
chr11	75814669	75815065
chr11	695616	696000
chr11	43101104	43101430
chr11	79093045	79093414
chr11	116793674	116794193
chr11	33508055	33508377
chr11	62841758	62842040
chr11	94128655	94129048
chr11	61168860	61169257
chr11	69391192	69391514
chr11	67826107	67827085
chr11	35662645	35663324
chr11	74496685	74497013
chr11	15143859	15144215
chr11	3797811	3798156
chr11	44958579	44958884
chr11	65523293	65523763
chr11	67268153	67268901
chr11	64269894	64271933
chr12	48851711	48852550
chr12	6852058	6852887
chr12	53727168	53728028
chr12	109713191	109713881
chr12	51083466	51083896
chr12	32678908	32679569
chr12	56104279	56105015
chr12	96035291	96036228
chr12	122500615	122501332
chr12	133181192	133181801
chr12	103929425	103930123
chr12	56316058	56316804
chr12	133129969	133130561
chr12	751866	752683
chr12	95217553	95218270
chr12	57487610	57488279
chr12	53267929	53268657
chr12	132985951	132986630
chr12	31728931	31729551
chr12	56752169	56752813
chr12	132956067	132956677
chr12	12813050	12813604
chr12	56152270	56153022
chr12	121016013	121016916
chr12	64403950	64404703
chr12	131242733	131243460
chr12	124109626	124110149
chr12	38316488	38317013
chr12	57547125	57547629
chr12	105107344	105107900
chr12	54188687	54189495
chr12	124240377	124240909
chr12	120291711	120292475
chr12	102061838	102062447
chr12	34022261	34022694
chr12	70243151	70243675
chr12	54585256	54585713
chr12	12611436	12612204
chr12	131415717	131416174
chr12	93467087	93467983
chr12	95473866	95474415
chr12	75511449	75512133
chr12	123364982	123365505
chr12	120292993	120293786
chr12	121050666	121051269
chr12	13043934	13044613
chr12	50111617	50112139
chr12	120469361	120469967
chr12	119229748	119230388
chr12	57229272	57229870
chr12	45990640	45991012
chr12	112409246	112410019
chr12	401113	401985
chr12	949447	950401
chr12	49055923	49056502
chr12	123571116	123571655
chr12	93441583	93442359
chr12	133036772	133037571
chr12	4648874	4649449
chr12	104064228	104065063
chr12	126093874	126094332
chr12	110613878	110614382
chr12	56115931	56116852
chr12	88035006	88035924
chr12	123972568	123972926
chr12	112716460	112716913
chr12	103965385	103966036
chr12	8949381	8950269
chr12	62259959	62260739
chr12	49060701	49061338
chr12	2795671	2796334
chr12	56687794	56688433
chr12	110583349	110583740
chr12	120534024	120534707
chr12	116892220	116892843
chr12	22045971	22046545
chr12	1613708	1614371
chr12	108939506	108940076
chr12	120495640	120496207
chr12	112382115	112382699
chr12	66130442	66131121
chr12	56266628	56267187
chr12	4786921	4787172
chr12	112116244	112116932
chr12	22624927	22625693
chr12	122526709	122527178
chr12	125225639	125226074
chr12	32755389	32756221
chr12	62466665	62467067
chr12	93192851	93193472
chr12	56333449	56334029
chr12	130042118	130042527
chr12	131193987	131194554
chr12	84018708	84019205
chr12	117377693	117378158
chr12	119423152	119423666
chr12	98644760	98645190
chr12	31658895	31659333
chr12	76764015	76764710
chr12	47705890	47706331
chr12	115932200	115932428
chr12	51926001	51926383
chr12	57522493	57522997
chr12	11798924	11799185
chr12	122022373	122022661
chr12	25958206	25958624
chr12	129049970	129050270
chr12	113392962	113393434
chr12	33662946	33663443
chr12	61810567	61810974
chr12	52903401	52903823
chr12	12791600	12792155
chr12	123601928	123602425
chr12	128440442	128440917
chr12	56118041	56118593
chr12	109460918	109461396
chr12	107593588	107594177
chr12	124896370	124896899
chr12	66467897	66468260
chr12	114982556	114983136
chr12	52024786	52025037
chr12	72201387	72201839
chr12	118618712	118619126
chr12	48198183	48198567
chr12	113116907	113117249
chr12	131482263	131482528
chr12	104215653	104215969
chr12	34300255	34300415
chr12	93653754	93654303
chr12	116257098	116257632
chr12	56969144	56969436
chr12	26787108	26787287
chr12	120234829	120235207
chr12	107903643	107904240
chr12	130649341	130649704
chr12	112013126	112013629
chr12	79934843	79935358
chr12	127328850	127329137
chr12	116737744	116738439
chr12	124786493	124786837
chr12	130506826	130507367
chr12	128437268	128437603
chr12	52604816	52605073
chr12	56007073	56007519
chr12	27530516	27530987
chr12	103956979	103957328
chr12	124726657	124726931
chr12	27661974	27662341
chr12	98146121	98146403
chr12	112705005	112705381
chr12	31465848	31466364
chr12	114255075	114255373
chr12	78818552	78818883
chr12	52141289	52141550
chr12	114220189	114220549
chr12	109930650	109930914
chr12	78388489	78388754
chr12	73009169	73009595
chr12	92074869	92075197
chr12	34133840	34134245
chr12	117097176	117097558
chr12	107283673	107283986
chr12	9364419	9364710
chr12	65278554	65278873
chr12	93154355	93154636
chr12	120301847	120302801
chr12	56041592	56042567
chr12	106773681	106774709
chr12	88141616	88142661
chr12	66169088	66170229
chr12	67268251	67269411
chr12	53500574	53502107
chr12	133079435	133081330
chr13	41132464	41133143
chr13	41194321	41194872
chr13	51583515	51584211
chr13	31161771	31162738
chr13	102798734	102799643
chr13	41263194	41264197
chr13	30306731	30307692
chr13	24922655	24923162
chr13	112587794	112588561
chr13	26253522	26254336
chr13	32538367	32539314
chr13	52651955	52653091
chr13	29850369	29851071
chr13	50081567	50082343
chr13	110615230	110616135
chr13	110712471	110713102
chr13	106567622	106568436
chr13	28137932	28138456
chr13	20902377	20903079
chr13	49792508	49793372
chr13	102773574	102774248
chr13	100588525	100589167
chr13	46796934	46797734
chr13	113490479	113491309
chr13	51470770	51471346
chr13	44141628	44142153
chr13	108734609	108735094
chr13	99501035	99501454
chr13	20567073	20567318
chr13	97433566	97434078
chr13	110914403	110914870
chr13	25301280	25301708
chr13	47696568	47697131
chr13	34921269	34921518
chr13	79406089	79406537
chr13	30143968	30144398
chr13	114314213	114314732
chr13	40780787	40781126
chr13	41463803	41464152
chr13	51451460	51451866
chr13	45056192	45056787
chr13	44609111	44609615
chr13	113397520	113398188
chr13	98873323	98873744
chr13	51298663	51299095
chr13	40379813	40380238
chr13	45941206	45941522
chr13	30182073	30182516
chr13	45356884	45357217
chr13	98478201	98478601
chr13	45464532	45464870
chr13	112700951	112701382
chr13	78603397	78603640
chr13	85650630	85651144
chr13	75304880	75305183
chr13	66483537	66483902
chr13	97356481	97356879
chr13	34114584	34115160
chr13	91348318	91349474
chr14	20343116	20343765
chr14	77457391	77458186
chr14	65102342	65103346
chr14	35122013	35123001
chr14	21103348	21104118
chr14	80941488	80942165
chr14	73026930	73027786
chr14	96796977	96797520
chr14	90331423	90332213
chr14	67819376	67820088
chr14	23555736	23556597
chr14	81533662	81534451
chr14	35825810	35826806
chr14	73058334	73058731
chr14	59188442	59188825
chr14	64986725	64987486
chr14	44961849	44962513
chr14	32201268	32202224
chr14	23551370	23552105
chr14	101947953	101948318
chr14	101964127	101964641
chr14	92748572	92749120
chr14	77799587	77800360
chr14	96501982	96502476
chr14	67695657	67696046
chr14	92039867	92040489
chr14	77760892	77761526
chr14	105414842	105415436
chr14	103921280	103921801
chr14	67674616	67675128
chr14	103333676	103334208
chr14	55411515	55412493
chr14	105021247	105021614
chr14	103628896	103629307
chr14	63641996	63642703
chr14	49634230	49634768
chr14	50668144	50668682
chr14	92778842	92779340
chr14	41362137	41362510
chr14	23071220	23071709
chr14	96762588	96763229
chr14	32028494	32028873
chr14	34539554	34539810
chr14	22929172	22929868
chr14	102362931	102363189
chr14	97021644	97022389
chr14	22886913	22887358
chr14	36281361	36281723
chr14	33959581	33960017
chr14	68620086	68620505
chr14	92106682	92107005
chr14	95534367	95534912
chr14	58244644	58245022
chr14	76426202	76426592
chr14	34714326	34714872
chr14	37171883	37172463
chr14	72169471	72169798
chr14	73490639	73491221
chr14	67722316	67722614
chr14	73644720	73645200
chr14	99137880	99138498
chr14	54441008	54441586
chr14	89440958	89441308
chr14	72847752	72848093
chr14	31561283	31561530
chr14	49586183	49586579
chr14	52706957	52707416
chr14	90550024	90550401
chr14	23320717	23321157
chr14	31025929	31026639
chr14	103176147	103176474
chr14	45084020	45084306
chr14	70416914	70417297
chr14	77040286	77040697
chr14	92764350	92764727
chr14	34078280	34078851
chr14	103528814	103529266
chr14	72736339	72736688
chr14	55929092	55929461
chr14	75063836	75064010
chr14	73836505	73837033
chr14	96100571	96100899
chr14	91230276	91230651
chr14	90154179	90154696
chr14	76880506	76880803
chr14	90396735	90397033
chr14	96754000	96754553
chr14	24700973	24701324
chr14	74946430	74947009
chr14	60091971	60092154
chr14	73758653	73759092
chr14	23280169	23280668
chr14	22650822	22651230
chr14	91114140	91114596
chr14	55901071	55901287
chr14	104639931	104640370
chr14	87992797	87993174
chr14	22725003	22725520
chr14	88089411	88089741
chr14	54488970	54489206
chr14	75661136	75661406
chr14	57268806	57269083
chr14	100318016	100318501
chr14	89402344	89402710
chr14	19157173	19157707
chr14	19872937	19873511
chr14	75402783	75403190
chr14	97328766	97329223
chr14	77320474	77321555
chr14	32202892	32204096
chr15	78872719	78873076
chr15	63189123	63189593
chr15	84631128	84631771
chr15	64093506	64094348
chr15	74460970	74461472
chr15	74889397	74890468
chr15	40807005	40807900
chr15	75023042	75023860
chr15	40160547	40161328
chr15	77420353	77421093
chr15	90351806	90352468
chr15	56733463	56733983
chr15	88467008	88467943
chr15	65185383	65186005
chr15	55408125	55408675
chr15	76168931	76169461
chr15	64163026	64163649
chr15	40694363	40695162
chr15	51829386	51829929
chr15	77535712	77536250
chr15	52568912	52569492
chr15	42920944	42921330
chr15	78077424	78078006
chr15	101294661	101295494
chr15	41620761	41621551
chr15	34337832	34338328
chr15	50424242	50424622
chr15	90522090	90522698
chr15	75347269	75347800
chr15	64703227	64703471
chr15	49155340	49155866
chr15	91291689	91292220
chr15	34209833	34210218
chr15	87582142	87582603
chr15	66588775	66589345
chr15	44536983	44537363
chr15	69958457	69958861
chr15	65304271	65304883
chr15	101145175	101145614
chr15	89457073	89457507
chr15	74760573	74760875
chr15	65295470	65296280
chr15	67839710	67840649
chr15	98241082	98241417
chr15	43824453	43824939
chr15	25438760	25439471
chr15	24878139	24878479
chr15	98888924	98889260
chr15	50355064	50355560
chr15	89334325	89335267
chr15	66938348	66938754
chr15	90868896	90869308
chr15	68612919	68613507
chr15	70420367	70420883
chr15	79311107	79311521
chr15	89815075	89815508
chr15	36579116	36579672
chr15	52528976	52529388
chr15	67409031	67409471
chr15	45402050	45402400
chr15	88866273	88866642
chr15	65530229	65530495
chr15	48696661	48697157
chr15	34101696	34102091
chr15	60585706	60586097
chr15	35835042	35835243
chr15	44427109	44427355
chr15	55498391	55498681
chr15	43748431	43748709
chr15	64387724	64387940
chr15	37764505	37764901
chr15	73794649	73795005
chr15	58331965	58332323
chr15	80070843	80071091
chr15	47711573	47712074
chr15	67884418	67884849
chr15	25464359	25464765
chr15	69451813	69452235
chr15	68537139	68537482
chr15	61752041	61752423
chr15	74779989	74780580
chr15	71819648	71820075
chr15	88814523	88814851
chr15	84600312	84601413
chr16	70438892	70439825
chr16	30091653	30092343
chr16	11915535	11916658
chr16	10944170	10944839
chr16	67806297	67807235
chr16	53703633	53704408
chr16	87950565	87951600
chr16	70454027	70454914
chr16	67846354	67847250
chr16	68448438	68449042
chr16	67833682	67834172
chr16	58684363	58685140
chr16	2155088	2155956
chr16	228874	229874
chr16	3023861	3024671
chr16	2047201	2048316
chr16	46883632	46884637
chr16	4624175	4625119
chr16	1420591	1421260
chr16	19523420	19524135
chr16	2777226	2777631
chr16	58392206	58393129
chr16	67841629	67842680
chr16	1959280	1959717
chr16	31094370	31095323
chr16	53433990	53434855
chr16	4271153	4272332
chr16	58629705	58630892
chr16	74695610	74696305
chr16	75148137	75148729
chr16	635929	637076
chr16	69385711	69386576
chr16	3234813	3235516
chr16	30896603	30897674
chr16	83807747	83808249
chr16	4766708	4767659
chr16	67666586	67667126
chr16	9052882	9053644
chr16	8797311	8798114
chr16	67226693	67227371
chr16	2751861	2752897
chr16	75622876	75623614
chr16	4614567	4615290
chr16	31034026	31034773
chr16	29995506	29996468
chr16	31458939	31459624
chr16	28553608	28554230
chr16	84266187	84266824
chr16	68310358	68311440
chr16	56729790	56730545
chr16	29645449	29646088
chr16	4768644	4769464
chr16	28950183	28950901
chr16	30927842	30928529
chr16	4615911	4616430
chr16	28846097	28846969
chr16	86975217	86975803
chr16	30697798	30698343
chr16	23678407	23679025
chr16	683887	684537
chr16	1983857	1984684
chr16	75433321	75434026
chr16	31107986	31108748
chr16	9078926	9079443
chr16	81746087	81746723
chr16	57694391	57694991
chr16	29675997	29676588
chr16	74985058	74985710
chr16	3282640	3283547
chr16	3134594	3135372
chr16	4733982	4734539
chr16	30775070	30775702
chr16	3400704	3401525
chr16	48099379	48099862
chr16	67562145	67562558
chr16	9139739	9140387
chr16	33766855	33767341
chr16	85799466	85799941
chr16	78099160	78099674
chr16	58236233	58236839
chr16	1575515	1575981
chr16	78796242	78796869
chr16	18801288	18801923
chr16	84423526	84424026
chr16	87163640	87164163
chr16	54929194	54929539
chr16	31221170	31222101
chr16	68084634	68085323
chr16	23596025	23596523
chr16	18926145	18926733
chr16	89560315	89561063
chr16	29595118	29595588
chr16	1474831	1475461
chr16	54242115	54242725
chr16	18789804	18790539
chr16	10382104	10382777
chr16	69330319	69330959
chr16	2682345	2682641
chr16	68538952	68539408
chr16	87657567	87658145
chr16	25031332	25031863
chr16	12311907	12312288
chr16	4846980	4847509
chr16	13168290	13168669
chr16	26787905	26788309
chr16	85157919	85158340
chr16	23274958	23275543
chr16	23557341	23557981
chr16	57700701	57701300
chr16	89686630	89687364
chr16	23149355	23149813
chr16	3264266	3264998
chr16	25257342	25257908
chr16	86634317	86634830
chr16	74296294	74297590
chr16	69424341	69424718
chr16	9318779	9319295
chr16	89972626	89973026
chr16	25111227	25112125
chr16	11440066	11440585
chr16	28945664	28946011
chr16	27867754	27868310
chr16	5884486	5884779
chr16	5207890	5208652
chr16	1351601	1352173
chr16	3150298	3150759
chr16	31404468	31404839
chr16	5882203	5882748
chr16	24511243	24511505
chr16	67279371	67279666
chr16	89958549	89958955
chr16	6852622	6853063
chr16	28879625	28880326
chr16	19991559	19992027
chr16	28237889	28238431
chr16	52597536	52598012
chr16	54316108	54316392
chr16	11396310	11396711
chr16	27982194	27982597
chr16	87057263	87057767
chr16	51053831	51054250
chr16	70425918	70426351
chr16	75251269	75251759
chr16	20806189	20806727
chr16	9389827	9390211
chr16	27999757	28000156
chr16	86261411	86261783
chr16	87856254	87856557
chr16	27175866	27176190
chr16	56451388	56451759
chr16	26391844	26392219
chr16	67021373	67021739
chr16	31442604	31443123
chr16	29009271	29009731
chr16	27107178	27107648
chr16	86952712	86953011
chr16	86110024	86110583
chr16	30076084	30076418
chr16	6687658	6688143
chr16	55385481	55385724
chr16	58433971	58434251
chr16	75064369	75064720
chr16	10300778	10301130
chr16	53054671	53055239
chr16	54319404	54319701
chr16	87265845	87266198
chr16	10655503	10655789
chr16	78715670	78715957
chr16	27353931	27354253
chr16	28288743	28289182
chr16	2189511	2189865
chr16	35459123	35459468
chr16	56479362	56479857
chr16	30921789	30923528
chr17	17591429	17592133
chr17	39927333	39928301
chr17	32444177	32444717
chr17	75784157	75785316
chr17	28335242	28335992
chr17	75855333	75856050
chr17	28951926	28952899
chr17	78213694	78214598
chr17	45060583	45061650
chr17	21213938	21214783
chr17	49414604	49415556
chr17	7191278	7191900
chr17	42407438	42407942
chr17	76557359	76557948
chr17	78254068	78255077
chr17	7214697	7215446
chr17	18038959	18039552
chr17	39980594	39981152
chr17	49788178	49789011
chr17	82023041	82023372
chr17	42121236	42121705
chr17	4731083	4731713
chr17	76737406	76738182
chr17	75289141	75289947
chr17	7239336	7240197
chr17	28719167	28720230
chr17	42798395	42799051
chr17	18225162	18225552
chr17	79009569	79010166
chr17	40287318	40287952
chr17	45161363	45162190
chr17	42154814	42155471
chr17	21322833	21323552
chr17	80544531	80545297
chr17	75940538	75941446
chr17	20008942	20009530
chr17	5468736	5469236
chr17	15699465	15699857
chr17	41918877	41919440
chr17	48101275	48101966
chr17	28854350	28855325
chr17	78583025	78583663
chr17	3636157	3637004
chr17	40054072	40054919
chr17	17749887	17750410
chr17	27276496	27276970
chr17	79728403	79729289
chr17	76072175	76072975
chr17	58007221	58007767
chr17	1456060	1456452
chr17	18697765	18698233
chr17	27455993	27456750
chr17	45148066	45148725
chr17	16438671	16439163
chr17	58659080	58659784
chr17	7219500	7220261
chr17	12789140	12789811
chr17	48830540	48831221
chr17	40140286	40140793
chr17	17416023	17416677
chr17	21764459	21765063
chr17	47831240	47831770
chr17	15683991	15684592
chr17	5419743	5420463
chr17	40100496	40101109
chr17	16653425	16654184
chr17	18033414	18033948
chr17	50719185	50720043
chr17	28357079	28357849
chr17	21098821	21099469
chr17	58351830	58352487
chr17	67717706	67718272
chr17	8173376	8173959
chr17	48892147	48892816
chr17	69414304	69414937
chr17	48107460	48107997
chr17	18682149	18682665
chr17	40113116	40113822
chr17	5111521	5112448
chr17	32349838	32350344
chr17	5486426	5487015
chr17	1516728	1517148
chr17	15498117	15498533
chr17	64506057	64506489
chr17	31936199	31936923
chr17	81702995	81703576
chr17	82358873	82359457
chr17	74189999	74190742
chr17	29592640	29593421
chr17	51372410	51373080
chr17	30731025	30731537
chr17	43367985	43368438
chr17	47492191	47492654
chr17	17849957	17850466
chr17	82368066	82368498
chr17	17609122	17609464
chr17	68035242	68035779
chr17	77948773	77949278
chr17	43361207	43361754
chr17	41865233	41865623
chr17	81495043	81495478
chr17	33686098	33686617
chr17	58082977	58083438
chr17	74392773	74393337
chr17	38853450	38854002
chr17	50208505	50208816
chr17	28216534	28216982
chr17	40371151	40371781
chr17	43170422	43171107
chr17	30477223	30477518
chr17	31802629	31802956
chr17	66931078	66931465
chr17	8846662	8847005
chr17	65323036	65323437
chr17	58679529	58680117
chr17	8313191	8313431
chr17	75092733	75093106
chr17	6651477	6651946
chr17	16835321	16835618
chr17	752075	752472
chr17	3213710	3213973
chr17	7308620	7309129
chr17	67244613	67245467
chr17	65230169	65230378
chr17	47649101	47650107
chr17	30535040	30535360
chr17	76279540	76279758
chr17	82497142	82497361
chr17	68247662	68248037
chr17	80454415	80454849
chr17	47323682	47324085
chr17	48047509	48048151
chr17	38872611	38873090
chr17	19977652	19978075
chr17	74358628	74359052
chr17	44186374	44187258
chr17	44198156	44198715
chr17	1829760	1830034
chr17	43309753	43310064
chr17	6328373	6328658
chr17	9199619	9199879
chr17	72409628	72410115
chr17	44523226	44523513
chr17	38297076	38297279
chr17	74852646	74853039
chr17	43125866	43126231
chr17	43952606	43953406
chr17	35578462	35578713
chr17	8090845	8091240
chr17	32927854	32928449
chr17	50123925	50124282
chr17	6640642	6641099
chr17	43611360	43611998
chr17	29639242	29639689
chr17	59565965	59566317
chr17	10790945	10791318
chr17	64027466	64027789
chr17	48488666	48489081
chr17	3979149	3979461
chr17	8383202	8383600
chr17	64496466	64497054
chr17	42679844	42680118
chr17	5019707	5020080
chr17	43720505	43721099
chr17	40596758	40597119
chr17	73176266	73176674
chr17	67224064	67224392
chr17	82287978	82288299
chr17	76103905	76104347
chr17	42964299	42964645
chr17	4939706	4940310
chr17	64006530	64006951
chr17	30563623	30563946
chr17	80531351	80531721
chr17	72262578	72263162
chr17	28861607	28861971
chr17	50555965	50556528
chr17	17694516	17695063
chr17	82531019	82531310
chr17	75885849	75886378
chr17	64547212	64547567
chr17	2624174	2624802
chr17	7857010	7858189
chr17	7687139	7688635
chr18	9474985	9475628
chr18	62714695	62715339
chr18	74148171	74148760
chr18	9913357	9913981
chr18	59139454	59140099
chr18	31942664	31943282
chr18	49460423	49461039
chr18	46104133	46104574
chr18	13726213	13726866
chr18	24683955	24684386
chr18	21914792	21915099
chr18	34647137	34647690
chr18	9102364	9102786
chr18	56638420	56638858
chr18	8538946	8539320
chr18	3447365	3447838
chr18	25503605	25504184
chr18	59416789	59417208
chr18	49492136	49492632
chr18	712699	712904
chr18	56651131	56651417
chr18	58161713	58162030
chr18	35972506	35972729
chr18	29147992	29148218
chr18	46324502	46325086
chr18	26468856	26469294
chr18	77110410	77110709
chr18	12947277	12947724
chr18	10243191	10243531
chr18	21699499	21699733
chr18	45980319	45980761
chr18	32019232	32019775
chr18	23680117	23680535
chr18	77900171	77900565
chr18	70205510	70206211
chr18	36828444	36829200
chr18	35343645	35344728
chr19	4791196	4792088
chr19	13774054	13774774
chr19	56140651	56141518
chr19	2819563	2820179
chr19	46850630	46851660
chr19	45485171	45485950
chr19	4065857	4066142
chr19	5680180	5681095
chr19	16495921	16496595
chr19	48510336	48511057
chr19	49443272	49444121
chr19	488475	489341
chr19	48720351	48721466
chr19	48362809	48363659
chr19	51594207	51594916
chr19	42244325	42245225
chr19	48644516	48645495
chr19	50638969	50639746
chr19	19320204	19321067
chr19	42242118	42243708
chr19	3434824	3435689
chr19	48418838	48419871
chr19	48912885	48913565
chr19	48745041	48745834
chr19	3184761	3186274
chr19	7535385	7536066
chr19	48169950	48170790
chr19	55305284	55306222
chr19	44093972	44094746
chr19	50147989	50148748
chr19	507162	508476
chr19	2427120	2428181
chr19	53907964	53908715
chr19	5790121	5791356
chr19	44112823	44113921
chr19	50333314	50334023
chr19	58326641	58327687
chr19	55476161	55476704
chr19	633346	633990
chr19	48965589	48966451
chr19	1241283	1242297
chr19	1020781	1021730
chr19	37906756	37907523
chr19	55178670	55179737
chr19	58304918	58305668
chr19	53879091	53879796
chr19	45404869	45406120
chr19	48806392	48807351
chr19	45730678	45731506
chr19	35931412	35932089
chr19	48918510	48919294
chr19	50510989	50511803
chr19	35716820	35717979
chr19	37077962	37078753
chr19	56538350	56538761
chr19	44304782	44305506
chr19	45927620	45928237
chr19	49641360	49642426
chr19	36772668	36773582
chr19	17859376	17860140
chr19	48975380	48976847
chr19	4304209	4304802
chr19	53977260	53978045
chr19	44500184	44500931
chr19	36214431	36215251
chr19	48746951	48747833
chr19	18919070	18919986
chr19	7551192	7551837
chr19	1905000	1906009
chr19	55165745	55166421
chr19	56392995	56393948
chr19	37594507	37595059
chr19	43934941	43935814
chr19	43826867	43827555
chr19	41959060	41959865
chr19	36573040	36573627
chr19	13905915	13906488
chr19	53520378	53521352
chr19	35747992	35749019
chr19	40578111	40579091
chr19	55117303	55118961
chr19	37370679	37371606
chr19	43950816	43951648
chr19	49659613	49660295
chr19	44207086	44207969
chr19	36687124	36687756
chr19	36127509	36128202
chr19	17419474	17420335
chr19	55304083	55304702
chr19	40443090	40443555
chr19	40218072	40218737
chr19	58575015	58575935
chr19	2456639	2457381
chr19	47048323	47049057
chr19	50025275	50026376
chr19	51107724	51108834
chr19	14080954	14081883
chr19	57916450	57916979
chr19	42268186	42269205
chr19	48795159	48796226
chr19	53892823	53893524
chr19	17267074	17267693
chr19	48858058	48859072
chr19	19775983	19777003
chr19	45523567	45524419
chr19	51460265	51460997
chr19	48724537	48725438
chr19	57434755	57435642
chr19	1095237	1095919
chr19	55319440	55320444
chr19	38224145	38224577
chr19	40190690	40191652
chr19	12734229	12735054
chr19	35757819	35758895
chr19	58380540	58381342
chr19	9139918	9140652
chr19	45885920	45887274
chr19	50649354	50650083
chr19	36489306	36490091
chr19	38229648	38230112
chr19	46546396	46547128
chr19	58451232	58451838
chr19	44002328	44003359
chr19	55196638	55198082
chr19	43618641	43619984
chr19	58182967	58183777
chr19	45478413	45479333
chr19	56314614	56315550
chr19	57632637	57633347
chr19	48403499	48404212
chr19	12805953	12806796
chr19	44164353	44165452
chr19	48881508	48882302
chr19	35545215	35545931
chr19	3035834	3036705
chr19	57487475	57487876
chr19	37217600	37218523
chr19	41064891	41065358
chr19	37779065	37780033
chr19	36527980	36529051
chr19	10879003	10879758
chr19	34733487	34734708
chr19	12723646	12724365
chr19	56403749	56404766
chr19	19384932	19385517
chr19	892846	893683
chr19	10717044	10717644
chr19	6313287	6313736
chr19	58002215	58003198
chr19	14006296	14007140
chr19	57410783	57411361
chr19	44071680	44072293
chr19	34772996	34773529
chr19	48462187	48462897
chr19	44890014	44891632
chr19	57746404	57747108
chr19	7515849	7516167
chr19	13921023	13922070
chr19	8321119	8321695
chr19	57613964	57614386
chr19	531200	531832
chr19	6737248	6738579
chr19	48983197	48984233
chr19	10836303	10837041
chr19	58572453	58573538
chr19	57279809	57280696
chr19	6811895	6812396
chr19	17610130	17610784
chr19	19138309	19139086
chr19	48899721	48900416
chr19	36378740	36379535
chr19	48344822	48345333
chr19	48445377	48446113
chr19	48513483	48514371
chr19	9917067	9917669
chr19	57814570	57815485
chr19	4815288	4816089
chr19	56567087	56567801
chr19	57599420	57600302
chr19	48759013	48759614
chr19	58408095	58408899
chr19	1407036	1407759
chr19	57578697	57579194
chr19	1848170	1848924
chr19	36838170	36838850
chr19	48900706	48901662
chr19	49497091	49497848
chr19	35745026	35745939
chr19	49997445	49998117
chr19	6760842	6761587
chr19	3989990	3990865
chr19	5452824	5453380
chr19	6361100	6361960
chr19	45507003	45507819
chr19	4179881	4180777
chr19	6603892	6604564
chr19	17671648	17672302
chr19	49331627	49332092
chr19	55095429	55095864
chr19	58475556	58476723
chr19	27793364	27794786
chr19	5057891	5058276
chr19	45325961	45326548
chr19	49527531	49528033
chr19	57389559	57390025
chr19	56594810	56595469
chr19	58278722	58279538
chr19	49749215	49749896
chr19	49850461	49851262
chr19	57681430	57682336
chr19	57350911	57351433
chr19	47438533	47439335
chr19	50759707	50760301
chr19	14632178	14632824
chr19	57559633	57560114
chr19	1274871	1275717
chr19	35220084	35220652
chr19	57769081	57769878
chr19	2269142	2269751
chr19	13672430	13673027
chr19	39390737	39391418
chr19	48982103	48982671
chr19	49347564	49348175
chr19	34926651	34927295
chr19	49665555	49666491
chr19	58466632	58467252
chr19	15379044	15380415
chr19	16627995	16628634
chr19	4577271	4577905
chr19	57363016	57363622
chr19	49114683	49115380
chr19	45391214	45391717
chr19	17305629	17306370
chr19	3743345	3744030
chr19	49453248	49453868
chr19	3505894	3506355
chr19	50728460	50729024
chr19	40750969	40751452
chr19	18522482	18522998
chr19	57849417	57850472
chr19	48329231	48330375
chr19	57240238	57240899
chr19	1490277	1490908
chr19	17308877	17310301
chr19	48400191	48400871
chr19	44024951	44025464
chr19	49084873	49086210
chr19	13401293	13401863
chr19	5407172	5407910
chr19	43641380	43641703
chr19	49348886	49349247
chr19	16875554	16875880
chr19	13688950	13689508
chr19	13731603	13732140
chr19	57477392	57477972
chr19	48734875	48735301
chr19	48986093	48987456
chr19	13396460	13397116
chr19	54102684	54103050
chr19	8878211	8878852
chr19	5352179	5352596
chr19	50772339	50772892
chr19	36849960	36851082
chr19	51690438	51691073
chr19	34134268	34134889
chr19	10044411	10044941
chr19	29532072	29532513
chr19	13557688	13558208
chr19	58228640	58229146
chr19	35643335	35643603
chr19	44713171	44713589
chr19	1592245	1592805
chr19	14482219	14482666
chr19	48203776	48204283
chr19	40285460	40286143
chr19	31220457	31221015
chr19	6424617	6425803
chr19	3367438	3367667
chr19	18281553	18281974
chr19	11490938	11491467
chr19	38149521	38149985
chr19	10368359	10368851
chr19	14689875	14690131
chr19	38316322	38316702
chr19	55258627	55259506
chr19	14439825	14440488
chr19	5977729	5978323
chr19	48852225	48852688
chr19	2785171	2786019
chr19	35872108	35872635
chr19	50476355	50476812
chr19	10045308	10045962
chr19	49817941	49818475
chr19	6970424	6970795
chr19	57830015	57830543
chr19	57947536	57947968
chr19	49836406	49836860
chr19	47607991	47608403
chr19	49811339	49811746
chr19	48944574	48944950
chr19	58519596	58520253
chr19	47364132	47364407
chr19	14432907	14433438
chr19	45296291	45296805
chr19	10333224	10333601
chr19	779781	780311
chr19	41249797	41250046
chr19	55261724	55262365
chr19	13420791	13421245
chr19	43983876	43984307
chr19	14497058	14497630
chr19	6343470	6343920
chr19	45291869	45292269
chr19	18543027	18543281
chr19	6794973	6795329
chr19	5308699	5309044
chr19	52936186	52936653
chr19	35608090	35608588
chr19	28494910	28495384
chr19	51007534	51007896
chr19	43507948	43508353
chr19	58362388	58362654
chr19	56507708	56508231
chr19	28213542	28214193
chr19	17522920	17523509
chr19	53999664	54000256
chr19	19175164	19175506
chr19	11344322	11344560
chr19	43628894	43629401
chr19	49928981	49929749
chr19	49590436	49591356
chr19	51926882	51927501
chr19	39479713	39479955
chr19	40822715	40823087
chr19	12666535	12667190
chr19	50655022	50655318
chr19	18168173	18168548
chr19	3364239	3364849
chr19	39445475	39445710
chr19	47484052	47484384
chr19	10289087	10289818
chr19	9939575	9939813
chr19	44448359	44448648
chr19	51005265	51005653
chr19	19215041	19215235
chr19	4204714	4204958
chr19	55289108	55289566
chr19	45717176	45717504
chr19	18415612	18415981
chr19	37719422	37720046
chr19	17511365	17511636
chr19	13706084	13706424
chr19	43901619	43902083
chr19	37972814	37973212
chr19	57810545	57810946
chr19	55599598	55599842
chr19	56368053	56368646
chr19	17932468	17933035
chr19	14118228	14118691
chr19	610819	611426
chr19	57727566	57727914
chr19	38162709	38163004
chr19	6393238	6393790
chr19	27814776	27815035
chr19	5255570	5255858
chr19	50676634	50677030
chr19	16272418	16272861
chr19	49459384	49459709
chr19	46898801	46899286
chr19	1727554	1727908
chr19	18063561	18063988
chr19	37939593	37939941
chr19	50357770	50358124
chr19	8645475	8645737
chr19	18232765	18233252
chr19	44356617	44357035
chr19	55216800	55217181
chr19	44754120	44754814
chr19	48608770	48609192
chr19	48106301	48106645
chr19	35427263	35427843
chr19	3761440	3763105
chr19	45862615	45864353
chr2	63588454	63589471
chr2	88691146	88691913
chr2	231781063	231782057
chr2	43773779	43774369
chr2	240585844	240586766
chr2	68466986	68467738
chr2	65129867	65130416
chr2	74529264	74530172
chr2	169573473	169574149
chr2	216411862	216412918
chr2	27081038	27081731
chr2	54723104	54723771
chr2	241507969	241509192
chr2	196639124	196640055
chr2	201451205	201452108
chr2	96265756	96266540
chr2	171687029	171688242
chr2	85418046	85419098
chr2	85602535	85603124
chr2	2613081	2613792
chr2	99336051	99336848
chr2	27370129	27371028
chr2	238234155	238234734
chr2	127885933	127886854
chr2	219286144	219286719
chr2	38777864	38778611
chr2	18560131	18560985
chr2	177618540	177619291
chr2	85354375	85355127
chr2	177552477	177553357
chr2	233566470	233567002
chr2	241149658	241150677
chr2	36966330	36966882
chr2	112541850	112542778
chr2	121530426	121531089
chr2	24792968	24793819
chr2	38665373	38666318
chr2	95165259	95166051
chr2	70190444	70191423
chr2	55231900	55232740
chr2	53767342	53767923
chr2	171433939	171434701
chr2	218710350	218711208
chr2	27095952	27096758
chr2	219713019	219713548
chr2	69643659	69644513
chr2	36618117	36618844
chr2	219498577	219499178
chr2	10412374	10412915
chr2	72825781	72826447
chr2	24047162	24047907
chr2	238231341	238232200
chr2	95207170	95207902
chr2	180006769	180007685
chr2	73233969	73235075
chr2	27356549	27357275
chr2	135741208	135741833
chr2	73071159	73072138
chr2	75646466	75647118
chr2	27032492	27033456
chr2	32063098	32063656
chr2	235493453	235494129
chr2	64144403	64144813
chr2	26345356	26346113
chr2	96536189	96537122
chr2	135530537	135531252
chr2	84459125	84459922
chr2	134918120	134918975
chr2	25982410	25983199
chr2	127526261	127527179
chr2	183010150	183010573
chr2	119366576	119367108
chr2	26847627	26848218
chr2	96532167	96532828
chr2	231786292	231786564
chr2	152334808	152335460
chr2	202911497	202912376
chr2	20350774	20351071
chr2	148020339	148021058
chr2	170928960	170929604
chr2	118197218	118197702
chr2	101002015	101002767
chr2	43142952	43143566
chr2	197434955	197435533
chr2	88544965	88545615
chr2	55618646	55619169
chr2	112764378	112765004
chr2	20822805	20823337
chr2	105337222	105337695
chr2	96739864	96740596
chr2	206423181	206423593
chr2	32627820	32628489
chr2	43995709	43996591
chr2	177392191	177393054
chr2	148874795	148875211
chr2	219279107	219279618
chr2	27771622	27772331
chr2	202265583	202266133
chr2	32165433	32165914
chr2	182715913	182716657
chr2	86194663	86195410
chr2	26073214	26073894
chr2	176001974	176002538
chr2	64524083	64524665
chr2	42944631	42945194
chr2	25877337	25877954
chr2	58870702	58871074
chr2	27380614	27380999
chr2	178450585	178451196
chr2	105248684	105249192
chr2	86003954	86004398
chr2	37324687	37325323
chr2	128027933	128028456
chr2	199659012	199659733
chr2	64019029	64019764
chr2	238114554	238114757
chr2	64345038	64345373
chr2	85501159	85501722
chr2	9555718	9556110
chr2	23375264	23375891
chr2	71068424	71068883
chr2	233814025	233814460
chr2	215311854	215312247
chr2	99154606	99155241
chr2	73385558	73385806
chr2	135052017	135052803
chr2	60756081	60756509
chr2	220736752	220737187
chr2	70477354	70477816
chr2	157930038	157930428
chr2	111883679	111884380
chr2	47512495	47512933
chr2	231709997	231710499
chr2	53786704	53787224
chr2	106789215	106789789
chr2	241617351	241617848
chr2	134178296	134178904
chr2	238203509	238203975
chr2	99477086	99477310
chr2	24471654	24472111
chr2	26769088	26769558
chr2	148644496	148644875
chr2	190766526	190766998
chr2	104378662	104379147
chr2	203238812	203239550
chr2	169798678	169799211
chr2	200525991	200526228
chr2	186486052	186486602
chr2	119679066	119679295
chr2	54557442	54557977
chr2	64955539	64955833
chr2	168664124	168664459
chr2	179581456	179581942
chr2	218395977	218396508
chr2	218961500	218961930
chr2	176614258	176614481
chr2	112481853	112482175
chr2	10302575	10302724
chr2	230888759	230889122
chr2	230575549	230576055
chr2	48047005	48047587
chr2	9709687	9710146
chr2	111585840	111586285
chr2	11580088	11580364
chr2	97996069	97996303
chr2	231198319	231198720
[truncated: 1,318 more rows]
