# Supplementary material for: Hi-TrAC reveals division of labor of transcription factors in organizing chromatin loops
Source: Nat Commun. 2022 Nov 5;13:6679. doi: 10.1038/s41467-022-34276-8 (PMC9637178; doi:10.1038/s41467-022-34276-8)
Supplement: Supplementary file 13 — Supplementary Data 11 [file 41467_2022_34276_MOESM13_ESM.xlsx]

## Sheet: tracPre_summary
sampleId	Notes	linker length(bp)	total raw sequences	after linker removing sequences	mapping ratio	total mapped PETs (mapq>=10)	total mapped PETs redundancy	total mapped PETs intra-chromosomal ratio	total mapped PETs close ratio (distance<=1kb)	total mapped PETs middle ratio (1kb<distance<=10kb)	total mapped PETs distal ratio (10kb<distance)	unique noBg PETs	Yield	unique noBg mapped PETs intra-chromosomal ratio	unique noBg mapped PETs close ratio (distance<=1kb)	unique noBg mapped PETs middle ratio (1kb<distance<=10kb)	unique noBg mapped PETs distal ratio (10kb<distance)
GC2257		5	71986621	71400809	0.8298	46831075	0.746526	0.938575	0.870072	0.0706995	0.059228	2155547	0.0299437	0.887551	0.243365	0.411721	0.344915
GC2258		10	65625773	63367145	0.8119	39622938	0.626538	0.924835	0.756042	0.14101	0.102948	5636166	0.0858834	0.919655	0.355885	0.372304	0.271811
GC2259		20	60560794	57678893	0.8289	35622042	0.711521	0.901001	0.786342	0.124843	0.0888149	3504041	0.0578599	0.881766	0.359742	0.374111	0.266147
GC2260	used in final protocol	30	65421053	62323457	0.807	35644362	0.34479	0.854078	0.532306	0.243165	0.224529	13206445	0.201868	0.881237	0.198412	0.416764	0.384824
GC2261		40	52888641	50708830	0.8243	28945590	0.338317	0.706292	0.670226	0.18576	0.144014	9079631	0.171675	0.716872	0.314633	0.386064	0.299303
GC2262		60	49372381	45089468	0.8554	26141214	0.304925	0.439333	0.790975	0.0777533	0.131272	6831290	0.138363	0.287564	0.1506	0.31596	0.53344

## Sheet: Hi-TrAC linker adapter sequece
Hi-TrAC-linker-30bp-top	/5Phos/CTGTCTCTTATACACATCTATACAGAGGAC/iBiodT/CCGGAGCAACCACAGACAAGATGTGTATAAGAGACAG	used
Hi-TrAC-linker-30bp-bottom	/5Phos/CTGTCTCTTATACACATCTTGTCTGTGGTTGCTCCGGAGTCCTCTGTATAGATGTGTATAAGAGACAG	used
Hi-TrAC-linker-5bp-top	/5Phos/CTGTCTCTTATACACATCTCGAC/iBiodT/AGATGTGTATAAGAGACAG
Hi-TrAC-linker-5bp-bottom	/5Phos/CTGTCTCTTATACACATCTAGTCGAGATGTGTATAAGAGACAG
Hi-TrAC-linker-10bp-top	/5Phos/CTGTCTCTTATACACATCTATAC/iBiodT/CCAGAAGATGTGTATAAGAGACAG
Hi-TrAC-linker-10bp-bottom	/5Phos/CTGTCTCTTATACACATCTTCTGGAGTATAGATGTGTATAAGAGACAG
Hi-TrAC-linker-20bp-top	/5Phos/CTGTCTCTTATACACATCTATACAGAC/iBiodT/CAAGACAGACAAGATGTGTATAAGAGACAG
Hi-TrAC-linker-20bp-bottom	/5Phos/CTGTCTCTTATACACATCTTGTCTGTCTTGAGTCTGTATAGATGTGTATAAGAGACAG
Hi-TrAC-linker-40bp-top	/5Phos/CTGTCTCTTATACACATCTATACAGAGGACGACTGAACTC/iBiodT/CCGGAGCAACCACAGACAAGATGTGTATAAGAGACAG
Hi-TrAC-linker-40bp-bottom	/5Phos/CTGTCTCTTATACACATCTTGTCTGTGGTTGCTCCGGAGAGTTCAGTCGTCCTCTGTATAGATGTGTATAAGAGACAG
Hi-TrAC-linker-60bp-top	/5Phos/CTGTCTCTTATACACATCTATACAGAGGAC/iBiodT/CCGACCACGAAGACAGGAACAGCAGACACAAGAGAGCAACCACAGACAAGATGTGTATAAGAGACAG
Hi-TrAC-linker-60bp-bottom	/5Phos/CTGTCTCTTATACACATCTTGTCTGTGGTTGCTCTCTTGTGTCTGCTGTTCCTGTCTTCGTGGTCGGAGTCCTCTGTATAGATGTGTATAAGAGACAG
Hi-TrAC-short_adapter_top	/5phos/CTGTCTCTTATACACATCTCTGATGGCGCGAGGGA
Hi-TrAC-short_adapter_bottom	TCCCTCGCGCCATCAGAGATGTGTATAAGAGACAG
MluCI-adpt-top	/5Phos/ AATTAGATCGGAAGAGCACACGTCT
MluCI-adpt-bottom	ACACTCTTTCCCTACACGACGCTCTTCCGATCT
NlaIII-adpt-top	/5Phos/AGATCGGAAGAGCACACGTCT
NlaIII-adpt-bottom	ACACTCTTTCCCTACACGACGCTCTTCCGATCTCATG
