# Supplementary material for: Hi-TrAC reveals division of labor of transcription factors in organizing chromatin loops
Source: Nat Commun. 2022 Nov 5;13:6679. doi: 10.1038/s41467-022-34276-8 (PMC9637178; doi:10.1038/s41467-022-34276-8)
Supplement: Supplementary file 15 — Source Data [file 41467_2022_34276_MOESM15_ESM.xlsx]

## Sheet: Fig. 1d
Klf4					Sox2					Myc
bin	Hi-TrAC	MCC	MicroC		bin	Hi-TrAC	MCC	MicroC		bin	Hi-TrAC	MCC	MicroC
0	1	0.349635	2		0	0	0	2		0	0	0	0
1	1	0.0659854	0		1	0	0	1		1	0	0	0
2	0	0.629531	1.58496		2	0	0	0		2	0	0.408974	0
3	1.58496	0.230109	2		3	0	0	1		3	0	0.480754	0
4	0	0.683237	2		4	0	0	0		4	0	0.431557	0
5	1.58496	1.30607	2		5	0	0.24596	1		5	0	0	0
6	0	0.998178	1		6	1	0	0		6	1	0.338802	0
7	0	1.33607	1.58496		7	1	0	1		7	0	0	0
8	0	1.33064	2		8	1	0	0		8	0	0	1.58496
9	1	1.70608	2.58496		9	0	0	0		9	0	0	0
10	1.58496	0.999391	2.32193		10	0	0	1		10	0	0	0
11	1	1.64954	3		11	0	0.324663	1.58496		11	0	0	0
12	4.64386	4.85807	3.45943		12	1	0.549606	0		12	0	0	0
13	3.32193	4.18768	5.83289		13	0	0	0		13	0	0.340379	0
14	1.58496	1.89195	1		14	0	0.238317	0		14	1.58496	0.478747	0
15	1.58496	1.69997	1.58496		15	0	0	0		15	0	0	0
16	2	1.54905	3.16993		16	0	0.0909264	0		16	1	0	1
17	0	1.30942	1		17	0	0	0		17	0	0	0
18	0	1.35784	2		18	0	0.481735	0		18	0	0	0
19	0	0.358201	1		19	0	0.662394	0		19	0	0	0
20	1	1.79672	1.58496		20	1.58496	0	0		20	0	0	1
21	0	0.989946	2.32193		21	0	0.152228	0		21	0	0	0
22	0	1.60437	3		22	0	0.25587	1		22	0	0.132764	0
23	1	0.621359	2.32193		23	0	0	0		23	0	0.125057	1.58496
24	1.58496	0.244012	2		24	1	0	0		24	0	0	0
25	0	1.30448	2.32193		25	0	0.16087	1.58496		25	0	0	0
26	1	1.20591	2.32193		26	0	0	1.58496		26	0	0	1.58496
27	3.32193	1.44533	2.58496		27	0	0	0		27	1	0	0
28	1	0.908627	2.32193		28	0	0.511069	0		28	0	0	0
29	0	0.849172	2		29	0	0	1		29	0	0.299918	0
30	1	0.888911	0		30	0	0	0		30	0	0	0
31	0	1.14884	1		31	1	0	0		31	0	0.509858	0
32	1	0.719272	0		32	1	0	1		32	0	0	0
33	0	1.25264	2		33	0	0.124074	0		33	0	0	0
34	1	1.37596	1.58496		34	0	0	0		34	0	0	0
35	0	0.707306	2.32193		35	1	0.252899	1		35	0	0	0
36	0	0.786322	2.32193		36	1	0.343477	2.58496		36	0	0	0
37	1	1.36294	1		37	1	0.28876	1		37	0	0	1
38	1.58496	0.724551	2.32193		38	0	0.440313	1		38	0	0	0
39	1.58496	0.34552	2.32193		39	1	0	1		39	0	0	0
40	1	1.00378	1		40	0	0.251443	1.58496		40	0	0	1
41	0	0.652985	2.58496		41	2.80735	1.36292	1.58496		41	0	0	0
42	0	0.658667	1		42	1	0.62097	1		42	0	0	0
43	1.58496	0.513371	2		43	0	0.844409	0		43	0	0	0
44	0	0.492436	1.58496		44	0	0.333569	1		44	0	0	0
45	0	0.813247	1		45	0	0	1		45	0	0.163547	1.58496
46	0	0.445652	2		46	1	0	2.58496		46	0	0.0347759	0
47	1	0.47201	3.16993		47	0	0	0		47	0	0.151856	0
48	1	1.70094	1.58496		48	0	0	0		48	0	0	0
49	0	0.603302	2		49	0	0.433897	0		49	1	0	0
50	1	0.816384	1.58496		50	0	0.190804	0		50	1	0.334465	0
51	1	0.905927	1		51	0	0	1.58496		51	1.58496	0.271892	0
52	1	1.27935	2.32193		52	0	0.738355	0		52	0	0	0
53	0	1.40237	1		53	0	0	1		53	0	0.114106	0
54	1.58496	1.88645	2		54	0	0.186272	0		54	0	0	0
55	0	2.14153	2		55	1	0.319639	1		55	0	0	0
56	2	1.03902	2		56	0	0.134786	1		56	0	0	0
57	0	1.04324	2.32193		57	0	0.0811593	1.58496		57	0	0.346651	1.58496
58	1.58496	0.728806	3		58	0	0	1.58496		58	0	0	1
59	0	0.96047	2.80735		59	0	0	0		59	0	0.387385	0
60	1	1.62985	3.16993		60	0	0	1		60	0	0	0
61	2.32193	2.97761	4.45943		61	0	0	0		61	0	0	0
62	2	1.86042	4		62	0	0	0		62	0	0	0
63	0	1.89585	3		63	1.58496	0.444901	1		63	0	0.452498	0
64	0	0.683577	2.58496		64	0	0.339024	0		64	1	0	0
65	2	1.78452	3		65	0	0	0		65	0	0	0
66	0	1.28935	3.58496		66	0	0	0		66	1.58496	0	0
67	0	0.584004	3.70044		67	0	0.40096	0		67	0	0	1
68	0	0.718115	2.80735		68	1	0.367209	0		68	0	0	0
69	2	1.34892	3.45943		69	0	0	0		69	0	0	0
70	1	0.443218	3		70	0	0	0		70	0	0.321978	0
71	1.58496	0.598493	3.16993		71	0	0	1		71	0	0	0
72	0	0.55106	2.58496		72	0	0.05667	0		72	0	0	0
73	0	1.03417	2.58496		73	0	0.0286132	0		73	0	0	0
74	0	0.108195	2.80735		74	0	0	0		74	0	0	0
75	0	0.766097	2.32193		75	0	0.350629	0		75	0	0	0
76	0	0.330297	2.32193		76	0	0	1		76	1	0	0
77	0	0.50586	1		77	0	0	1		77	0	0.345548	0
78	0	0.279369	3		78	1	0	1		78	0	0	1
79	0	0.264725	1		79	0	0	1.58496		79	0	0	0
80	0	0.756601	2.32193		80	0	0	0		80	0	0	0
81	0	0	1		81	0	0	0		81	0	0.112123	0
82	0	0	1.58496		82	0	0.12304	0		82	0	0	0
83	0	0	1		83	0	0	1		83	0	0	0
84	0	0	1.58496		84	1	0	0		84	0	0	0
85	0	0	0		85	1	0.112448	0		85	0	0	0
86	1	0.136647	3.16993		86	0	0.170298	1.58496		86	0	0	0
87	1	0.0999748	0		87	0	0.434596	0		87	0	0	0
88	0	0.458883	1.58496		88	0	0.180837	1		88	0	0	0
89	0	0.303742	2.80735		89	2.32193	0.575031	1		89	0	0	0
90	0	0.0912921	1		90	0	0.474719	1		90	0	0.244296	0
91	0	0.542518	2.32193		91	1	0	1.58496		91	0	0.146544	0
92	0	0.630046	2		92	0	0	1		92	0	0	0
93	1	1.73129	2.80735		93	0	0.320685	0		93	0	0.13434	0
94	1.58496	0.775723	3.58496		94	0	0	0		94	0	0	0
95	0	0.886721	2.58496		95	0	0	0		95	0	0	0
96	1	1.07034	3.16993		96	0	0.522787	0		96	0	0	0
97	1	0.954157	3		97	0	0.163397	0		97	0	0	0
98	1.58496	0.718988	3		98	0	0.283455	1		98	0	0	0
99	0	0.0858328	1.58496		99	0	0.270144	0		99	0	0	0
100	1	0.580182	2.32193		100	0	0.444004	0		100	0	0	0
101	1	0.614153	0		101	0	0	1.58496		101	0	0.291812	0
102	0	0.50675	2.80735		102	0	0.41319	0		102	0	0	0
103	1	0	3		103	1	0	0		103	1	0	1
104	0	0.860221	2.80735		104	0	0	0		104	0	0	0
105	0	1.51784	3.45943		105	1.58496	0	0		105	0	0	0
106	0	0.95901	3.80735		106	0	0.538019	0		106	0	0.341183	0
107	2	1.24946	2.32193		107	1	0	1		107	0	0	1
108	1.58496	0.187797	2.32193		108	1	0.531111	1		108	0	0	0
109	0	0.905449	2		109	1	0.383959	1		109	0	0	0
110	0	1.10657	1		110	0	0.172591	1		110	0	0	0
111	0	0.556641	3.16993		111	0	0	0		111	0	0	0
112	0	0.714176	2.58496		112	1	0.216762	0		112	0	0	0
113	2	1.47808	3.80735		113	0	0	1		113	0	0	0
114	1.58496	1.62843	3.32193		114	0	0	0		114	0	0	0
115	1.58496	1.2994	3		115	1	0	1.58496		115	0	0	0
116	2	1.16246	3		116	0	0	0		116	0	0	0
117	0	1.83665	3.45943		117	0	0	1.58496		117	0	0	0
118	1	1.23455	1		118	1	0	0		118	0	0	0
119	1	1.66706	3.16993		119	0	0.433308	1		119	0	0	0
120	2	1.61305	3.45943		120	0	0	0		120	0	0.201892	0
121	2	1.07245	3.58496		121	1	0.273864	2		121	0	0	0
122	2.58496	1.33904	3.70044		122	0	0.474877	0		122	0	0	0
123	2	1.78164	4.24793		123	2	1.33952	1		123	0	0	0
124	2.58496	1.00572	3.16993		124	1	0.349036	2		124	0	0	0
125	2.32193	1.31455	3.45943		125	2	1.71459	1		125	0	0	0
126	3.16993	2.6084	3.90689		126	1.58496	0.534441	1		126	0	0.421701	0
127	5.2854	3.89809	4.58496		127	1	0	1		127	0	0.438261	1
128	2	2.76686	3.58496		128	1.58496	0	1.58496		128	0	0	0
129	2	1.8131	3.45943		129	1	0	0		129	0	0	0
130	2.32193	1.3289	3.80735		130	1.58496	0	2		130	0	0	0
131	2.32193	2.20606	5.12928		131	0	0.373318	0		131	0	0	0
132	2.32193	2.41456	3.45943		132	0	0.40915	0		132	0	0	0
133	2.32193	1.68975	3.90689		133	0	0.666513	0		133	0	0	0
134	2	2.81277	4.85798		134	0	0	0		134	0	0	0
135	1.58496	2.07399	3.90689		135	0	0	0		135	0	0	0
136	2.58496	2.53981	4.70044		136	0	0	1.58496		136	0	0	0
137	3.70044	3.62204	4.64386		137	0	0.254964	1		137	0	0	0
138	5.42626	4.3013	3.58496		138	0	0	1		138	0	0	0
139	3.45943	3.86985	4.64386		139	0	0.353406	0		139	0	0	0
140	6.12928	4.27732	5.49185		140	1	0	0		140	0	0	0
141	4.90689	4.30972	5.85798		141	0	0	0		141	0	0	0
142	3.45943	3.40654	5.20945		142	1	0	0		142	0	0	0
143	5.24793	5.14613	6.04439		143	0	0.110183	0		143	0	0	0
144	4.58496	3.85363	4.32193		144	0	0	0		144	0	0	0
145	3.80735	2.02589	4.39232		145	0	0.115723	1		145	0	0	0
146	1	0.612292	4.08746		146	0	0.331341	1.58496		146	0	0	1
147	0	0	2.80735		147	1	0	0		147	0	0	0
148	1	0.2826	4.70044		148	0	0.00353949	1		148	0	0	0
149	1.58496	1.4906	4.52356		149	2	0.085982	0		149	0	0	0
150	2	1.22087	4		150	0	0	1		150	0	0	0
151	1	1.47131	4.52356		151	1	0	0		151	0	0	0
152	1	1.07723	3.32193		152	0	0	0		152	0	0	1
153	1	0.509665	3.45943		153	0	0	0		153	0	0	0
154	0	1.05447	2.58496		154	0	0	1.58496		154	0	0	0
155	1	1.21641	3.70044		155	0	0.137809	0		155	0	0	0
156	0	1.3596	4.24793		156	0	0	1.58496		156	0	0.17322	0
157	1	0.869619	3.90689		157	0	0	1		157	0	0	0
158	2	1.8718	4		158	0	0	1		158	0	0	1
159	1	0.950419	3.45943		159	0	0	0		159	0	0	0
160	0	0.274663	3.32193		160	1	0	1		160	0	0	0
161	1	1.4459	4.08746		161	0	0	1.58496		161	0	0	0
162	2.32193	0.919498	4.16993		162	0	0	0		162	0	0	1
163	1	1.49423	3.90689		163	0	0	1		163	0	0	0
164	2.58496	1.56132	2.80735		164	0	0.556513	0		164	0	0.299189	0
165	1	1.04451	0		165	0	0	0		165	0	0	0
166	1	0.818119	3.90689		166	0	0	0		166	0	0	0
167	1.58496	0.530566	3.45943		167	0	0	1.58496		167	0	0	0
168	1	1.74754	4.08746		168	0	0	1		168	0	0	1
169	1.58496	0.392093	3.45943		169	0	0.56462	0		169	0	0	0
170	1.58496	0.501384	3.45943		170	1.58496	0	0		170	0	0	0
171	1.58496	1.7566	3.58496		171	0	0.233804	0		171	0	0	0
172	1.58496	1.81436	3.45943		172	0	0	0		172	0	0	0
173	1.58496	1.79113	3.58496		173	0	0	0		173	0	0	0
174	1.58496	1.2731	4.32193		174	0	0.584505	0		174	0	0	0
175	1	2.02711	4.80735		175	0	0.369573	0		175	0	0.250985	0
176	2.32193	2.93265	5		176	0	0.156463	0		176	0	0.0728925	0
177	3.80735	5.49931	6.64386		177	1	0.383251	1.58496		177	0	0.579231	0
178	5.58496	4.93223	6.12928		178	1.58496	0.10164	0		178	0	0.137252	0
179	4.16993	3.31861	4.90689		179	0	0	0		179	0	0	0
180	2	2.20832	5.67243		180	0	0.1608	1		180	0	0	0
181	2	2.80892	4.58496		181	0	0.261098	0		181	0	0	0
182	4.52356	2.95503	5.45943		182	0	0	0		182	0	0	0
183	2.58496	3.03408	5.70044		183	0	0.428248	0		183	0	0	0
184	2.32193	2.94427	5.97728		184	2.58496	0.43694	1		184	0	0	0
185	4.08746	3.02313	6.04439		185	0	0	1.58496		185	0	0	0
186	3.45943	3.31751	5.20945		186	0	0	0		186	0	0	0
187	2.80735	3.38226	5.20945		187	0	0	0		187	0	0	0
188	4.32193	3.64313	5.90689		188	0	0.505037	1		188	0	0	0
189	4.9542	3.88702	6.06609		189	0	0	1		189	0	0	0
190	4.9542	4.49699	5.88264		190	0	0.0839165	0		190	0	0	0
191	5.12928	4.10558	7.08746		191	0	0	1		191	0	0	0
192	5	5.52871	8.60363		192	0	0	1		192	0	0.540705	0
193	6.55459	7.48004	11.0641		193	1	0.112448	0		193	0	0	0
194	8.74147	6.16861	12.5199		194	0	0.433897	0		194	0	0.53901	0
195	9.76487	9.44202	12.966		195	0	0.75933	1		195	0	0	0
196	6.02237	6.57674	11.3264		196	1	0	0		196	1	0.338395	0
197	5.04439	5.32887	8.77479		197	0	0	2		197	0	0.321633	0
198	4.24793	3.76212	7.97154		198	0	0.0730061	1.58496		198	0	0	0
199	3.80735	3.66592	6.71425		199	1	0	1.58496		199	0	0	0
200	2	1.99247	6.88264		200	0	0	0		200	0	0	1
201	3	2.02844	4.9542		201	0	0	0		201	0	0	0
202	1	2.52552	5.20945		202	1	0	0		202	0	0	0
203	2	2.601	5.55459		203	0	0	0		203	0	0	0
204	3	2.60148	5.78136		204	0	0	1		204	0	0	0
205	2.32193	2.00925	4.64386		205	0	0.0932499	0		205	0	0	0
206	1	2.33052	5.04439		206	0	0	1		206	0	0	0
207	1	1.50478	4.80735		207	0	0	0		207	1	0.0798476	0
208	2.32193	1.39882	4.08746		208	0	0	1		208	0	0	0
209	1.58496	1.64031	4.45943		209	1	0.672484	0		209	0	0.155644	0
210	2.32193	2.52275	4.58496		210	1	0	1		210	0	0	0
211	1	1.40929	4.24793		211	0	0.210528	1		211	0	0	0
212	0	1.84826	4.70044		212	1	0.249788	0		212	0	0	0
213	2	1.40273	3.80735		213	0	0.381165	0		213	0	0.220413	0
214	2	1.23789	4.45943		214	0	0.707072	1		214	0	0	0
215	1.58496	1.20675	4		215	1	1.09936	0		215	0	0	0
216	0	1.51101	4		216	1	0	0		216	0	0.121794	0
217	1	1.30388	3.70044		217	0	0.318522	2.32193		217	0	0.181124	1.58496
218	2	1.65371	2.80735		218	0	0.576428	1.58496		218	0	0	0
219	2	1.33492	4.24793		219	0	0.151822	2		219	0	0	0
220	0	0.975045	3.32193		220	3.45943	0.354754	0		220	0	0.0919958	0
221	0	1.01111	4.16993		221	0	0.168001	2		221	0	0	0
222	1	0.616763	3.80735		222	0	0.562167	2		222	0	0	0
223	0	0.855051	3.58496		223	1	0.30784	2.58496		223	0	0	0
224	2	1.47273	3.16993		224	0	0	1		224	0	0	0
225	1	0.932265	4.52356		225	1	0.593076	0		225	0	0	1
226	2	1.45778	3.58496		226	1	0.151822	0		226	0	0	0
227	1	0.300422	3.70044		227	0	0.115755	0		227	0	0	0
228	0	1.50562	4		228	0	0.771988	0		228	0	0	0
229	1	1.30957	3		229	1	0	0		229	0	0	0
230	2.32193	1.45887	3.80735		230	0	0.230633	1		230	0	0	0
231	1	1.28331	4		231	0	0	0		231	0	0	0
232	1	0.345857	3.45943		232	0	0	1		232	0	0	0
233	0	1.19028	2.58496		233	0	0	0		233	0	0	0
234	0	0.488179	2		234	0	0	0		234	0	0	0
235	1	1.11191	3.32193		235	0	0	1		235	0	0	0
236	1.58496	0.903042	3		236	0	0	1		236	0	0	0
237	1.58496	0.839148	3.58496		237	0	0.358943	2		237	1	0	0
238	0	0.726127	4.08746		238	0	0.114168	0		238	0	0	0
239	0	0.56712	2		239	0	0	0		239	0	0	0
240	1	0.576178	2		240	0	0	0		240	0	0	0
241	1.58496	0.378957	3		241	0	0	0		241	1	0	0
242	1.58496	1.14232	2.32193		242	0	0.397406	0		242	0	0	0
243	0	1.06909	2.32193		243	0	0.507808	0		243	0	0	0
244	0	0.975574	1.58496		244	0	0.502028	1		244	0	0	0
245	1	0.559081	3.32193		245	0	0	0		245	0	0	0
246	2	1.66088	4.16993		246	0	0	0		246	0	0	1
247	0	1.06901	2.32193		247	1	0	0		247	0	0.212364	1
248	1	0.407715	2.32193		248	0	0.252118	1		248	0	0.0833419	1
249	1	1.1172	2		249	0	0	0		249	1	0.148303	1
250	1	0.306625	2.58496		250	0	0	1.58496		250	0	0	0
251	0	0	3.45943		251	1	0	0		251	0	0.514366	0
252	1.58496	0.838083	2.58496		252	0	0	0		252	1	0.388322	1.58496
253	0	0.441544	2.32193		253	0	0	0		253	0	0.352819	1.58496
254	0	1.12463	3.45943		254	0	0	0		254	0	0.130725	0
255	1	0.840265	3.70044		255	0	0	0		255	2.80735	1.40813	2.32193
256	1	1.59526	3.16993		256	0	0	0		256	2.32193	1.13359	1.58496
257	1.58496	0.571162	3.58496		257	0	0	0		257	0	0	0
258	1	1.76258	1.58496		258	0	0	0		258	0	0.18918	0
259	0	1.49674	3		259	0	0	0		259	0	0.967781	0
260	1	1.06956	2		260	0	0	0		260	0	0.632528	0
261	0	0.779277	3.32193		261	0	0.336433	0		261	0	0.111852	1
262	0	0.829648	2		262	0	0	0		262	0	0	1
263	1	0.526955	2		263	0	0	0		263	1	0	0
264	0	0.828848	2.32193		264	0	0.43473	1		264	0	0	0
265	1.58496	0.702822	2.58496		265	0	0	0		265	0	0	0
					266	0	0	1.58496		266	0	0.56638	0
					267	0	0	0		267	0	0	0
					268	1	0.422803	1.58496		268	0	0	0
					269	0	0	0		269	0	0	0
					270	0	0	0		270	0	0	0
					271	0	0.70136	0		271	0	0	0
					272	1	0	1		272	1	0.0931639	1
					273	1	0	1		273	1	0.271892	0
					274	0	0	1		274	0	0.157337	0
					275	1	0.252289	0		275	0	0.309645	1
					276	1	0	1.58496		276	1.58496	0	0
					277	1.58496	0	0		277	1	0.345665	2
					278	0	0.212344	0		278	1	0	0
					279	0	0.350629	2.58496		279	0	0.13047	0
					280	0	0	0		280	0	0	1
					281	0	0.109166	1		281	1.58496	0.289666	1.58496
					282	0	0.684439	1		282	1	0.399027	0
					283	0	0.30784	1.58496		283	0	0	0
					284	1	0	2		284	1	0	0
					285	1	0	1		285	0	0.37436	0
					286	1	0	0		286	0	0	1
					287	0	0.252899	1.58496		287	0	0.532728	0
					288	0	0	0		288	0	0.223987	0
					289	0	0.322566	0		289	1	0	0
					290	0	0.0992758	0		290	1	0.476884	0
					291	0	0.67565	0		291	0	0.181875	1
					292	1	0	0		292	1	0	0
					293	0	0	1		293	0	0	0
					294	0	0.106664	1		294	0	0.184255	1
					295	0	0	1.58496		295	0	0	0
					296	1	0	1.58496		296	1.58496	0.378569	0
					297	0	0.339024	1.58496		297	0	0.560453	1
					298	0	0.934232	0		298	0	0.144295	2
					299	1	0.200491	0		299	0	0	0
					300	0	0	1		300	0	0	0
					301	0	0.342145	2		301	0	0.225268	1
					302	0	0.181641	1		302	0	0	0
					303	0	0.573357	0		303	0	0	0
					304	0	0.237422	0		304	1	0.114106	1
					305	0	0	1		305	0	0.170585	0
					306	0	0	1		306	1	0.351526	0
					307	0	0	0		307	0	0.756252	0
					308	0	0	1		308	1	0.397379	1.58496
					309	0	0.300383	1		309	0	0.223139	2.32193
					310	1	0	1		310	2.58496	1.69247	2
					311	0	0.359086	2.32193		311	3	0.873701	2
					312	1	0	1		312	1	0.947967	1.58496
					313	1.58496	0.602991	1		313	0	0.683742	1
					314	0	0.0900883	0		314	0	0.315255	0
					315	0	0	1.58496		315	0	0.323879	0
					316	1	0.258835	0		316	1	0.256508	1
					317	1	1.05645	1.58496		317	0	0	0
					318	2.32193	0.386558	1		318	1	0.289238	1.58496
					319	1	0.329861	0		319	1	0	1
					320	1	0.429429	2		320	0	0.0939022	1
					321	0	0.618658	1		321	0	0.230006	0
					322	0	0.336981	2.58496		322	0	0.200342	0
					323	2.58496	1.46265	1		323	0	0	0
					324	1	0.770237	2		324	0	0	1
					325	1	0.347546	1		325	1	0.129679	0
					326	0	0.79442	1		326	0	0.0751321	0
					327	0	0.646933	0		327	0	0	0
					328	0	0.305472	2.58496		328	0	0.252503	0
					329	0	0	1.58496		329	0	0.0895577	1
					330	1	0.600825	1		330	0	0	0
					331	2.32193	0.503861	2.32193		331	1	0	0
					332	2.32193	1.88181	0		332	0	0	0
					333	1.58496	1.36427	2		333	0	0	0
					334	2	1.81422	2.32193		334	0	0.254759	0
					335	2.32193	2.40038	2.58496		335	0	0	0
					336	4.08746	1.68084	2		336	0	0.063883	0
					337	2.80735	0.896134	2.32193		337	1.58496	0.00219823	0
					338	2.32193	0.300215	2		338	0	0.0770991	1
					339	0	0.197575	1		339	0	0.356403	0
					340	1	0.5129	0		340	0	0	0
					341	1.58496	0.144833	1		341	0	0	0
					342	0	0.0407352	1.58496		342	0	0	0
					343	1	0.383983	0		343	0	0.238705	1
					344	1	0	2		344	0	0	0
					345	0	0	2.32193		345	0	0	0
					346	0	0	1.58496		346	0	0.337812	0
					347	1	0.456654	0		347	0	0.0854168	0
					348	0	0.0606795	2.32193		348	0	0	0
					349	0	0.251032	0		349	0	0.29001	1
					350	0	0	0		350	0	0	0
					351	0	0	1		351	0	0.0836161	0
					352	0	0	1		352	0	0	0
					353	0	0	2.32193		353	0	0	0
					354	1	0.104571	0		354	0	0	0
					355	0	0	1		355	0	0	0
					356	1	0	0		356	0	0	0
					357	0	0.303285	2		357	0	0	0
					358	0	0.142495	1		358	1	0	0
					359	1.58496	0.286357	1		359	0	0.417262	0
					360	1	0.847365	1.58496		360	0	0	0
					361	2.80735	0.600844	1.58496		361	0	0	0
					362	0	0.13075	0		362	0	0	0
					363	0	0.580065	1		363	0	0.122311	0
					364	0	0.96388	1		364	0	0	0
					365	2	0.197575	1		365	0	0	0
					366	0	0	0		366	0	0.181659	0
					367	0	0.402143	0		367	0	0	1
					368	0	0.303895	0		368	0	0.129679	0
					369	1	0	2		369	0	0	0
					370	0	0	2.58496		370	0	0	0
					371	1	0.110183	1		371	0	0.563568	1
					372	1.58496	0.571131	2		372	0	0	0
					373	2	0.805377	0		373	0	0	0
					374	0	0.877091	1.58496		374	1	0	1.58496
					375	1.58496	0.58488	1.58496		375	0	0	1
					376	2.32193	0.235747	1.58496		376	0	0	1
					377	0	0.595501	1		377	0	0	0
					378	1	0.260731	1		378	0	0	0
					379	0	0.513926	0		379	0	0.130326	0
					380	0	0.580747	1		380	1	0	0
					381	0	0	2		381	0	0	0
					382	1	0.238317	2		382	0	0.499172	0
					383	0	0	1		383	0	0	0
					384	0	0	1.58496		384	0	0	0
					385	0	0	1		385	0	0	0
					386	0	0.971756	0		386	0	0	0
					387	0	0.126288	1		387	0	0	0
					388	0	0.183667	1		388	1.58496	0	0
					389	0	0.457723	1.58496		389	0	0	0
					390	0	0.149496	1		390	0	0.214533	0
					391	1	0.238389	0		391	0	0	0
					392	0	0.126026	1		392	1	0.399467	0
					393	0	0.184001	1.58496		393	1	0.320495	0
					394	0	0	1		394	0	0.466888	0
					395	0	0.0819934	0		395	0	0.0298379	0
					396	0	0	1.58496		396	0	0	0
					397	1	0	0		397	0	0	1
					398	0	0	0		398	0	0	0
					399	0	0.287886	1		399	0	0.430539	1
					400	1.58496	0.334935	0		400	0	0	0
					401	0	0.235987	0		401	0	0	0
					402	0	0.494282	1.58496		402	0	0.43118	0
					403	0	0.334935	0		403	0	0	0
					404	0	0.209942	2		404	0	0	0
					405	0	0.349093	1		405	0	0	0
					406	2	0.08817	0		406	0	0.378968	0
					407	0	0.148678	0		407	0	0	0
					408	0	0.594703	0		408	0	0.401993	0
					409	0	0	1		409	0	0.266647	0
					410	0	0.071122	1		410	0	0	0
					411	0	0.27232	0		411	0	0	0
					412	0	0.51078	1		412	0	0	0
					413	1	0.125986	2		413	0	0.136343	0
					414	0	0.497486	0		414	1	0	0
					415	1.58496	0.401384	0		415	0	0	0
					416	1.58496	0.167127	0		416	0	0	0
					417	1.58496	0	1		417	0	0	0
					418	0	0	1.58496		418	0	0	0
					419	1	0.326672	1.58496		419	0	0.33544	0
					420	1	0.442593	0		420	0	0	0
					421	1.58496	0	0		421	1	0	0
					422	0	0	1.58496		422	0	0	0
					423	0	0.400045	1.58496		423	0	0	0
					424	1.58496	0.43473	1		424	0	0	0
					425	0	0.494237	2		425	0	0	0
					426	0	0.233161	1		426	0	0	0
					427	1	0.283915	0		427	0	0	0
					428	0	0	0		428	0	0	0
					429	0	0.089317	1		429	1	0	0
					430	0	0.300911	0		430	0	0	0
					431	0	0.340737	2		431	0	0.0666341	0
					432	0	0.00772598	2		432	0	0	0
					433	0	0.318461	0		433	0	0	0
					434	0	0	0		434	0	0	0
					435	0	0.36538	0		435	1	0	0
					436	0	0	0		436	0	0	0
					437	0	0.282014	0		437	0	0	0
					438	1	0.00640772	0		438	0	0	0
					439	0	0	1.58496		439	0	0	0
					440	0	0	1		440	0	0	0
					441	1	0.363316	1		441	0	0	0
					442	2	1.27015	2		442	1.58496	0	0
					443	1	0	1.58496		443	0	0.26314	0
					444	1.58496	0.688147	2		444	0	0	0
					445	2	1.10712	1.58496		445	0	0	1
					446	2	1.17309	3.16993		446	0	0	0
					447	2.58496	1.06038	1.58496		447	0	0.0962314	0
					448	1	0.896652	1.58496		448	0	0.534104	0
					449	1	0.618009	1		449	0	0	0
					450	2.58496	1.24316	2.80735		450	0	0	0
					451	0	0.889489	3.16993		451	0	0	0
					452	2	0.588965	1.58496		452	0	0	1
					453	0	0.201434	1		453	0	0.369808	0
					454	1	1.1841	2.80735		454	0	0.153271	0
					455	0	0.785729	1.58496		455	0	0.0774918	0
					456	1	1.30627	1.58496		456	1	0	0
					457	0	0.345496	1		457	0	0	0
					458	1.58496	0.252057	1		458	0	0	0
					459	0	0.761703	0		459	0	0	1
					460	0	0.634961	2		460	0	0	0
					461	0	0.383983	0		461	0	0	0
					462	0	0	2.58496		462	1	0.289507	0
					463	1	0.239736	2.32193		463	0	0.119319	0
					464	1.58496	0.147166	3.16993		464	0	0	1
					465	1.58496	0.507751	2		465	0	0	0
					466	2.80735	0.931791	2.58496		466	0	0	0
					467	4.70044	1.41255	2.80735		467	0	0	0
					468	0	0.451264	1.58496		468	0	0	0
					469	1	0.444342	2		469	0	0	0
					470	0	0.253324	1		470	0	0	0
					471	0	0.241942	2		471	0	0	0
					472	1	0	1		472	0	0	0
					473	0	0	0		473	1	0	0
					474	1	0.249788	1		474	1	0.664365	0
					475	1	0.480609	0		475	0	0	0
					476	1	0.638169	1		476	0	0	1
					477	0	0.320485	2.58496		477	0	0	1
					478	0	0.183811	0		478	0	0	1.58496
					479	1	0.147166	1		479	0	0	0
					480	1.58496	0.224346	1		480	0	0.13431	0
					481	1	0.469827	1		481	0	0.186323	0
					482	0	0	0		482	0	0.132764	0
					483	2	0.423408	1.58496		483	0	0	0
					484	1.58496	0.114146	2.32193		484	0	0	1
					485	2	0.279312	2.80735		485	0	0	0
					486	0	0.368733	2		486	0	0	1
					487	0	0.406795	1.58496		487	0	0	0
					488	1.58496	0.0915391	1		488	1.58496	0.204243	0
					489	2	0.319868	0		489	1	0.815681	0
					490	2	0.825462	2.58496		490	0	0	0
					491	1	0.901542	1.58496		491	0	0	0
					492	3.90689	0.98992	0		492	0	0.455632	0
					493	1.58496	1.0903	2		493	0	0	0
					494	1.58496	0.0962567	2.32193		494	0	0	1
					495	1.58496	0.207334	1.58496		495	0	0.191143	0
					496	1	0.776489	2.32193		496	0	0.48397	0
					497	2	0.109366	1		497	0	0	0
					498	2	0.516214	1.58496		498	0	0	0
					499	0	0	2		499	0	0	1
					500	1	0.352739	2		500	0	0	0
					501	2	1.18655	1.58496		501	0	0.285473	0
					502	0	0.273153	1		502	0	0	0
					503	0	0.600965	1.58496		503	0	0.354239	0
					504	1	0.854592	2.32193		504	0	0	1.58496
					505	2	1.05009	1		505	0	0	0
					506	3.32193	1.59694	2.58496		506	1	0.341974	0
					507	3.16993	1.07408	2		507	0	0	0
					508	2	0.581617	2.58496		508	0	0.199309	1
					509	0	0.527668	1.58496		509	1	0.146544	1
					510	1	0.282864	1		510	0	0	0
					511	2.32193	1.27771	2.58496		511	0	0	0
					512	0	0.72306	1.58496		512	0	0	0
					513	0	0.655001	2		513	0	0	0
					514	0	0.80799	2		514	0	0	0
					515	2.80735	0.99856	3		515	1	0.0656547	1
					516	2	1.26614	3.58496		516	0	0	0
					517	2.58496	1.10246	3.58496		517	0	0.450594	0
					518	0	0.681969	3.16993		518	0	0.344626	0
					519	1.58496	0.584787	1.58496		519	0	0.404688	0
					520	2	0.890101	1.58496		520	1	0	0
					521	1	0.220325	0		521	0	0	0
					522	2.32193	0.361552	3.70044		522	0	0	0
					523	1.58496	0.88908	3.32193		523	0	0	0
					524	1	1.00354	3		524	0	0.111852	0
					525	3.16993	1.25602	4.16993		525	0	0	0
					526	1	1.89091	4.64386		526	0	0	1
					527	2.32193	1.41939	3.58496		527	0	0	1
					528	5.04439	2.05813	5.16993		528	0	0	0
					529	4.58496	2.73748	4.58496		529	0	0	1
					530	6.20945	3.75097	5.90689		530	0	0.645043	0
					531	5.88264	3.88237	5.20945		531	0	0	0
					532	4.90689	3.78057	5.52356		532	0	0	0
					533	6.20945	5.20993	7.71425		533	0	0	0
					534	5.9542	4.04309	6.72792		534	0	0.203828	0
					535	4.70044	3.96208	6.16993		535	0	0.0799198	0
					536	5.55459	3.95777	5.78136		536	2	0	1
					537	7.73471	5.06203	6		537	0	0.142042	0
					538	6.72792	4.92206	5.97728		538	0	0	1
					539	8.19967	6.30437	9.76321		539	0	0	0
					540	11.2533	8.97581	12.3083		540	0	0	0
					541	11.8708	8.97647	12.8027		541	0	0.269282	0
					542	11.1196	6.45756	12.5167		542	0	0	0
					543	7.61471	6.63908	8.40939		543	0	0.577391	0
					544	8.87652	6.45729	8.82972		544	0	0.0755228	0
					545	8.28077	5.26289	6.35755		545	0	0	0
					546	6.85798	4.55188	7		546	0	0.501402	1
					547	6.33985	4.62662	6.85798		547	0	0	1
					548	0	4.87235	7.49985		548	1	0.218847	0
					549	3.58496	3.96539	6.88264		549	0	0.299041	0
					550	4.85798	3.43296	6.04439		550	0	0.0977506	1
					551	5.64386	4.31386	6.79442		551	0	0	0
					552	6.12928	4.67966	6.96578		552	0	0.250583	0
					553	6.04439	4.31808	6.53916		553	1	0.46672	0
					554	6.47573	5.05299	7.35755		554	2.58496	0.752976	1.58496
					555	6.89482	5.74326	7.47573		555	0	0	1
					556	6.32193	4.96956	6.14975		556	0	0	0
					557	4.9542	4.21562	6.30378		557	0	0.225722	0
					558	4.70044	3.76889	5.90689		558	0	0	0
					559	7.92481	5.01164	5.12928		559	0	0.116967	1
					560	4.08746	3.78414	5.58496		560	0	0.653244	0
					561	4.52356	3.76486	5.42626		561	1	0.00210551	0
					562	5.52356	3.60584	5.08746		562	0	0.454952	0
					563	4.24793	3.00894	5.08746		563	0	0.156615	0
					564	3.58496	2.73901	4.32193		564	0	0.365029	0
					565	4.08746	2.62179	4.9542		565	0	0.315979	0
					566	3.16993	1.40512	4.58496		566	0	0.157337	0
					567	2	1.61168	3.70044		567	0	0.0781482	0
					568	2.58496	1.76744	4.08746		568	0	0	0
					569	3.45943	1.6717	3		569	1	0.0699177	0
					570	4	2.11547	3.80735		570	0	0	0
					571	3.32193	1.82082	4		571	0	0.0989817	0
					572	2.80735	1.55633	3.58496		572	0	0.400691	1.58496
					573	2	1.56323	3		573	0	0.0975553	0
					574	2	2.01874	3		574	0	0	0
					575	2.80735	1.05319	3		575	1	0.0886026	0
					576	0	1.28135	3.32193		576	0	0.358569	1
					577	2.58496	1.85415	3.16993		577	0	0.22759	1
					578	3.70044	1.11514	4.24793		578	1	0.0704012	0
					579	4.85798	2.65938	4.16993		579	0	0.38807	0
					580	3.58496	2.11921	4		580	0	0.467528	0
					581	2.32193	0.891016	2.32193		581	0	0	0
					582	3.16993	2.67745	4.32193		582	0	0	2
					583	4.75489	2.89933	4.39232		583	0	0.15477	0
					584	3.16993	2.37199	3.70044		584	0	0	0
					585	2.58496	1.97348	3		585	0	0	0
					586	2.58496	0.635257	4.08746		586	0	0	0
					587	3.16993	1.39902	3.16993		587	0	0.414542	0
					588	2.58496	1.45405	3.80735		588	1	0	0
					589	2.32193	1.57223	3.45943		589	0	0	1
					590	2.32193	0.855696	4		590	0	0	0
					591	3.32193	1.73606	3.45943		591	1	0.0774918	0
					592	3	1.77188	3.80735		592	0	0	0
					593	1.58496	1.20553	3.32193		593	1	0.0916237	0
					594	1.58496	1.10601	2.80735		594	0	0	0
					595	1	1.39082	2.58496		595	0	0	0
					596	2.80735	1.7703	3		596	1	0	0
					597	3.32193	0.961875	3.90689		597	0	0	0
					598	2.58496	1.02072	1.58496		598	0	0	0
					599	1.58496	1.85539	3.58496		599	1	0.234971	0
					600	3.32193	1.95145	4.08746		600	0	0.0441001	0
					601	2	2.0822	4.24793		601	0	0.355522	0
					602	2	1.18096	2.58496		602	0	0.252222	0
					603	2.58496	0.494616	2		603	1	0.451311	0
					604	1.58496	0.618399	3.58496		604	1	0.0821995	0
					605	1.58496	0.776372	2.58496		605	1	0	0
					606	2.32193	0.891262	3.16993		606	0	0	0
					607	2.80735	1.57835	2.32193		607	2.58496	0.251697	0
					608	2	0.839639	2.80735		608	0	0	0
					609	2	1.03383	4		609	0	0	0
					610	3.45943	1.36045	3.45943		610	1	0	0
					611	1	1.14534	3.16993		611	0	0	0
					612	2.80735	0.466905	3		612	0	0	0
					613	1.58496	1.5885	3		613	0	0.146155	0
					614	1.58496	0.81082	2		614	0	0.103646	0
					615	2	0.868246	3.58496		615	0	0.198507	1.58496
					616	2.32193	1.16248	3.70044		616	0	0	0
					617	2	0.795691	3		617	0	0.103646	0
					618	3.80735	1.37403	3.16993		618	0	0	0
					619	4	1.31014	3.80735		619	2	0.103093	0
					620	2.58496	1.23964	2.32193		620	0	0.0728925	0
					621	2.58496	0.995133	4.16993		621	0	0	0
					622	2.32193	1.03505	3.45943		622	0	0	0
					623	2	1.02594	2.80735		623	0	0	0
					624	3.58496	1.83098	3.45943		624	1	0	1
					625	3.80735	1.58547	3		625	0	0	0
					626	4.58496	2.97255	2.80735		626	0	0	0
					627	3.80735	1.77609	2.32193		627	0	0	0
					628	3	1.7832	3.45943		628	0	0	0
					629	5.04439	2.44122	4.32193		629	1	0	0
					630	3.58496	2.7016	3.45943		630	0	0.155507	1.58496
					631	4.45943	2.58372	4.16993		631	0	0	0
					632	3.70044	1.54445	3.32193		632	0	0	0
					633	3.16993	1.31774	4.16993		633	1	0.0859961	0
					634	3.16993	2.77937	4.24793		634	0	0	0
					635	4.52356	2.43202	4.85798		635	0	0.191143	0
					636	7.02237	3.90064	4		636	0	0.00420795	1
					637	4.64386	2.19435	4.24793		637	0	0	0
					638	3.90689	2.73031	4.39232		638	0	0.178166	0
					639	2	2.30335	4.16993		639	0	0.121607	0
					640	2.32193	1.88	3		640	0	0.478686	0
					641	2.58496	1.80433	4.08746		641	0	0	0
					642	4.75489	2.8496	5.08746		642	0	0	0
					643	3.58496	2.79679	5.12928		643	1	0	1.58496
					644	3.45943	2.78358	4.52356		644	0	0	1
					645	4.24793	1.68127	4.16993		645	1	0.0938015	0
					646	5.72792	3.91522	5		646	0	0.179432	0
					647	6.88264	4.22822	5.12928		647	0	0	0
					648	7.2384	4.55072	5.93074		648	0	0	0
					649	5.97728	4.53689	5.12928		649	0	0	0
					650	6.08746	4.39179	5.24793		650	0	0	1
					651	7.53916	5.2371	6.02237		651	0	0	0
					652	8.29002	4.97747	5		652	0	0	0
					653	3.80735	3.59405	5.24793		653	0	0	1
					654	4.58496	2.74542	4.24793		654	0	0	1
					655	5.67243	3.47495	4.24793		655	0	0	0
					656	4.39232	3.63634	4.64386		656	0	0.218034	0
					657	3	2.52126	4.75489		657	0	0	0
					658	3.70044	2.21445	3.90689		658	0	0	0
					659	2.80735	2.15531	3.80735		659	0	0	1
					660	3.80735	2.61851	3.90689		660	1	0	0
					661	4.32193	2.93742	4.64386		661	0	0	0
					662	3.45943	2.24319	4		662	0	0	0
					663	4.45943	2.34087	4		663	0	0	0
					664	3.90689	2.53187	4.16993		664	0	0	1.58496
					665	5.12928	2.72374	3.45943		665	0	0.110128	0
					666	4.08746	2.40418	4.70044		666	0	0	0
					667	2.58496	1.89814	4.16993		667	0	0.22759	0
					668	2.58496	2.07135	3.16993		668	0	0	0
					669	3.45943	1.65993	2.80735		669	0	0.322016	1.58496
					670	1	1.34646	3.70044		670	0	0.318361	0
					671	1.58496	1.95609	3.16993		671	0	0.167945	0
					672	2.32193	1.07223	3.32193		672	0	0	1
					673	2.58496	1.49272	3.58496		673	0	0	0
					674	2.32193	0.845716	3.80735		674	0	0	1
					675	2	0.557734	2.32193		675	1	0	0
					676	1	0.580739	3.16993		676	0	0.279566	0
					677	2	0.803476	3.45943		677	0	0	0
					678	3.32193	1.64575	3.32193		678	0	0.157534	0
					679	2.80735	1.098	2.58496		679	0	0.317455	0
					680	2	0.344562	2.32193		680	0	0.116188	0
					681	0	1.01633	2		681	1	0.200926	0
					682	1	0.867054	1.58496		682	0	0	0
					683	2	1.60105	4.24793		683	1	0.313592	1
					684	1.58496	0.649025	3		684	0	0.49056	0
					685	1	0.792838	3.45943		685	1.58496	0.759043	0
					686	4.80735	1.92215	4.45943		686	1.58496	0.335715	1
					687	3	1.725	4.58496		687	0	0.126173	0
					688	0	1.11159	3.32193		688	1	0.277515	1
					689	0	2.01904	3.80735		689	0	0.777535	0
					690	2	0.853479	2.58496		690	0	0.32616	0
					691	0	1.50329	3.16993		691	0	0.459218	0
					692	1	0.705069	3		692	0	0.162213	1
					693	2.32193	1.35401	2.32193		693	1	0	0
					694	1	0.872784	2.80735		694	0	0.341183	1
					695	0	0.389651	2.58496		695	1	0	1.58496
					696	1	0.549005	2.32193		696	0	0	0
					697	2.32193	0.699976	3		697	0	0.397176	1
					698	1	1.28222	1		698	1	0	0
					699	1.58496	1.09177	3.16993		699	0	0	0
					700	0	1.24174	2.32193		700	0	0	0
					701	2.32193	1.02444	2.80735		701	0	0	0
					702	2	0.595138	2.32193		702	1	0	0
					703	1	1.04234	1.58496		703	0	0	0
					704	0	1.21803	3.80735		704	0	0	1
					705	1.58496	0.97665	3.16993		705	0	0	0
					706	2.32193	0.887624	3		706	0	0	0
					707	1.58496	0.69983	1.58496		707	0	0	0
					708	0	0.732773	1		708	0	0.614428	0
					709	0	0.4328	2.58496		709	0	0.240094	0
					710	1	0.367343	3.32193		710	0	0.216882	0
					711	0	1.20816	3.45943		711	0	0.236979	1
					712	2	0.412573	2.32193		712	0	0	0
					713	1	0.632705	1		713	0	0	0
					714	0	0.845047	1.58496		714	0	0	0
					715	2	0.593733	2		715	0	0	0
					716	0	1.0938	2		716	1	0.336026	0
					717	0	1.26428	2		717	0	0	0
					718	2	1.0367	2.32193		718	0	0	0
					719	1	0.898539	2.58496		719	0	0.128451	0
					720	3.16993	0.746036	2.32193		720	0	0	0
					721	0	0.656473	1.58496		721	0	0	0
					722	0	0.381497	2.32193		722	0	0	0
					723	1	0.432601	1		723	0	0	0
					724	0	0.725509	2.58496		724	0	0	0
					725	0	0.601936	1.58496		725	0	0.243846	2
					726	0	0.913513	3		726	1	0.365206	0
					727	1	0.861748	1		727	1	0	0
					728	0	0.666197	2.32193		728	0	0	0
					729	0	0.121633	1.58496		729	0	0	0
					730	1.58496	0.813114	1		730	0	0	0
					731	0	0.507943	1		731	0	0	0
					732	0	0.835007	1		732	0	0.135883	0
					733	1.58496	0.279371	0		733	0	0.103196	1.58496
					734	0	0	2.32193		734	0	0	0
					735	0	0.661219	2.32193		735	1	0.535957	0
					736	1	0	1		736	0	0.229889	0
					737	0	0	0		737	0	0.127756	1
					738	0	0.395178	0		738	0	0.346651	0
					739	0	0	0		739	0	0	0
					740	0	0	0		740	0	0	0
					741	0	0	0		741	0	0.113417	0
					742	0	0.184001	0		742	0	0	0
					743	0	0	0		743	0	0.064532	0
					744	0	0	0		744	0	0	0
					745	1	0	0		745	0	0	0
					746	1	1.41044	1		746	1	0	0
					747	0	0	1		747	0	0	0
					748	1	0.323575	1.58496		748	0	0.289987	0
					749	1.58496	0.920487	2.32193		749	0	0.587931	0
					750	1	0.612876	1		750	0	0.307979	0
					751	1	0.933686	3		751	0	0	0
					752	2	0.579227	2.58496		752	0	0	0
					753	1.58496	0	1.58496		753	0	0	0
					754	1	0	1.58496		754	0	0	0
					755	0	0.588549	1		755	0	0	0
					756	1	0.44495	1		756	0	0	0
					757	0	0.466213	1		757	0	0.159736	0
					758	1	0.427112	1.58496		758	0	0	0
					759	1	0.431664	0		759	0	0	0
					760	0	0.934691	2		760	0	0	1.58496
					761	0	0	2.80735		761	1	0	1
					762	0	0	2		762	1	0.176984	0
					763	2	0	2		763	0	0.0878718	0
					764	1	0.567997	2.32193		764	0	0.31471	0
					765	1.58496	0.895353	2.58496		765	0	0	1
					766	1	0.803191	2		766	1	0	0
					767	1	0.326301	1.58496		767	0	0.159422	1.58496
					768	0	0.26489	1		768	0	0	0
					769	0	0.370435	1.58496		769	0	0	0
					770	0	0.330835	3.16993		770	1	0	0
					771	1	0.159576	1.58496		771	1	0	0
					772	0	0.530932	2		772	0	0.709606	0
					773	2	0.447464	2.32193		773	0	0	0
					774	0	0.886843	1		774	0	0	0
					775	1.58496	1.64255	2.32193		775	0	0.240568	1
					776	4	1.90068	2.32193		776	0	0.298955	0
					777	0	1.34075	2.32193		777	0	0.349044	0
					778	0	0.534141	0		778	1	0.284578	0
					779	1	1.09703	2		779	0	0	0
					780	1.58496	1.54452	3.16993		780	1.58496	0.148058	0
					781	0	0.791753	1		781	0	0	0
					782	1	0.202686	1.58496		782	0	0.0416851	0
					783	0	0.244103	0		783	0	0.508273	1
					784	2.32193	0.955502	0		784	1	0.139767	0
					785	4.08746	1.8218	2.80735		785	1	0.183597	2
					786	1	0.884371	2.58496		786	1	0	1
					787	1	0.358345	1.58496		787	0	0	0
					788	0	0.449881	1.58496		788	0	0	0
					789	0	0.752511	1.58496		789	0	0	0
					790	1.58496	0.436931	2.58496		790	0	0	0
					791	1	0.59926	0		791	1	0.166949	0
					792	1	0.448416	1.58496		792	0	0.164096	0
					793	2	0.17126	0		793	1	0	0
					794	2.32193	0	1		794	0	0	1
					795	1	0.553478	1.58496		795	1	0.611687	0
					796	0	0.698676	1		796	0	0.374807	1
					797	1	0.6944	1		797	0	0	0
					798	1	0	0		798	0	0	1
					799	0	0	1		799	0	0	1
					800	0	0.143493	2		800	1	0.685215	0
					801	0	0.807148	2.32193		801	0	0.0912044	0
					802	0	0	0		802	0	0.160164	1.58496
					803	0	0.594899	1.58496		803	1	0.262078	0
					804	1	1.03429	2.32193		804	0	0.142042	0
					805	0	0.888032	1		805	0	0.122264	1
					806	1	0.826362	1.58496		806	0	0.522271	1
					807	1	0.684406	0		807	0	0	0
					808	0	0.367209	1.58496		808	0	0.602499	1
					809	1	0.121306	2.32193		809	1	0.295222	0
					810	0	0.766893	0		810	1.58496	0.242091	0
					811	1	0.592202	2		811	1	0.217295	0
					812	0	0.679913	1		812	0	0	0
					813	1	0.386229	0		813	0	0	0
					814	1	0.54696	2		814	0	0.37574	0
					815	2	0.642207	1		815	0	0	1
					816	3	1.16245	1.58496		816	0	0	0
					817	0	1.06842	2.32193		817	0	0	0
					818	0	0.626039	2		818	0	0.369323	0
					819	0	0.0788123	1		819	0	0.0819119	1.58496
					820	1	0.375428	0		820	0	0	0
					821	0	0.155875	1.58496		821	0	0	0
					822	0	0.0962567	2		822	1	0.146544	1
					823	1	0	2		823	0	0.448938	0
					824	0	0.503378	0		824	0	0.406992	0
					825	0	0	1		825	0	0.0598458	0
					826	0	0.573186	0		826	0	0	0
					827	1	0.494231	1.58496		827	1	0	0
					828	0	0	0		828	1	0	0
					829	0	0	0		829	0	0	0
					830	0	0.339469	0		830	0	0.097804	0
					831	1	0	0		831	1	0.238348	0
					832	0	0.503215	1		832	0	0.47655	0
					833	0	0.0357058	1.58496		833	0	0.361577	1
					834	0	0.649652	2		834	1	0	1
					835	0	0	1		835	1	0.305968	0
					836	0	0.230962	0		836	0	0	0
					837	0	0	0		837	0	0	0
					838	0	0.56529	1		838	0	0.0728925	1
					839	1	0.0209393	0		839	0	0	0
					840	0	0.988195	1.58496		840	0	0	0
					841	1	0.456966	2.32193		841	2	0.380002	0
					842	0	0.403512	1		842	1	0	0
					843	1	0.912612	1		843	0	0.212442	0
					844	1	0	1.58496		844	1	0	1.58496
					845	1.58496	0	1		845	0	0	0
					846	0	0	0		846	1	0.520984	1
					847	0	0	1		847	0	0	0
					848	2	0.277378	0		848	0	0	0
					849	0	0	1.58496		849	0	0	2
					850	0	0.710579	1.58496		850	0	0	0
					851	0	0.439901	1		851	0	0.264879	1.58496
					852	0	0.359296	2		852	0	0	0
					853	0	0.120904	0		853	0	0	1.58496
					854	0	0.597744	2.32193		854	0	0.420067	0
					855	2	0.372362	0		855	0	0.415743	0
					856	0	0	2		856	0	0	1
					857	1.58496	0.16087	2		857	0	0.380002	0
					858	0	0.273359	1.58496		858	0	0.200376	1
					859	0	0	0		859	2	0	0
					860	0	0.308122	1		860	0	0.369808	0
					861	0	0.180998	1.58496		861	0	0	0
					862	1	0	1		862	1	0	0
					863	0	0.756784	1.58496		863	0	0.29001	0
					864	0	0.305687	1		864	0	0.448191	1
					865	0	0.186304	0		865	0	0	0
					866	1	0	2.32193		866	0	0	1.58496
					867	0	0	1		867	1	0	0
					868	0	0	2		868	1	0.46965	0
					869	0	0.459522	2		869	0	0.124284	0
					870	1	0.651287	0		870	1	0.202174	1
					871	1	0.670115	2		871	0	0	0
					872	0	0	1		872	0	0	0
					873	0	0.229956	0		873	0	0	0
					874	0	0.395081	0		874	0	0	0
					875	0	0.41456	1.58496		875	0	0	0
					876	1	0.68098	0		876	0	0.139786	0
					877	0	0	0		877	0	0	0
					878	0	0	0		878	0	0.527783	0
					879	1	0	0		879	0	0.588359	0
					880	0	0	0		880	0	0	0
					881	0	0.170435	0		881	0	0.064532	0
					882	0	0	0		882	0	0.750412	2
					883	0	0	1		883	0	0.0912044	0
					884	0	0.265597	0		884	0	0.0632756	1.58496
					885	1.58496	0	1.58496		885	1	0	0
					886	0	0	2		886	1	0.107562	1
					887	0	0.376559	1		887	0	0.189397	2
					888	1	0.134786	1.58496		888	0	0.43111	0
					889	1	0.381497	0		889	0	0	1
					890	0	0.46712	0		890	0	0	0
					891	0	0.458226	0		891	0	0	0
					892	1	0.489136	1.58496		892	0	0	0
					893	1	0.18854	0		893	0	0	0
					894	0	0.359086	0		894	0	0.0798476	0
					895	0	0.796319	1.58496		895	0	0.452619	0
					896	0	0.934558	1.58496		896	0	0.0301429	0
					897	1	0.543112	0		897	0	0.255631	0
					898	1	0.343998	2.32193		898	0	0	0
					899	1.58496	0.129059	1		899	0	0.0845477	0
					900	2	0	1		900	0	0	0
					901	0	0.552633	0		901	0	0	0
					902	1	0	2		902	0	0	1
					903	0	0	1		903	0	0.391584	1
					904	0	0.342673	1		904	0	0	0
					905	1	0.548105	0		905	0	0	0
					906	1.58496	0.66281	1.58496		906	0	0	1
					907	0	0.514699	1		907	0	0	1
					908	0	0.445703	0		908	0	0	0
					909	1	0.733138	2		909	0	0	1
					910	0	0	0		910	0	0	0
					911	0	0.104571	2.32193		911	0	0	0
					912	0	0.683305	1.58496		912	0	0	0
					913	0	1.17857	1		913	0	0.0977506	0
					914	0	0.0992574	0		914	0	0.107562	0
					915	1.58496	0.852474	0		915	0	0	0
					916	1	0.543394	3.32193		916	0	0.383547	0
					917	1.58496	0.963596	2.80735		917	0	0.333971	0
					918	3.70044	1.45082	1.58496		918	1	0.324471	1
					919	3.80735	1.50475	3		919	0	0.200342	0
					920	2.32193	0.838771	2.80735		920	0	0.202174	0
					921	1	0.334935	1.58496		921	0	0.0977506	0
					922	0	0.481477	1.58496		922	1	0	1
					923	0	0.655371	1		923	1	0.393972	2
					924	0	0.810342	2		924	1	0	1.58496
					925	0	0.669862	1.58496		925	1.58496	0.434937	0
					926	2	1.27176	2		926	0	0	1
					927	1	0.137708	2		927	0	0.0859961	0
					928	0	0.539542	1.58496		928	1	0.16265	1
					929	1	0.565375	2.32193		929	0	0	0
					930	1	1.30029	1		930	0	0	1
					931	2	0.629976	1.58496		931	1	0.348175	0
					932	0	0	2		932	0	0.079183	1
					933	0	0.273642	1		933	0	0.992578	0
					934	1.58496	0	2		934	0	0	1
					935	1	0.305687	1.58496		935	0	0.620294	0
					936	1	0	1.58496		936	0	0.737257	0
					937	1.58496	0	1		937	0	0	0
					938	1.58496	0.492494	0		938	0	0.190809	0
					939	0	0.774701	1		939	0	0.518995	0
					940	1.58496	0.94362	1		940	0	0.134685	0
					941	1	0.348697	1		941	0	0.332575	0
					942	0	0.314931	1		942	1.58496	0.267267	1.58496
					943	0	0.50302	1.58496		943	2.32193	0.431557	1
					944	0	0.151461	0		944	1	0	1
					945	0	0.177648	0		945	1	0.41573	1
					946	2	0.071122	2		946	1	0.208579	1
					947	0	0.220087	2		947	0	0.560321	1
					948	0	0.0933354	2.32193		948	1.58496	0	0
					949	0	0.572254	1		949	1	0	1
					950	1.58496	0.253087	2		950	0	0.273636	0
					951	2.32193	1.22154	1.58496		951	0	0	1
					952	1	0.571414	1.58496		952	1	0.321374	0
					953	1	0	2		953	1	0	1
					954	1	0.379986	1.58496		954	0	0.294849	0
					955	0	0	0		955	0	0	0
					956	0	0.27979	0		956	0	0.418507	0
					957	1.58496	0.418943	0		957	0	0.404359	1
					958	1	0.697216	0		958	0	0	1
					959	0	0.310775	2.58496		959	1	0	1
					960	0	1.47555	0		960	1	0.13047	0
					961	1	0.755965	2		961	0	0	1
					962	0	0.418371	1.58496		962	0	0.0727686	0
					963	0	0.313538	1.58496		963	0	0	0
					964	0	0.723139	2.32193		964	0	0.474706	0
					965	1	0.642702	1		965	0	0	1
					966	1.58496	0.785015	0		966	1	0	0
					967	0	0.660647	2.32193		967	0	0	0
					968	1	0.590452	2		968	0	0	0
					969	0	0	1		969	0	0.0490019	1
					970	1	0.564413	1.58496		970	0	0.0596688	1
					971	1.58496	0.158178	1.58496		971	0	0.0304745	0
					972	0	0.562892	1		972	0	0.332599	0
					973	1.58496	0.54408	1		973	0	0.310107	0
					974	0	1.17999	1.58496		974	1	0.670291	0
					975	4.70044	2.42709	2.80735		975	1	0.379057	1.58496
					976	1	1.44516	2		976	0	0	0
					977	3.58496	1.86805	3		977	0	0.634995	1
					978	2	1.24721	1.58496		978	0	0.0745573	1
					979	3.32193	1.76857	2.58496		979	0	0.244296	1
					980	1	0.0762535	2.32193		980	0	0.294402	0
					981	0	1.18263	2.80735		981	0	0	0
					982	0	0.979626	2.32193		982	0	0.0892325	1.58496
					983	1.58496	0.953724	1		983	1	0.436199	2
					984	1	0.764777	2		984	1.58496	0	0
					985	1	0.81607	3.32193		985	0	0	0
					986	0	0.524175	2.80735		986	0	0	0
					987	2	0.920374	1		987	0	0	0
					988	2.32193	1.08829	2		988	0	0	0
					989	2.32193	1.26771	3		989	0	0	0
					990	2	1.52436	2.58496		990	0	0.735956	0
					991	1	0.939442	2.58496		991	2.32193	1.71371	0
					992	1	1.58271	3.16993		992	0	1.12977	0
					993	1	2.53138	3.58496		993	1	0.199728	0
					994	3.70044	3.04214	3.32193		994	0	0.484453	2
					995	2.32193	1.52095	3.32193		995	1	0.469317	1
					996	2	1.88103	2.58496		996	0	0.0918314	1.58496
					997	1.58496	0.995184	2.32193		997	1	0.648379	1.58496
					998	1.58496	0.954971	1.58496		998	1.58496	0	0
					999	1	0.642333	0		999	1	0	0
					1000	0	0.20881	2.58496		1000	0	0.116188	1
					1001	0	0.799203	1.58496		1001	1	0	0
					1002	0	0.551326	3.16993		1002	1	0.0858879	1
					1003	1	0.389676	1		1003	1	0.0874887	1
					1004	2.58496	1.61422	2.58496		1004	1	0	1
					1005	1	1.41402	1		1005	0	0.079183	0
					1006	1	0	0		1006	1	0.270057	1
					1007	0	0.482101	1		1007	0	0.167536	1
					1008	1	0.740438	2		1008	0	0.329917	0
					1009	0	0	0		1009	1	0	1
					1010	0	0	2.32193		1010	0	0	1
					1011	0	0.531384	2.32193		1011	1	0	0
					1012	0	0.433897	1		1012	0	0.291812	1
					1013	2.58496	0.567166	1.58496		1013	1	0	1
					1014	0	1.17849	2.80735		1014	1	0.397717	1
					1015	0	0.143533	1.58496		1015	1.58496	0.323589	1.58496
					1016	0	0	0		1016	1	0.105855	0
					1017	0	0	0		1017	1	0.267182	0
					1018	0	0	0		1018	0	0.164048	1
					1019	0	0	0		1019	0	0.558133	0
					1020	0	0	0		1020	0	0	0
					1021	0	0	0		1021	0	0.197093	0
					1022	2.32193	2.57201	2		1022	0	0.10191	1
					1023	0	1.73851	1		1023	1	0	0
					1024	1.58496	1.84279	2		1024	0	0	1.58496
					1025	2	1.81639	0		1025	0	0	1
					1026	0	0.970846	1.58496		1026	1	0.0977506	1
					1027	0	0.123599	1		1027	0	0.527956	1
					1028	0	0.222277	1.58496		1028	1.58496	0.097804	0
					1029	1.58496	0.354126	0		1029	1	0.344314	1
					1030	1	0.491548	0		1030	1.58496	0.089208	0
					1031	1	0.372702	0		1031	0	0.126988	1
					1032	0	0	1		1032	0	0	0
					1033	0	0.439546	1.58496		1033	1.58496	0	1
					1034	1	0	0		1034	0	0.42875	0
					1035	0	0	1.58496		1035	1	0	0
					1036	0	0.383971	0		1036	0	0	0
					1037	1	0.407049	1		1037	0	0.372104	1
					1038	1	0	1.58496		1038	1	0.369808	0
					1039	0	0.0798691	0		1039	0	0.0919958	0
					1040	3.32193	1.48487	1.58496		1040	0	0.273404	0
					1041	1	0.349195	1		1041	1	0	1.58496
					1042	1	0.937539	0		1042	0	0	0
					1043	1	0.563288	2		1043	1	0.692878	1
					1044	2	1.1976	1.58496		1044	1	0.220374	0
					1045	2.32193	0.905267	2.32193		1045	0	0.44814	0
					1046	1	0.444202	2.58496		1046	0	0.807462	1
					1047	1.58496	0.392946	0		1047	0	0.495148	1
					1048	1	0.571568	0		1048	1.58496	0.59056	0
					1049	1	0.0989731	0		1049	0	0.494497	1
					1050	1	0.292843	1		1050	1	0.598347	1.58496
					1051	1	0.552589	0		1051	0	0.262573	1.58496
					1052	1.58496	0	1		1052	0	0.478257	0
					1053	2	0.303285	1		1053	1	0.369327	2
					1054	1	0.45943	1		1054	1	0.210049	1
					1055	2	1.19165	0		1055	1.58496	0.0915692	1
					1056	0	0.394425	1		1056	0	0.28366	1
					1057	0	0	0		1057	0	0.165071	0
					1058	1	0	2.32193		1058	1	0	2
					1059	1.58496	0.696719	0		1059	0	0	0
					1060	0	0.377027	2		1060	1.58496	0.24849	1
					1061	0	0.395677	1.58496		1061	1.58496	0.0750122	0
					1062	1	0.598999	1		1062	0	0.0679089	1.58496
					1063	1	0	1		1063	1	0.960734	0
					1064	0	0.818061	1.58496		1064	1	0.329686	1
					1065	1.58496	0.714085	1.58496		1065	1	0.313995	1
					1066	0	0.322846	1.58496		1066	1.58496	0.353686	2
					1067	1	0	0		1067	1.58496	0	1.58496
					1068	0	0.369573	1		1068	1	0.328781	0
					1069	0	0	1.58496		1069	3	0.323318	1
					1070	1.58496	0	2.32193		1070	1.58496	0.857709	1.58496
					1071	0	0	0		1071	1	0.704617	1
					1072	0	0	0		1072	1.58496	0.149786	0
					1073	0	0.148064	0		1073	1	1.03518	1.58496
					1074	0	0.0453496	2		1074	0	0	1.58496
					1075	1.58496	0.424297	0		1075	1	0.288186	1
					1076	1	0	1.58496		1076	0	0.921035	1.58496
					1077	0	0	0		1077	1.58496	0.611485	2
					1078	0	0.633641	0		1078	0	0.77519	1.58496
					1079	0	0.205224	1		1079	1.58496	0.414245	2.32193
					1080	0	0.104571	0		1080	2.58496	2.01803	1
					1081	0	0	0		1081	4	1.74803	2.32193
					1082	0	0.34526	0		1082	2.32193	1.0861	1.58496
					1083	0	0	1		1083	2	0.0999571	2
					1084	0	0	0		1084	1.58496	1.01897	3.32193
					1085	0	0	0		1085	1	0.460295	1.58496
					1086	1	0	0		1086	1	0.0582072	1
					1087	1	0.196589	0		1087	0	0.32489	0
					1088	0	0	0		1088	2	0.694133	1
					1089	0	0.408952	0		1089	0	0.216156	1
					1090	0	0.259854	0		1090	1.58496	0.280922	2
					1091	2	0.234843	1		1091	1	0.683131	1.58496
					1092	1	0.719298	0		1092	1	0.790368	2.32193
					1093	0	0	1		1093	0	0.38807	1
					1094	0	0.339418	1		1094	1	0.373604	0
					1095	1	0.215143	1.58496		1095	1.58496	0.436979	1.58496
					1096	0	0.222434	1		1096	1	0.398876	0
					1097	0	0.289178	0		1097	1	0.533285	1.58496
					1098	0	0	0		1098	0	0.228765	1
					1099	0	0.432353	0		1099	0	0.785958	1.58496
					1100	0	0	1		1100	1.58496	0.19325	0
					1101	0	0	1		1101	1.58496	0.33709	1.58496
					1102	0	0	1.58496		1102	1	0.473989	1.58496
					1103	1	0	1		1103	2	0.348203	1.58496
					1104	0	0.322599	1		1104	0	0.122311	2.58496
					1105	0	0	0		1105	1.58496	0.480996	1.58496
					1106	0	0.72684	0		1106	1	0.365603	1.58496
					1107	0	0.143299	0		1107	0	0.74307	2.32193
					1108	1	0.337413	0		1108	1	0.631168	1.58496
					1109	1	0	1.58496		1109	1.58496	0.252289	1.58496
					1110	0	0	0		1110	1	0.591459	1.58496
					1111	1	0.305985	0		1111	1	0.243987	2.32193
					1112	1.58496	0.684078	0		1112	1.58496	0.665789	2.32193
					1113	0	0	0		1113	2	0.747494	2.32193
					1114	1	0	0		1114	1.58496	0.438307	3.45943
					1115	1	0.146437	1.58496		1115	1.58496	1.05678	3.16993
					1116	1.58496	0.81394	1		1116	1.58496	0.816064	0
					1117	1	0.51836	0		1117	1	0.319986	2.80735
					1118	0	0	1		1118	2.58496	0.444393	2.80735
					1119	0	0	0		1119	2.32193	0.688698	2
					1120	1.58496	0.165701	0		1120	1.58496	0.936901	3.80735
					1121	1.58496	0.393178	0		1121	1	0.490855	1.58496
					1122	0	0.23522	2.80735		1122	2	1.44528	3.58496
					1123	0	0	1		1123	2	0.786126	3.32193
					1124	0	0.0905082	1		1124	2	0.441841	2.80735
					1125	0	0	0		1125	2	0.508312	1.58496
					1126	0	0.44184	1.58496		1126	1	1.02849	3.32193
					1127	1	0.452553	0		1127	2.80735	1.07656	3.80735
					1128	0	0.189379	1		1128	4.32193	1.84142	4.52356
					1129	0	0.18	1		1129	3	1.81434	4
					1130	0	0.175226	1.58496		1130	3.70044	1.78467	4.64386
					1131	0	0.424501	1.58496		1131	4.32193	3.20534	5.39232
					1132	1	0.819138	0		1132	6.39232	4.14578	5.45943
					1133	1.58496	0.418772	1.58496		1133	4.52356	3.1076	5.75489
					1134	1.58496	1.15769	1.58496		1134	4.85798	3.3507	6.20945
					1135	0	0	1		1135	5.61471	3.24179	6.39232
					1136	0	0	1.58496		1136	7.54689	5.86703	6.87036
					1137	0	0.669938	1.58496		1137	9.89633	4.7915	11.0175
					1138	0	0.264746	1		1138	11.9647	8.80416	12.3029
					1139	0	0.7485	0		1139	10.2372	7.09857	11.9211
					1140	0	0.758536	1		1140	7.41785	7.31243	10.0993
					1141	0	0.151112	0		1141	7.37504	6.07317	8.73471
					1142	0	0	1		1142	6.55459	4.78844	7.19967
					1143	0	0.618931	0		1143	5.12928	3.78183	5.61471
					1144	0	0	1		1144	4.58496	3.62617	5.83289
					1145	1.58496	0.43694	1		1145	4.90689	3.62629	5.67243
					1146	0	0.923113	1		1146	5.39232	3.83268	5.04439
					1147	0	0.233161	1.58496		1147	4.85798	3.34621	5.08746
					1148	0	0.149496	1		1148	6.33985	3.61306	5.49185
					1149	0	0.143533	0		1149	4	2.18863	3.16993
					1150	1	0	0		1150	2.80735	1.2241	4.24793
					1151	0	0.579161	0		1151	2	1.84644	4.16993
					1152	0	0	1		1152	4.52356	2.15957	4.08746
					1153	1.58496	0	0		1153	2.58496	1.8818	4
					1154	1	1.04746	0		1154	2.58496	2.23057	4.58496
					1155	0	0.0685495	0		1155	3.32193	2.04647	3
					1156	0	0	0		1156	4.16993	1.94306	4.16993
					1157	0	0.08817	0		1157	5.67243	2.44818	5.04439
					1158	0	0	1		1158	3.16993	1.33289	2.58496
					1159	0	0.37238	1		1159	3	1.74947	3
					1160	0	0	0		1160	2.80735	1.76237	3
					1161	0	0.352935	0		1161	4.58496	2.69096	3.80735
					1162	0	0.318522	0		1162	4.58496	2.55986	3.70044
					1163	1	0.673772	0		1163	5.16993	3.38379	3.80735
					1164	1	0	0		1164	7.03342	3.318	4
					1165	0	0.118909	0		1165	4.75489	2.84462	4
					1166	0	0	1		1166	5.12928	2.60966	3.58496
					1167	0	0	0		1167	2	2.16533	2.32193
					1168	0	0.357779	0		1168	3.90689	2.02724	3.58496
					1169	1	0.488006	1		1169	2	1.2797	3.16993
					1170	0	0	0		1170	2.80735	1.69854	3.58496
					1171	0	0	0		1171	2.32193	0.843783	2.80735
					1172	0	0.0959638	0		1172	1.58496	1.03371	1.58496
					1173	0	0	0		1173	2.32193	1.01374	3.70044
					1174	0	0	0		1174	2	1.09878	2.80735
					1175	0	0	1.58496		1175	2.32193	1.38949	3
					1176	0	0	0		1176	2	0.843969	1
					1177	0	0	0		1177	1.58496	0.710187	2.80735
					1178	0	0	0		1178	1.58496	1.47458	2.32193
					1179	0	0	0		1179	3.58496	1.2837	1.58496
					1180	0	0.22876	0		1180	2	1.97779	0
					1181	0	0	0		1181	1	0.677515	1.58496
					1182	0	0	0		1182	3.32193	1.46207	3.16993
					1183	0	0	1		1183	3.16993	1.64313	2.58496
					1184	0	0	0		1184	3.16993	0.985386	1.58496
					1185	0	0	1		1185	4.85798	2.04906	3.90689
					1186	0	0	1		1186	3	2.40006	2.32193
					1187	0	0.292367	0		1187	3.32193	2.02509	2.80735
					1188	1	0.249788	1		1188	3.16993	1.63439	3.45943
					1189	0	0.194669	0		1189	2.58496	2.09632	4.64386
					1190	0	0.170298	1		1190	4.39232	3.52155	4.75489
					1191	0	0.348913	0		1191	5.97728	4.7933	5.97728
					1192	1	0.124074	0		1192	6.24793	3.50079	4.45943
					1193	0	0	0		1193	4	2.9851	3.58496
					1194	0	0.189379	1		1194	3.32193	2.78774	3.45943
					1195	0	0.206108	0		1195	4	3.11469	4.75489
					1196	0	0.558916	0		1196	4.75489	2.98898	4.08746
					1197	1	0	1.58496		1197	4.32193	3.09468	4.52356
					1198	2	0.554318	1.58496		1198	4.32193	2.87294	3.90689
					1199	0	0.274282	1		1199	4.9542	2.75384	3.32193
					1200	1	0.262105	1		1200	2.58496	2.05003	3.58496
					1201	1	0.527682	0		1201	2.58496	1.67655	3
					1202	1	0.506878	2		1202	4.32193	3.0524	2.80735
					1203	0	0	0		1203	3.58496	2.18095	2.32193
					1204	2.32193	0.350629	0		1204	2.80735	2.14099	3.45943
					1205	0	0.311062	1.58496		1205	3	2.23035	2
					1206	0	0.976229	1		1206	4.32193	2.31308	2.80735
					1207	0	0	1		1207	3.45943	2.40892	4
					1208	2.32193	0.4558	1		1208	4.80735	2.62241	2.32193
					1209	1.58496	1.23961	1.58496		1209	3.32193	2.35579	3.90689
					1210	0	0	1.58496		1210	2.58496	2.29096	3.32193
					1211	1	0.830008	0		1211	2.80735	1.80406	3
					1212	1	0	1		1212	2.58496	1.76332	4.39232
					1213	0	0.715812	0		1213	3.80735	2.68435	3.70044
					1214	1.58496	0.884166	2.32193		1214	3.45943	2.01826	3.32193
					1215	1	1.91639	1.58496		1215	3	1.63247	2.58496
					1216	1	0.434744	0		1216	3.45943	2.12747	2.58496
					1217	1	0.296015	1		1217	3.16993	2.62451	3.45943
					1218	1.58496	0.166042	2		1218	3.58496	2.24805	3.16993
					1219	1.58496	0.404341	1		1219	4.08746	2.18579	3.80735
					1220	0	0	1.58496		1220	3.58496	1.9167	3.45943
					1221	0	0.538366	2.58496		1221	3.32193	1.76425	2.80735
					1222	0	0.0680881	1		1222	3.70044	1.40342	3.80735
					1223	1	0.73608	2		1223	3.16993	1.28061	3.32193
					1224	2.32193	1.55761	2		1224	2.58496	1.16267	2.32193
					1225	1.58496	1.11534	0		1225	1	2.2168	2.32193
					1226	1	0.270294	0		1226	2	1.47205	3.32193
					1227	0	0.20879	0		1227	2.80735	2.11177	2.58496
					1228	1.58496	0.893089	0		1228	2.80735	2.24388	3.45943
					1229	0	0.801628	2		1229	3	2.3856	3.58496
					1230	0	1.03399	1.58496		1230	3.16993	1.47179	3.70044
					1231	3	2.1118	1.58496		1231	3.58496	2.0793	2.58496
					1232	1	1.48857	1.58496		1232	6	3.86708	4.58496
					1233	1	0.707601	1		1233	5.70044	2.70067	3.90689
					1234	1	1.19001	1.58496		1234	3.32193	1.78438	3.16993
					1235	1	0.916409	2.58496		1235	2	2.10128	3.58496
					1236	2.32193	1.04495	2		1236	3.32193	2.10596	3.45943
					1237	0	0.893597	0		1237	3.16993	2.04589	3.45943
					1238	0	0.351221	2		1238	3.70044	2.42278	3
					1239	0	0.170435	1		1239	3.58496	2.7575	2.58496
					1240	0	0.793498	1		1240	4.70044	3.16208	3.90689
					1241	0	0.709178	0		1241	4.75489	3.46692	4.32193
					1242	1	0.8082	0		1242	3	1.60904	2
					1243	1.58496	0.864926	1		1243	4.52356	2.33512	4.45943
					1244	0	0.922626	1.58496		1244	4.70044	3.39995	4.16993
					1245	1	0.470663	0		1245	6.44294	3.84605	4.9542
					1246	1	0.0959638	0		1246	6.67243	4.60402	3.45943
					1247	0	0.0826393	0		1247	6	2.86679	3.80735
					1248	0	0.690088	1		1248	3.58496	2.63812	3.45943
					1249	0	0.140154	0		1249	4.58496	2.79935	3.80735
					1250	1	0	0		1250	3.70044	2.94306	3.58496
					1251	0	0	1		1251	4	2.78276	4.08746
					1252	0	0.535715	1		1252	4.16993	3.19595	4.32193
					1253	0	0.406763	0		1253	4.16993	2.04138	3.58496
					1254	0	0	0		1254	3.32193	2.00313	3.58496
					1255	0	0	0		1255	2.32193	2.39784	4.08746
					1256	1	0.240869	1.58496		1256	1.58496	1.56247	3.16993
					1257	1	0	0		1257	2.58496	2.38864	3.70044
					1258	0	0.131984	0		1258	4	2.05839	3.70044
					1259	0	0.350629	1		1259	2.80735	3.05651	4.16993
					1260	0	0.49189	0		1260	3.45943	2.75993	3.32193
					1261	1	0.482736	1.58496		1261	3.32193	2.35189	3.16993
					1262	0	0.271855	1		1262	3.16993	1.71666	3.45943
					1263	0	0	0		1263	2.32193	1.95855	3.32193
					1264	0	0	1		1264	2.32193	1.4426	3.45943
					1265	0	0	0		1265	3.32193	2.34754	3.16993
					1266	0	0.0819934	0		1266	2.80735	2.28489	3.16993
					1267	0	0	1		1267	3.45943	2.46408	2.80735
					1268	0	0	0		1268	3	2.55814	3.80735
					1269	0	0	0		1269	3	1.81449	3.45943
					1270	0	0	0		1270	2.80735	2.68962	3.32193
					1271	0	0.259285	0		1271	3.45943	2.10443	3.32193
					1272	0	0	0		1272	3.16993	2.59079	3.80735
					1273	0	0	0		1273	2	1.88397	3
					1274	0	0	0		1274	3.16993	1.4083	2.32193
					1275	0	0	0		1275	2.80735	2.261	3.70044
					1276	0	0.408762	0		1276	3.45943	2.07939	3
					1277	0	0.521095	0		1277	5.24793	2.6882	3.16993
					1278	1	0	1		1278	2	2.42123	2.80735
					1279	0	0.0490171	0		1279	2.32193	2.34928	2.80735
					1280	1.58496	0.650042	0		1280	2.32193	1.42898	3.80735
					1281	0	0.333462	2		1281	3.45943	2.21464	2.58496
					1282	0	0.190446	0		1282	2.32193	1.93515	2.58496
					1283	0	1.24112	1		1283	2.58496	1.62225	3.32193
					1284	0	0.494407	1.58496		1284	2	1.56817	3.58496
					1285	0	0.235963	1		1285	4.45943	2.02951	3
					1286	0	0.268648	0		1286	2.80735	1.15878	3.32193
					1287	0	0.667998	1		1287	2.32193	1.26758	3.58496
					1288	0	0.34526	0		1288	2	1.13573	3.16993
					1289	0	0.143467	0		1289	3.16993	1.03739	3.16993
					1290	1	0	0		1290	3.90689	2.44223	4.24793
					1291	1	0	1		1291	2	1.73923	3.70044
					1292	0	0.0116842	1		1292	3.16993	1.73088	2.32193
					1293	0	1.06781	1		1293	2	1.19781	3.45943
					1294	0	0.82041	2.58496		1294	3.16993	2.15319	3.80735
					1295	2.80735	0.788696	0		1295	1.58496	1.17337	2.80735
					1296	2.80735	1.95708	2.32193		1296	2.32193	1.37281	3.16993
					1297	1	1.44494	3		1297	3.16993	1.56595	3
					1298	1.58496	0.600588	1.58496		1298	3.45943	1.49054	3
					1299	2.32193	0.454147	1		1299	2.80735	0.569123	2
					1300	0	0.179448	1		1300	3.58496	1.86975	3.58496
					1301	0	0.499122	0		1301	3.32193	2.22872	3.32193
					1302	0	0.795282	0		1302	4	2.5121	4.24793
					1303	0	0.199484	0		1303	3.32193	1.73327	3
					1304	1.58496	0.626871	0		1304	1.58496	0.845077	3.32193
					1305	0	0	0		1305	2	1.15891	2
					1306	0	0.359046	0		1306	3.58496	1.56179	2.58496
					1307	0	0	0		1307	1	1.02702	2.58496
					1308	0	0.490755	0		1308	3.70044	1.22811	2.32193
					1309	0	0.916789	0		1309	2.58496	0.613545	1.58496
					1310	1.58496	1.53752	0		1310	1.58496	1.8703	3.16993
					1311	1.58496	0.677579	1		1311	1	1.80214	2.32193
					1312	0	0	0		1312	1	1.73052	3.58496
					1313	1	0.229881	1.58496		1313	3.16993	1.86383	2.58496
					1314	0	0	1.58496		1314	2.32193	0.981386	2.58496
					1315	1	0	0		1315	4.16993	2.30106	3.32193
					1316	0	0.335996	0		1316	5.08746	2.09279	2
					1317	0	0.426163	0		1317	1	0.978598	1.58496
					1318	0	0	0		1318	1.58496	1.80325	2.32193
					1319	0	0	0		1319	2.32193	1.55355	2
					1320	0	0	0		1320	3.16993	1.36799	2.80735
					1321	0	0	0		1321	2	1.3163	1.58496
					1322	0	0	0		1322	2	1.40972	3
					1323	1.58496	0	1		1323	1.58496	1.25235	2.32193
					1324	0	0	0		1324	3.16993	1.95346	2.80735
					1325	0	0.355264	0		1325	2.58496	1.41318	2.58496
					1326	0	0	0		1326	3	1.65668	3
					1327	0	0.167647	1.58496		1327	2.58496	1.64144	2.32193
					1328	2.32193	0.3278	1.58496		1328	2.80735	1.55497	2
					1329	2.32193	0.164962	0		1329	3	2.1244	2.80735
					1330	0	0.188949	1		1330	3	0.669048	1
					1331	1	0.582236	1		1331	3	0.956213	1.58496
					1332	0	0	0		1332	2.32193	0.846341	3.16993
					1333	0	0	0		1333	1.58496	1.67051	2
					1334	0	0.140154	1		1334	2.58496	1.34463	3.58496
					1335	0	0	0		1335	2	1.15986	1
					1336	0	0	0		1336	0	1.08228	2.32193
					1337	0	0	0		1337	3	1.98003	2
					1338	0	0	0		1338	2.32193	0.954144	2.32193
					1339	0	0.268648	0		1339	1.58496	1.4206	0
					1340	0	0.459037	1		1340	2.58496	1.40286	3
					1341	0	0.0852282	0		1341	3	1.31542	1
					1342	0	0	0		1342	3	1.92902	2.32193
					1343	1	0	0		1343	4.80735	1.57965	2.80735
					1344	0	0	0		1344	1	1.25544	2.32193
					1345	1.58496	0	1		1345	1.58496	1.29447	2
					1346	0	0.210657	0		1346	1.58496	1.38475	1
					1347	0	0	1		1347	1.58496	1.01359	1.58496
					1348	0	0.459575	0		1348	1.58496	0.928263	2
					1349	1	0	1		1349	2.32193	1.0742	3.45943
					1350	1	0.448914	1.58496		1350	2.32193	1.30438	2
					1351	1	0.104589	1		1351	2.58496	1.39944	2.58496
					1352	0	0	2		1352	2.80735	1.12068	2.32193
					1353	1.58496	0.184759	1		1353	1.58496	1.45145	2
					1354	1	0.437712	2.32193		1354	1	1.25013	3
					1355	0	0	1		1355	2	1.06149	2.58496
					1356	0	0.115723	1		1356	3.32193	2.16272	3.16993
					1357	1	0.511047	0		1357	3.16993	1.94973	3.16993
					1358	0	0	0		1358	3.16993	1.21698	2
					1359	0	0.919696	1.58496		1359	2	0.609823	3.16993
					1360	1	0.0317577	0		1360	2.58496	0.51478	2.32193
					1361	1.58496	0.206108	1.58496		1361	2.58496	1.69508	2
					1362	0	0.46423	2.58496		1362	2.32193	0.953433	2.58496
					1363	1.58496	0.384284	0		1363	3	1.41538	2
					1364	3.32193	1.34953	2.32193		1364	1.58496	0.746133	2
					1365	3.58496	1.72116	1.58496		1365	2	1.75459	2.80735
					1366	2.58496	1.73578	1.58496		1366	2.80735	0.93315	1
					1367	0	1.28617	2.58496		1367	3.16993	1.35129	3.32193
					1368	1.58496	1.46627	3.16993		1368	1.58496	1.78344	1.58496
					1369	1	0.966141	2.80735		1369	2.80735	1.08446	2.80735
					1370	1	0.361683	2.58496		1370	0	0.807497	2
					1371	2	1.44516	2.32193		1371	2.58496	1.87461	2.80735
					1372	2.80735	2.13584	2.58496		1372	3.45943	2.4963	3.80735
					1373	4.24793	2.94054	2.80735		1373	2.32193	1.80925	2.58496
					1374	1.58496	1.11194	2		1374	3	2.03778	3
					1375	2	0.481373	1.58496		1375	2.32193	1.01205	2
					1376	0	0.878037	1.58496		1376	3.90689	2.18928	3.16993
					1377	0	0.391109	2		1377	0	0.711593	2.80735
					1378	1.58496	0.635172	0		1378	1	1.30285	1.58496
					1379	1.58496	0.610868	1		1379	0	0.783524	1.58496
					1380	2.32193	0.438738	0		1380	0	0.212442	0
					1381	0	0.239509	0		1381	0	1.55945	1
					1382	0	0.573428	0		1382	2.32193	1.45058	2.32193
					1383	0	0.195256	1		1383	2	0.903617	2
					1384	1.58496	0	1.58496		1384	1	1.53999	2.32193
					1385	1	0.43574	0		1385	1	1.01521	2.80735
					1386	1	0.142495	1		1386	2.58496	1.32043	3
					1387	1.58496	0.0992574	0		1387	1.58496	1.2094	1.58496
					1388	1	0	0		1388	1	0.277112	1
					1389	1	0.430001	1		1389	2	0.942128	2.32193
					1390	0	0	0		1390	1	1.15899	0
					1391	0	0.247515	1.58496		1391	1.58496	1.43759	1.58496
					1392	0	0	0		1392	2.80735	0.919781	3
					1393	1	0.482283	0		1393	1.58496	0.796517	2.32193
					1394	0	0.310775	1		1394	1.58496	1.41106	1.58496
					1395	1	0.392804	1.58496		1395	1.58496	0.88472	3
					1396	0	0.0680881	0		1396	1	0.749035	1.58496
					1397	1	0.47822	0		1397	2	1.03347	1.58496
					1398	0	0.202105	1		1398	2	1.22355	2.58496
					1399	0	0.325003	0		1399	2.58496	0.823866	2.80735
					1400	0	0.18854	1.58496		1400	1	1.20029	0
					1401	0	0.325003	0		1401	1.58496	1.1443	3.32193
					1402	0	0	1		1402	2.32193	1.43089	1.58496
					1403	0	0	0		1403	2	0.593906	3.16993
					1404	1	0	0		1404	2	1.65167	3
					1405	0	0.465287	0		1405	1.58496	1.62945	2.32193
					1406	0	0.18	0		1406	3.16993	1.48026	2.32193
					1407	2	0.449984	0		1407	2.32193	1.3332	2.58496
					1408	1	0.106664	0		1408	2	1.4172	2
					1409	1	0.121306	0		1409	1.58496	1.20243	2.58496
					1410	0	0.405309	1		1410	1.58496	1.57293	2.58496
					1411	1.58496	0.148064	0		1411	3.16993	1.50029	2
					1412	0	0	0		1412	3	1.34733	3.58496
					1413	0	0	0		1413	0	1.02975	2.80735
					1414	1	0	0		1414	2	1.47831	3
					1415	0	0	1		1415	0	1.55755	3
					1416	0	0	1		1416	1.58496	1.4489	1
					1417	0	0	0		1417	0	0.858381	3.58496
					1418	1.58496	0	0		1418	3.32193	1.58362	2
					1419	0	0.485832	0		1419	0	1.19662	1
					1420	0	0.344174	1.58496		1420	0	0.373428	3.58496
					1421	0	0.0926442	0		1421	2.32193	1.00403	2
					1422	0	0	0		1422	1.58496	0.889455	2
					1423	0	0.375428	1		1423	1.58496	0.839024	1.58496
					1424	0	0.104155	1		1424	1	1.10615	1.58496
					1425	0	0	0		1425	1.58496	1.36172	1.58496
					1426	0	0	1.58496		1426	2	1.14418	2
					1427	1	0	1		1427	1	0.882826	2.32193
					1428	0	0	1		1428	1	0.143754	2
					1429	0	0	0		1429	1.58496	0.463743	2.58496
					1430	0	0	0		1430	1.58496	0.738716	1.58496
					1431	0	0	0		1431	1.58496	0.531949	1
					1432	0	0	0		1432	0	0.437315	2
					1433	0	0.444085	0		1433	1.58496	1.03894	2
					1434	1.58496	0.115317	1.58496		1434	0	0.679576	1.58496
					1435	1	0.370333	0		1435	1	0.799764	3
					1436	0	0	2		1436	0	0.925282	2
					1437	0	0	1		1437	1	0.61824	2
					1438	0	0.19963	0		1438	0	1.96335	2.58496
					1439	1	0.279012	0		1439	0	1.20173	2.58496
					1440	0	0.0685495	1		1440	3.16993	0.817706	1.58496
					1441	0	0	0		1441	0	0.341025	1.58496
					1442	0	0.0890027	1		1442	1.58496	0.681177	2.32193
					1443	0	0	0		1443	0	0.772392	2.32193
					1444	0	0.094071	0		1444	0	0.374752	0
					1445	1	0.374965	0		1445	0	0.734135	2
					1446	0	0.319729	0		1446	0	0.261866	2.32193
					1447	0	0.122249	0		1447	0	0.424581	2
					1448	0	0	1		1448	1.58496	1.08201	3.16993
					1449	0	0.203322	0		1449	1	0.479823	1.58496
					1450	0	0.220041	0		1450	2.80735	0.478546	1.58496
					1451	0	0	0		1451	0	0.720607	2.32193
					1452	0	0.336649	1		1452	1.58496	0.804702	1
					1453	1	0	1		1453	0	0.338214	2
					1454	0	0	2		1454	1	0.56984	2.80735
					1455	1	0.222434	1.58496		1455	1	1.0052	1.58496
					1456	0	0	0		1456	1	0.585813	2.32193
					1457	1	0.305469	0		1457	1	0.37972	1.58496
					1458	0	0.709945	0		1458	0	0.920318	1
					1459	0	0.222713	1		1459	1	0.213911	1.58496
					1460	0	0	1		1460	0	0.649976	1
					1461	0	0.841066	0		1461	1	0.365505	0
					1462	1	0.844888	1		1462	1	0.253544	0
					1463	2.32193	0.606397	0		1463	1.58496	0.842137	2.32193
					1464	1	0.233804	1		1464	1	0.13047	1.58496
					1465	2.80735	2.16495	1.58496		1465	0	0.540783	0
					1466	1	0	2.32193		1466	1	0.775156	1
					1467	0	0.393769	1.58496		1467	2	0.375467	2.32193
					1468	1	0.44551	0		1468	1	0.291933	0
					1469	0	0.563528	0		1469	0	0	0
					1470	0	0.517178	0		1470	0	0.165071	0
					1471	0	0	0		1471	0	0	1
					1472	0	0	0		1472	1	0.588743	1.58496
					1473	0	0	0		1473	0	0.100878	1.58496
					1474	0	0.107355	1.58496		1474	2.32193	0.22928	2.32193
					1475	0	0	0		1475	0	1.17605	2
					1476	0	0	0		1476	0	1.13358	1.58496
					1477	0	0	0		1477	0	0.746724	2
					1478	0	0.34526	1		1478	2	0.182404	2
					1479	1	0	1.58496		1479	1	0.303954	1.58496
					1480	1	0.371839	0		1480	1	0.640746	2.80735
					1481	0	0.412335	0		1481	1.58496	1.31834	2
					1482	0	0	0		1482	2	1.18535	3.16993
					1483	0	0.358345	0		1483	2.58496	0.990916	2
					1484	0	0	0		1484	2.32193	0.640608	2
					1485	0	0	0		1485	0	1.02907	1
					1486	0	0	0		1486	0	0.203241	2.32193
					1487	0	0.397406	0		1487	1.58496	0.771208	2.58496
					1488	0	0	1		1488	3.32193	1.03868	3.32193
					1489	0	0	0		1489	1	0.308082	2
					1490	0	0	0		1490	1	0.138518	2.80735
					1491	0	0	0		1491	0	0	1.58496
					1492	0	0	1		1492	0	0.105605	1.58496
					1493	0	0	1		1493	1	1.2157	1.58496
					1494	0	0	1		1494	1.58496	0.138623	1.58496
					1495	1	0	0		1495	0	0.227472	1
					1496	0	0	1		1496	0	0.971011	1
					1497	0	0	0		1497	0	0.218034	2
					1498	0	0	0		1498	0	0.666779	0
					1499	0	0	0		1499	1	0.948554	1.58496
					1500	0	0	0		1500	2	0.62776	1.58496
					1501	0	0	0		1501	1	0.347296	2.32193
					1502	0	0	0		1502	0	0.208904	1.58496
					1503	0	0	0		1503	0	0.255097	1
					1504	0	0	0		1504	2.32193	0.27593	2
					1505	0	0.418005	0		1505	0	0.651885	2.58496
					1506	0	0.0317577	0		1506	1	0.604303	0
					1507	0	0	0		1507	0	0.816698	1
					1508	0	0	1		1508	1	0.696502	1
					1509	0	0	0		1509	0	0.397487	1
					1510	0	0.189503	0		1510	0	0.429301	1
					1511	0	0	0		1511	0	0	0
					1512	1	0	0		1512	1	0.492917	2
					1513	0	0	0		1513	0	0.327936	1
					1514	0	0	0		1514	0	0.446536	1
					1515	0	0	0		1515	1	0.0687332	1
					1516	0	0	0		1516	1	0	1
					1517	0	0	0		1517	0	0.796852	1
					1518	0	0.188949	0		1518	1.58496	0.559264	2
					1519	0	0.207334	1		1519	2	0.154027	2
					1520	0	0	0		1520	0	0.50819	0
					1521	0	0.651223	0		1521	0	0	0
					1522	0	0.53283	0		1522	0	0	0
					1523	0	0	0		1523	0	0.410741	0
					1524	0	0.226898	0		1524	1.58496	0	0
					1525	0	0.239736	0		1525	0	0.709149	1.58496
					1526	0	0	0		1526	0	0	0
					1527	1.58496	0.0407352	0		1527	0	0.328007	1
					1528	1	0.736636	0		1528	1	0.64893	0
					1529	0	0	0		1529	1	1.11107	1
					1530	0	0	0		1530	0	0.655405	2.80735
					1531	0	0	0		1531	0	0.489803	0
					1532	0	0	0		1532	0	0.186443	1
					1533	1	0.379286	0		1533	0	0.120241	0
					1534	0	0	0		1534	0	0	1
					1535	0	0	0		1535	1.58496	0.358565	1
					1536	0	0	0		1536	1.58496	0.871689	1
					1537	0	0	0		1537	1	0.703115	1
					1538	0	0	0		1538	0	0	2
					1539	0	0	0		1539	1	0.0561146	2
					1540	0	0	0		1540	1	0.774742	0
					1541	0	0.179696	0		1541	0	0.321878	0
					1542	0	0	0		1542	2.32193	0.294208	1.58496
					1543	0	0	0		1543	0	0.537582	1
					1544	0	0	0		1544	0	0.472	2
					1545	0	0	0		1545	2.80735	0.916748	2.58496
					1546	0	0	0		1546	1	0.557215	2
					1547	0	0	0		1547	1	0.411697	2
					1548	0	0	0		1548	2	0.326376	1
					1549	0	0.187268	0		1549	0	0.675469	1
					1550	0	0.332887	0		1550	1	0.259069	2.32193
					1551	0	0	0		1551	1	0.33461	1.58496
					1552	0	0	0		1552	1	1.10477	2
					1553	0	0	0		1553	0	0	0
					1554	1	0	0		1554	0	0.744019	2.32193
					1555	0	0.17646	0		1555	1	0.882222	1.58496
					1556	0	0	0		1556	0	0.485373	1
					1557	0	0	0		1557	1.58496	0.392713	2.32193
					1558	1	0	0		1558	0	0.0854168	1
					1559	0	0	0		1559	0	0.734041	0
					1560	0	0	0		1560	1.58496	0.478896	2
					1561	0	0	0		1561	0	0.0781482	1
					1562	0	0.19159	0		1562	1	0.625063	0
					1563	0	0	0		1563	1	0.245112	1
					1564	0	0	0		1564	1	0.864079	2
					1565	0	0	0		1565	1	0.678289	1
					1566	0	0	0		1566	2	0.909398	1.58496
					1567	0	0	0		1567	2.32193	1.14539	2.32193
					1568	1	0.564377	1		1568	1	0.0618658	1
					1569	1	0	0		1569	1.58496	1.0869	2.32193
					1570	1	0	0		1570	0	0.922094	2.32193
					1571	0	0	0		1571	0	0.501333	1
					1572	0	0	0		1572	1	0.76045	2.32193
					1573	1	0	1		1573	1.58496	0	2
					1574	0	0	0		1574	2.32193	0.885821	2.32193
					1575	0	0.0915391	0		1575	2.32193	1.25137	1.58496
					1576	0	0	0		1576	1	0.654261	2.32193
					1577	1	0.387205	0		1577	1	0.314316	1
					1578	0	0.00515525	0		1578	0	0.52558	1
					1579	1	0	0		1579	0	0.135883	2.32193
					1580	1.58496	0	0		1580	0	0.325953	1
					1581	0	0	0		1581	1.58496	0.380119	0
					1582	0	0.391967	0		1582	1.58496	0.849401	1.58496
					1583	0	0	0		1583	1	0.340413	1.58496
					1584	3	0.427586	0		1584	3.58496	2.29705	2
					1585	0	0.520467	0		1585	1.58496	0.972349	3.16993
					1586	1	0	0		1586	2	0.931467	2.58496
					1587	0	0	0		1587	0	0.281988	1
					1588	0	0	0		1588	1	0.545319	2.32193
					1589	0	0	0		1589	0	1.22555	1.58496
					1590	0	0.0557192	0		1590	2.32193	0.654753	1.58496
					1591	0	0.126026	1		1591	0	0	1
					1592	0	0.0909264	0		1592	1.58496	0.631005	2.32193
					1593	0	0	0		1593	1	0.342945	2
					1594	0	0	0		1594	0	0	0
					1595	0	0.729756	0		1595	0	0.319156	1
					1596	0	0.38176	0		1596	1	0.274398	0
					1597	0	0.166603	0		1597	1	0.330038	2
					1598	0	0	0		1598	0	0.289507	1.58496
					1599	0	0.282824	0		1599	0	0.720927	0
					1600	0	0	0		1600	0	0.114731	1
					1601	0	0	0		1601	0	0.956347	2.32193
					1602	0	0	0		1602	1	0.149958	1
					1603	0	0	0		1603	1	0.622678	0
					1604	0	0	0		1604	1.58496	0.277145	0
					1605	0	0	0		1605	1	0.325953	1.58496
					1606	0	0.917045	0		1606	1.58496	0.132207	1
					1607	1	0.338059	0		1607	1.58496	0.460404	0
					1608	0	0	1		1608	1	1.24634	1
					1609	1.58496	0.757734	1		1609	0	0.929705	1.58496
					1610	3.16993	0.934394	0		1610	2	1.09342	2
					1611	3.70044	0.893201	0		1611	1.58496	0.934318	1
					1612	4.08746	1.28871	1		1612	1	0.782567	2.32193
					1613	2.80735	1.00729	0		1613	1.58496	1.15131	2
					1614	3.58496	0.505687	1		1614	1	0.852526	1.58496
					1615	2.58496	0.342086	1.58496		1615	2.32193	1.61625	1
					1616	1.58496	0.518982	1		1616	3.80735	2.48234	1.58496
					1617	1	0.819172	0		1617	1	0.923859	2
					1618	2.32193	0.566909	0		1618	2	1.309	2
					1619	0	0	0		1619	1.58496	0.762942	2.32193
					1620	1	0.136997	0		1620	1	0.447063	1.58496
					1621	0	0.0730061	0		1621	2.32193	0.0235547	1.58496
					1622	0	0.477598	1		1622	1	0.700697	1
					1623	2.32193	0.17358	1		1623	0	0.781087	0
					1624	2	0.11653	1		1624	1.58496	0.861612	1
					1625	1	0.418005	0		1625	0	0	1
					1626	0	0	0		1626	0	0.10861	1.58496
					1627	0	0	0		1627	0	0.104143	0
					1628	1.58496	0	0		1628	0	0.184255	0
					1629	0	0	0		1629	2	0.357364	1.58496
					1630	0	0	0		1630	0	0.0919958	0
					1631	0	0.325058	0		1631	0	0.20353	1
					1632	0	0.108222	0		1632	0	0.282202	1.58496
					1633	0	0.146437	0		1633	0	0	1.58496
					1634	1	0	0		1634	1	0.842528	1.58496
					1635	0	0.38127	0		1635	2	0.63978	0
					1636	0	0.561982	0		1636	2	0	0
					1637	0	0	1		1637	1.58496	0.561342	0
					1638	1	0	0		1638	1.58496	0.405077	0
					1639	0	0.339024	1		1639	0	0	2.32193
					1640	0	0	0		1640	1	0.433513	1
					1641	1.58496	0.258049	1		1641	2.32193	0	1
					1642	1.58496	1.17128	1		1642	1	0.0915692	0
					1643	1	0.242219	0		1643	1	0	0
					1644	1	1.13502	2		1644	1	0.55457	1
					1645	3.32193	2.47301	2.32193		1645	0	0.297834	0
					1646	1	0.13075	0		1646	1	0.3258	2
					1647	0	0	0		1647	1	0	1
					1648	0	0	0		1648	0	0.657563	1
					1649	0	0	0		1649	1	0.93036	1
					1650	1	0.135214	0		1650	0	0.732228	1.58496
					1651	1	0	0		1651	0	0.703444	1
					1652	0	0	1		1652	0	0	1.58496
					1653	0	0.208889	0		1653	1.58496	1.11459	0
					1654	0	0.228206	1		1654	2	1.24173	1.58496
					1655	1	0	0		1655	0	0	1
					1656	0	0.136997	0		1656	0	0.2971	2.32193
					1657	1	0.493675	0		1657	1	0.860054	1.58496
					1658	0	0.406643	0		1658	1	0	1
					1659	0	0	1		1659	0	0.500086	0
					1660	0	0	0		1660	0	0.841016	0
					1661	0	0	0		1661	1	0.868739	1.58496
					1662	0	0	0		1662	0	0.547882	1
					1663	0	0	0		1663	1	0.587473	0
					1664	0	0	0		1664	0	0.174492	1
					1665	0	0	0		1665	1	0.3858	0
					1666	0	0	0		1666	0	0.316935	0
					1667	0	0	1		1667	0	0.0739268	1.58496
					1668	0	0	0		1668	1	0.126988	1
					1669	0	0	0		1669	0	0	0
					1670	0	0.217065	1		1670	0	0	0
					1671	0	0	0		1671	0	0	0
					1672	0	0	0		1672	0	0	0
					1673	0	0	0		1673	0	0	0
					1674	0	0.179053	0		1674	0	1.08719	0
					1675	0	0.332256	0		1675	2.32193	1.90251	1
					1676	0	0	0		1676	0	1.26961	2.80735
					1677	0	0	0		1677	1	1.14354	2
					1678	0	0	0		1678	2	0	0
					1679	0	0	0		1679	0	0.32779	1
					1680	0	0	0		1680	1	0.437388	1
					1681	0	0	0		1681	1	0.625685	1.58496
					1682	0	0.404866	1		1682	2	0.668735	1
					1683	0	0	0		1683	2.58496	0	1
					1684	0	0	0		1684	1	0	1
					1685	0	0	1.58496		1685	0	0.579605	0
					1686	1	0	0		1686	0	0.0781482	1
					1687	0	0	0		1687	0	0.210309	1.58496
					1688	0	0	0		1688	0	0.254334	1
					1689	0	0	0		1689	0	0.369808	0
					1690	1	0	1		1690	0	0.261383	0
					1691	0	0	0		1691	0	0	1
					1692	0	0	0		1692	0	0.0708292	1
					1693	0	0	0		1693	0	0.247569	0
					1694	0	0	0		1694	0	0.268231	1
					1695	0	0	0		1695	1	0.556061	1
					1696	0	0.0451876	0		1696	0	0.915353	1
					1697	0	0.184759	0		1697	0	0.602267	1
					1698	0	0	0		1698	0	0.376175	2
					1699	0	0.0705492	0		1699	1	0	0
					1700	0	0	0		1700	1	0.250797	1.58496
					1701	0	0	0		1701	1	0.418558	0
					1702	0	0.583342	0		1702	0	0.904884	0
					1703	0	0	0		1703	0	0.619983	1
					1704	0	0	0		1704	1	0.720564	0
					1705	0	0	0		1705	1	0.114157	0
					1706	0	0	0		1706	0	0.796882	0
					1707	0	0	0		1707	0	0	0
					1708	0	0	0		1708	0	0	0
					1709	0	0	0		1709	0	0.063883	0
					1710	0	0.342145	1		1710	1	0	1
					1711	0	0.437104	0		1711	1	0.111361	0
					1712	0	0	0		1712	0	0.181875	1.58496
					1713	0	0.175672	0		1713	1	0.18893	1
					1714	0	0.121306	1		1714	0	0.0173106	1
					1715	0	0	1.58496		1715	1	0.164414	2
					1716	0	0.513074	1		1716	1.58496	0.27552	0
					1717	0	0	0		1717	1	0.118216	0
					1718	0	0	1		1718	0	0.565985	1
					1719	0	0	0		1719	1.58496	0.444775	2
					1720	0	0	0		1720	1	0.204749	0
					1721	0	0.308184	0		1721	1	0.0957469	0
					1722	0	0	0		1722	1.58496	0.566774	2.80735
					1723	0	0	0		1723	1	0.619459	1
					1724	0	0.0827921	1		1724	0	0.295767	0
					1725	0	0.552181	0		1725	0	0.638677	1.58496
					1726	0	0	0		1726	1	0.361934	0
					1727	0	0.341267	0		1727	0	0.180672	0
					1728	0	0	0		1728	1	0.93925	0
					1729	0	0	0		1729	1	0	0
					1730	0	0	0		1730	0	0	2
					1731	0	0	1		1731	0	0.311992	1
					1732	0	0	0		1732	1.58496	0.535362	1.58496
					1733	0	0	1		1733	0	0	0
					1734	0	0.0154108	0		1734	0	0	1.58496
					1735	1	0.0754588	0		1735	0	0	0
					1736	0	0	0		1736	0	0	0
					1737	0	0.279124	0		1737	1	0.2679	2.32193
					1738	0	0	0		1738	0	0	0
					1739	0	0	0		1739	0	0.0219843	1
					1740	0	0	0		1740	1	0.0490019	1
					1741	0	0	0		1741	0	0.220384	0
					1742	0	0	0		1742	0	0	0
					1743	0	0	0		1743	0	0.322337	1
					1744	0	0	1		1744	0	0.412809	1
					1745	0	0	0		1745	0	0.125057	1.58496
					1746	0	0	0		1746	0	0	0
					1747	0	0.238317	0		1747	0	0.556626	1
					1748	0	0	1		1748	0	0	0
					1749	0	0.170279	0		1749	0	0	0
					1750	0	0	0		1750	0	0.338295	0
					1751	0	0	0		1751	1	0.240133	1
					1752	0	0	0		1752	1	0.430849	0
					1753	0	0	0		1753	2.32193	0.870684	0
					1754	0	0	0		1754	0	0.310907	0
					1755	0	0	0		1755	0	0.442782	2
					1756	0	0	0		1756	0	0.206656	0
					1757	0	0.118533	0		1757	0	0.457847	1
					1758	0	0	1		1758	0	0.233101	1.58496
					1759	0	0	0		1759	1	0.723863	1
					1760	1	0	0		1760	1	0	1
					1761	0	0	0		1761	1.58496	0.633182	1
					1762	0	0.675659	0		1762	1	0	1
					1763	0	0	0		1763	0	0.458187	0
					1764	1	0	0		1764	0	0.834483	1
					1765	0	0	0		1765	1	0.395004	0
					1766	0	0.101784	0		1766	1.58496	0.202839	0
					1767	0	0.397671	0		1767	1.58496	0.236948	0
					1768	0	0	0		1768	1.58496	0.467549	1
					1769	1	0	0		1769	0	0.0799198	1
					1770	0	0	0		1770	0	0.262222	0
					1771	0	0	0		1771	0	0.420642	0
					1772	0	0	0		1772	0	0	0
					1773	0	0.213709	0		1773	0	0.403862	0
					1774	0	0.490884	0		1774	0	0	0
					1775	0	0	0		1775	0	0.089853	1
					1776	0	0	0		1776	1	0.372133	1.58496
					1777	0	0.475669	1		1777	0	0.631039	0
					1778	0	0.107389	0		1778	0	0	1
					1779	0	0	0		1779	1	0.0726733	0
					1780	0	0	0		1780	0	0.674328	0
					1781	0	0.144862	0		1781	1	0	0
					1782	1	0	1		1782	0	0.146316	1
					1783	0	0.148064	0		1783	0	0	0
					1784	1	0.342267	0		1784	0	0	1
					1785	0	0	0		1785	0	0	1
					1786	0	0	0		1786	0	0	0
					1787	0	0.0959638	0		1787	0	0	0
					1788	0	0	0		1788	0	0.785926	0
					1789	0	0	1		1789	0	0.413117	0
					1790	0	0	0		1790	1	0.37317	1
					1791	0	0	0		1791	0	0	0
					1792	0	0	0		1792	0	0.0727686	0
					1793	0	0	1		1793	0	0	0
					1794	0	0.334648	0		1794	0	0.0799198	1
					1795	0	0	0		1795	0	0	0
					1796	0	0	0		1796	1	0	1.58496
					1797	0	0	0		1797	0	0.144249	0
					1798	0	0	0		1798	0	0.865591	0
					1799	0	0	0		1799	0	0.255812	0
					1800	0	0	0		1800	0	0.138583	0
					1801	0	0	1		1801	0	0.0878718	0
					1802	0	0	0		1802	0	0	1
					1803	0	0	0		1803	0	0.214739	0
					1804	0	0	0		1804	0	0	1.58496
					1805	0	0.11653	0		1805	0	0.345548	0
					1806	0	0	0		1806	0	0.252567	0
					1807	0	0	0		1807	1.58496	0	1
					1808	0	0	1		1808	0	0.368891	2
					1809	0	0	0		1809	0	0.946706	0
					1810	0	0	0		1810	1	0.391683	0
					1811	1	0.197074	1		1811	1	0.481158	1
					1812	0	0.44548	0		1812	1.58496	0.39254	1
					1813	0	0	1		1813	1.58496	0.450594	1
					1814	0	0	1		1814	0	0	0
					1815	0	0	0		1815	2	0.532732	1
					1816	0	0	0		1816	0	0.138583	0
					1817	0	0	0		1817	1	0.490508	0
					1818	0	0	1		1818	1	0	1
					1819	1	0	1		1819	1	0	0
					1820	0	0.0788123	0		1820	0	0.667829	1
					1821	0	0.389226	0		1821	0	0.150286	0
					1822	1	0.90584	0		1822	0	0.657424	0
					1823	2	1.04492	0		1823	1	0.219141	0
					1824	2.32193	0.636146	1		1824	2	0.156221	0
					1825	1	0	1		1825	1.58496	0.103196	1
					1826	0	0.236098	0		1826	0	0	1
					1827	0	0	0		1827	0	0	0
					1828	0	0.0705492	0		1828	0	0.089208	0
					1829	0	0.0656228	0		1829	1	0.132533	0
					1830	0	0	0		1830	1	0.520051	0
					1831	1.58496	0	0		1831	1	0.42825	1
					1832	0	0	0		1832	1	0.66678	0
					1833	0	0	0		1833	0	0.370396	0
					1834	0	0	0		1834	0	0.110086	2
					1835	0	0.10917	0		1835	0	0	1
					1836	0	0	1		1836	1	0	0
					1837	0	0	0		1837	0	0.720994	0
					1838	0	0	0		1838	2	0.089853	0
					1839	1	0.331338	0		1839	1	0.708619	0
					1840	0	0	0		1840	0	0.307868	0
					1841	0	0	0		1841	0	0	0
					1842	0	0	0		1842	0	0	0
					1843	0	0	0		1843	0	0	0
					1844	0	0	0		1844	0	0	1
					1845	0	0	0		1845	0	0	0
					1846	0	0	0		1846	0	2.15802	0
					1847	1	0.404672	0		1847	3.45943	1.8254	2.80735
					1848	0	0	0		1848	1	0.528041	1
					1849	0	0	1.58496		1849	1	0.660848	1
					1850	0	0	0		1850	1	0.71597	1.58496
					1851	0	0.152228	0		1851	1	0.162192	0
					1852	0	0	0		1852	1.58496	1.20031	1.58496
					1853	0	0	0		1853	0	0.125036	0
					1854	1	0	1		1854	0	0.0895577	0
					1855	0	0	0		1855	1	0	2
					1856	0	0.222277	0		1856	1	0.802334	0
					1857	0	0	0		1857	0	0.836761	1
					1858	0	0	0		1858	0	0.260263	0
					1859	1	0	0		1859	0	0	0
					1860	0	0	0		1860	0	0.0729222	0
					1861	0	0	1.58496		1861	0	0	0
					1862	0	0	0		1862	1	0.114412	0
					1863	0	0	1		1863	1	0.645422	0
					1864	2	0.0900883	0		1864	1	0.538736	0
					1865	1	0.59689	0		1865	0	0.899507	2
					1866	0	0	1		1866	0	0.619443	0
					1867	0	0	0		1867	1	0.379797	1
					1868	0	0	0		1868	1	0.197245	0
					1869	0	0.00320742	0		1869	1	0	1
					1870	0	0.408359	0		1870	0	0	1
					1871	0	0	0		1871	0	0	1.58496
					1872	0	0	1		1872	1	0.457717	1
					1873	1	0	0		1873	1	0.443889	0
					1874	0	0	0		1874	0	0	1
					1875	0	0	0		1875	0	0.0812639	1
					1876	0	0	0		1876	0	0.31496	1
					1877	0	0	0		1877	0	1.04364	0
					1878	0	0	0		1878	1	0.0708292	1
					1879	0	0	0		1879	0	0.0812639	0
					1880	0	0	0		1880	0	0.191606	0
					1881	0	0	1		1881	0	0.279759	0
					1882	0	0	0		1882	0	0.591016	0
					1883	0	0	0		1883	0	0.0438543	0
					1884	0	0	0		1884	1.58496	0.257415	2
					1885	1	0	0		1885	0	0	0
					1886	0	0.114146	0		1886	1	0	0
					1887	1	0	0		1887	0	0.341245	2
					1888	0	0	1		1888	0	0.189113	1
					1889	0	0	0		1889	0	0.367061	0
					1890	1	0.341798	0		1890	1	0	1.58496
					1891	2.58496	1.09635	1.58496		1891	0	0.394821	0
					1892	0	0.315943	0		1892	0	0.339575	2
					1893	0	0	0		1893	1	0.636818	1
					1894	0	0	1		1894	2	0.639083	0
					1895	1	0	0		1895	1	0.446298	1.58496
					1896	0	0.263349	0		1896	0	0.289507	1
					1897	0	0	1		1897	0	0.292003	1
					1898	0	0	0		1898	0	0.264894	0
					1899	0	0	0		1899	0	0	1
					1900	0	0	0		1900	1	0.423283	1
					1901	0	0	0		1901	1	0.796515	0
					1902	0	0	1		1902	1.58496	0.45572	2
					1903	0	0	0		1903	0	0.260263	0
					1904	0	0	0		1904	0	0.663754	0
					1905	0	0	0		1905	1.58496	0	0
					1906	0	0	0		1906	2	0.198862	1
					1907	0	0	0		1907	0	0.0751321	0
					1908	0	0	0		1908	0	0.398264	0
					1909	0	0	0		1909	1	0.300805	0
					1910	0	0	0		1910	0	0.826162	0
					1911	0	0	0		1911	1	0.365111	0
					1912	0	0	0		1912	1	0.104143	0
					1913	0	0	0		1913	1	0	1.58496
					1914	0	0	0		1914	1.58496	0.24849	0
					1915	0	0	0		1915	0	0.262573	1
					1916	0	0	0		1916	0	0.587816	1
					1917	0	0	0		1917	0	0	0
					1918	0	0	1		1918	0	0	0
					1919	0	0.175226	0		1919	0	0	0
					1920	0	0	0		1920	0	0	0
					1921	0	0	0		1921	0	0	0
					1922	0	0	0		1922	0	0	0
					1923	0	0	0		1923	2.58496	1.84745	0
					1924	0	0	0		1924	2	2.10433	1
					1925	0	0	0		1925	1.58496	0.255388	0
					1926	0	0	0		1926	0	0	0
					1927	0	0.301095	0		1927	0	0.412464	1.58496
					1928	0	0	0		1928	1	0.209482	0
					1929	0	0	0		1929	0	0.166949	1.58496
					1930	0	0	0		1930	0	0.432241	0
					1931	0	0	0		1931	1	0.277311	0
					1932	0	0	0		1932	1	0.434937	1
					1933	0	0	0		1933	0	0.390005	0
					1934	0	0	0		1934	0	0.275303	0
					1935	0	0	0		1935	1	0.898136	1
					1936	0	0	0		1936	0	0.558263	0
					1937	0	0.312012	0		1937	0	0	0
					1938	1	0	0		1938	0	0.447997	0
					1939	0	0	0		1939	0	0.446943	0
					1940	0	0	0		1940	0	0.485109	0
					1941	0	0	0		1941	1	0.143966	0
					1942	0	0	0		1942	0	0	1.58496
					1943	0	0	0		1943	0	0.41303	1
					1944	0	0	0		1944	0	0.862044	1.58496
					1945	0	0	0		1945	1	0	0
					1946	0	0	0		1946	1	0.0798476	2
					1947	0	0	0		1947	0	0.355026	1.58496
					1948	0	0	0		1948	0	0.442844	1
					1949	0	0	0		1949	0	0.152267	1.58496
					1950	0	0	0		1950	0	0.81577	0
					1951	0	0.715729	0		1951	1	0.138583	0
					1952	1.58496	0.477831	0		1952	0	0.174533	1.58496
					1953	0	0	1		1953	0	0.318492	0
					1954	0	0	0		1954	1	0.13047	0
					1955	0	0.40517	1		1955	0	0.432241	0
					1956	1.58496	0	0		1956	3.16993	1.25185	0
					1957	2	1.05762	0		1957	1	0.588936	2.32193
					1958	1	0.18854	0		1958	1.58496	0.575112	1.58496
					1959	0	0	0		1959	1.58496	0.587103	0
					1960	0	0	1		1960	0	0.828268	0
					1961	1	0	0		1961	0	0.711699	1.58496
					1962	0	0	0		1962	0	0.841185	1
					1963	0	0	0		1963	1	0.52747	2
					1964	0	0.402326	0		1964	0	0.995832	1
					1965	0	0	0		1965	1	0.766511	1.58496
					1966	0	0	1		1966	3.45943	2.08567	2
					1967	0	0	0		1967	0	0.315199	1
					1968	0	0	0		1968	1.58496	0.73727	1
					1969	0	0	1		1969	1	0.423268	0
					1970	0	0.357348	0		1970	1	0.509219	1.58496
					1971	0	0	0		1971	2.32193	0.27552	0
					1972	1	0	0		1972	1	0.445475	1
					1973	0	0	0		1973	0	0.112431	0
					1974	0	0	0		1974	1	0.254759	0
					1975	0	0.303895	0		1975	1	0.800614	1.58496
					1976	0	0.0205114	0		1976	1	0	1
					1977	0	0	0		1977	0	0.386984	1
					1978	1	0	0		1978	1	0.591004	1
					1979	0	0	0		1979	1	0.0751321	0
					1980	0	0	0		1980	0	0.419483	0
					1981	0	0	0		1981	1	0	0
					1982	0	0	0		1982	0	0.634242	1
					1983	0	0	0		1983	0	0.506057	0
					1984	1	0.474097	0		1984	0	0	0
					1985	0	0	1		1985	1	0.273636	0
					1986	2.58496	0	0		1986	1	0.461082	0
					1987	1	0	0		1987	1	0	0
					1988	0	0.244883	0		1988	0	0	0
					1989	0	0.464696	0		1989	0	0	0
					1990	0	0.82825	0		1990	0	0	0
					1991	0	0	0		1991	0	0.510284	0
					1992	0	0	0		1992	0	0	0
					1993	0	0	0		1993	0	0	0
					1994	0	0	0		1994	0	0.322148	0
					1995	0	0.448914	0		1995	0	0.181875	0
					1996	0	0	0		1996	0	0.398775	0
					1997	0	0	0		1997	1	0.509486	1
[truncated: 1,594 more rows]

## Sheet: Fig. 2f
gene	loop type	gene exp	cell type for gene expression
AC079950.1	gm	0	GM
AC079950.1	gm	0	K562
RN7SKP9	gm	0.908763	GM
RN7SKP9	gm	1.80866	K562
AC131391.1	gm	1.01215	GM
AC131391.1	gm	0.0230921	K562
CLEC7A	gm	0.0334426	GM
CLEC7A	gm	0	K562
OTUD4	gm	4.00032	GM
OTUD4	gm	3.67126	K562
OTULIN	gm	3.61515	GM
OTULIN	gm	3.18542	K562
AL450344.1	gm	0.0642237	GM
AL450344.1	gm	0	K562
AP4E1	gm	2.12929	GM
AP4E1	gm	1.63713	K562
AL133153.1	gm	0.47241	GM
AL133153.1	gm	0.23051	K562
AP003390.1	gm	0.379648	GM
AP003390.1	gm	0	K562
AL121985.2	gm	0	GM
AL121985.2	gm	0	K562
AC091390.2	gm	0.141137	GM
AC091390.2	gm	0.0397381	K562
MIR4462	gm	0	GM
MIR4462	gm	0	K562
CDKN2B-AS1	gm	0.98995	GM
CDKN2B-AS1	gm	0.0586824	K562
CKMT2-AS1	gm	0.83085	GM
CKMT2-AS1	gm	1.32322	K562
AL157912.1	gm	0.207647	GM
AL157912.1	gm	0	K562
RHOQ	gm	4.4756	GM
RHOQ	gm	3.12632	K562
AC098828.1	gm	0.082291	GM
AC098828.1	gm	0.0593352	K562
AC092924.1	gm	0.0239298	GM
AC092924.1	gm	0	K562
PAXIP1-AS1	gm	2.20813	GM
PAXIP1-AS1	gm	3.29141	K562
AL160262.1	gm	0	GM
AL160262.1	gm	0	K562
AC022022.2	gm	0.254171	GM
AC022022.2	gm	0	K562
AC005515.1	gm	4.24705	GM
AC005515.1	gm	0	K562
LINC02205	gm	0	GM
LINC02205	gm	0	K562
NUMB	gm	5.59743	GM
NUMB	gm	4.79928	K562
ADCK1	gm	1.04093	GM
ADCK1	gm	2.34629	K562
FAM221A	gm	3.0114	GM
FAM221A	gm	0.0136492	K562
TRAJ23	gm	0	GM
TRAJ23	gm	0	K562
NOCT	gm	2.09451	GM
NOCT	gm	2.01472	K562
AL365273.1	gm	0.121376	GM
AL365273.1	gm	0.537115	K562
AC009879.2	gm	0	GM
AC009879.2	gm	5.55604e-05	K562
RN7SKP85	gm	0	GM
RN7SKP85	gm	0.107816	K562
AC096720.1	gm	1.59501	GM
AC096720.1	gm	2.08438	K562
PLPP5	gm	4.52589	GM
PLPP5	gm	0.993761	K562
LINC02639	gm	0	GM
LINC02639	gm	0	K562
AP003499.2	gm	0	GM
AP003499.2	gm	0	K562
ZSCAN21	gm	2.70762	GM
ZSCAN21	gm	2.95289	K562
ZNF844	gm	0.0511425	GM
ZNF844	gm	0.549363	K562
SH3RF1	gm	2.24443	GM
SH3RF1	gm	0.0241919	K562
AC104985.2	gm	0.59888	GM
AC104985.2	gm	0	K562
VPS4B	gm	4.31728	GM
VPS4B	gm	2.30641	K562
IL6	gm	0	GM
IL6	gm	0.908728	K562
AC007349.4	gm	0.17907	GM
AC007349.4	gm	0	K562
AL157770.1	gm	0.135121	GM
AL157770.1	gm	0	K562
AC079061.1	gm	0.0212949	GM
AC079061.1	gm	0	K562
MIR3665	gm	0	GM
MIR3665	gm	0	K562
PATL2	gm	1.7734	GM
PATL2	gm	0.28855	K562
PRR7-AS1	gm	0.601598	GM
PRR7-AS1	gm	0.814856	K562
RAB8B	gm	5.61038	GM
RAB8B	gm	3.4468	K562
ABCG1	gm	3.388	GM
ABCG1	gm	0	K562
TXNDC17	gm	6.8723	GM
TXNDC17	gm	6.90395	K562
ZBTB38	gm	4.53687	GM
ZBTB38	gm	2.76888	K562
AL121583.1	gm	0.222793	GM
AL121583.1	gm	0.0467809	K562
RAC1P6	gm	0	GM
RAC1P6	gm	0	K562
AC127002.1	gm	0.128029	GM
AC127002.1	gm	0.083538	K562
AC061992.1	gm	0.126548	GM
AC061992.1	gm	0.572538	K562
AL160171.1	gm	0.0198182	GM
AL160171.1	gm	0	K562
C3orf20	gm	0.891941	GM
C3orf20	gm	0.0248277	K562
GBP3	gm	1.2294	GM
GBP3	gm	0.0415444	K562
AL031315.1	gm	1.30109e-08	GM
AL031315.1	gm	0.0328242	K562
AP002449.1	gm	0.386644	GM
AP002449.1	gm	0.156737	K562
CYB5A	gm	5.96483	GM
CYB5A	gm	4.04757	K562
MPEG1	gm	0.0781375	GM
MPEG1	gm	0	K562
CAMK4	gm	4.15881	GM
CAMK4	gm	0.0563023	K562
MZB1	gm	4.71898	GM
MZB1	gm	0.084059	K562
MAEL	gm	0.010125	GM
MAEL	gm	0.0555416	K562
CSGALNACT2	gm	3.22962	GM
CSGALNACT2	gm	2.11614	K562
P2RY14	gm	0.00482177	GM
P2RY14	gm	0	K562
STK3	gm	2.70361	GM
STK3	gm	2.43716	K562
AC083973.1	gm	0.112176	GM
AC083973.1	gm	0.0310797	K562
LINC01150	gm	1.40285	GM
LINC01150	gm	0.103491	K562
CYB5B	gm	7.14878	GM
CYB5B	gm	6.73268	K562
ZNF287	gm	0.988074	GM
ZNF287	gm	0.0445653	K562
FAM174A	gm	1.98986	GM
FAM174A	gm	0.605204	K562
AC096637.2	gm	0.0635453	GM
AC096637.2	gm	0.0332973	K562
AC025569.1	gm	2.43675	GM
AC025569.1	gm	0.0937674	K562
DET1	gm	0.789007	GM
DET1	gm	2.48574	K562
LY86	gm	6.42918	GM
LY86	gm	0	K562
AC016831.1	gm	0.467554	GM
AC016831.1	gm	0.0285847	K562
GNL2	gm	5.07988	GM
GNL2	gm	6.12778	K562
SLC25A36	gm	6.9	GM
SLC25A36	gm	5.56002	K562
AC079921.1	gm	0.394348	GM
AC079921.1	gm	0.0941502	K562
PKIA	gm	3.74034	GM
PKIA	gm	0	K562
MICOS10-NBL1	gm	1.69128	GM
MICOS10-NBL1	gm	2.64512	K562
CHRNA6	gm	3.18159	GM
CHRNA6	gm	0.010802	K562
ZNF433	gm	0.752475	GM
ZNF433	gm	0.707652	K562
TANGO6	gm	1.94241	GM
TANGO6	gm	2.07392	K562
AC005899.3	gm	0	GM
AC005899.3	gm	0	K562
PCBP1-AS1	gm	0.448585	GM
PCBP1-AS1	gm	0	K562
HIST1H3E	gm	1.45667	GM
HIST1H3E	gm	0.426233	K562
PERP	gm	1.11837	GM
PERP	gm	0.104102	K562
AL031727.2	gm	0	GM
AL031727.2	gm	0	K562
RNU6-927P	gm	0	GM
RNU6-927P	gm	0	K562
ACAP2	gm	4.13352	GM
ACAP2	gm	3.9203	K562
AL365434.1	gm	1.63157	GM
AL365434.1	gm	0	K562
SYT17	gm	1.73017	GM
SYT17	gm	0	K562
KRR1	gm	4.98412	GM
KRR1	gm	4.56108	K562
AL359265.3	gm	0.528867	GM
AL359265.3	gm	0.499246	K562
DTL	gm	4.97696	GM
DTL	gm	5.1575	K562
RASD1	gm	0.0484512	GM
RASD1	gm	0.0698468	K562
AC106895.2	gm	0	GM
AC106895.2	gm	0.00971967	K562
TRAJ42	gm	0	GM
TRAJ42	gm	0	K562
BTLA	gm	6.17065	GM
BTLA	gm	0.0146005	K562
AC024145.1	gm	1.11648	GM
AC024145.1	gm	0	K562
HTR2B	gm	0.219739	GM
HTR2B	gm	0.202725	K562
TRDC	gm	3.31559	GM
TRDC	gm	0.32828	K562
LINC01039	gm	0	GM
LINC01039	gm	0	K562
GTPBP8	gm	3.42072	GM
GTPBP8	gm	3.17096	K562
AL157395.1	gm	0.259524	GM
AL157395.1	gm	0.0301975	K562
DCTN6	gm	5.50145	GM
DCTN6	gm	4.87549	K562
FKBP15	gm	4.18763	GM
FKBP15	gm	4.06543	K562
ITPRIP-AS1	gm	0.0769243	GM
ITPRIP-AS1	gm	0.0996646	K562
PIH1D2	gm	0.466208	GM
PIH1D2	gm	1.24873	K562
ZNF763	gm	0.945745	GM
ZNF763	gm	0.142376	K562
CYBRD1	gm	3.74029	GM
CYBRD1	gm	3.38866	K562
ALDH6A1	gm	3.28016	GM
ALDH6A1	gm	3.14337	K562
AC138207.4	gm	1.12308	GM
AC138207.4	gm	0.00540082	K562
MIR568	gm	0	GM
MIR568	gm	0	K562
ZNF831	gm	0.0932529	GM
ZNF831	gm	0	K562
AC021594.2	gm	0	GM
AC021594.2	gm	0	K562
TRPV2	gm	4.68459	GM
TRPV2	gm	4.53306	K562
AP001642.1	gm	0.0740055	GM
AP001642.1	gm	0.00413479	K562
TTLL5	gm	2.05454	GM
TTLL5	gm	2.2728	K562
RSPH9	gm	0.370873	GM
RSPH9	gm	0.763355	K562
ATP6V1G1P6	gm	0	GM
ATP6V1G1P6	gm	0.394227	K562
AC131159.1	gm	0.406861	GM
AC131159.1	gm	0.192829	K562
AC011601.1	gm	0.0736086	GM
AC011601.1	gm	0.0198456	K562
ATP8A1	gm	5.72806	GM
ATP8A1	gm	0.0394981	K562
PISD	gm	4.31198	GM
PISD	gm	4.49395	K562
ZBTB5	gm	4.2285	GM
ZBTB5	gm	4.84905	K562
NLRC5	gm	3.67349	GM
NLRC5	gm	0.00857022	K562
TNFRSF13C	gm	3.21141	GM
TNFRSF13C	gm	0.70493	K562
HSPBAP1	gm	1.97031	GM
HSPBAP1	gm	1.3443	K562
LINC00544	gm	0.00897192	GM
LINC00544	gm	0	K562
KLK15	gm	0.00635679	GM
KLK15	gm	0.0307554	K562
CXXC4-AS1	gm	0.0384883	GM
CXXC4-AS1	gm	0.00287643	K562
AC006058.2	gm	0	GM
AC006058.2	gm	0	K562
FOXN3	gm	3.45446	GM
FOXN3	gm	0.205983	K562
MPHOSPH10	gm	4.2367	GM
MPHOSPH10	gm	4.18231	K562
AC104078.1	gm	0.391513	GM
AC104078.1	gm	0	K562
LINC01686	gm	0.716077	GM
LINC01686	gm	0.019945	K562
GBP6	gm	1.46641	GM
GBP6	gm	0.00570839	K562
RNU6-694P	gm	0	GM
RNU6-694P	gm	0	K562
PDHX	gm	4.09716	GM
PDHX	gm	4.17555	K562
PIGBOS1	gm	3.0467	GM
PIGBOS1	gm	4.10095	K562
MIR1204	gm	0	GM
MIR1204	gm	0	K562
FBXL5	gm	4.69446	GM
FBXL5	gm	3.48294	K562
AP000753.2	gm	0.116614	GM
AP000753.2	gm	0.0940332	K562
ICAM3	gm	5.94731	GM
ICAM3	gm	3.22551	K562
HNF4G	gm	4.31917	GM
HNF4G	gm	0	K562
MIR222HG	gm	3.62543	GM
MIR222HG	gm	0.6495	K562
AC023051.2	gm	0.542187	GM
AC023051.2	gm	0.0278949	K562
MIR4439	gm	0	GM
MIR4439	gm	0	K562
TAF5	gm	2.85311	GM
TAF5	gm	2.86414	K562
MIR6733	gm	0	GM
MIR6733	gm	0	K562
GMFB	gm	4.48405	GM
GMFB	gm	2.86753	K562
OAS2	gm	7.42485	GM
OAS2	gm	0.0058665	K562
MIR214	gm	0	GM
MIR214	gm	0	K562
PILRA	gm	4.31216	GM
PILRA	gm	0.711551	K562
XRRA1	gm	1.1529	GM
XRRA1	gm	2.9654	K562
GLIPR1	gm	3.15701	GM
GLIPR1	gm	0.780679	K562
ADAMTS6	gm	2.36043	GM
ADAMTS6	gm	0.653331	K562
AC018413.1	gm	0.715628	GM
AC018413.1	gm	0.0156022	K562
AC073072.1	gm	0	GM
AC073072.1	gm	0.213329	K562
RORA-AS1	gm	1.54047	GM
RORA-AS1	gm	0.945549	K562
AL161781.2	gm	0.601397	GM
AL161781.2	gm	0	K562
RFX3	gm	3.5619	GM
RFX3	gm	1.49835	K562
ETS2	gm	1.37412	GM
ETS2	gm	2.26059	K562
AC006213.3	gm	1.15036	GM
AC006213.3	gm	0.377727	K562
LCP2	gm	4.22559	GM
LCP2	gm	4.13988	K562
NIPBL-DT	gm	2.8048	GM
NIPBL-DT	gm	4.02024	K562
AC012507.4	gm	0.30843	GM
AC012507.4	gm	0.0714252	K562
ANKRD44	gm	4.89339	GM
ANKRD44	gm	0.030282	K562
AC090907.1	gm	0.157881	GM
AC090907.1	gm	0	K562
C1orf141	gm	0	GM
C1orf141	gm	0.00853747	K562
MRPL44	gm	4.3618	GM
MRPL44	gm	3.44708	K562
CDK16	gm	4.63129	GM
CDK16	gm	5.40574	K562
RPA2	gm	6.36886	GM
RPA2	gm	7.04633	K562
SLC2A5	gm	4.54151	GM
SLC2A5	gm	0.0120433	K562
AL513493.1	gm	0	GM
AL513493.1	gm	0	K562
AC013480.1	gm	0	GM
AC013480.1	gm	0	K562
PCDHGC4	gm	0.0351974	GM
PCDHGC4	gm	0	K562
AC130456.4	gm	0	GM
AC130456.4	gm	0	K562
STYK1	gm	0.00299114	GM
STYK1	gm	0.141519	K562
BRD4	gm	1.47708	GM
BRD4	gm	2.42628	K562
MIR6124	gm	0	GM
MIR6124	gm	0	K562
NUP37	gm	5.54291	GM
NUP37	gm	6.29936	K562
MIS12	gm	4.09375	GM
MIS12	gm	3.76235	K562
GNG5	gm	5.89066	GM
GNG5	gm	5.81661	K562
AC010761.2	gm	2.29558	GM
AC010761.2	gm	2.66989	K562
INSR	gm	3.78089	GM
INSR	gm	0.188011	K562
NETO2	gm	4.49182	GM
NETO2	gm	3.74505	K562
FAM129A	gm	3.14063	GM
FAM129A	gm	1.08413	K562
H2AFZP3	gm	1.71144	GM
H2AFZP3	gm	2.59949	K562
AC006299.1	gm	0.550065	GM
AC006299.1	gm	0.034287	K562
FYTTD1	gm	4.7217	GM
FYTTD1	gm	5.03552	K562
WARS2-AS1	gm	2.70739	GM
WARS2-AS1	gm	3.32429	K562
AC005041.1	gm	0.00991004	GM
AC005041.1	gm	0.0014902	K562
SNX2	gm	4.50778	GM
SNX2	gm	4.39289	K562
AC002401.4	gm	0	GM
AC002401.4	gm	0	K562
SCP2D1	gm	0	GM
SCP2D1	gm	0	K562
SPAG7	gm	5.49284	GM
SPAG7	gm	4.60029	K562
EEF1B2P1	gm	0.522385	GM
EEF1B2P1	gm	0.0786551	K562
AC022087.1	gm	0.0339683	GM
AC022087.1	gm	2.49464e-07	K562
BRI3BP	gm	4.18361	GM
BRI3BP	gm	3.31378	K562
CLEC17A	gm	5.52653	GM
CLEC17A	gm	0.0127077	K562
AC105105.1	gm	4.0351	GM
AC105105.1	gm	0.0201487	K562
MIR3192	gm	0	GM
MIR3192	gm	0	K562
CCDC171	gm	0.949852	GM
CCDC171	gm	0.0951501	K562
SCARNA13	gm	3.49439	GM
SCARNA13	gm	4.78148	K562
PLSCR1	gm	5.05066	GM
PLSCR1	gm	4.06283	K562
AL603750.1	gm	0.0149989	GM
AL603750.1	gm	1.81675	K562
AC022616.2	gm	0	GM
AC022616.2	gm	0	K562
CAV2	gm	2.56134	GM
CAV2	gm	5.63724	K562
AC087500.2	gm	0.775447	GM
AC087500.2	gm	0	K562
FBXO30	gm	2.11989	GM
FBXO30	gm	2.87365	K562
VEZF1	gm	3.55553	GM
VEZF1	gm	3.32549	K562
GAPDHP16	gm	0	GM
GAPDHP16	gm	0.030321	K562
AL121672.2	gm	0	GM
AL121672.2	gm	0	K562
AL157394.2	gm	1.33971	GM
AL157394.2	gm	0.00681266	K562
UBR1	gm	3.32094	GM
UBR1	gm	2.91485	K562
RNA5SP127	gm	0	GM
RNA5SP127	gm	0	K562
MIR7852	gm	0	GM
MIR7852	gm	0	K562
PFDN4	gm	4.74621	GM
PFDN4	gm	4.2833	K562
GALNT6	gm	2.11903	GM
GALNT6	gm	1.81226	K562
WSB2	gm	5.41731	GM
WSB2	gm	5.33412	K562
AL023581.2	gm	0.152411	GM
AL023581.2	gm	0.041994	K562
RNA5SP362	gm	0	GM
RNA5SP362	gm	0	K562
RNU6-351P	gm	0	GM
RNU6-351P	gm	0	K562
AC007389.3	gm	0	GM
AC007389.3	gm	0.00541902	K562
TRAJ16	gm	0	GM
TRAJ16	gm	0	K562
LINC02278	gm	0	GM
LINC02278	gm	0	K562
Z84488.2	gm	0.00020991	GM
Z84488.2	gm	0	K562
AC073352.2	gm	0.0979325	GM
AC073352.2	gm	0	K562
AL117336.1	gm	1.63798	GM
AL117336.1	gm	0.901076	K562
IGF1	gm	2.25429	GM
IGF1	gm	1.7883	K562
DCAF17	gm	3.82004	GM
DCAF17	gm	3.81714	K562
AC011498.3	gm	0.146337	GM
AC011498.3	gm	0.436475	K562
NCALD	gm	4.72852	GM
NCALD	gm	1.65799	K562
Z99716.1	gm	0	GM
Z99716.1	gm	0	K562
AQP11	gm	0.689156	GM
AQP11	gm	1.12519	K562
ZBP1	gm	1.60203	GM
ZBP1	gm	0	K562
RNA5SP159	gm	0	GM
RNA5SP159	gm	0	K562
SFMBT2	gm	3.66043	GM
SFMBT2	gm	2.7319	K562
ACBD4	gm	1.9476	GM
ACBD4	gm	2.37978	K562
ARHGEF1	gm	3.72951	GM
ARHGEF1	gm	4.0805	K562
GPR89P	gm	0.988104	GM
GPR89P	gm	0.0654936	K562
AC074044.1	gm	0.430428	GM
AC074044.1	gm	0.103889	K562
FABP3P2	gm	0	GM
FABP3P2	gm	0	K562
SPERT	gm	0.00580748	GM
SPERT	gm	0	K562
AC104333.4	gm	0	GM
AC104333.4	gm	0	K562
H3F3BP2	gm	0	GM
H3F3BP2	gm	0	K562
MIR4715	gm	0	GM
MIR4715	gm	0	K562
SELENOKP1	gm	0.122915	GM
SELENOKP1	gm	0.0708579	K562
SUMO1P1	gm	0.105487	GM
SUMO1P1	gm	0	K562
AP001189.4	gm	0	GM
AP001189.4	gm	0	K562
UTP6	gm	3.98511	GM
UTP6	gm	4.13388	K562
AC012313.1	gm	2.17364	GM
AC012313.1	gm	3.66712	K562
LINC01543	gm	0.0520527	GM
LINC01543	gm	0.0328829	K562
TRIM22	gm	7.94403	GM
TRIM22	gm	0	K562
LINC00271	gm	0.0746044	GM
LINC00271	gm	0.555229	K562
AC106791.2	gm	0.192389	GM
AC106791.2	gm	0.207176	K562
AL449423.1	gm	0.0284645	GM
AL449423.1	gm	0	K562
EVI2A	gm	2.35106	GM
EVI2A	gm	0.118642	K562
BTN3A3	gm	4.20512	GM
BTN3A3	gm	1.22294	K562
IL2RA	gm	0.883866	GM
IL2RA	gm	0	K562
RNMT	gm	4.47822	GM
RNMT	gm	3.96386	K562
RF00151	gm	0	GM
RF00151	gm	0	K562
SCFD2	gm	3.70444	GM
SCFD2	gm	3.73513	K562
TNFSF13B	gm	4.88076	GM
TNFSF13B	gm	0.830024	K562
AC020928.1	gm	0.298685	GM
AC020928.1	gm	0.0298794	K562
IL1RN	gm	0.0292827	GM
IL1RN	gm	0.0470684	K562
GTF2I	gm	5.11058	GM
GTF2I	gm	3.90007	K562
MEI1	gm	1.73511	GM
MEI1	gm	0.0614848	K562
COMMD8	gm	5.63841	GM
COMMD8	gm	3.38087	K562
SLC16A6	gm	2.26261	GM
SLC16A6	gm	0.0504056	K562
AC048383.1	gm	0	GM
AC048383.1	gm	0	K562
AL356234.1	gm	0.23578	GM
AL356234.1	gm	0.124783	K562
NEMP2	gm	2.00136	GM
NEMP2	gm	0.905258	K562
TICAM2	gm	0.110622	GM
TICAM2	gm	1.26574e-06	K562
WNT1	gm	0.0152049	GM
WNT1	gm	0	K562
NCBP3	gm	2.28157	GM
NCBP3	gm	2.18285	K562
AC008937.1	gm	0.157525	GM
AC008937.1	gm	0.26731	K562
VAV1	gm	3.97165	GM
VAV1	gm	3.04563	K562
AC092451.2	gm	0	GM
AC092451.2	gm	0	K562
LINC00973	gm	0.0575039	GM
LINC00973	gm	0.108193	K562
SPTLC3	gm	0.0180214	GM
SPTLC3	gm	0	K562
SNRNP27	gm	4.76977	GM
SNRNP27	gm	4.49451	K562
AC073046.1	gm	1.61057	GM
AC073046.1	gm	0.625732	K562
RNU6-522P	gm	0	GM
RNU6-522P	gm	0	K562
CFAP57	gm	1.96122	GM
CFAP57	gm	0.030982	K562
RN7SKP62	gm	0	GM
RN7SKP62	gm	0.0510832	K562
TRAJ32	gm	0	GM
TRAJ32	gm	0	K562
AL445205.1	gm	0	GM
AL445205.1	gm	0	K562
AL159978.1	gm	0.00320999	GM
AL159978.1	gm	1.61339e-07	K562
AL590609.3	gm	0	GM
AL590609.3	gm	0	K562
SUCLG2P2	gm	1.65551	GM
SUCLG2P2	gm	1.56495	K562
TLR10	gm	6.67659	GM
TLR10	gm	0.00657377	K562
AL359922.1	gm	0	GM
AL359922.1	gm	0	K562
TSC22D1-AS1	gm	0.0182839	GM
TSC22D1-AS1	gm	0.0360982	K562
THBS1	gm	0.0523768	GM
THBS1	gm	0.131403	K562
AC073476.4	gm	0	GM
AC073476.4	gm	0	K562
PAK1	gm	6.46915	GM
PAK1	gm	2.18842	K562
AC106791.1	gm	2.5637	GM
AC106791.1	gm	2.24621	K562
KIAA1549L	gm	0.965669	GM
KIAA1549L	gm	0.000699033	K562
ZNF548	gm	3.93642	GM
ZNF548	gm	1.76267	K562
EXT1	gm	1.02201	GM
EXT1	gm	0.240158	K562
AL135905.1	gm	0.701024	GM
AL135905.1	gm	0.0892425	K562
PARP9	gm	6.14139	GM
PARP9	gm	1.30545	K562
SNORD42B	gm	0	GM
SNORD42B	gm	0	K562
Z94721.2	gm	1.12484	GM
Z94721.2	gm	0.485965	K562
RHEB	gm	5.27655	GM
RHEB	gm	6.54577	K562
AC100812.1	gm	0.256868	GM
AC100812.1	gm	0.539731	K562
SLC9A9	gm	0.943392	GM
SLC9A9	gm	0	K562
RN7SL775P	gm	0.0877186	GM
RN7SL775P	gm	0.142024	K562
ORMDL1	gm	5.56996	GM
ORMDL1	gm	4.51035	K562
TUBA4B	gm	0.366429	GM
TUBA4B	gm	0.0394881	K562
AC109631.1	gm	0.243717	GM
AC109631.1	gm	0.422372	K562
CCDC50	gm	6.28306	GM
CCDC50	gm	4.29333	K562
AL390067.1	gm	0.0301103	GM
AL390067.1	gm	0.982688	K562
ZNF81	gm	1.88385	GM
ZNF81	gm	1.60992	K562
AL162258.1	gm	0.902598	GM
AL162258.1	gm	1.42954	K562
CRLS1	gm	6.09859	GM
CRLS1	gm	6.49218	K562
LINC02288	gm	0.0196633	GM
LINC02288	gm	0.00292242	K562
SLC38A1	gm	6.75597	GM
SLC38A1	gm	4.64397	K562
AC093227.2	gm	0	GM
AC093227.2	gm	0	K562
LINC01405	gm	0.0152128	GM
LINC01405	gm	0	K562
RPS3AP46	gm	0	GM
RPS3AP46	gm	0	K562
ZNF132	gm	0.670607	GM
ZNF132	gm	1.28454	K562
AL357060.1	gm	2.40137	GM
AL357060.1	gm	2.14717	K562
SMAD1-AS2	gm	0	GM
SMAD1-AS2	gm	0.00875921	K562
LINC01754	gm	1.46107	GM
LINC01754	gm	0.0682433	K562
STX11	gm	4.37157	GM
STX11	gm	0.575506	K562
VAV2	gm	2.90476	GM
VAV2	gm	0.616247	K562
AL035458.1	gm	0.37326	GM
AL035458.1	gm	0.436278	K562
YWHAQP5	gm	0.0190953	GM
YWHAQP5	gm	0	K562
ORAI2	gm	3.48142	GM
ORAI2	gm	2.85975	K562
AC084871.4	gm	0.23739	GM
AC084871.4	gm	0.447689	K562
RNU4-62P	gm	0	GM
RNU4-62P	gm	0	K562
ANKRD28	gm	4.82727	GM
ANKRD28	gm	4.3549	K562
MIR2110	gm	0	GM
MIR2110	gm	0	K562
ITPRIPL1	gm	2.5682	GM
ITPRIPL1	gm	1.4675	K562
IKBKE	gm	3.98469	GM
IKBKE	gm	1.82845	K562
MAP3K13	gm	4.08077	GM
MAP3K13	gm	0.872989	K562
BX571818.1	gm	2.46946	GM
BX571818.1	gm	0	K562
AF213884.3	gm	0.0486518	GM
AF213884.3	gm	0.197172	K562
RPL10P7	gm	0.0821964	GM
RPL10P7	gm	0.119859	K562
NAALADL1	gm	0.124374	GM
NAALADL1	gm	0.0747749	K562
AC007879.3	gm	0.732696	GM
AC007879.3	gm	0.484603	K562
GIPC2	gm	0.0509315	GM
GIPC2	gm	0.0155405	K562
GMDS-DT	gm	1.85342	GM
GMDS-DT	gm	1.48763	K562
MBNL1-AS1	gm	0.187315	GM
MBNL1-AS1	gm	0.37997	K562
CGRRF1	gm	2.36442	GM
CGRRF1	gm	1.33995	K562
ALG2	gm	4.87241	GM
ALG2	gm	4.78054	K562
FGFR1OP	gm	5.20257	GM
FGFR1OP	gm	5.03052	K562
RNU6-1158P	gm	0	GM
RNU6-1158P	gm	0	K562
AL354719.1	gm	0	GM
AL354719.1	gm	0	K562
DDX10	gm	3.81204	GM
DDX10	gm	3.84537	K562
AC010378.1	gm	0.494333	GM
AC010378.1	gm	0.375305	K562
CCNB1IP1	gm	6.53461	GM
CCNB1IP1	gm	6.47639	K562
KDM4C	gm	4.07103	GM
KDM4C	gm	2.83692	K562
AL139807.1	gm	0.0841638	GM
AL139807.1	gm	0	K562
XXYLT1-AS2	gm	1.97147	GM
XXYLT1-AS2	gm	0.126278	K562
AC036214.4	gm	0.183899	GM
AC036214.4	gm	0.102557	K562
WWTR1-AS1	gm	0.271519	GM
WWTR1-AS1	gm	0	K562
ARHGDIB	gm	9.70997	GM
ARHGDIB	gm	3.30924	K562
CD1E	gm	0.026594	GM
CD1E	gm	0	K562
E2F8	gm	3.55899	GM
E2F8	gm	2.79859	K562
DENND2D	gm	6.81447	GM
DENND2D	gm	0.154189	K562
AC025031.5	gm	0.348162	GM
AC025031.5	gm	0.102446	K562
DSG2	gm	4.71401	GM
DSG2	gm	5.43515	K562
DENND5B	gm	0.127479	GM
DENND5B	gm	1.89497	K562
SIRT1	gm	3.09487	GM
SIRT1	gm	3.09882	K562
ASB16-AS1	gm	1.85353	GM
ASB16-AS1	gm	1.95066	K562
GSAP	gm	3.84391	GM
GSAP	gm	0	K562
MIR4767	gm	0	GM
MIR4767	gm	0	K562
AL133396.2	gm	0.32748	GM
AL133396.2	gm	0	K562
RNA5SP155	gm	0	GM
RNA5SP155	gm	0	K562
BTNL3	gm	0.304913	GM
BTNL3	gm	0.0591276	K562
AC022778.1	gm	0.0796128	GM
AC022778.1	gm	0	K562
MIR4452	gm	0	GM
MIR4452	gm	0	K562
CA3-AS1	gm	0.0196047	GM
CA3-AS1	gm	0	K562
ZNF786	gm	1.0265	GM
ZNF786	gm	1.54092	K562
KLHL5	gm	3.75776	GM
KLHL5	gm	3.88438	K562
TP63	gm	1.94414	GM
TP63	gm	0.121576	K562
MYO1E	gm	2.57421	GM
MYO1E	gm	0.129363	K562
ZNF527	gm	1.73688	GM
ZNF527	gm	0.310055	K562
RNY1P11	gm	0	GM
RNY1P11	gm	0	K562
AC079790.1	gm	0.0225481	GM
AC079790.1	gm	0	K562
RN7SL42P	gm	0	GM
RN7SL42P	gm	0	K562
POLR2K	gm	6.62091	GM
POLR2K	gm	5.67579	K562
AL133485.1	gm	1.92083	GM
AL133485.1	gm	0.14075	K562
TMSB4X	gm	12.4888	GM
TMSB4X	gm	9.48101	K562
GSN	gm	1.41474	GM
GSN	gm	3.34539	K562
PCDHGB7	gm	0.192588	GM
PCDHGB7	gm	0.00307786	K562
AC079174.2	gm	0.00418137	GM
AC079174.2	gm	0	K562
RNU2-46P	gm	0	GM
RNU2-46P	gm	0	K562
P4HTM	gm	3.11655	GM
P4HTM	gm	0.077079	K562
AL035530.1	gm	0	GM
AL035530.1	gm	0	K562
SERF2	gm	8.49424	GM
SERF2	gm	9.06264	K562
AC005042.1	gm	0.356788	GM
AC005042.1	gm	0.522818	K562
MIR1538	gm	0	GM
MIR1538	gm	0	K562
DDN	gm	1.01766	GM
DDN	gm	0.327549	K562
AC087683.2	gm	1.32027	GM
AC087683.2	gm	0.287504	K562
IL7	gm	4.18075	GM
IL7	gm	0.0189126	K562
MIR607	gm	0	GM
MIR607	gm	0	K562
ZBTB10	gm	1.02287	GM
ZBTB10	gm	1.21719	K562
AC004012.1	gm	0.595655	GM
AC004012.1	gm	0	K562
PRIM2	gm	4.16148	GM
PRIM2	gm	4.16988	K562
UBE2R2-AS1	gm	0.429708	GM
UBE2R2-AS1	gm	0	K562
ADK	gm	5.04729	GM
ADK	gm	5.66766	K562
FAM184A	gm	0	GM
FAM184A	gm	2.49985	K562
AC091906.1	gm	0	GM
AC091906.1	gm	0	K562
LPAR2	gm	1.74452	GM
LPAR2	gm	1.68475	K562
TMEM243	gm	6.43482	GM
TMEM243	gm	2.1144	K562
LINC01852	gm	0.122647	GM
LINC01852	gm	0	K562
TRDD3	gm	0	GM
TRDD3	gm	0	K562
MIR4285	gm	0	GM
MIR4285	gm	0	K562
AC015795.1	gm	0.109741	GM
AC015795.1	gm	0.274534	K562
AC012645.3	gm	1.21345	GM
AC012645.3	gm	0.0681963	K562
ZNF333	gm	2.40666	GM
ZNF333	gm	2.32035	K562
RNU4-30P	gm	0	GM
RNU4-30P	gm	0	K562
SMIM36	gm	0	GM
SMIM36	gm	0	K562
C1orf185	gm	0	GM
C1orf185	gm	0	K562
AC007639.1	gm	1.64052	GM
AC007639.1	gm	0	K562
AC079140.1	gm	0.0239298	GM
AC079140.1	gm	0	K562
AC005225.2	gm	0.412975	GM
AC005225.2	gm	0	K562
AC008770.1	gm	0.265762	GM
AC008770.1	gm	0.0780678	K562
CDKL1	gm	2.58824	GM
CDKL1	gm	1.6096	K562
RN7SL121P	gm	0.0694609	GM
RN7SL121P	gm	0.0792201	K562
LY96	gm	4.18371	GM
LY96	gm	0.316052	K562
EMC7	gm	5.09362	GM
EMC7	gm	5.56958	K562
IRF2	gm	5.6543	GM
IRF2	gm	3.09043	K562
AC025031.2	gm	0	GM
AC025031.2	gm	0.0523639	K562
RRS1	gm	3.16996	GM
RRS1	gm	2.98269	K562
TRAJ44	gm	0	GM
TRAJ44	gm	0	K562
AGGF1	gm	3.46831	GM
AGGF1	gm	2.89649	K562
TMEM156	gm	4.50789	GM
TMEM156	gm	2.22836	K562
MORC2-AS1	gm	0.182653	GM
MORC2-AS1	gm	0.0175329	K562
ATP5PDP1	gm	0.0240772	GM
ATP5PDP1	gm	0.0256704	K562
STPG2	gm	0.096099	GM
STPG2	gm	0.0186121	K562
CFAP126	gm	0	GM
CFAP126	gm	0	K562
MIR5194	gm	0	GM
MIR5194	gm	0	K562
EAF2	gm	5.44149	GM
EAF2	gm	2.33782	K562
IGLVI-70	gm	0.280867	GM
IGLVI-70	gm	0	K562
NACAP8	gm	1.3315	GM
NACAP8	gm	0.051544	K562
DSN1	gm	3.84691	GM
DSN1	gm	4.65909	K562
LINC02042	gm	0	GM
LINC02042	gm	0.00868111	K562
AL133325.3	gm	0.0365015	GM
AL133325.3	gm	0.89535	K562
AC093827.4	gm	1.85267	GM
AC093827.4	gm	1.80694	K562
AC008038.1	gm	7.74056	GM
AC008038.1	gm	8.0055	K562
MIR3174	gm	0	GM
MIR3174	gm	0	K562
AC008764.9	gm	1.83876	GM
AC008764.9	gm	0.123895	K562
PRMT6	gm	3.54187	GM
PRMT6	gm	3.67435	K562
HEXB	gm	5.31612	GM
HEXB	gm	5.60971	K562
RNU4-73P	gm	0	GM
RNU4-73P	gm	0	K562
FCRL4	gm	0.163014	GM
FCRL4	gm	0	K562
GAPDHP76	gm	0.0190913	GM
GAPDHP76	gm	0	K562
RNU6ATAC9P	gm	0	GM
RNU6ATAC9P	gm	0	K562
RPL23AP81	gm	0.381895	GM
RPL23AP81	gm	0.414894	K562
AC004846.2	gm	1.59144	GM
AC004846.2	gm	0.583676	K562
AC010834.2	gm	0.021144	GM
AC010834.2	gm	0.108902	K562
AC016526.2	gm	0.82706	GM
AC016526.2	gm	1.35902	K562
MIR1282	gm	0	GM
MIR1282	gm	0	K562
NMRK1	gm	2.67639	GM
NMRK1	gm	1.465	K562
WASHC3	gm	4.80852	GM
WASHC3	gm	4.29167	K562
PRDM4	gm	3.44652	GM
PRDM4	gm	3.51711	K562
RNU6-639P	gm	0	GM
RNU6-639P	gm	0	K562
MIR3939	gm	7.30787	GM
MIR3939	gm	7.96829	K562
AC113382.2	gm	0.182166	GM
AC113382.2	gm	0.0169591	K562
GTF2E2	gm	5.3652	GM
GTF2E2	gm	4.71779	K562
CD1D	gm	0.132022	GM
CD1D	gm	0.0153967	K562
SOD1	gm	7.69307	GM
SOD1	gm	8.58497	K562
DTX3L	gm	3.35749	GM
DTX3L	gm	0.983648	K562
AC009902.3	gm	0.0421379	GM
AC009902.3	gm	0.0040211	K562
UHRF1BP1L	gm	3.65921	GM
UHRF1BP1L	gm	3.17864	K562
AC125618.1	gm	0.038562	GM
AC125618.1	gm	0	K562
AC010226.1	gm	0.687428	GM
AC010226.1	gm	0.240633	K562
EIF2AK3-DT	gm	1.59229	GM
EIF2AK3-DT	gm	1.45701	K562
EEA1	gm	2.80845	GM
EEA1	gm	1.77647	K562
AL451085.1	gm	0.608049	GM
AL451085.1	gm	0.0460665	K562
AC007881.2	gm	0.0379069	GM
AC007881.2	gm	0	K562
TMEM11	gm	3.4671	GM
TMEM11	gm	3.76451	K562
MIR138-2	gm	0	GM
MIR138-2	gm	0	K562
AC079089.1	gm	2.18132	GM
AC079089.1	gm	0	K562
KCNA3	gm	0.33583	GM
KCNA3	gm	0	K562
IGFBP3	gm	2.1135	GM
IGFBP3	gm	0.0442586	K562
MTAP	gm	3.16618	GM
MTAP	gm	0.0127162	K562
ANAPC10	gm	4.79934	GM
ANAPC10	gm	4.91942	K562
LARGE1	gm	3.14865	GM
LARGE1	gm	0.0281329	K562
MSL1	gm	5.29764	GM
MSL1	gm	4.6366	K562
MIR4280	gm	0	GM
MIR4280	gm	0	K562
CLC	gm	0.142971	GM
CLC	gm	0.463205	K562
TAF9B	gm	4.18086	GM
TAF9B	gm	4.55284	K562
PDE1B	gm	2.34578	GM
PDE1B	gm	0.342942	K562
MIR4637	gm	0	GM
MIR4637	gm	0	K562
RNU6-354P	gm	0	GM
RNU6-354P	gm	0	K562
AL731569.1	gm	0.674842	GM
AL731569.1	gm	1.12267	K562
WIF1	gm	0.00429878	GM
WIF1	gm	0.00445544	K562
LANCL1	gm	5.31273	GM
LANCL1	gm	4.88387	K562
AC073332.1	gm	0.227644	GM
AC073332.1	gm	0	K562
CACNB4	gm	0.960511	GM
CACNB4	gm	0.0268087	K562
ZNF561-AS1	gm	2.06156	GM
ZNF561-AS1	gm	1.64207	K562
MIR3181	gm	0	GM
MIR3181	gm	0	K562
ADPRH	gm	4.26858	GM
ADPRH	gm	0.380486	K562
AC097372.1	gm	0.0272081	GM
AC097372.1	gm	0	K562
AC008957.1	gm	5.37129	GM
AC008957.1	gm	0.125034	K562
FANCF	gm	2.92571	GM
FANCF	gm	2.05291	K562
AL356387.2	gm	0	GM
AL356387.2	gm	0	K562
DUSP1	gm	1.57718	GM
DUSP1	gm	3.19923	K562
IL5RA	gm	0	GM
IL5RA	gm	0.00695499	K562
MS4A1	gm	9.96092	GM
MS4A1	gm	0.0106355	K562
AP3S1	gm	6.17356	GM
AP3S1	gm	4.45746	K562
SLC16A14	gm	0.0168273	GM
SLC16A14	gm	0.0116087	K562
AC020658.4	gm	0.234803	GM
AC020658.4	gm	0.259386	K562
AC011500.2	gm	0	GM
AC011500.2	gm	0	K562
ITGB1-DT	gm	0.00880002	GM
ITGB1-DT	gm	0.0183	K562
TRGV5	gm	2.137	GM
TRGV5	gm	0.356809	K562
CCDC141	gm	1.30599	GM
CCDC141	gm	0	K562
TRAJ24	gm	0	GM
TRAJ24	gm	0	K562
AC010980.1	gm	0.616614	GM
AC010980.1	gm	0	K562
TNPO1	gm	5.15324	GM
TNPO1	gm	5.35594	K562
RPL7L1	gm	4.45887	GM
RPL7L1	gm	5.71283	K562
MIR7845	gm	0	GM
MIR7845	gm	0	K562
RNU4-38P	gm	0	GM
RNU4-38P	gm	0	K562
LINC01694	gm	2.78576	GM
LINC01694	gm	3.69584	K562
ESR2	gm	1.34433	GM
ESR2	gm	0.157665	K562
AC090912.1	gm	0.230267	GM
AC090912.1	gm	0.225463	K562
AL024474.2	gm	0	GM
AL024474.2	gm	0	K562
AP004609.2	gm	0	GM
AP004609.2	gm	0	K562
FCRLA	gm	6.1467	GM
FCRLA	gm	0.361545	K562
SERPINB8	gm	4.12388	GM
SERPINB8	gm	0.0297587	K562
KTN1-AS1	gm	1.42444	GM
KTN1-AS1	gm	2.12788	K562
MAPK3	gm	4.33184	GM
MAPK3	gm	4.83792	K562
AC005670.2	gm	1.07524	GM
AC005670.2	gm	0.671074	K562
MPPE1	gm	2.83571	GM
MPPE1	gm	2.13896	K562
MPP7-DT	gm	0	GM
MPP7-DT	gm	0.0119823	K562
AC093797.1	gm	0.0379221	GM
AC093797.1	gm	0	K562
UBE2E2-AS1	gm	0	GM
UBE2E2-AS1	gm	0	K562
SLC45A1	gm	0	GM
SLC45A1	gm	0	K562
ELL3	gm	3.09817	GM
ELL3	gm	0.574043	K562
AC104971.1	gm	1.32788	GM
AC104971.1	gm	0.133009	K562
MIR423	gm	0	GM
MIR423	gm	0	K562
AC021092.1	gm	1.2111	GM
AC021092.1	gm	0.442796	K562
SH2B2	gm	1.78244	GM
SH2B2	gm	0.0409072	K562
ZFYVE1	gm	2.83015	GM
ZFYVE1	gm	1.8721	K562
UBE2C	gm	6.57141	GM
UBE2C	gm	0.781121	K562
STAM2	gm	3.27753	GM
STAM2	gm	2.30888	K562
AC010542.3	gm	0.0230129	GM
AC010542.3	gm	0	K562
ARF3	gm	6.96741	GM
ARF3	gm	6.30472	K562
AL021396.1	gm	0.0521142	GM
AL021396.1	gm	0.0227419	K562
STARD7	gm	6.18016	GM
STARD7	gm	5.7936	K562
RNU6-148P	gm	0	GM
RNU6-148P	gm	0	K562
AC079942.1	gm	0	GM
AC079942.1	gm	0	K562
GSTCD	gm	3.6721	GM
GSTCD	gm	3.96689	K562
AL445472.1	gm	2.24109	GM
AL445472.1	gm	0.00962962	K562
TRAJ34	gm	0	GM
TRAJ34	gm	0	K562
AC004053.1	gm	0.0374524	GM
AC004053.1	gm	0	K562
AC022509.3	gm	0.102495	GM
AC022509.3	gm	0	K562
AC084117.1	gm	0.438257	GM
AC084117.1	gm	0.432179	K562
ANKRD49	gm	4.66027	GM
ANKRD49	gm	4.30758	K562
PRR7	gm	1.63252	GM
PRR7	gm	1.04583	K562
SHCBP1	gm	3.85093	GM
SHCBP1	gm	3.13827	K562
AL512422.1	gm	0.0397395	GM
AL512422.1	gm	0	K562
MIR6079	gm	0	GM
MIR6079	gm	0	K562
JAK3	gm	3.33047	GM
JAK3	gm	0.128712	K562
LINC00398	gm	0.0916604	GM
LINC00398	gm	0	K562
AC022509.4	gm	0.0562221	GM
AC022509.4	gm	0	K562
AC114760.2	gm	2.79013	GM
AC114760.2	gm	0.676865	K562
SHISA3	gm	0.0427649	GM
SHISA3	gm	0	K562
AL353718.1	gm	1.17321	GM
AL353718.1	gm	0	K562
RADX	gm	3.54812	GM
RADX	gm	0.017392	K562
RAD51B	gm	3.64114	GM
RAD51B	gm	2.80697	K562
AP000560.1	gm	0.126369	GM
AP000560.1	gm	0.403434	K562
EIF5AP3	gm	0.30524	GM
EIF5AP3	gm	0.158758	K562
AC023590.1	gm	0.609608	GM
AC023590.1	gm	0	K562
RNF111	gm	3.82738	GM
RNF111	gm	3.72594	K562
RNU6-450P	gm	0	GM
RNU6-450P	gm	0	K562
AL078612.1	gm	1.59324	GM
AL078612.1	gm	0	K562
AL133467.1	gm	0.296711	GM
AL133467.1	gm	0.00979377	K562
RN7SL615P	gm	0.0568321	GM
RN7SL615P	gm	0.34524	K562
AL590103.1	gm	0.248929	GM
AL590103.1	gm	0.171241	K562
HSP90AA1	gm	8.79038	GM
HSP90AA1	gm	9.50083	K562
KCNMB2	gm	0.164107	GM
KCNMB2	gm	0.141438	K562
LINC01014	gm	0.116948	GM
LINC01014	gm	0.14337	K562
AC016355.1	gm	0.717307	GM
AC016355.1	gm	0.958964	K562
AL450043.1	gm	0	GM
AL450043.1	gm	0	K562
AC026470.1	gm	3.22048	GM
AC026470.1	gm	2.26214	K562
ZNF367	gm	2.93032	GM
ZNF367	gm	2.55795	K562
MIR7706	gm	0	GM
MIR7706	gm	0	K562
MIR1260B	gm	0	GM
MIR1260B	gm	0	K562
RNU6-947P	gm	0	GM
RNU6-947P	gm	0	K562
USP30-AS1	gm	2.31545	GM
USP30-AS1	gm	0.143693	K562
RN7SL337P	gm	1.27201	GM
RN7SL337P	gm	0.0621151	K562
HIF1A-AS2	gm	2.77771	GM
HIF1A-AS2	gm	1.55767	K562
RAB11FIP2	gm	2.65504	GM
RAB11FIP2	gm	1.60129	K562
AL365259.1	gm	0	GM
AL365259.1	gm	0.441664	K562
AC012100.1	gm	0	GM
AC012100.1	gm	0	K562
LAMTOR5	gm	7.86576	GM
LAMTOR5	gm	8.2993	K562
MNS1	gm	0.41067	GM
MNS1	gm	0.724576	K562
AC069444.2	gm	4.41112e-05	GM
AC069444.2	gm	0	K562
AC007879.2	gm	0	GM
AC007879.2	gm	0	K562
ADD3-AS1	gm	0.255805	GM
ADD3-AS1	gm	0.214774	K562
TRGV1	gm	0.403819	GM
TRGV1	gm	0.468586	K562
CIR1P1	gm	0.0160169	GM
CIR1P1	gm	0.0166866	K562
AL163051.1	gm	0.559296	GM
AL163051.1	gm	1.10745	K562
AC106897.1	gm	0.304121	GM
AC106897.1	gm	0.105891	K562
WRAP73	gm	4.32847	GM
WRAP73	gm	4.79526	K562
KCNJ2-AS1	gm	0.339988	GM
KCNJ2-AS1	gm	0	K562
PUDP	gm	5.68067	GM
PUDP	gm	4.71044	K562
RNA5SP283	gm	0	GM
RNA5SP283	gm	0	K562
HEATR3	gm	3.24013	GM
HEATR3	gm	3.2454	K562
ARHGAP27P2	gm	0	GM
ARHGAP27P2	gm	0	K562
ASPHD2	gm	2.40241	GM
ASPHD2	gm	0.671926	K562
AC090772.1	gm	0.287503	GM
AC090772.1	gm	0	K562
SEMA4D	gm	3.73526	GM
SEMA4D	gm	0.408477	K562
SKA3	gm	3.82633	GM
SKA3	gm	4.10281	K562
AD000864.2	gm	0.566955	GM
AD000864.2	gm	0.148813	K562
NTRK2	gm	1.81384	GM
NTRK2	gm	0.00100165	K562
LINC02292	gm	0.0449932	GM
LINC02292	gm	0	K562
AC007950.3	gm	0.245964	GM
AC007950.3	gm	0.047345	K562
AC006153.1	gm	0.199177	GM
AC006153.1	gm	0.0615142	K562
GBP4	gm	4.45608	GM
GBP4	gm	0.457154	K562
SLC12A1	gm	0.0120938	GM
SLC12A1	gm	0	K562
CNTFR	gm	0.00445809	GM
CNTFR	gm	0.00462146	K562
IFIT5	gm	3.70395	GM
IFIT5	gm	0	K562
AC013270.1	gm	0.414267	GM
AC013270.1	gm	0	K562
ARID1B	gm	3.12234	GM
ARID1B	gm	2.98742	K562
SPTBN5	gm	0.0107888	GM
SPTBN5	gm	0.0132001	K562
EFCAB6	gm	0.395675	GM
EFCAB6	gm	0.00684588	K562
AL731533.1	gm	0	GM
AL731533.1	gm	0	K562
IGLC2	gm	9.24078	GM
IGLC2	gm	0.0548838	K562
NEDD4L	gm	2.87831	GM
NEDD4L	gm	2.87751	K562
UGGT1	gm	3.35806	GM
UGGT1	gm	3.56262	K562
FAM204CP	gm	0.124955	GM
FAM204CP	gm	0.0171032	K562
AC079630.1	gm	1.4655	GM
AC079630.1	gm	0	K562
MIR128-1	gm	0	GM
MIR128-1	gm	0	K562
AC092894.1	gm	0.0439535	GM
AC092894.1	gm	0	K562
AC011497.1	gm	0	GM
AC011497.1	gm	0	K562
IL7R	gm	3.68877	GM
IL7R	gm	0.0550443	K562
MCTS1	gm	5.44902	GM
MCTS1	gm	5.95951	K562
WDHD1	gm	4.4747	GM
WDHD1	gm	4.30039	K562
RNU6-1	gm	9.37673	GM
RNU6-1	gm	8.29761	K562
AL354707.2	gm	0.197224	GM
AL354707.2	gm	0	K562
UCHL3	gm	4.9595	GM
UCHL3	gm	5.33842	K562
AC092754.2	gm	0	GM
AC092754.2	gm	0.0278949	K562
AC133552.3	gm	0.425132	GM
AC133552.3	gm	0.148708	K562
ZNF491	gm	0.131383	GM
ZNF491	gm	0.39886	K562
AC016598.2	gm	0	GM
AC016598.2	gm	0	K562
AC009163.4	gm	0.203838	GM
AC009163.4	gm	0.314342	K562
FMO4	gm	1.37493	GM
FMO4	gm	0.116123	K562
PIK3R4	gm	3.57159	GM
PIK3R4	gm	3.60306	K562
PROB1	gm	0.840105	GM
PROB1	gm	0.433447	K562
RUNX3	gm	3.65562	GM
RUNX3	gm	0.0173497	K562
KLHL6	gm	5.41807	GM
KLHL6	gm	0.369035	K562
RN7SKP133	gm	0.0435335	GM
RN7SKP133	gm	0.224364	K562
ST3GAL6	gm	3.56461	GM
ST3GAL6	gm	0.0139887	K562
PDE7A	gm	4.85897	GM
PDE7A	gm	3.77943	K562
AC008040.3	gm	0.0360796	GM
AC008040.3	gm	0.0075861	K562
AC008581.2	gm	2.95624	GM
AC008581.2	gm	2.22329	K562
LINC01375	gm	0.00917496	GM
LINC01375	gm	0.00476421	K562
ENPP5	gm	0.00980585	GM
ENPP5	gm	0	K562
AC003101.3	gm	2.75837e-07	GM
AC003101.3	gm	5.75266e-08	K562
AL139274.1	gm	1.20351	GM
AL139274.1	gm	0.59694	K562
KMO	gm	0.273917	GM
KMO	gm	0.132392	K562
TIMM21	gm	3.92381	GM
TIMM21	gm	3.58354	K562
TMEM167A	gm	4.57927	GM
TMEM167A	gm	5.23159	K562
MSC-AS1	gm	3.20837	GM
MSC-AS1	gm	8.48222e-11	K562
PEBP1P1	gm	0	GM
PEBP1P1	gm	0	K562
AC016708.1	gm	0.670997	GM
AC016708.1	gm	0.0590591	K562
HMGN2P38	gm	0.14587	GM
HMGN2P38	gm	0.0859845	K562
TCTEX1D2	gm	2.64998	GM
TCTEX1D2	gm	3.25748	K562
FAM214A	gm	2.8508	GM
FAM214A	gm	1.35211	K562
TRAF1	gm	6.20819	GM
TRAF1	gm	0.541198	K562
HIST1H2BI	gm	2.62002	GM
HIST1H2BI	gm	0.0758257	K562
STRA6	gm	0.413579	GM
STRA6	gm	1.05524	K562
USP18	gm	4.85244	GM
USP18	gm	0.28308	K562
SLC16A10	gm	1.96505	GM
SLC16A10	gm	0.134039	K562
EIF5AP2	gm	0.0857682	GM
EIF5AP2	gm	1.16329	K562
LINC01766	gm	0	GM
LINC01766	gm	0.04224	K562
AC025539.1	gm	0.0120993	GM
AC025539.1	gm	0	K562
AC113615.1	gm	0.093568	GM
AC113615.1	gm	0	K562
ARL6IP1	gm	7.36845	GM
ARL6IP1	gm	7.28469	K562
IL10RA	gm	3.6718	GM
IL10RA	gm	2.75696	K562
VAMP5	gm	1.34301	GM
VAMP5	gm	1.08773	K562
RGMB-AS1	gm	0.0134026	GM
RGMB-AS1	gm	0	K562
BCL2	gm	4.91738	GM
BCL2	gm	0.381097	K562
FAM71D	gm	0.137263	GM
FAM71D	gm	0.0049703	K562
RN7SL794P	gm	0	GM
RN7SL794P	gm	0	K562
ZNF451-AS1	gm	2.06623	GM
ZNF451-AS1	gm	1.96698	K562
GPX7	gm	0.0361799	GM
GPX7	gm	0.0450554	K562
PPIAP29	gm	4.7101	GM
PPIAP29	gm	5.66238	K562
MIR577	gm	0	GM
MIR577	gm	0	K562
GPR141	gm	1.31506	GM
GPR141	gm	0.0107781	K562
IRAK3	gm	3.19231	GM
IRAK3	gm	0.0190335	K562
AC080129.2	gm	0.217102	GM
AC080129.2	gm	0.177447	K562
TEDDM2P	gm	0	GM
TEDDM2P	gm	0	K562
TMEM126B	gm	5.61801	GM
TMEM126B	gm	6.27368	K562
CLIC2	gm	3.30748	GM
CLIC2	gm	4.71909	K562
AC005220.1	gm	2.18195	GM
AC005220.1	gm	0.0336158	K562
GLIPR1L2	gm	0.117581	GM
GLIPR1L2	gm	0.0154398	K562
AP000902.2	gm	0	GM
AP000902.2	gm	0	K562
ALKBH4	gm	1.68572	GM
ALKBH4	gm	1.96635	K562
GMPSP1	gm	1.74728	GM
GMPSP1	gm	2.47202	K562
LRRC37A7P	gm	0.00633097	GM
LRRC37A7P	gm	0.00676266	K562
TLR7	gm	4.82573	GM
TLR7	gm	0.024773	K562
DYNC1H1	gm	2.48228	GM
DYNC1H1	gm	2.88643	K562
AC135782.2	gm	0.0250824	GM
AC135782.2	gm	0.0788962	K562
WBP2NL	gm	0.163107	GM
WBP2NL	gm	0	K562
TTC39C-AS1	gm	0.0585314	GM
TTC39C-AS1	gm	0	K562
TAAR1	gm	0	GM
TAAR1	gm	0	K562
AC090136.3	gm	0.509855	GM
AC090136.3	gm	0	K562
RNA5SP158	gm	0	GM
RNA5SP158	gm	0	K562
ARHGAP24	gm	1.57488	GM
ARHGAP24	gm	2.21243	K562
ZNF557	gm	2.21066	GM
ZNF557	gm	1.2888	K562
AC007686.3	gm	0.468458	GM
AC007686.3	gm	0.282019	K562
CD72	gm	1.31481	GM
CD72	gm	0.538261	K562
IPCEF1	gm	5.92781	GM
IPCEF1	gm	0.00259856	K562
LCOR	gm	3.35413	GM
LCOR	gm	2.56057	K562
ZNF41	gm	2.26218	GM
ZNF41	gm	2.01504	K562
AC090617.9	gm	0	GM
AC090617.9	gm	0	K562
SNORA37	gm	0	GM
SNORA37	gm	0	K562
HSH2D	gm	5.10028	GM
HSH2D	gm	0.205713	K562
OR2AM1P	gm	0	GM
OR2AM1P	gm	0	K562
FANCL	gm	5.56802	GM
FANCL	gm	5.22939	K562
BTN2A3P	gm	2.15011	GM
BTN2A3P	gm	2.40066	K562
NT5C2	gm	4.5697	GM
NT5C2	gm	3.67313	K562
ERC2-IT1	gm	0.0268908	GM
ERC2-IT1	gm	0	K562
FBXO46	gm	2.12195	GM
FBXO46	gm	1.84291	K562
BLOC1S2	gm	4.81364	GM
BLOC1S2	gm	3.27864	K562
AC012506.4	gm	0	GM
AC012506.4	gm	0	K562
IL27	gm	0.0350391	GM
IL27	gm	0.00922114	K562
DZANK1	gm	1.79317	GM
DZANK1	gm	0.0725371	K562
GVINP2	gm	0.0114894	GM
GVINP2	gm	0.261555	K562
AC100871.1	gm	0	GM
AC100871.1	gm	0.0248903	K562
NIP7P1	gm	0	GM
NIP7P1	gm	0	K562
WDR76	gm	4.07635	GM
WDR76	gm	3.96566	K562
PLAU	gm	1.18389	GM
PLAU	gm	1.9043	K562
PRR34-AS1	gm	0	GM
PRR34-AS1	gm	0	K562
KIF14	gm	3.73632	GM
KIF14	gm	4.22692	K562
CDK12	gm	4.1297	GM
CDK12	gm	3.94272	K562
DHFR	gm	4.35275	GM
DHFR	gm	5.1625	K562
BCL2A1	gm	8.3516	GM
BCL2A1	gm	0.0649371	K562
AC010168.2	gm	3.1636	GM
AC010168.2	gm	0.0121966	K562
GARS	gm	6.0497	GM
GARS	gm	7.02955	K562
IL13RA1	gm	2.62717	GM
IL13RA1	gm	2.89198	K562
AC093462.1	gm	0.375147	GM
AC093462.1	gm	0.167101	K562
AC090152.1	gm	0	GM
AC090152.1	gm	0.244786	K562
PIPOX	gm	0.49033	GM
PIPOX	gm	0.0239959	K562
AC005280.2	gm	0.0803851	GM
AC005280.2	gm	0.137233	K562
AC005083.1	gm	4.9013	GM
AC005083.1	gm	1.49267	K562
MS4A6A	gm	3.50622	GM
MS4A6A	gm	2.37357	K562
FBXO3-DT	gm	0.101554	GM
FBXO3-DT	gm	0	K562
AL158211.5	gm	0.077466	GM
AL158211.5	gm	0	K562
AC007622.1	gm	0.120871	GM
AC007622.1	gm	0.107447	K562
TDRD7	gm	4.07038	GM
TDRD7	gm	2.02912	K562
OXTR	gm	2.07314	GM
OXTR	gm	0.379344	K562
MIR5700	gm	0	GM
MIR5700	gm	0	K562
CR2	gm	1.02318	GM
CR2	gm	0.410935	K562
TBC1D12	gm	1.90448	GM
TBC1D12	gm	1.43626	K562
AC114744.1	gm	0.0458729	GM
AC114744.1	gm	0.0162729	K562
LGALS14	gm	3.06632	GM
LGALS14	gm	0	K562
AL356234.2	gm	1.00448	GM
AL356234.2	gm	0	K562
AC015871.1	gm	0.00848444	GM
AC015871.1	gm	0.0692936	K562
AP005061.1	gm	0.612475	GM
AP005061.1	gm	0.645629	K562
AC091230.1	gm	0.00697222	GM
AC091230.1	gm	1.16204e-08	K562
AC010735.1	gm	0.0357613	GM
AC010735.1	gm	0	K562
AC007285.1	gm	0.416554	GM
AC007285.1	gm	0.491255	K562
E2F3P1	gm	1.97932	GM
E2F3P1	gm	0.00760043	K562
LINC00324	gm	0.837544	GM
LINC00324	gm	0.275533	K562
AC022296.1	gm	0.156793	GM
AC022296.1	gm	0.0157627	K562
AC003991.1	gm	0.584184	GM
AC003991.1	gm	0.011519	K562
LINC02391	gm	1.77889	GM
LINC02391	gm	0.0128024	K562
AL137782.1	gm	0.402029	GM
AL137782.1	gm	0.0945121	K562
IL1B	gm	0.189202	GM
IL1B	gm	0.0647918	K562
LEO1	gm	3.11886	GM
LEO1	gm	2.37189	K562
RF01877	gm	0.586481	GM
RF01877	gm	0.370491	K562
ZNF225	gm	1.78808	GM
ZNF225	gm	1.13817	K562
GPR137B	gm	3.27564	GM
GPR137B	gm	0.0299815	K562
RGS16	gm	4.51758	GM
RGS16	gm	0.110868	K562
PDK2	gm	2.03189	GM
PDK2	gm	0.838899	K562
PLCD3	gm	0.122816	GM
PLCD3	gm	1.28259	K562
ISX	gm	0.0523735	GM
ISX	gm	0.222509	K562
AC021028.1	gm	1.11411	GM
AC021028.1	gm	0.074036	K562
ALPK1	gm	3.6083	GM
ALPK1	gm	0.328209	K562
KLHL3	gm	2.28915	GM
KLHL3	gm	0.63291	K562
AC091544.1	gm	0	GM
AC091544.1	gm	0	K562
KYNU	gm	4.64775	GM
KYNU	gm	2.88159	K562
C21orf91	gm	4.99999	GM
C21orf91	gm	3.05044	K562
AL109809.2	gm	0.135567	GM
AL109809.2	gm	0	K562
GPR183	gm	7.43488	GM
GPR183	gm	2.20007	K562
TMEM186	gm	3.18714	GM
TMEM186	gm	3.38889	K562
AC078923.1	gm	0.0735616	GM
AC078923.1	gm	0	K562
AC097713.1	gm	0	GM
AC097713.1	gm	0	K562
THAP10	gm	0.374001	GM
THAP10	gm	0.00428913	K562
HINT1	gm	9.15714	GM
HINT1	gm	9.12571	K562
AC017007.3	gm	0.0563782	GM
AC017007.3	gm	0.118467	K562
IL17A	gm	0	GM
IL17A	gm	0	K562
AC024267.3	gm	1.02289	GM
AC024267.3	gm	0.532063	K562
AC007879.4	gm	0	GM
AC007879.4	gm	0.16283	K562
AC011477.4	gm	0.147617	GM
AC011477.4	gm	0.0290679	K562
CTTNBP2NL	gm	2.52774	GM
CTTNBP2NL	gm	0.729025	K562
BLMH	gm	3.91605	GM
BLMH	gm	4.22311	K562
DPRXP1	gm	0.219369	GM
DPRXP1	gm	0.475571	K562
AC018816.2	gm	0.978375	GM
AC018816.2	gm	0	K562
MAPK7	gm	0.699505	GM
MAPK7	gm	0.823506	K562
WIPF1	gm	5.57214	GM
WIPF1	gm	1.123	K562
AC016831.7	gm	1.50361	GM
AC016831.7	gm	0.621893	K562
CSF2RBP1	gm	0.0338997	GM
CSF2RBP1	gm	0	K562
AC083949.1	gm	0.71468	GM
AC083949.1	gm	0.289718	K562
AL121899.1	gm	0.507168	GM
AL121899.1	gm	0	K562
LINC01942	gm	0	GM
LINC01942	gm	0	K562
AC007262.2	gm	0.0473516	GM
AC007262.2	gm	0.00763882	K562
AL807740.1	gm	0	GM
AL807740.1	gm	0	K562
CEP290	gm	2.69199	GM
CEP290	gm	2.17633	K562
C12orf10	gm	4.38239	GM
C12orf10	gm	1.59069	K562
PPFIBP2	gm	3.42237	GM
PPFIBP2	gm	0.484251	K562
ALDH4A1	gm	2.55574	GM
ALDH4A1	gm	3.4599	K562
CD200R1	gm	0.103457	GM
CD200R1	gm	0.0236447	K562
ALDH3A2	gm	3.87794	GM
ALDH3A2	gm	0.0343298	K562
ILDR2	gm	0.0236206	GM
ILDR2	gm	0.0593694	K562
ATXN1	gm	4.01792	GM
ATXN1	gm	0.0854663	K562
MTMR2	gm	3.96031	GM
MTMR2	gm	3.98301	K562
ZNF75D	gm	3.0068	GM
ZNF75D	gm	1.9711	K562
ZNF304	gm	2.92786	GM
ZNF304	gm	1.98582	K562
MIR4468	gm	0	GM
MIR4468	gm	0	K562
IFIT1P1	gm	0.275591	GM
IFIT1P1	gm	0.0678027	K562
TP53INP1	gm	3.73573	GM
TP53INP1	gm	1.7614	K562
COL19A1	gm	3.09421	GM
COL19A1	gm	0.00281435	K562
SRP72P2	gm	0.434818	GM
SRP72P2	gm	0.364388	K562
WNT5A-AS1	gm	0.174579	GM
WNT5A-AS1	gm	0	K562
TRAV39	gm	0.0902524	GM
TRAV39	gm	0	K562
OR4D7P	gm	0	GM
OR4D7P	gm	0	K562
AL354977.2	gm	0.298749	GM
AL354977.2	gm	0.0708901	K562
BNIP1	gm	4.17077	GM
BNIP1	gm	4.2632	K562
RNU7-60P	gm	0	GM
RNU7-60P	gm	0	K562
AC092953.1	gm	0.137252	GM
AC092953.1	gm	0.0216622	K562
ACER2	gm	1.49825	GM
ACER2	gm	1.77317	K562
AC079336.2	gm	0.489557	GM
AC079336.2	gm	0.152035	K562
AC108463.2	gm	0.177103	GM
AC108463.2	gm	0.82728	K562
ZC3H11A	gm	6.0122	GM
ZC3H11A	gm	6.0859	K562
MIR1537	gm	0	GM
MIR1537	gm	0	K562
HMOX1	gm	4.23666	GM
HMOX1	gm	0.0173868	K562
VWA3B	gm	0.0168919	GM
VWA3B	gm	0	K562
TRERNA1	gm	0	GM
TRERNA1	gm	0	K562
FBXL8	gm	2.54331	GM
FBXL8	gm	3.54521	K562
GIMAP1	gm	0.64718	GM
GIMAP1	gm	0	K562
BHLHE41	gm	0.376111	GM
BHLHE41	gm	0	K562
PARD6G-AS1	gm	0.0481952	GM
PARD6G-AS1	gm	0.0829964	K562
AL008626.1	gm	0	GM
AL008626.1	gm	0	K562
MAN2B1	gm	3.84762	GM
MAN2B1	gm	2.65105	K562
AC099677.1	gm	0	GM
AC099677.1	gm	0	K562
NPC1	gm	3.90045	GM
NPC1	gm	4.2783	K562
SEL1L	gm	3.45088	GM
SEL1L	gm	2.21134	K562
ABCD2	gm	2.44093	GM
ABCD2	gm	0.00131463	K562
C8orf59	gm	6.49451	GM
C8orf59	gm	6.85529	K562
AKAP9	gm	3.00798	GM
AKAP9	gm	3.03588	K562
AF111167.2	gm	0.750348	GM
AF111167.2	gm	0.0887416	K562
IFT80	gm	3.26124	GM
IFT80	gm	2.85494	K562
IRGM	gm	0.134489	GM
IRGM	gm	0.0427075	K562
MAP3K2	gm	3.41689	GM
MAP3K2	gm	1.94875	K562
CFAP53	gm	0.315487	GM
CFAP53	gm	1.07631	K562
RBBP6	gm	5.18608	GM
RBBP6	gm	4.8546	K562
FAM210A	gm	4.18627	GM
FAM210A	gm	3.44261	K562
CFAP61	gm	0.0380543	GM
CFAP61	gm	0.0135568	K562
MCM6	gm	6.07977	GM
MCM6	gm	6.05589	K562
AC134669.1	gm	0.632032	GM
AC134669.1	gm	0	K562
ANKH	gm	2.68367	GM
ANKH	gm	1.46149	K562
YTHDC2	gm	3.35029	GM
YTHDC2	gm	2.96384	K562
AC006160.1	gm	0.840456	GM
AC006160.1	gm	0.333093	K562
AF127577.6	gm	0.409589	GM
AF127577.6	gm	0.28501	K562
MPHOSPH9	gm	3.56904	GM
MPHOSPH9	gm	3.93615	K562
RASGRP1	gm	6.88623	GM
RASGRP1	gm	0.258586	K562
HNRNPA1P49	gm	2.14887	GM
HNRNPA1P49	gm	2.10745	K562
RNF38	gm	3.8343	GM
RNF38	gm	2.33254	K562
AL133264.2	gm	0	GM
AL133264.2	gm	0	K562
AC005261.2	gm	0.331138	GM
AC005261.2	gm	0.22041	K562
AC012368.2	gm	0.0578894	GM
AC012368.2	gm	0	K562
ADGRE3	gm	0.0944731	GM
ADGRE3	gm	0	K562
NANS	gm	4.48244	GM
NANS	gm	6.253	K562
RIOK3	gm	5.23777	GM
RIOK3	gm	5.21741	K562
AC004771.4	gm	0	GM
AC004771.4	gm	0	K562
TRAJ9	gm	0	GM
TRAJ9	gm	0	K562
MIR3679	gm	0	GM
MIR3679	gm	0	K562
CFAP43	gm	0.0504365	GM
CFAP43	gm	0.486219	K562
AC008592.1	gm	0	GM
AC008592.1	gm	0	K562
HMX2	gm	0.0159054	GM
HMX2	gm	0.0489638	K562
AC007599.1	gm	0.111474	GM
AC007599.1	gm	0.0629846	K562
GZMB	gm	0	GM
GZMB	gm	0.0584832	K562
LY75	gm	5.14534	GM
LY75	gm	0.00593914	K562
LINC00692	gm	0	GM
LINC00692	gm	0	K562
TYW3	gm	5.02898	GM
TYW3	gm	4.1588	K562
AC009139.1	gm	0.148887	GM
AC009139.1	gm	0	K562
RTRAF	gm	6.77939	GM
RTRAF	gm	5.89154	K562
AC078880.4	gm	0.0720355	GM
AC078880.4	gm	0	K562
RAP2B	gm	2.32885	GM
RAP2B	gm	3.25144	K562
MBD2	gm	5.23028	GM
MBD2	gm	2.31702	K562
JAML	gm	0.207794	GM
JAML	gm	0.0267937	K562
ZBTB44	gm	4.13096	GM
ZBTB44	gm	3.33973	K562
ARL3	gm	2.98859	GM
ARL3	gm	2.05859	K562
NCEH1	gm	2.33592	GM
NCEH1	gm	1.6031	K562
AC073641.1	gm	0.0336777	GM
AC073641.1	gm	1.64711e-08	K562
FAM49A	gm	2.69967	GM
FAM49A	gm	0.60593	K562
AC025278.3	gm	0.0365637	GM
AC025278.3	gm	0	K562
DAPK2	gm	1.36164	GM
DAPK2	gm	1.43534	K562
AP003969.2	gm	0.177232	GM
AP003969.2	gm	0.0227945	K562
RDH11	gm	6.40432	GM
RDH11	gm	6.53321	K562
AL160408.3	gm	1.24019	GM
AL160408.3	gm	0.0118165	K562
AC006369.1	gm	0	GM
AC006369.1	gm	0.130055	K562
VAV3	gm	1.57754	GM
VAV3	gm	0	K562
CD86	gm	5.78077	GM
CD86	gm	0.00977788	K562
CDC42SE2	gm	6.56973	GM
CDC42SE2	gm	4.5389	K562
ZNF295-AS1	gm	0.0486773	GM
ZNF295-AS1	gm	0.0607737	K562
TWF2	gm	4.69738	GM
TWF2	gm	4.81657	K562
ZFAND4	gm	1.70108	GM
ZFAND4	gm	0.185022	K562
AC092614.1	gm	0	GM
AC092614.1	gm	0	K562
SEC61B	gm	7.13998	GM
SEC61B	gm	6.67284	K562
SLC1A1	gm	1.87167	GM
SLC1A1	gm	0	K562
AC025465.2	gm	0	GM
AC025465.2	gm	0	K562
DPP4	gm	2.7912	GM
DPP4	gm	0	K562
AP003550.1	gm	0	GM
AP003550.1	gm	0.0331856	K562
AL354707.3	gm	1.38621	GM
AL354707.3	gm	0	K562
RN7SL237P	gm	0.061774	GM
RN7SL237P	gm	0	K562
AC009292.2	gm	0.0598806	GM
AC009292.2	gm	0.13161	K562
AC009126.1	gm	1.65422	GM
AC009126.1	gm	1.00315	K562
AC022272.1	gm	0.0500262	GM
AC022272.1	gm	0.311035	K562
AP000977.1	gm	1.69688	GM
AP000977.1	gm	0	K562
EIF2AK3	gm	3.64053	GM
EIF2AK3	gm	2.0085	K562
DCTPP1	gm	6.58877	GM
DCTPP1	gm	6.17968	K562
AC017015.2	gm	0	GM
AC017015.2	gm	0.0393497	K562
C5orf56	gm	3.55208	GM
C5orf56	gm	0.328726	K562
SMCO4	gm	4.82667	GM
SMCO4	gm	2.68713	K562
AC093159.2	gm	0	GM
AC093159.2	gm	0.164538	K562
FYCO1	gm	2.01542	GM
FYCO1	gm	2.46081	K562
AL356599.1	gm	0.819234	GM
AL356599.1	gm	0.570036	K562
AP001017.1	gm	0	GM
AP001017.1	gm	0	K562
AC098614.3	gm	1.30894	GM
AC098614.3	gm	0.436097	K562
RNF169	gm	3.03396	GM
RNF169	gm	3.53331	K562
ACYP2	gm	2.10343	GM
ACYP2	gm	1.54869	K562
TNFRSF13B	gm	5.37947	GM
TNFRSF13B	gm	0	K562
LINC01607	gm	0.360507	GM
LINC01607	gm	0.0355856	K562
SLFN5	gm	1.03695	GM
SLFN5	gm	0.00926855	K562
EBNA1BP2	gm	4.98376	GM
EBNA1BP2	gm	5.52017	K562
GFM2	gm	4.90677	GM
GFM2	gm	5.42334	K562
SLC1A3	gm	0.0826605	GM
SLC1A3	gm	0.00231069	K562
FGR	gm	6.41026	GM
FGR	gm	0.0207548	K562
RN7SL868P	gm	0	GM
RN7SL868P	gm	0	K562
CGN	gm	0.0724686	GM
CGN	gm	0.0732127	K562
DENND6B	gm	1.08142	GM
DENND6B	gm	1.05334	K562
NINJ2	gm	2.30677	GM
NINJ2	gm	1.91735	K562
NCAPG	gm	5.18769	GM
NCAPG	gm	5.29887	K562
AL355297.4	gm	0.768775	GM
AL355297.4	gm	0.318333	K562
MS4A14	gm	0.634773	GM
MS4A14	gm	0	K562
AP000424.1	gm	4.32752	GM
AP000424.1	gm	0	K562
NLRC4	gm	0.176809	GM
NLRC4	gm	0.237017	K562
AC083795.2	gm	0	GM
AC083795.2	gm	0	K562
ZNF192P1	gm	1.49717	GM
ZNF192P1	gm	2.23825	K562
BBS10	gm	2.96846	GM
BBS10	gm	3.13188	K562
ABCA2	gm	0.480342	GM
ABCA2	gm	2.40017	K562
TFG	gm	5.05913	GM
TFG	gm	5.3484	K562
RSU1	gm	4.53981	GM
RSU1	gm	3.5883	K562
AC110769.2	gm	0.89525	GM
AC110769.2	gm	0.33782	K562
TAF9BP2	gm	0	GM
TAF9BP2	gm	0	K562
TRAJ47	gm	0	GM
TRAJ47	gm	0	K562
LINC02136	gm	0	GM
LINC02136	gm	0	K562
RHEX	gm	0.107274	GM
RHEX	gm	0	K562
TNFRSF11A	gm	1.57034	GM
TNFRSF11A	gm	0.0811538	K562
AC005833.1	gm	4.14548	GM
AC005833.1	gm	3.67301	K562
SLC25A46	gm	5.37606	GM
SLC25A46	gm	4.23199	K562
AC107990.1	gm	0	GM
AC107990.1	gm	0	K562
SDCBP2-AS1	gm	2.44076	GM
SDCBP2-AS1	gm	1.79247	K562
RAD54B	gm	4.24749	GM
RAD54B	gm	2.63121	K562
AC112242.1	gm	0	GM
AC112242.1	gm	0	K562
TBC1D9	gm	1.29083	GM
TBC1D9	gm	0	K562
CHIC1	gm	2.62192	GM
CHIC1	gm	0.490579	K562
AC012065.4	gm	0.605631	GM
AC012065.4	gm	0.2489	K562
AC020659.2	gm	0.106999	GM
AC020659.2	gm	0.0346123	K562
LINC01400	gm	0	GM
LINC01400	gm	0	K562
AC087294.1	gm	0.826298	GM
AC087294.1	gm	0.740675	K562
LRRK2	gm	4.13534	GM
LRRK2	gm	0.118371	K562
RNLS	gm	1.73114	GM
RNLS	gm	0.108365	K562
LINC00926	gm	3.92837	GM
LINC00926	gm	0.299147	K562
AICDA	gm	3.64004	GM
AICDA	gm	0	K562
AC068870.1	gm	0.0730749	GM
AC068870.1	gm	0.0348458	K562
SPECC1L	gm	3.22512	GM
SPECC1L	gm	3.13763	K562
AC107982.2	gm	0.872605	GM
AC107982.2	gm	0.511016	K562
RN7SKP226	gm	0	GM
RN7SKP226	gm	0	K562
AL121672.1	gm	0	GM
AL121672.1	gm	0	K562
GLCCI1	gm	4.87936	GM
GLCCI1	gm	2.09479	K562
PLPP6	gm	1.98775	GM
PLPP6	gm	2.65775	K562
OAS3	gm	5.23118	GM
OAS3	gm	0.483518	K562
ARHGAP44	gm	0.307252	GM
ARHGAP44	gm	0.170647	K562
DUSP22	gm	5.29964	GM
DUSP22	gm	2.78851	K562
AL139095.4	gm	0.234959	GM
AL139095.4	gm	0.0955922	K562
FBXW5	gm	3.71377	GM
FBXW5	gm	4.90487	K562
ACKR4	gm	0.34013	GM
ACKR4	gm	0.731397	K562
RNU6-11P	gm	0	GM
RNU6-11P	gm	0	K562
SNORA19	gm	0	GM
SNORA19	gm	0	K562
PDCL3	gm	4.42639	GM
PDCL3	gm	3.84257	K562
UXS1	gm	3.17088	GM
[truncated: 26,257 more rows]

## Sheet: Fig. 2g-genomic regions
chr21	35042620	35055667	Promoter
chr21	34800222	34804065	E0
chr21	34807002	34809347	E1
chr21	34844310	34849154	E2
chr21	34861487	34867811	E3
chr21	34882737	34893033	E4
chr21	34897706	34899137	E5
chr21	34900207	34913168	E6
chr21	34922446	34935524	E7
chr21	34938620	34952208	E8
chr21	34967553	34976280	E9
chr21	34982883	34990637	E10
chr21	34993854	35003932	E11
chr21	35010715	35016764	E12
chr21	35019774	35020584	E13
chr21	35023346	35029770	E14
chr21	35039452	35040565	E15
chr21	35056638	35058010	E16
chr21	35071018	35071807	E17
chr21	35075636	35077527	E18
chr21	35096757	35097907	E19
chr21	35101466	35109883	E20
chr21	35136383	35141973	E21
chr21	35151854	35155775	E22
chr21	35187372	35192749	E23
chr21	35201516	35207016	E24
chr21	35211566	35213423	E25
chr21	35220672	35238567	E26
chr21	35251540	35253635	E27
chr21	35291185	35294263	E28
chr21	35321437	35322042	E29
chr21	35339868	35344138	E30
chr21	35355001	35358292	E31
chr21	35396096	35407470	E32
chr21	35415302	35418536	E33
chr21	35480194	35487455	E34
chr21	35502646	35510875	E35

## Sheet: Fig. 2g-GM12878
	E0	E1	E10	E11	E12	E13	E14	E15	E16	E17	E18	E19	E2	E20	E21	E22	E23	E24	E25	E26	E27	E28	E29	E3	E30	E31	E32	E33	E34	E35	E4	E5	E6	E7	E8	E9	Promoter
E0	0	0.377778	0.0444444	0.0222222	0	0.0111111	0.0444444	0.0222222	0	0	0.0333333	0	0.0333333	0.0111111	0	0	0.0111111	0.0111111	0.0111111	0.0444444	0	0.0111111	0	0.155556	0.0222222	0.0222222	0.1	0.0111111	0.0111111	0.0111111	0.466667	0	0.0444444	0.0333333	0.0222222	0.1	0.211111
E1	0.377778	0	0.0444444	0.0111111	0	0	0	0	0	0	0	0	0.155556	0.0222222	0.0111111	0	0.0111111	0	0	0.0111111	0	0	0	0.155556	0.0222222	0	0.0222222	0	0.0111111	0	0.288889	0	0.0111111	0.0111111	0.0111111	0.0111111	0.0888889
E10	0.0444444	0.0444444	0	0.844444	0.366667	0.0333333	0.577778	0.1	0.0333333	0.0111111	0.0333333	0.0111111	0.0777778	0.0444444	0.0333333	0.0111111	0.0555556	0.0666667	0.0222222	0.166667	0	0.0222222	0.0222222	0.122222	0.0222222	0.0333333	0.155556	0	0	0	0.422222	0.0222222	0.4	0.355556	0.355556	1.48889	1.43333
E11	0.0222222	0.0111111	0.844444	0	0.188889	0.0111111	0.144444	0.0222222	0.0222222	0	0.0555556	0	0.0111111	0.0222222	0	0	0.0111111	0	0	0.0555556	0.0111111	0.0222222	0	0.0111111	0.0222222	0	0.0333333	0	0.0111111	0	0.111111	0	0.155556	0.122222	0.111111	0.177778	0.388889
E12	0	0	0.366667	0.188889	0	0.211111	0.377778	0.0444444	0.0222222	0	0	0	0.0333333	0.0111111	0.0111111	0	0.0222222	0	0.0111111	0.0111111	0.0111111	0	0	0.0333333	0	0.0111111	0.0111111	0	0.0111111	0	0.0888889	0	0.0888889	0.0777778	0.0555556	0.144444	0.488889
E13	0.0111111	0	0.0333333	0.0111111	0.211111	0	0.177778	0.0222222	0.0111111	0	0	0	0	0	0	0	0	0	0	0.0111111	0	0	0	0.0111111	0	0	0.0111111	0	0	0	0.0222222	0	0.0444444	0	0.0222222	0.0444444	0.0888889
E14	0.0444444	0	0.577778	0.144444	0.377778	0.177778	0	0.122222	0.0222222	0	0.0555556	0	0.0111111	0.0333333	0.0333333	0	0.0222222	0.0222222	0	0.0555556	0.0111111	0.0111111	0	0.1	0	0.0111111	0.0666667	0	0	0	0.288889	0	0.188889	0.155556	0.1	0.266667	1.6
E15	0.0222222	0	0.1	0.0222222	0.0444444	0.0222222	0.122222	0	0	0.0111111	0	0	0.0111111	0	0	0	0	0	0.0111111	0.0111111	0	0	0	0	0.0111111	0	0	0	0	0	0.111111	0	0	0.0444444	0.0111111	0.0333333	0.9
E16	0	0	0.0333333	0.0222222	0.0222222	0.0111111	0.0222222	0	0	0.0111111	0.0111111	0.0111111	0	0.0333333	0	0	0.0111111	0.0444444	0	0.0444444	0.0111111	0	0	0.0222222	0.0111111	0	0.0222222	0	0	0	0.0222222	0	0.0333333	0.0111111	0	0.0222222	0.866667
E17	0	0	0.0111111	0	0	0	0	0.0111111	0.0111111	0	0.0666667	0	0	0.0333333	0	0	0.0222222	0	0	0.0333333	0	0	0	0	0	0	0.0222222	0	0	0.0111111	0.0111111	0	0	0	0	0	0.166667
E18	0.0333333	0	0.0333333	0.0555556	0	0	0.0555556	0	0.0111111	0.0666667	0	0.0111111	0.0111111	0.0444444	0	0	0.0222222	0.0111111	0	0	0	0	0	0	0	0	0	0	0	0	0.0222222	0	0.0222222	0.0222222	0	0.0222222	0.2
E19	0	0	0.0111111	0	0	0	0	0	0.0111111	0	0.0111111	0	0	0.122222	0	0	0.0111111	0	0	0.0111111	0	0.0111111	0	0	0	0	0	0	0	0	0	0	0.0111111	0	0	0.0111111	0.0444444
E2	0.0333333	0.155556	0.0777778	0.0111111	0.0333333	0	0.0111111	0.0111111	0	0	0.0111111	0	0	0	0	0	0.0222222	0	0	0.0444444	0	0	0	0.444444	0.0111111	0	0.0222222	0.0111111	0.0111111	0	0.411111	0	0.0666667	0.0333333	0.0222222	0.0444444	0.2
E20	0.0111111	0.0222222	0.0444444	0.0222222	0.0111111	0	0.0333333	0	0.0333333	0.0333333	0.0444444	0.122222	0	0	0.111111	0.0222222	0.0444444	0.0111111	0.0555556	0.122222	0	0	0	0.0222222	0.0111111	0.0222222	0.0555556	0	0.0111111	0.0111111	0.111111	0	0.0333333	0.0111111	0.0444444	0.0333333	0.266667
E21	0	0.0111111	0.0333333	0	0.0111111	0	0.0333333	0	0	0	0	0	0	0.111111	0	0.0444444	0.0888889	0.0222222	0	0.111111	0	0	0.0222222	0.0111111	0.0444444	0.0111111	0.0111111	0	0	0	0.0777778	0	0.0333333	0.0111111	0.0333333	0.0111111	0.2
E22	0	0	0.0111111	0	0	0	0	0	0	0	0	0	0	0.0222222	0.0444444	0	0.0111111	0.0111111	0.0111111	0	0.0111111	0	0.0111111	0.0111111	0.0111111	0.0111111	0.0222222	0	0	0.0222222	0.0222222	0	0	0	0	0	0.0444444
E23	0.0111111	0.0111111	0.0555556	0.0111111	0.0222222	0	0.0222222	0	0.0111111	0.0222222	0.0222222	0.0111111	0.0222222	0.0444444	0.0888889	0.0111111	0	0.433333	0.0888889	0.411111	0.0333333	0.0444444	0.0222222	0.0555556	0.0222222	0.0111111	0.0777778	0	0	0	0.122222	0	0.0888889	0.0333333	0.0111111	0.0555556	0.355556
E24	0.0111111	0	0.0666667	0	0	0	0.0222222	0	0.0444444	0	0.0111111	0	0	0.0111111	0.0222222	0.0111111	0.433333	0	0.233333	0.377778	0.0111111	0.0111111	0	0.0222222	0	0.0222222	0.0222222	0.0111111	0	0	0.0666667	0	0.0222222	0.0222222	0	0.0444444	0.3
E25	0.0111111	0	0.0222222	0	0.0111111	0	0	0.0111111	0	0	0	0	0	0.0555556	0	0.0111111	0.0888889	0.233333	0	0.288889	0.0111111	0.0333333	0	0	0.0333333	0	0.0111111	0	0	0	0.0555556	0	0.0111111	0.0111111	0.0111111	0.0444444	0.0444444
E26	0.0444444	0.0111111	0.166667	0.0555556	0.0111111	0.0111111	0.0555556	0.0111111	0.0444444	0.0333333	0	0.0111111	0.0444444	0.122222	0.111111	0	0.411111	0.377778	0.288889	0	0.166667	0.0666667	0.0777778	0.0555556	0.155556	0.0444444	0.2	0	0.0111111	0.0111111	0.344444	0	0.144444	0.0777778	0.155556	0.0888889	0.833333
E27	0	0	0	0.0111111	0.0111111	0	0.0111111	0	0.0111111	0	0	0	0	0	0	0.0111111	0.0333333	0.0111111	0.0111111	0.166667	0	0	0	0	0.0111111	0	0	0	0	0	0.0111111	0	0.0111111	0	0.0222222	0.0111111	0.0444444
E28	0.0111111	0	0.0222222	0.0222222	0	0	0.0111111	0	0	0	0	0.0111111	0	0	0	0	0.0444444	0.0111111	0.0333333	0.0666667	0	0	0.0111111	0	0.0222222	0	0	0	0.0111111	0	0.0111111	0	0	0.0222222	0	0.0111111	0.166667
E29	0	0	0.0222222	0	0	0	0	0	0	0	0	0	0	0	0.0222222	0.0111111	0.0222222	0	0	0.0777778	0	0.0111111	0	0	0.1	0	0.0111111	0	0	0	0.0333333	0	0	0	0	0	0.0444444
E3	0.155556	0.155556	0.122222	0.0111111	0.0333333	0.0111111	0.1	0	0.0222222	0	0	0	0.444444	0.0222222	0.0111111	0.0111111	0.0555556	0.0222222	0	0.0555556	0	0	0	0	0.0111111	0.0222222	0.1	0	0.0111111	0.0111111	1.16667	0	0.0777778	0.0666667	0.0111111	0.0666667	0.466667
E30	0.0222222	0.0222222	0.0222222	0.0222222	0	0	0	0.0111111	0.0111111	0	0	0	0.0111111	0.0111111	0.0444444	0.0111111	0.0222222	0	0.0333333	0.155556	0.0111111	0.0222222	0.1	0.0111111	0	0.0888889	0.0555556	0	0.0111111	0.0111111	0.1	0	0.0333333	0.0111111	0	0.0222222	0.255556
E31	0.0222222	0	0.0333333	0	0.0111111	0	0.0111111	0	0	0	0	0	0	0.0222222	0.0111111	0.0111111	0.0111111	0.0222222	0	0.0444444	0	0	0	0.0222222	0.0888889	0	0.0444444	0	0.0111111	0.0111111	0.0222222	0	0.0111111	0.0111111	0	0.0111111	0.0777778
E32	0.1	0.0222222	0.155556	0.0333333	0.0111111	0.0111111	0.0666667	0	0.0222222	0.0222222	0	0	0.0222222	0.0555556	0.0111111	0.0222222	0.0777778	0.0222222	0.0111111	0.2	0	0	0.0111111	0.1	0.0555556	0.0444444	0	0.0888889	0.0222222	0.0222222	0.488889	0.0111111	0.0777778	0.0666667	0.0777778	0.0777778	0.566667
E33	0.0111111	0	0	0	0	0	0	0	0	0	0	0	0.0111111	0	0	0	0	0.0111111	0	0	0	0	0	0	0	0	0.0888889	0	0.0333333	0	0.0111111	0	0.0111111	0	0	0	0.0111111
E34	0.0111111	0.0111111	0	0.0111111	0.0111111	0	0	0	0	0	0	0	0.0111111	0.0111111	0	0	0	0	0	0.0111111	0	0.0111111	0	0.0111111	0.0111111	0.0111111	0.0222222	0.0333333	0	0.0555556	0.0333333	0	0	0.0222222	0	0.0111111	0
E35	0.0111111	0	0	0	0	0	0	0	0	0.0111111	0	0	0	0.0111111	0	0.0222222	0	0	0	0.0111111	0	0	0	0.0111111	0.0111111	0.0111111	0.0222222	0	0.0555556	0	0.0333333	0	0	0	0	0.0222222	0.0444444
E4	0.466667	0.288889	0.422222	0.111111	0.0888889	0.0222222	0.288889	0.111111	0.0222222	0.0111111	0.0222222	0	0.411111	0.111111	0.0777778	0.0222222	0.122222	0.0666667	0.0555556	0.344444	0.0111111	0.0111111	0.0333333	1.16667	0.1	0.0222222	0.488889	0.0111111	0.0333333	0.0333333	0	0.0888889	0.655556	0.288889	0.155556	0.255556	1.92222
E5	0	0	0.0222222	0	0	0	0	0	0	0	0	0	0	0	0	0	0	0	0	0	0	0	0	0	0	0	0.0111111	0	0	0	0.0888889	0	0.322222	0.0111111	0	0.0111111	0.0222222
E6	0.0444444	0.0111111	0.4	0.155556	0.0888889	0.0444444	0.188889	0	0.0333333	0	0.0222222	0.0111111	0.0666667	0.0333333	0.0333333	0	0.0888889	0.0222222	0.0111111	0.144444	0.0111111	0	0	0.0777778	0.0333333	0.0111111	0.0777778	0.0111111	0	0	0.655556	0.322222	0	0.633333	0.277778	0.244444	0.688889
E7	0.0333333	0.0111111	0.355556	0.122222	0.0777778	0	0.155556	0.0444444	0.0111111	0	0.0222222	0	0.0333333	0.0111111	0.0111111	0	0.0333333	0.0222222	0.0111111	0.0777778	0	0.0222222	0	0.0666667	0.0111111	0.0111111	0.0666667	0	0.0222222	0	0.288889	0.0111111	0.633333	0	1.08889	0.5	0.622222
E8	0.0222222	0.0111111	0.355556	0.111111	0.0555556	0.0222222	0.1	0.0111111	0	0	0	0	0.0222222	0.0444444	0.0333333	0	0.0111111	0	0.0111111	0.155556	0.0222222	0	0	0.0111111	0	0	0.0777778	0	0	0	0.155556	0	0.277778	1.08889	0	0.5	0.522222
E9	0.1	0.0111111	1.48889	0.177778	0.144444	0.0444444	0.266667	0.0333333	0.0222222	0	0.0222222	0.0111111	0.0444444	0.0333333	0.0111111	0	0.0555556	0.0444444	0.0444444	0.0888889	0.0111111	0.0111111	0	0.0666667	0.0222222	0.0111111	0.0777778	0	0.0111111	0.0222222	0.255556	0.0111111	0.244444	0.5	0.5	0	1.02222
Promoter	0.211111	0.0888889	1.43333	0.388889	0.488889	0.0888889	1.6	0.9	0.866667	0.166667	0.2	0.0444444	0.2	0.266667	0.2	0.0444444	0.355556	0.3	0.0444444	0.833333	0.0444444	0.166667	0.0444444	0.466667	0.255556	0.0777778	0.566667	0.0111111	0	0.0444444	1.92222	0.0222222	0.688889	0.622222	0.522222	1.02222	0

## Sheet: Fig. 2g-K562
	E0	E1	E10	E11	E12	E13	E14	E15	E16	E17	E18	E19	E2	E20	E21	E22	E23	E24	E25	E26	E27	E28	E29	E3	E30	E31	E32	E33	E34	E35	E4	E5	E6	E7	E8	E9	Promoter
E0	0	0.133333	0	0.0111111	0.0111111	0	0.0111111	0	0	0	0	0.0111111	0.0222222	0	0.0111111	0.0111111	0	0.0222222	0	0.0222222	0	0.0111111	0	0.0444444	0	0	0.0222222	0	0.0222222	0.0333333	0.1	0.0111111	0	0.0222222	0.0111111	0.0111111	0.0555556
E1	0.133333	0	0.0111111	0.0111111	0	0	0.0111111	0	0	0	0	0	0.0111111	0.0111111	0	0.0111111	0	0	0	0.0111111	0	0	0	0.0111111	0	0	0	0	0	0.0111111	0	0	0.0222222	0	0.0111111	0	0
E10	0	0.0111111	0	1.83333	0.211111	0.122222	0.3	0.0111111	0.0111111	0	0	0	0.0111111	0.1	0.0111111	0.0222222	0	0.0444444	0	0.0777778	0.0111111	0.0222222	0	0.0222222	0.0111111	0	0.0333333	0	0.0333333	0.0444444	0.366667	0.0333333	0.433333	0.133333	0.155556	0.511111	0.344444
E11	0.0111111	0.0111111	1.83333	0	1.16667	0.244444	1.01111	0.0555556	0	0.0222222	0.0333333	0.0222222	0.0333333	0.333333	0.0222222	0.0333333	0.0111111	0.0777778	0	0.1	0.0111111	0	0	0.0555556	0.0111111	0	0.211111	0	0.111111	0.155556	0.877778	0.0666667	1.25556	0.188889	0.522222	0.688889	1.08889
E12	0.0111111	0	0.211111	1.16667	0	0.733333	0.911111	0.0444444	0	0	0	0.0111111	0.0111111	0.111111	0	0.0111111	0	0.0666667	0	0.0222222	0	0.0111111	0	0.0333333	0	0	0.0444444	0.0222222	0.0222222	0.0333333	0.4	0.0111111	0.366667	0.0555556	0.1	0.111111	0.522222
E13	0	0	0.122222	0.244444	0.733333	0	0.677778	0.0111111	0	0	0	0	0.0111111	0.0444444	0.0333333	0.0222222	0	0.0333333	0.0111111	0.0222222	0	0	0	0.0111111	0	0	0.0222222	0	0	0.0222222	0.122222	0.0111111	0.144444	0.0333333	0.0333333	0.0555556	0.144444
E14	0.0111111	0.0111111	0.3	1.01111	0.911111	0.677778	0	0.155556	0.0222222	0	0.0333333	0.0666667	0.0222222	0.733333	0.0777778	0.0333333	0.0111111	0.177778	0.0222222	0.255556	0	0.0111111	0	0.0777778	0.0111111	0	0.2	0	0.177778	0.188889	1.13333	0.0222222	1.03333	0.188889	0.277778	0.233333	2.7
E15	0	0	0.0111111	0.0555556	0.0444444	0.0111111	0.155556	0	0	0	0	0	0.0111111	0.0444444	0	0.0111111	0	0.0444444	0	0.0444444	0	0	0	0.0111111	0	0.0111111	0.0111111	0	0.0111111	0.0222222	0.0444444	0	0.0666667	0	0.0444444	0.0222222	0.777778
E16	0	0	0.0111111	0	0	0	0.0222222	0	0	0	0	0	0	0.0666667	0.0111111	0	0	0.0111111	0	0.0111111	0	0	0	0.0111111	0	0	0	0	0	0	0.0222222	0	0.0111111	0	0	0.0111111	0.577778
E17	0	0	0	0.0222222	0	0	0	0	0	0	0.0222222	0	0	0.0222222	0	0	0	0	0	0.0111111	0	0	0	0	0	0	0	0	0	0	0.0111111	0	0	0	0	0	0.0333333
E18	0	0	0	0.0333333	0	0	0.0333333	0	0	0.0222222	0	0	0	0.0777778	0.0111111	0	0.0111111	0.0222222	0	0.0111111	0	0	0	0	0	0	0.0111111	0	0	0	0.0444444	0	0	0.0111111	0	0.0111111	0.0888889
E19	0.0111111	0	0	0.0222222	0.0111111	0	0.0666667	0	0	0	0	0	0	0.788889	0.0111111	0	0	0.0111111	0	0.0111111	0	0	0	0.0111111	0	0.0111111	0	0	0	0	0.0222222	0.0111111	0.0111111	0.0111111	0.0111111	0.0111111	0.0666667
E2	0.0222222	0.0111111	0.0111111	0.0333333	0.0111111	0.0111111	0.0222222	0.0111111	0	0	0	0	0	0.0555556	0	0	0	0	0.0111111	0.0222222	0	0	0.0111111	0.211111	0	0	0.0111111	0	0.0111111	0	0.166667	0	0.0444444	0.0222222	0.0111111	0.0222222	0.0333333
E20	0	0.0111111	0.1	0.333333	0.111111	0.0444444	0.733333	0.0444444	0.0666667	0.0222222	0.0777778	0.788889	0.0555556	0	0.6	0.266667	0.0666667	0.566667	0.0111111	0.377778	0	0	0	0.0555556	0.0333333	0.0333333	0.266667	0.0222222	0.255556	0.377778	1.01111	0.0666667	0.788889	0.0333333	0.177778	0.122222	2.27778
E21	0.0111111	0	0.0111111	0.0222222	0	0.0333333	0.0777778	0	0.0111111	0	0.0111111	0.0111111	0	0.6	0	0.244444	0.0333333	0.0777778	0.0111111	0.0666667	0.0111111	0	0	0.0222222	0.0222222	0	0	0.0111111	0.0333333	0	0.111111	0.0111111	0.1	0.0333333	0.0111111	0.0111111	0.2
E22	0.0111111	0.0111111	0.0222222	0.0333333	0.0111111	0.0222222	0.0333333	0.0111111	0	0	0	0	0	0.266667	0.244444	0	0.0333333	0.0666667	0	0.111111	0	0.0222222	0	0.0111111	0.0111111	0	0	0	0.0222222	0.0444444	0.1	0	0.0666667	0.0222222	0.0111111	0.0111111	0.2
E23	0	0	0	0.0111111	0	0	0.0111111	0	0	0	0.0111111	0	0	0.0666667	0.0333333	0.0333333	0	0.255556	0	0.0555556	0	0	0	0	0.0111111	0	0.0111111	0	0.0111111	0.0222222	0	0	0.0555556	0	0	0.0222222	0.0666667
E24	0.0222222	0	0.0444444	0.0777778	0.0666667	0.0333333	0.177778	0.0444444	0.0111111	0	0.0222222	0.0111111	0	0.566667	0.0777778	0.0666667	0.255556	0	0.233333	0.588889	0.0111111	0	0	0.0222222	0.0111111	0.0111111	0.1	0.0111111	0.0666667	0.111111	0.366667	0.0333333	0.111111	0.0333333	0.0666667	0.0777778	0.744444
E25	0	0	0	0	0	0.0111111	0.0222222	0	0	0	0	0	0.0111111	0.0111111	0.0111111	0	0	0.233333	0	0.2	0.0111111	0	0	0.0111111	0	0	0.0111111	0.0111111	0.0111111	0.0111111	0	0	0.0111111	0	0	0.0333333	0
E26	0.0222222	0.0111111	0.0777778	0.1	0.0222222	0.0222222	0.255556	0.0444444	0.0111111	0.0111111	0.0111111	0.0111111	0.0222222	0.377778	0.0666667	0.111111	0.0555556	0.588889	0.2	0	0.0666667	0.0222222	0	0.0111111	0.0444444	0.0333333	0.111111	0.0333333	0.0555556	0.0666667	0.311111	0	0.155556	0.0333333	0	0.0222222	0.466667
E27	0	0	0.0111111	0.0111111	0	0	0	0	0	0	0	0	0	0	0.0111111	0	0	0.0111111	0.0111111	0.0666667	0	0	0	0.0111111	0	0	0	0	0	0	0	0	0.0111111	0	0	0	0.0222222
E28	0.0111111	0	0.0222222	0	0.0111111	0	0.0111111	0	0	0	0	0	0	0	0	0.0222222	0	0	0	0.0222222	0	0	0.0222222	0.0111111	0	0	0.0111111	0	0.0111111	0.0111111	0.0111111	0	0.0111111	0	0	0	0.0555556
E29	0	0	0	0	0	0	0	0	0	0	0	0	0.0111111	0	0	0	0	0	0	0	0	0.0222222	0	0	0	0.0111111	0	0	0.0111111	0	0.0111111	0	0	0	0	0	0
E3	0.0444444	0.0111111	0.0222222	0.0555556	0.0333333	0.0111111	0.0777778	0.0111111	0.0111111	0	0	0.0111111	0.211111	0.0555556	0.0222222	0.0111111	0	0.0222222	0.0111111	0.0111111	0.0111111	0.0111111	0	0	0.0111111	0	0.0222222	0.0111111	0.0333333	0.0555556	0.711111	0.0111111	0.166667	0.0333333	0.0666667	0.0111111	0.166667
E30	0	0	0.0111111	0.0111111	0	0	0.0111111	0	0	0	0	0	0	0.0333333	0.0222222	0.0111111	0.0111111	0.0111111	0	0.0444444	0	0	0	0.0111111	0	0.0555556	0.0333333	0.0111111	0.0222222	0.0333333	0.0666667	0.0111111	0	0.0111111	0.0222222	0.0222222	0.0555556
E31	0	0	0	0	0	0	0	0.0111111	0	0	0	0.0111111	0	0.0333333	0	0	0	0.0111111	0	0.0333333	0	0	0.0111111	0	0.0555556	0	0.0111111	0	0	0.0111111	0.0111111	0	0	0	0	0	0.0111111
E32	0.0222222	0	0.0333333	0.211111	0.0444444	0.0222222	0.2	0.0111111	0	0	0.0111111	0	0.0111111	0.266667	0	0	0.0111111	0.1	0.0111111	0.111111	0	0.0111111	0	0.0222222	0.0333333	0.0111111	0	0.233333	0.144444	0.177778	0.477778	0.0111111	0.144444	0.0666667	0.0555556	0.0666667	0.555556
E33	0	0	0	0	0.0222222	0	0	0	0	0	0	0	0	0.0222222	0.0111111	0	0	0.0111111	0.0111111	0.0333333	0	0	0	0.0111111	0.0111111	0	0.233333	0	0.144444	0.0222222	0.0444444	0	0.0222222	0.0333333	0	0	0.0222222
E34	0.0222222	0	0.0333333	0.111111	0.0222222	0	0.177778	0.0111111	0	0	0	0	0.0111111	0.255556	0.0333333	0.0222222	0.0111111	0.0666667	0.0111111	0.0555556	0	0.0111111	0.0111111	0.0333333	0.0222222	0	0.144444	0.144444	0	0.777778	0.411111	0	0.177778	0.0777778	0.0666667	0.0111111	0.288889
E35	0.0333333	0.0111111	0.0444444	0.155556	0.0333333	0.0222222	0.188889	0.0222222	0	0	0	0	0	0.377778	0	0.0444444	0.0222222	0.111111	0.0111111	0.0666667	0	0.0111111	0	0.0555556	0.0333333	0.0111111	0.177778	0.0222222	0.777778	0	0.355556	0	0.233333	0.0777778	0.1	0.0444444	0.677778
E4	0.1	0	0.366667	0.877778	0.4	0.122222	1.13333	0.0444444	0.0222222	0.0111111	0.0444444	0.0222222	0.166667	1.01111	0.111111	0.1	0	0.366667	0	0.311111	0	0.0111111	0.0111111	0.711111	0.0666667	0.0111111	0.477778	0.0444444	0.411111	0.355556	0	0.488889	3.6	0.4	0.766667	0.333333	1.77778
E5	0.0111111	0	0.0333333	0.0666667	0.0111111	0.0111111	0.0222222	0	0	0	0	0.0111111	0	0.0666667	0.0111111	0	0	0.0333333	0	0	0	0	0	0.0111111	0.0111111	0	0.0111111	0	0	0	0.488889	0	1.36667	0.0555556	0.0888889	0.0222222	0.0777778
E6	0	0.0222222	0.433333	1.25556	0.366667	0.144444	1.03333	0.0666667	0.0111111	0	0	0.0111111	0.0444444	0.788889	0.1	0.0666667	0.0555556	0.111111	0.0111111	0.155556	0.0111111	0.0111111	0	0.166667	0	0	0.144444	0.0222222	0.177778	0.233333	3.6	1.36667	0	1.72222	1.25556	0.466667	1.61111
E7	0.0222222	0	0.133333	0.188889	0.0555556	0.0333333	0.188889	0	0	0	0.0111111	0.0111111	0.0222222	0.0333333	0.0333333	0.0222222	0	0.0333333	0	0.0333333	0	0	0	0.0333333	0.0111111	0	0.0666667	0.0333333	0.0777778	0.0777778	0.4	0.0555556	1.72222	0	1.41111	0.188889	0.244444
E8	0.0111111	0.0111111	0.155556	0.522222	0.1	0.0333333	0.277778	0.0444444	0	0	0	0.0111111	0.0111111	0.177778	0.0111111	0.0111111	0	0.0666667	0	0	0	0	0	0.0666667	0.0222222	0	0.0555556	0	0.0666667	0.1	0.766667	0.0888889	1.25556	1.41111	0	0.366667	0.3
E9	0.0111111	0	0.511111	0.688889	0.111111	0.0555556	0.233333	0.0222222	0.0111111	0	0.0111111	0.0111111	0.0222222	0.122222	0.0111111	0.0111111	0.0222222	0.0777778	0.0333333	0.0222222	0	0	0	0.0111111	0.0222222	0	0.0666667	0	0.0111111	0.0444444	0.333333	0.0222222	0.466667	0.188889	0.366667	0	0.233333
Promoter	0.0555556	0	0.344444	1.08889	0.522222	0.144444	2.7	0.777778	0.577778	0.0333333	0.0888889	0.0666667	0.0333333	2.27778	0.2	0.2	0.0666667	0.744444	0	0.466667	0.0222222	0.0555556	0	0.166667	0.0555556	0.0111111	0.555556	0.0222222	0.288889	0.677778	1.77778	0.0777778	1.61111	0.244444	0.3	0.233333	0

## Sheet: Fig. 2h
chr21|34989504|34990503|Enhancer	chr21|35039904|35048903|Enhancer
chr21|34989504|34990503|Enhancer	chr21|35048904|35051703|Promoter
chr21|34983104|34985103|Enhancer	chr21|34967504|34970703|Enhancer
chr21|35057304|35057903|Enhancer	chr21|35039904|35048903|Enhancer
chr21|36260303|36261102|Enhancer	chr21|36155503|36157902|Promoter
chr21|36260303|36261102|Enhancer	chr21|36281703|36283702|Enhancer
chr21|36260303|36261102|Enhancer	chr21|36319503|36322302|Promoter
chr21|36260303|36261102|Enhancer	chr21|36297703|36299702|Enhancer
chr21|36260303|36261102|Enhancer	chr21|36288303|36290502|Enhancer
chr21|36058903|36061302|Promoter	chr21|36098503|36098702|Enhancer
chr21|36058903|36061302|Promoter	chr21|36077103|36079702|Promoter
chr21|36058903|36061302|Promoter	chr21|36097303|36098102|Enhancer
chr21|36058903|36061302|Promoter	chr21|36112703|36114102|Enhancer
chr21|36297703|36299702|Enhancer	chr21|36155503|36157902|Promoter
chr21|36297703|36299702|Enhancer	chr21|36330503|36330902|Enhancer
chr21|36297703|36299702|Enhancer	chr21|36319503|36322302|Promoter
chr21|36297703|36299702|Enhancer	chr21|36328903|36329502|Enhancer
chr21|36297703|36299702|Enhancer	chr21|36310103|36311302|Enhancer
chr21|36297703|36299702|Enhancer	chr21|36253303|36256902|Enhancer
chr21|36297703|36299702|Enhancer	chr21|36281703|36283702|Enhancer
chr21|35342303|35343702|Enhancer	chr21|35039904|35048903|Enhancer
chr21|35342303|35343702|Enhancer	chr21|35048904|35051703|Promoter
chr21|35342303|35343702|Enhancer	chr21|35321303|35322502|Enhancer
chr21|35342303|35343702|Enhancer	chr21|35051704|35051903|Enhancer
chr21|34933504|34934703|Enhancer	chr21|34885904|34890503|Promoter
chr21|34933504|34934703|Enhancer	chr21|34986104|34988503|Enhancer
chr21|34933504|34934703|Enhancer	chr21|35039904|35048903|Enhancer
chr21|34933504|34934703|Enhancer	chr21|34973704|34975703|Enhancer
chr21|34933504|34934703|Enhancer	chr21|35048904|35051703|Promoter
chr21|36069303|36071702|Promoter	chr21|36112703|36114102|Enhancer
chr21|36069303|36071702|Promoter	chr21|36097303|36098102|Enhancer
chr21|36069303|36071702|Promoter	chr21|36098503|36098702|Enhancer
chr21|36134903|36136702|Promoter	chr21|36155503|36157902|Promoter
chr21|36330503|36330902|Enhancer	chr21|36288303|36290502|Enhancer
chr21|36330503|36330902|Enhancer	chr21|36253303|36256902|Enhancer
chr21|36330503|36330902|Enhancer	chr21|36297103|36297702|Promoter
chr21|36330503|36330902|Enhancer	chr21|36153303|36153502|Enhancer
chr21|36330503|36330902|Enhancer	chr21|36149903|36150902|Enhancer
chr21|34671702|34672301|Enhancer	chr21|34637502|34643901|Enhancer
chr21|34671702|34672301|Enhancer	chr21|34705303|34707502|Enhancer
chr21|34671702|34672301|Enhancer	chr21|34707703|34708702|Enhancer
chr21|34671702|34672301|Enhancer	chr21|34690502|34697901|Enhancer
chr21|36328903|36329502|Enhancer	chr21|36288303|36290502|Enhancer
chr21|36328903|36329502|Enhancer	chr21|36297103|36297702|Promoter
chr21|36328903|36329502|Enhancer	chr21|36153303|36153502|Enhancer
chr21|36328903|36329502|Enhancer	chr21|36149903|36150902|Enhancer
chr21|35211704|35213103|Enhancer	chr21|35189304|35191303|Enhancer
chr21|35211704|35213103|Enhancer	chr21|35226304|35228303|Enhancer
chr21|36181103|36182102|Enhancer	chr21|36155503|36157902|Promoter
chr21|34675502|34676701|Enhancer	chr21|34637502|34643901|Enhancer
chr21|34675502|34676701|Enhancer	chr21|34630902|34631701|Enhancer
chr21|34581703|34585302|Enhancer	chr21|34526303|34527502|Promoter
chr21|34581703|34585302|Enhancer	chr21|34543303|34547902|Enhancer
chr21|34581703|34585302|Enhancer	chr21|34617902|34618301|Enhancer
chr21|34581703|34585302|Enhancer	chr21|34602903|34603502|Enhancer
chr21|34581703|34585302|Enhancer	chr21|34611702|34615901|Promoter
chr21|34925304|34925703|Enhancer	chr21|35039904|35048903|Enhancer
chr21|34925304|34925703|Enhancer	chr21|34973704|34975703|Enhancer
chr21|34925304|34925703|Enhancer	chr21|35048904|35051703|Promoter
chr21|34909904|34912903|Enhancer	chr21|34986104|34988503|Enhancer
chr21|34909904|34912903|Enhancer	chr21|35039904|35048903|Enhancer
chr21|34909904|34912903|Enhancer	chr21|34973704|34975703|Enhancer
chr21|34909904|34912903|Enhancer	chr21|35048904|35051703|Promoter
chr21|34726903|34727102|Enhancer	chr21|34705303|34707502|Enhancer
chr21|34726903|34727102|Enhancer	chr21|34707703|34708702|Enhancer
chr21|34707703|34708702|Enhancer	chr21|34690502|34697901|Enhancer
chr21|34707703|34708702|Enhancer	chr21|34668902|34671701|Promoter
chr21|34707703|34708702|Enhancer	chr21|34672702|34673901|Enhancer
chr21|34707703|34708702|Enhancer	chr21|35039904|35048903|Enhancer
chr21|34707703|34708702|Enhancer	chr21|34674102|34675301|Enhancer
chr21|36323903|36324702|Enhancer	chr21|36253303|36256902|Enhancer
chr21|36097303|36098102|Enhancer	chr21|36077103|36079702|Promoter
chr21|36097303|36098102|Enhancer	chr21|36076903|36077102|Enhancer
chr21|36097303|36098102|Enhancer	chr21|36112703|36114102|Enhancer
chr21|35226304|35228303|Enhancer	chr21|34885904|34890503|Promoter
chr21|35226304|35228303|Enhancer	chr21|34882104|34885903|Enhancer
chr21|35226304|35228303|Enhancer	chr21|35039904|35048903|Enhancer
chr21|35226304|35228303|Enhancer	chr21|35048904|35051703|Promoter
chr21|35226304|35228303|Enhancer	chr21|35204904|35207103|Enhancer
chr21|35226304|35228303|Enhancer	chr21|35252903|35253502|Enhancer
chr21|36319503|36322302|Promoter	chr21|36155503|36157902|Promoter
chr21|36319503|36322302|Promoter	chr21|36288303|36290502|Enhancer
chr21|36319503|36322302|Promoter	chr21|36253303|36256902|Enhancer
chr21|36319503|36322302|Promoter	chr21|36281703|36283702|Enhancer
chr21|36319503|36322302|Promoter	chr21|36234103|36237302|Enhancer
chr21|36319503|36322302|Promoter	chr21|36310103|36311302|Enhancer
chr21|35204904|35207103|Enhancer	chr21|35189304|35191303|Enhancer
chr21|35204904|35207103|Enhancer	chr21|35039904|35048903|Enhancer
chr21|35204904|35207103|Enhancer	chr21|35048904|35051703|Promoter
chr21|35023504|35023703|Enhancer	chr21|34986104|34988503|Enhancer
chr21|34630902|34631701|Enhancer	chr21|34611702|34615901|Promoter
chr21|34630902|34631701|Enhancer	chr21|34361702|34362301|Enhancer
chr21|34630902|34631701|Enhancer	chr21|34674102|34675301|Enhancer
chr21|34630902|34631701|Enhancer	chr21|34672702|34673901|Enhancer
chr21|34630902|34631701|Enhancer	chr21|34677502|34678101|Enhancer
chr21|35230304|35231703|Enhancer	chr21|35252903|35253502|Enhancer
chr21|34543303|34547902|Enhancer	chr21|34526303|34527502|Promoter
chr21|34543303|34547902|Enhancer	chr21|34637502|34643901|Enhancer
chr21|36297103|36297702|Promoter	chr21|36155503|36157902|Promoter
chr21|36297103|36297702|Promoter	chr21|36310103|36311302|Enhancer
chr21|34807104|34809103|Enhancer	chr21|34863904|34867703|Enhancer
chr21|34807104|34809103|Enhancer	chr21|34843904|34847303|Enhancer
chr21|34677502|34678101|Enhancer	chr21|34637502|34643901|Enhancer
chr21|34863904|34867703|Enhancer	chr21|34690502|34697901|Enhancer
chr21|34863904|34867703|Enhancer	chr21|34843904|34847303|Enhancer
chr21|34863904|34867703|Enhancer	chr21|35039904|35048903|Enhancer
chr21|34863904|34867703|Enhancer	chr21|34885904|34890503|Promoter
chr21|34863904|34867703|Enhancer	chr21|34882104|34885903|Enhancer
chr21|34863904|34867703|Enhancer	chr21|35048904|35051703|Promoter
chr21|34863904|34867703|Enhancer	chr21|34801704|34803103|Enhancer
chr21|34863904|34867703|Enhancer	chr21|34803504|34804503|Enhancer
chr21|35048904|35051703|Promoter	chr21|34843904|34847303|Enhancer
chr21|35048904|35051703|Promoter	chr21|34973704|34975703|Enhancer
chr21|35048904|35051703|Promoter	chr21|34986104|34988503|Enhancer
chr21|35048904|35051703|Promoter	chr21|34801704|34803103|Enhancer
chr21|35048904|35051703|Promoter	chr21|34744904|34747103|Promoter
chr21|35048904|35051703|Promoter	chr21|34885904|34890503|Promoter
chr21|35048904|35051703|Promoter	chr21|34890504|34892503|Enhancer
chr21|35048904|35051703|Promoter	chr21|34882104|34885903|Enhancer
chr21|35048904|35051703|Promoter	chr21|34637502|34643901|Enhancer
chr21|35048904|35051703|Promoter	chr21|36022503|36022902|Enhancer
chr21|35048904|35051703|Promoter	chr21|35234104|35235103|Enhancer
chr21|35048904|35051703|Promoter	chr21|35102704|35103303|Enhancer
chr21|35048904|35051703|Promoter	chr21|35189304|35191303|Enhancer
chr21|35048904|35051703|Promoter	chr21|36020303|36021102|Enhancer
chr21|35048904|35051703|Promoter	chr21|35221904|35223303|Enhancer
chr21|35048904|35051703|Promoter	chr21|34942504|34943503|Enhancer
chr21|34744904|34747103|Promoter	chr21|34690502|34697901|Enhancer
chr21|34744904|34747103|Promoter	chr21|35039904|35048903|Enhancer
chr21|34744904|34747103|Promoter	chr21|34885904|34890503|Promoter
chr21|34744904|34747103|Promoter	chr21|34714903|34716502|Enhancer
chr21|34361702|34362301|Enhancer	chr21|34632102|34633101|Enhancer
chr21|34361702|34362301|Enhancer	chr21|34602903|34603502|Enhancer
chr21|34885904|34890503|Promoter	chr21|34690502|34697901|Enhancer
chr21|34885904|34890503|Promoter	chr21|34843904|34847303|Enhancer
chr21|34885904|34890503|Promoter	chr21|34801704|34803103|Enhancer
chr21|34885904|34890503|Promoter	chr21|35039904|35048903|Enhancer
chr21|34885904|34890503|Promoter	chr21|34986104|34988503|Enhancer
chr21|34885904|34890503|Promoter	chr21|35189304|35191303|Enhancer
chr21|36077103|36079702|Promoter	chr21|36112703|36114102|Enhancer
chr21|36234103|36237302|Enhancer	chr21|36253303|36256902|Enhancer
chr21|36234103|36237302|Enhancer	chr21|36203303|36204302|Enhancer
chr21|36281703|36283702|Enhancer	chr21|36322303|36323502|Enhancer
chr21|35051704|35051903|Enhancer	chr21|34942504|34943503|Enhancer
chr21|35051704|35051903|Enhancer	chr21|35102704|35103303|Enhancer
chr21|36027503|36028902|Enhancer	chr21|36112703|36114102|Enhancer
chr21|34637502|34643901|Enhancer	chr21|35039904|35048903|Enhancer
chr21|34637502|34643901|Enhancer	chr21|34690502|34697901|Enhancer
chr21|34637502|34643901|Enhancer	chr21|34672702|34673901|Enhancer
chr21|34637502|34643901|Enhancer	chr21|34714903|34716502|Enhancer
chr21|34637502|34643901|Enhancer	chr21|34611702|34615901|Promoter
chr21|34637502|34643901|Enhancer	chr21|34602903|34603502|Enhancer
chr21|34705303|34707502|Enhancer	chr21|34668902|34671701|Promoter
chr21|34705303|34707502|Enhancer	chr21|34672702|34673901|Enhancer
chr21|34705303|34707502|Enhancer	chr21|35039904|35048903|Enhancer
chr21|34705303|34707502|Enhancer	chr21|34674102|34675301|Enhancer
chr21|34526303|34527502|Promoter	chr21|34611702|34615901|Promoter
chr21|35024504|35028703|Enhancer	chr21|34986104|34988503|Enhancer
chr21|35024504|35028703|Enhancer	chr21|35039904|35048903|Enhancer
chr21|36203303|36204302|Enhancer	chr21|36155503|36157902|Promoter
chr21|36369103|36370102|Enhancer	chr21|36155503|36157902|Promoter
chr21|36369103|36370102|Enhancer	chr21|36288303|36290502|Enhancer
chr21|36076903|36077102|Enhancer	chr21|36112703|36114102|Enhancer
chr21|34986104|34988503|Enhancer	chr21|34973704|34975703|Enhancer
chr21|34986104|34988503|Enhancer	chr21|35039904|35048903|Enhancer
chr21|34986104|34988503|Enhancer	chr21|34967504|34970703|Enhancer
chr21|36112703|36114102|Enhancer	chr21|36057703|36058102|Enhancer
chr21|36112703|36114102|Enhancer	chr21|36022503|36022902|Enhancer
chr21|36112703|36114102|Enhancer	chr21|36020303|36021102|Enhancer
chr21|36112703|36114102|Enhancer	chr21|36155503|36157902|Promoter
chr21|36253303|36256902|Enhancer	chr21|36155503|36157902|Promoter
chr21|36253303|36256902|Enhancer	chr21|36288303|36290502|Enhancer
chr21|36253303|36256902|Enhancer	chr21|36322303|36323502|Enhancer
chr21|34942504|34943503|Enhancer	chr21|35039904|35048903|Enhancer
chr21|36322303|36323502|Enhancer	chr21|36310103|36311302|Enhancer
chr21|34890504|34892503|Enhancer	chr21|35039904|35048903|Enhancer
chr21|34890504|34892503|Enhancer	chr21|35189304|35191303|Enhancer
chr21|36155503|36157902|Promoter	chr21|36288303|36290502|Enhancer
chr21|36155503|36157902|Promoter	chr21|36370903|36371502|Enhancer
chr21|36155503|36157902|Promoter	chr21|36310103|36311302|Enhancer
chr21|34843904|34847303|Enhancer	chr21|35039904|35048903|Enhancer
chr21|36022503|36022902|Enhancer	chr21|35039904|35048903|Enhancer
chr21|34690502|34697901|Enhancer	chr21|34803504|34804503|Enhancer
chr21|34690502|34697901|Enhancer	chr21|34801704|34803103|Enhancer
chr21|34690502|34697901|Enhancer	chr21|34714903|34716502|Enhancer
chr21|34690502|34697901|Enhancer	chr21|34668902|34671701|Promoter
chr21|34690502|34697901|Enhancer	chr21|34672702|34673901|Enhancer
chr21|36370903|36371502|Enhancer	chr21|36288303|36290502|Enhancer
chr21|35102704|35103303|Enhancer	chr21|35039904|35048903|Enhancer
chr21|35221904|35223303|Enhancer	chr21|35189304|35191303|Enhancer
chr21|35221904|35223303|Enhancer	chr21|35234104|35235103|Enhancer
chr21|35221904|35223303|Enhancer	chr21|35039904|35048903|Enhancer
chr21|35252903|35253502|Enhancer	chr21|35229304|35229903|Enhancer
chr21|35189304|35191303|Enhancer	chr21|35234104|35235103|Enhancer
chr21|35189304|35191303|Enhancer	chr21|35039904|35048903|Enhancer
chr21|35189304|35191303|Enhancer	chr21|35138704|35139503|Enhancer
chr21|34973704|34975703|Enhancer	chr21|35039904|35048903|Enhancer
chr21|35234104|35235103|Enhancer	chr21|35039904|35048903|Enhancer
chr21|36288303|36290502|Enhancer	chr21|36310103|36311302|Enhancer
chr21|34801704|34803103|Enhancer	chr21|35039904|35048903|Enhancer
chr21|36020303|36021102|Enhancer	chr21|35039904|35048903|Enhancer
chr21|35138704|35139503|Enhancer	chr21|35039904|35048903|Enhancer
chr21|34882104|34885903|Enhancer	chr21|35039904|35048903|Enhancer

## Sheet: Fig. 3a-GM12878
	SCC	coBinding	perBgMeanSCC	perBgCorrFDR	perBgCorrES	perBgMeanCoBinding	perBgCoBindingFDR	perBgCoBindingES	bgSCC	bgSCCES	bgCoBinding	bgCobindingES	fgPeaksRatio	bgPeaksRatio	peaksES	peaks
CTCF	0.248906	0.240658	-0.000149499	0	-1664.94	0.179829	0	1.33826	0.0565469	4.40176	0.00763636	32.5949	0.450155	0.15608	2.88413	60879
NFIC	0.226971	0.32317	7.70978e-07	0	294394	0.266487	0	1.2127	0.0224829	10.0953	0.00155036	146.399	0.692068	0.102152	6.77489	43357
HCFC1	0.205222	0.158388	-0.000174869	0	-1173.57	0.11259	0	1.40677	0.0610685	3.36052	0.00158335	129.612	0.721741	0.115871	6.22885	33149
ZNF687	0.177716	0.165506	3.07659e-05	0	5776.39	0.124903	0	1.32507	0.0325635	5.45752	0.00105557	168.361	0.716017	0.118026	6.06658	26977
SMC1A	0.176789	0.516904	5.44392e-05	0	3247.45	0.479255	0	1.07856	0.031192	5.66776	0.0068117	25.9537	0.553834	0.125454	4.41465	84565
RAD21	0.171014	0.325487	-4.10221e-05	0	-4168.82	0.282898	0	1.15055	0.0277106	6.17142	0.00361201	47.3458	0.526946	0.114952	4.58405	59564
ZNF143	0.169284	0.334834	-8.60765e-05	0	-1966.67	0.292779	0	1.14364	0.0479003	3.53409	0.0034141	49.5839	0.662275	0.130057	5.09219	48125
MLLT1	0.166431	0.530656	4.43767e-05	0	3750.42	0.496002	0	1.06987	0.080787	2.06013	0.0125513	13.26	0.655285	0.192681	3.40089	72602
ATF2	0.165852	0.262999	5.51601e-05	0	3006.74	0.221691	0	1.18633	0.00824529	20.1148	0.00148439	111.731	0.50141	0.0986702	5.08168	49630
JUNB	0.162586	0.304376	-8.6752e-05	0	-1874.14	0.263738	0	1.15408	0.0143066	11.3644	0.00216061	75.2499	0.610188	0.116855	5.22173	48667
NIPBL	0.159924	0.220525	-2.51044e-05	0	-6370.36	0.181415	0	1.21558	0.0235878	6.77994	0.000395837	404.015	0.821141	0.0713203	11.5134	25070
MED1	0.156934	0.38357	0.000121295	0	1293.82	0.345577	0	1.10994	0.0439508	3.57069	0.00148439	105.723	0.803793	0.0945101	8.50483	41604
IKZF1	0.145974	0.635696	-1.99771e-05	0	-7307.05	0.610768	0	1.04081	0.0605174	2.41209	0.0178457	8.17979	0.532108	0.167509	3.17659	103821
ZBTB2	0.145755	0.343995	2.60115e-05	0	5603.51	0.308003	0	1.11686	0.026511	5.49792	0.00514588	28.3247	0.490653	0.124124	3.95293	69326
NBN	0.142935	0.467531	-9.37144e-05	0	-1525.22	0.435431	0	1.07372	0.0510591	2.79941	0.00371097	38.5169	0.722138	0.128112	5.63678	54070

## Sheet: Fig. 3a-K562
	SCC	coBinding	perBgMeanSCC	perBgCorrFDR	perBgCorrES	perBgMeanCoBinding	perBgCoBindingFDR	perBgCoBindingES	bgSCC	bgSCCES	bgCoBinding	bgCobindingES	fgPeaksRatio	bgPeaksRatio	peaksES	peaks
SMC3	0.235662	0.20178	7.99894e-06	0	29461.7	0.146133	0	1.3808	0.0200948	11.7276	0.00113961	206.792	0.582108	0.0878904	6.62311	36921
HDGF	0.223241	0.424917	-0.000115134	0	-1938.97	0.371768	0	1.14296	0.0873292	2.55631	0.0237868	9.38505	0.589577	0.225377	2.61596	83336
CTCF	0.219006	0.319464	4.49885e-05	0	4868.04	0.26477	0	1.20657	0.0395251	5.54093	0.0122457	17.8844	0.392189	0.141595	2.7698	88386
RAD21	0.195303	0.233343	-2.6654e-05	0	-7327.35	0.185451	0	1.25825	0.0159212	12.2668	0.00404045	48.337	0.414628	0.111588	3.71571	63645
ZNF143	0.192598	0.266434	-0.000169134	0	-1138.73	0.218447	0	1.21967	0.0388724	4.95462	0.00377108	51.0723	0.510907	0.113704	4.49332	51986
RB1	0.178113	0.218402	-0.00012392	0	-1437.32	0.175029	0	1.2478	0.0340479	5.23124	0.00105673	168.55	0.725098	0.0960268	7.551	30731
ZNF592	0.172679	0.19648	7.96899e-05	0	2166.89	0.155269	0	1.26542	0.0589112	2.93118	0.00435125	39.685	0.61445	0.166013	3.70122	39515
CTCFL	0.170486	0.179686	0.000125869	0	1354.47	0.139807	0	1.28525	0.0564367	3.02084	0.00437197	38.9953	0.494273	0.150093	3.29311	45052
THAP1	0.163268	0.106019	-0.00013131	0	-1243.38	0.0736993	0	1.43854	0.0768779	2.12373	0.0037918	43.0581	0.529482	0.163931	3.22991	33325
HCFC1	0.151842	0.197542	-5.4284e-05	0	-2797.17	0.161047	0	1.22661	0.0428275	3.54542	0.000828809	183.204	0.764036	0.0817405	9.34709	26682
SIN3A	0.146909	0.156358	-3.26029e-05	0	-4506.01	0.122903	0	1.27221	0.0399279	3.67936	0.000642327	228.714	0.815538	0.0864579	9.43278	25550
MAZ	0.144846	0.451229	8.5388e-05	0	1696.33	0.418151	0	1.0791	0.0463916	3.12225	0.00346028	41.8596	0.693151	0.103686	6.68507	60085
REST	0.14263	0.50433	-4.83873e-05	0	-2947.67	0.473718	0	1.06462	0.0401907	3.54883	0.00895114	15.9343	0.54556	0.123004	4.43529	89070
XRCC5	0.14225	0.310005	-5.06676e-06	0	-28075.1	0.274524	0	1.12925	0.032511	4.37543	0.00296299	48.0087	0.631811	0.114494	5.5183	48448
ZNF384	0.141097	0.198341	0.000193055	0	730.862	0.164377	0	1.20662	0.0157881	8.93687	0.00242427	58.2017	0.613775	0.142486	4.30761	39288

## Sheet: Fig. 3b
	no bindings at either loop anchor:-1	bindings at one acnhor:0	bindings at both acnhors:1
loopId	CTCF	RAD21	HCFC1	ZNF143
chr2-chr2-0	-1	1	-1	0
chr2-chr2-1	-1	1	-1	0
chr2-chr2-2	1	0	1	1
chr2-chr2-3	-1	-1	0	0
chr2-chr2-4	-1	1	-1	-1
chr2-chr2-5	-1	0	0	0
chr2-chr2-6	-1	1	0	0
chr2-chr2-7	-1	1	0	1
chr2-chr2-8	-1	-1	-1	0
chr2-chr2-9	-1	1	-1	-1
chr2-chr2-10	1	1	0	1
chr2-chr2-11	-1	-1	-1	-1
chr2-chr2-12	-1	0	-1	0
chr2-chr2-13	-1	0	-1	-1
chr2-chr2-14	0	1	0	1
chr2-chr2-15	0	1	0	0
chr2-chr2-16	-1	-1	0	1
chr2-chr2-17	1	1	0	1
chr2-chr2-18	1	1	0	1
chr2-chr2-19	-1	0	-1	-1
chr2-chr2-20	-1	1	-1	0
chr2-chr2-21	-1	1	-1	0
chr2-chr2-22	0	0	1	1
chr2-chr2-23	-1	-1	-1	-1
chr2-chr2-24	-1	-1	1	1
chr2-chr2-25	-1	-1	0	1
chr2-chr2-26	-1	1	-1	-1
chr2-chr2-27	1	1	-1	1
chr2-chr2-28	-1	-1	-1	-1
chr2-chr2-29	-1	-1	-1	-1
chr2-chr2-30	0	1	0	1
chr2-chr2-31	1	1	-1	0
chr2-chr2-32	0	0	-1	0
chr2-chr2-33	-1	0	-1	-1
chr2-chr2-34	1	1	-1	0
chr2-chr2-35	-1	-1	1	0
chr2-chr2-36	-1	0	-1	0
chr2-chr2-37	-1	-1	-1	-1
chr2-chr2-38	1	1	1	1
chr2-chr2-39	1	1	-1	1
chr2-chr2-40	0	1	-1	0
chr2-chr2-41	-1	0	0	1
chr2-chr2-42	-1	1	-1	-1
chr2-chr2-43	-1	0	-1	0
chr2-chr2-44	1	1	1	1
chr2-chr2-45	-1	0	1	1
chr2-chr2-46	-1	-1	-1	-1
chr2-chr2-47	-1	1	-1	1
chr2-chr2-48	-1	-1	-1	-1
chr2-chr2-49	1	0	0	0
chr2-chr2-50	1	1	-1	1
chr2-chr2-51	1	1	-1	0
chr2-chr2-52	-1	-1	0	0
chr2-chr2-53	-1	0	0	0
chr2-chr2-54	-1	0	-1	1
chr2-chr2-55	1	1	1	1
chr2-chr2-56	-1	0	0	1
chr2-chr2-57	0	0	0	0
chr2-chr2-58	-1	-1	1	1
chr2-chr2-59	-1	-1	-1	-1
chr2-chr2-60	0	0	1	1
chr2-chr2-61	-1	-1	-1	0
chr2-chr2-62	1	1	0	1
chr2-chr2-63	-1	0	-1	0
chr2-chr2-64	-1	0	-1	0
chr2-chr2-65	1	1	-1	1
chr2-chr2-66	-1	-1	-1	-1
chr2-chr2-67	0	0	-1	0
chr2-chr2-68	1	1	-1	0
chr2-chr2-69	1	1	1	1
chr2-chr2-70	0	1	-1	-1
chr2-chr2-71	0	0	-1	1
chr2-chr2-72	-1	1	-1	-1
chr2-chr2-73	1	1	-1	0
chr2-chr2-74	1	1	0	1
chr2-chr2-75	0	1	0	1
chr2-chr2-76	-1	0	-1	-1
chr2-chr2-77	-1	1	0	0
chr2-chr2-78	-1	0	-1	1
chr2-chr2-79	-1	0	-1	-1
chr2-chr2-80	-1	-1	1	1
chr2-chr2-81	1	1	1	1
chr2-chr2-82	-1	0	0	0
chr2-chr2-83	-1	1	-1	0
chr2-chr2-84	1	1	-1	-1
chr2-chr2-85	1	1	-1	1
chr2-chr2-86	-1	1	-1	0
chr2-chr2-87	1	1	1	0
chr2-chr2-88	-1	0	-1	-1
chr2-chr2-89	-1	-1	1	1
chr2-chr2-90	1	1	-1	-1
chr2-chr2-91	-1	-1	-1	-1
chr2-chr2-92	0	0	1	1
chr2-chr2-93	0	1	-1	0
chr2-chr2-94	1	1	0	1
chr2-chr2-95	1	1	0	0
chr2-chr2-96	-1	-1	0	0
chr2-chr2-97	1	1	1	1
chr2-chr2-98	1	1	-1	0
chr2-chr2-99	1	1	1	1
chr2-chr2-100	-1	-1	-1	-1
chr2-chr2-101	0	0	0	0
chr2-chr2-102	-1	-1	-1	-1
chr2-chr2-103	1	1	0	1
chr2-chr2-104	-1	0	-1	-1
chr2-chr2-105	0	-1	0	0
chr2-chr2-106	-1	-1	0	0
chr2-chr2-107	-1	-1	-1	0
chr2-chr2-108	-1	0	-1	1
chr2-chr2-109	1	1	0	0
chr2-chr2-110	1	1	1	1
chr2-chr2-111	0	1	-1	0
chr2-chr2-112	-1	0	0	0
chr2-chr2-113	-1	1	-1	1
chr2-chr2-114	-1	-1	0	0
chr2-chr2-115	-1	-1	-1	-1
chr2-chr2-116	-1	0	-1	-1
chr2-chr2-117	0	0	-1	0
chr2-chr2-118	-1	0	-1	-1
chr2-chr2-119	-1	1	-1	0
chr2-chr2-120	-1	1	-1	-1
chr2-chr2-121	1	1	1	1
chr2-chr2-122	-1	-1	-1	-1
chr2-chr2-123	0	1	-1	0
chr2-chr2-124	-1	1	-1	-1
chr2-chr2-125	-1	0	-1	0
chr2-chr2-126	1	1	1	1
chr2-chr2-127	-1	-1	0	0
chr2-chr2-128	1	1	1	1
chr2-chr2-129	1	1	1	1
chr2-chr2-130	1	1	-1	0
chr2-chr2-131	-1	1	0	0
chr2-chr2-132	-1	-1	-1	0
chr2-chr2-133	0	1	-1	0
chr2-chr2-134	1	1	0	0
chr2-chr2-135	-1	-1	-1	-1
chr2-chr2-136	-1	-1	-1	-1
chr2-chr2-137	-1	1	-1	-1
chr2-chr2-138	-1	-1	-1	1
chr2-chr2-139	1	1	-1	1
chr2-chr2-140	-1	1	-1	-1
chr2-chr2-141	-1	0	-1	-1
chr2-chr2-142	0	0	1	1
chr2-chr2-143	-1	0	-1	0
chr2-chr2-144	1	1	-1	0
chr2-chr2-145	1	1	1	1
chr2-chr2-146	-1	0	-1	-1
chr2-chr2-147	-1	-1	-1	0
chr2-chr2-148	-1	-1	-1	-1
chr2-chr2-149	-1	-1	-1	-1
chr2-chr2-150	1	1	-1	1
chr2-chr2-151	0	1	0	0
chr2-chr2-152	-1	1	-1	-1
chr2-chr2-153	-1	-1	-1	0
chr2-chr2-154	0	-1	0	1
chr2-chr2-155	-1	0	-1	0
chr2-chr2-156	-1	-1	0	0
chr2-chr2-157	0	1	-1	-1
chr2-chr2-158	-1	-1	-1	-1
chr2-chr2-159	-1	-1	-1	-1
chr2-chr2-160	0	0	-1	-1
chr2-chr2-161	-1	1	-1	-1
chr2-chr2-162	-1	0	-1	0
chr2-chr2-163	-1	1	-1	1
chr2-chr2-164	0	1	0	1
chr2-chr2-165	1	1	-1	0
chr2-chr2-166	-1	0	0	0
chr2-chr2-167	-1	1	-1	-1
chr2-chr2-168	0	0	0	0
chr2-chr2-169	0	1	1	1
chr2-chr2-170	1	1	0	1
chr2-chr2-171	1	1	0	0
chr2-chr2-172	-1	-1	0	0
chr2-chr2-173	-1	0	-1	0
chr2-chr2-174	0	-1	0	0
chr2-chr2-175	-1	0	-1	-1
chr2-chr2-176	0	0	-1	0
chr2-chr2-177	1	1	0	1
chr2-chr2-178	1	1	-1	0
chr2-chr2-179	-1	-1	-1	0
chr2-chr2-180	-1	0	-1	-1
chr2-chr2-181	1	1	-1	1
chr2-chr2-182	1	0	-1	1
chr2-chr2-183	-1	1	-1	1
chr2-chr2-184	-1	0	-1	-1
chr2-chr2-185	1	1	0	1
chr2-chr2-186	-1	0	-1	-1
chr2-chr2-187	-1	0	-1	0
chr2-chr2-188	-1	0	-1	-1
chr2-chr2-189	-1	-1	-1	-1
chr2-chr2-190	-1	0	-1	1
chr2-chr2-191	1	1	0	1
chr2-chr2-192	-1	0	-1	-1
chr2-chr2-193	-1	-1	-1	-1
chr2-chr2-194	1	1	-1	1
chr2-chr2-195	-1	-1	0	0
chr2-chr2-196	0	1	-1	0
chr2-chr2-197	0	0	-1	-1
chr2-chr2-198	-1	0	0	0
chr2-chr2-199	-1	-1	0	0
chr2-chr2-200	-1	0	-1	0
chr2-chr2-201	-1	1	-1	0
chr2-chr2-202	1	1	-1	0
chr2-chr2-203	-1	0	0	1
chr2-chr2-204	0	-1	0	0
chr2-chr2-205	1	1	0	1
chr2-chr2-206	1	1	-1	0
chr2-chr2-207	-1	0	-1	1
chr2-chr2-208	-1	0	-1	0
chr2-chr2-209	-1	1	-1	-1
chr2-chr2-210	-1	-1	0	0
chr2-chr2-211	1	1	0	1
chr2-chr2-212	0	0	0	0
chr2-chr2-213	0	0	1	1
chr2-chr2-214	-1	0	0	0
chr2-chr2-215	1	1	-1	0
chr2-chr2-216	0	1	0	1
chr2-chr2-217	-1	-1	1	1
chr2-chr2-218	1	1	-1	0
chr2-chr2-219	-1	0	0	1
chr2-chr2-220	-1	0	0	0
chr2-chr2-221	1	1	-1	0
chr2-chr2-222	0	0	-1	0
chr2-chr2-223	-1	0	-1	-1
chr2-chr2-224	0	1	-1	-1
chr2-chr2-225	1	1	0	1
chr2-chr2-226	0	0	1	1
chr2-chr2-227	0	0	0	1
chr2-chr2-228	0	1	0	1
chr2-chr2-229	-1	0	0	-1
chr2-chr2-230	1	1	-1	0
chr2-chr2-231	-1	-1	1	1
chr2-chr2-232	-1	0	0	-1
chr2-chr2-233	-1	0	-1	0
chr2-chr2-234	1	1	-1	0
chr2-chr2-235	-1	-1	0	0
chr2-chr2-236	1	1	1	1
chr2-chr2-237	-1	-1	1	0
chr2-chr2-238	0	1	0	0
chr2-chr2-239	1	1	-1	1
chr2-chr2-240	-1	-1	0	0
chr2-chr2-241	-1	0	-1	-1
chr2-chr2-242	-1	0	-1	-1
chr2-chr2-243	0	-1	1	0
chr2-chr2-244	-1	0	-1	-1
chr2-chr2-245	-1	0	-1	-1
chr2-chr2-246	-1	0	-1	-1
chr2-chr2-247	1	1	-1	1
chr2-chr2-248	1	1	-1	1
chr2-chr2-249	1	0	1	1
chr2-chr2-250	0	0	1	1
chr2-chr2-251	0	1	0	0
chr2-chr2-252	-1	1	-1	-1
chr2-chr2-253	1	1	1	1
chr2-chr2-254	-1	-1	0	0
chr2-chr2-255	-1	-1	-1	-1
chr2-chr2-256	1	1	0	0
chr2-chr2-257	0	0	0	0
chr2-chr2-258	-1	1	0	0
chr2-chr2-259	0	-1	1	1
chr2-chr2-260	-1	-1	0	0
chr2-chr2-261	-1	0	1	1
chr2-chr2-262	1	1	0	1
chr2-chr2-263	1	1	-1	1
chr2-chr2-264	-1	-1	-1	-1
chr2-chr2-265	-1	0	-1	0
chr2-chr2-266	-1	0	0	1
chr2-chr2-267	-1	0	-1	0
chr2-chr2-268	-1	-1	-1	-1
chr2-chr2-269	-1	0	-1	-1
chr2-chr2-270	-1	0	-1	0
chr2-chr2-271	0	1	0	1
chr2-chr2-272	1	0	1	1
chr2-chr2-273	-1	-1	-1	-1
chr2-chr2-274	1	1	-1	-1
chr2-chr2-275	-1	-1	-1	-1
chr2-chr2-276	1	1	-1	0
chr2-chr2-277	-1	-1	-1	-1
chr2-chr2-278	-1	-1	0	-1
chr2-chr2-279	0	1	0	0
chr2-chr2-280	-1	0	1	1
chr2-chr2-281	-1	-1	0	0
chr2-chr2-282	-1	1	-1	0
chr2-chr2-283	0	0	-1	0
chr2-chr2-284	-1	0	-1	0
chr2-chr2-285	-1	1	-1	-1
chr2-chr2-286	-1	-1	1	1
chr2-chr2-287	0	0	0	1
chr2-chr2-288	-1	-1	-1	-1
chr2-chr2-289	0	-1	0	0
chr2-chr2-290	1	1	-1	0
chr2-chr2-291	-1	0	-1	-1
chr2-chr2-292	-1	1	-1	-1
chr2-chr2-293	0	1	-1	-1
chr2-chr2-294	-1	0	-1	-1
chr2-chr2-295	1	1	-1	-1
chr2-chr2-296	0	0	0	1
chr2-chr2-297	-1	1	-1	-1
chr2-chr2-298	-1	-1	0	0
chr2-chr2-299	-1	-1	0	0
chr2-chr2-300	-1	0	-1	-1
chr2-chr2-301	-1	0	-1	1
chr2-chr2-302	-1	1	-1	-1
chr2-chr2-303	-1	-1	-1	-1
chr2-chr2-304	1	0	0	1
chr2-chr2-305	1	1	-1	0
chr2-chr2-306	-1	1	-1	-1
chr2-chr2-307	-1	0	-1	-1
chr2-chr2-308	-1	-1	0	0
chr2-chr2-309	0	0	-1	0
chr2-chr2-310	0	-1	0	0
chr2-chr2-311	1	1	-1	0
chr2-chr2-312	-1	0	-1	-1
chr2-chr2-313	0	1	-1	1
chr2-chr2-314	1	1	1	1
chr2-chr2-315	1	1	-1	1
chr2-chr2-316	0	0	0	1
chr2-chr2-317	-1	1	0	1
chr2-chr2-318	1	1	0	1
chr2-chr2-319	-1	0	-1	0
chr2-chr2-320	0	0	1	0
chr2-chr2-321	-1	-1	-1	-1
chr2-chr2-322	0	0	-1	0
chr2-chr2-323	-1	1	-1	1
chr2-chr2-324	-1	0	-1	0
chr2-chr2-325	-1	1	0	0
chr2-chr2-326	1	0	-1	-1
chr2-chr2-327	-1	-1	0	1
chr2-chr2-328	1	1	0	1
chr2-chr2-329	-1	-1	0	1
chr2-chr2-330	-1	0	0	0
chr2-chr2-331	-1	1	-1	-1
chr2-chr2-332	1	1	-1	1
chr2-chr2-333	-1	-1	-1	0
chr2-chr2-334	-1	0	-1	-1
chr2-chr2-335	0	0	-1	-1
chr2-chr2-336	1	1	-1	0
chr2-chr2-337	1	1	0	1
chr2-chr2-338	0	-1	0	0
chr2-chr2-339	1	1	-1	1
chr2-chr2-340	-1	1	0	0
chr2-chr2-341	1	1	0	0
chr2-chr2-342	-1	-1	1	1
chr2-chr2-343	1	1	-1	0
chr2-chr2-344	-1	1	-1	0
chr2-chr2-345	0	0	0	0
chr2-chr2-346	1	1	1	1
chr2-chr2-347	0	1	-1	-1
chr2-chr2-348	0	0	-1	1
chr2-chr2-349	-1	0	0	0
chr2-chr2-350	-1	0	-1	0
chr2-chr2-351	0	-1	0	1
chr2-chr2-352	-1	1	-1	0
chr2-chr2-353	-1	0	-1	0
chr2-chr2-354	-1	-1	0	0
chr2-chr2-355	1	1	0	0
chr2-chr2-356	-1	-1	-1	-1
chr2-chr2-357	-1	1	-1	0
chr2-chr2-358	-1	1	-1	0
chr2-chr2-359	0	0	-1	0
chr2-chr2-360	-1	1	0	0
chr2-chr2-361	-1	0	-1	-1
chr2-chr2-362	-1	0	0	0
chr2-chr2-363	0	0	-1	0
chr2-chr2-364	1	1	0	1
chr2-chr2-365	-1	1	0	0
chr2-chr2-366	0	0	0	0
chr2-chr2-367	-1	-1	-1	0
chr2-chr2-368	0	0	0	0
chr2-chr2-369	1	0	0	0
chr2-chr2-370	-1	-1	-1	-1
chr2-chr2-371	1	1	-1	1
chr2-chr2-372	-1	-1	-1	-1
chr2-chr2-373	-1	0	0	0
chr2-chr2-374	-1	0	-1	-1
chr2-chr2-375	0	1	0	0
chr2-chr2-376	-1	-1	-1	-1
chr2-chr2-377	-1	-1	1	1
chr2-chr2-378	-1	1	-1	0
chr2-chr2-379	0	0	-1	-1
chr2-chr2-380	-1	0	0	0
chr2-chr2-381	-1	-1	-1	0
chr2-chr2-382	-1	1	1	1
chr2-chr2-383	-1	0	-1	-1
chr2-chr2-384	-1	0	0	-1
chr2-chr2-385	-1	0	0	0
chr2-chr2-386	-1	0	-1	-1
chr2-chr2-387	0	1	0	0
chr2-chr2-388	-1	-1	1	1
chr2-chr2-389	-1	-1	-1	-1
chr2-chr2-390	1	1	-1	1
chr2-chr2-391	1	1	-1	-1
chr2-chr2-392	-1	0	-1	-1
chr2-chr2-393	-1	0	-1	-1
chr2-chr2-394	0	0	-1	-1
chr2-chr2-395	-1	-1	-1	-1
chr2-chr2-396	0	1	-1	-1
chr2-chr2-397	-1	1	-1	-1
chr2-chr2-398	-1	0	1	1
chr2-chr2-399	-1	-1	-1	-1
chr2-chr2-400	0	0	0	0
chr2-chr2-401	-1	-1	1	1
chr2-chr2-402	0	0	1	1
chr2-chr2-403	-1	0	-1	0
chr2-chr2-404	1	1	-1	-1
chr2-chr2-405	-1	-1	-1	-1
chr2-chr2-406	0	0	-1	0
chr2-chr2-407	-1	1	-1	1
chr2-chr2-408	0	0	1	1
chr2-chr2-409	0	0	0	0
chr2-chr2-410	-1	-1	0	0
chr2-chr2-411	0	0	0	1
chr2-chr2-412	0	1	0	1
chr2-chr2-413	0	1	0	1
chr2-chr2-414	0	1	-1	1
chr2-chr2-415	-1	0	-1	-1
chr2-chr2-416	-1	0	0	1
chr2-chr2-417	-1	-1	-1	-1
chr2-chr2-418	-1	0	-1	0
chr2-chr2-419	-1	-1	0	-1
chr2-chr2-420	-1	-1	0	0
chr2-chr2-421	1	1	-1	0
chr2-chr2-422	1	1	0	1
chr2-chr2-423	0	1	1	1
chr2-chr2-424	-1	0	-1	-1
chr2-chr2-425	-1	0	-1	0
chr2-chr2-426	0	0	-1	-1
chr2-chr2-427	-1	0	0	0
chr2-chr2-428	-1	0	-1	0
chr2-chr2-429	1	1	-1	1
chr2-chr2-430	-1	0	-1	-1
chr2-chr2-431	-1	0	-1	0
chr2-chr2-432	1	1	0	1
chr2-chr2-433	0	-1	-1	0
chr2-chr2-434	-1	0	0	1
chr2-chr2-435	-1	0	-1	0
chr2-chr2-436	-1	-1	-1	-1
chr2-chr2-437	-1	1	-1	0
chr2-chr2-438	-1	-1	-1	-1
chr2-chr2-439	1	1	-1	0
chr2-chr2-440	0	0	-1	-1
chr2-chr2-441	-1	0	-1	-1
chr2-chr2-442	-1	-1	-1	-1
chr2-chr2-443	-1	-1	-1	0
chr2-chr2-444	0	-1	0	-1
chr2-chr2-445	-1	-1	0	0
chr2-chr2-446	-1	0	-1	-1
chr2-chr2-447	-1	0	-1	-1
chr2-chr2-448	1	1	1	1
chr2-chr2-449	1	1	1	1
chr2-chr2-450	-1	1	0	-1
chr2-chr2-451	-1	0	-1	-1
chr2-chr2-452	-1	0	-1	0
chr2-chr2-453	0	0	0	0
chr2-chr2-454	-1	0	-1	-1
chr2-chr2-455	-1	0	-1	-1
chr2-chr2-456	1	1	1	1
chr2-chr2-457	1	1	0	0
chr2-chr2-458	1	1	0	1
chr2-chr2-459	1	0	0	1
chr2-chr2-460	-1	1	-1	-1
chr2-chr2-461	-1	-1	-1	-1
chr2-chr2-462	-1	-1	-1	-1
chr2-chr2-463	1	1	1	1
chr2-chr2-464	-1	-1	-1	-1
chr2-chr2-465	-1	0	-1	0
chr2-chr2-466	0	0	-1	0
chr2-chr2-467	-1	0	-1	0
chr2-chr2-468	-1	0	-1	0
chr2-chr2-469	-1	1	-1	-1
chr2-chr2-470	-1	0	-1	-1
chr2-chr2-471	-1	1	-1	-1
chr2-chr2-472	-1	1	0	0
chr2-chr2-473	1	1	0	1
chr2-chr2-474	-1	-1	-1	-1
chr2-chr2-475	-1	-1	0	1
chr2-chr2-476	0	0	1	1
chr2-chr2-477	1	1	0	1
chr2-chr2-478	0	-1	1	1
chr2-chr2-479	1	1	-1	0
chr2-chr2-480	0	0	0	1
chr2-chr2-481	1	1	1	1
chr2-chr2-482	0	0	-1	0
chr2-chr2-483	0	1	-1	-1
chr2-chr2-484	-1	0	-1	-1
chr2-chr2-485	0	-1	1	1
chr2-chr2-486	-1	0	-1	0
chr2-chr2-487	0	0	-1	0
chr2-chr2-488	-1	0	-1	0
chr2-chr2-489	0	-1	1	1
chr2-chr2-490	-1	-1	0	0
chr2-chr2-491	-1	1	0	-1
chr2-chr2-492	-1	-1	-1	-1
chr2-chr2-493	-1	0	-1	0
chr2-chr2-494	-1	1	-1	0
chr2-chr2-495	1	1	0	1
chr2-chr2-496	1	1	0	1
chr2-chr2-497	-1	-1	-1	-1
chr2-chr2-498	0	0	-1	0
chr2-chr2-499	-1	0	-1	0
chr2-chr2-500	-1	1	0	1
chr2-chr2-501	0	1	0	0
chr2-chr2-502	1	1	0	1
chr2-chr2-503	-1	1	0	1
chr2-chr2-504	0	-1	1	1
chr2-chr2-505	1	1	1	1
chr2-chr2-506	0	0	-1	0
chr2-chr2-507	-1	1	-1	-1
chr2-chr2-508	1	1	1	1
chr2-chr2-509	-1	0	0	0
chr2-chr2-510	1	1	1	1
chr2-chr2-511	0	0	1	1
chr2-chr2-512	0	0	0	0
chr2-chr2-513	1	1	0	1
chr2-chr2-514	-1	-1	0	1
chr2-chr2-515	1	0	0	1
chr2-chr2-516	0	1	-1	-1
chr2-chr2-517	1	1	0	0
chr2-chr2-518	-1	0	-1	0
chr2-chr2-519	-1	-1	-1	0
chr2-chr2-520	-1	0	-1	-1
chr2-chr2-521	0	0	0	0
chr2-chr2-522	-1	-1	0	-1
chr2-chr2-523	1	1	-1	0
chr2-chr2-524	-1	0	1	1
chr2-chr2-525	0	0	-1	0
chr2-chr2-526	0	0	0	1
chr2-chr2-527	-1	0	-1	1
chr2-chr2-528	-1	1	-1	1
chr2-chr2-529	0	1	0	1
chr2-chr2-530	-1	0	-1	0
chr2-chr2-531	-1	0	-1	-1
chr2-chr2-532	1	1	-1	0
chr2-chr2-533	1	1	1	1
chr2-chr2-534	0	0	-1	0
chr2-chr2-535	-1	0	-1	0
chr2-chr2-536	1	1	0	0
chr2-chr2-537	-1	-1	-1	0
chr2-chr2-538	-1	0	-1	1
chr2-chr2-539	1	1	1	1
chr2-chr2-540	1	1	-1	0
chr2-chr2-541	1	0	1	1
chr2-chr2-542	1	1	-1	1
chr2-chr2-543	-1	0	-1	-1
chr2-chr2-544	1	1	-1	-1
chr2-chr2-545	-1	0	-1	-1
chr2-chr2-546	0	1	0	1
chr2-chr2-547	0	0	0	0
chr2-chr2-548	-1	1	0	1
chr2-chr2-549	-1	0	0	1
chr2-chr2-550	1	1	-1	-1
chr2-chr2-551	0	-1	1	1
chr2-chr2-552	0	0	0	0
chr2-chr2-553	-1	1	-1	1
chr2-chr2-554	-1	-1	0	0
chr2-chr2-555	-1	-1	0	0
chr2-chr2-556	0	1	0	1
chr2-chr2-557	0	1	-1	0
chr2-chr2-558	0	0	0	0
chr2-chr2-559	-1	-1	-1	-1
chr2-chr2-560	-1	0	-1	0
chr2-chr2-561	0	0	1	1
chr2-chr2-562	-1	-1	-1	-1
chr2-chr2-563	-1	0	-1	-1
chr2-chr2-564	-1	0	-1	-1
chr2-chr2-565	0	0	0	0
chr2-chr2-566	0	1	-1	0
chr2-chr2-567	-1	1	0	1
chr2-chr2-568	1	1	-1	0
chr2-chr2-569	0	0	0	0
chr2-chr2-570	0	0	-1	0
chr2-chr2-571	0	0	0	1
chr2-chr2-572	1	1	-1	0
chr2-chr2-573	1	1	1	1
chr2-chr2-574	-1	0	0	0
chr2-chr2-575	-1	-1	-1	1
chr2-chr2-576	-1	0	-1	-1
chr2-chr2-577	0	-1	0	0
chr2-chr2-578	0	-1	1	1
chr2-chr2-579	1	1	-1	1
chr2-chr2-580	-1	-1	1	0
chr2-chr2-581	0	0	-1	-1
chr2-chr2-582	0	-1	0	0
chr2-chr2-583	-1	-1	-1	-1
chr2-chr2-584	-1	-1	1	1
chr2-chr2-585	-1	0	-1	-1
chr2-chr2-586	-1	-1	-1	0
chr2-chr2-587	1	1	0	1
chr2-chr2-588	0	1	-1	1
chr2-chr2-589	-1	-1	-1	-1
chr2-chr2-590	0	1	-1	1
chr2-chr2-591	-1	-1	0	0
chr2-chr2-592	0	1	0	1
chr2-chr2-593	1	1	1	1
chr2-chr2-594	-1	0	-1	0
chr2-chr2-595	0	0	0	0
chr2-chr2-596	0	0	0	0
chr2-chr2-597	-1	-1	-1	-1
chr2-chr2-598	1	1	-1	1
chr2-chr2-599	0	-1	0	1
chr2-chr2-600	1	1	-1	-1
chr2-chr2-601	0	1	-1	1
chr2-chr2-602	-1	0	0	1
chr2-chr2-603	0	0	1	1
chr2-chr2-604	0	1	-1	-1
chr2-chr2-605	-1	-1	-1	0
chr2-chr2-606	0	-1	1	1
chr2-chr2-607	0	0	0	0
chr2-chr2-608	1	1	1	1
chr2-chr2-609	1	1	-1	1
chr2-chr2-610	1	1	1	1
chr2-chr2-611	-1	0	0	0
chr2-chr2-612	-1	-1	-1	-1
chr2-chr2-613	-1	0	1	1
chr2-chr2-614	0	1	-1	0
chr2-chr2-615	-1	0	-1	0
chr2-chr2-616	-1	0	0	-1
chr2-chr2-617	-1	0	-1	0
chr2-chr2-618	-1	-1	0	-1
chr2-chr2-619	0	-1	-1	-1
chr2-chr2-620	-1	0	-1	0
chr2-chr2-621	1	1	0	1
chr2-chr2-622	1	1	0	0
chr2-chr2-623	1	1	-1	0
chr2-chr2-624	1	1	1	1
chr2-chr2-625	0	0	1	1
chr2-chr2-626	0	1	0	1
chr2-chr2-627	0	1	0	0
chr2-chr2-628	0	1	1	1
chr2-chr2-629	-1	1	-1	1
chr2-chr2-630	-1	0	-1	0
chr2-chr2-631	-1	-1	-1	-1
chr2-chr2-632	-1	-1	0	1
chr2-chr2-633	0	1	0	1
chr2-chr2-634	-1	-1	-1	-1
chr2-chr2-635	-1	0	-1	-1
chr2-chr2-636	-1	1	-1	-1
chr2-chr2-637	0	1	0	1
chr2-chr2-638	0	0	0	-1
chr2-chr2-639	0	0	0	0
chr2-chr2-640	-1	0	0	0
chr2-chr2-641	-1	0	0	0
chr2-chr2-642	0	1	-1	-1
chr2-chr2-643	-1	-1	-1	-1
chr2-chr2-644	-1	-1	-1	-1
chr2-chr2-645	1	1	-1	0
chr2-chr2-646	1	1	-1	1
chr2-chr2-647	1	1	1	1
chr2-chr2-648	0	0	-1	0
chr2-chr2-649	1	1	-1	1
chr2-chr2-650	0	1	0	1
chr2-chr2-651	0	1	-1	0
chr2-chr2-652	-1	1	-1	0
chr2-chr2-653	0	0	0	1
chr2-chr2-654	1	1	0	0
chr2-chr2-655	1	1	1	0
chr2-chr2-656	0	0	1	1
chr2-chr2-657	1	1	0	1
chr2-chr2-658	-1	1	-1	0
chr2-chr2-659	-1	0	-1	-1
chr2-chr2-660	-1	1	-1	-1
chr2-chr2-661	0	1	0	0
chr2-chr2-662	-1	-1	0	-1
chr2-chr2-663	0	0	0	1
chr2-chr2-664	-1	0	-1	-1
chr2-chr2-665	1	1	0	1
chr2-chr2-666	-1	1	-1	1
chr2-chr2-667	0	1	0	0
chr2-chr2-668	-1	-1	-1	-1
chr2-chr2-669	-1	0	-1	0
chr2-chr2-670	1	1	-1	-1
chr2-chr2-671	-1	1	-1	0
chr2-chr2-672	-1	1	-1	0
chr2-chr2-673	1	1	0	1
chr2-chr2-674	0	0	1	1
chr2-chr2-675	1	1	-1	1
chr2-chr2-676	0	1	0	1
chr2-chr2-677	0	0	-1	-1
chr2-chr2-678	-1	-1	0	0
chr2-chr2-679	-1	0	-1	0
chr2-chr2-680	-1	0	0	-1
chr2-chr2-681	0	0	0	0
chr2-chr2-682	-1	-1	-1	-1
chr2-chr2-683	1	1	0	0
chr2-chr2-684	1	1	-1	1
chr2-chr2-685	0	-1	1	0
chr2-chr2-686	0	1	0	-1
chr2-chr2-687	-1	1	-1	1
chr2-chr2-688	-1	0	-1	1
chr2-chr2-689	0	0	0	0
chr2-chr2-690	1	1	-1	0
chr2-chr2-691	-1	1	1	1
chr2-chr2-692	1	0	-1	-1
chr2-chr2-693	0	0	1	1
chr2-chr2-694	0	1	1	1
chr2-chr2-695	-1	1	-1	-1
chr2-chr2-696	-1	-1	0	0
chr2-chr2-697	-1	-1	0	0
chr2-chr2-698	-1	1	-1	-1
chr2-chr2-699	-1	1	-1	0
chr2-chr2-700	-1	0	0	0
chr2-chr2-701	0	0	1	1
chr2-chr2-702	-1	-1	-1	-1
chr2-chr2-703	1	1	0	1
chr2-chr2-704	1	1	-1	0
chr2-chr2-705	1	1	0	1
chr2-chr2-706	1	1	-1	1
chr2-chr2-707	-1	0	-1	0
chr2-chr2-708	0	0	0	0
chr2-chr2-709	0	1	-1	0
chr2-chr2-710	-1	0	0	0
chr2-chr2-711	-1	0	-1	-1
chr2-chr2-712	-1	0	-1	-1
chr2-chr2-713	-1	-1	0	0
chr2-chr2-714	-1	0	-1	0
chr2-chr2-715	1	1	1	1
chr2-chr2-716	-1	1	-1	-1
chr2-chr2-717	0	0	1	0
chr2-chr2-718	0	1	-1	-1
chr2-chr2-719	-1	-1	0	0
chr2-chr2-720	0	-1	-1	0
chr2-chr2-721	1	1	0	1
chr2-chr2-722	-1	-1	-1	-1
chr2-chr2-723	-1	-1	-1	-1
chr2-chr2-724	0	1	-1	0
chr2-chr2-725	1	1	1	1
chr2-chr2-726	1	1	-1	0
chr2-chr2-727	0	1	0	0
chr2-chr2-728	1	1	0	1
chr2-chr2-729	1	1	1	1
chr2-chr2-730	1	1	0	0
chr2-chr2-731	1	1	-1	1
chr2-chr2-732	-1	0	0	0
chr2-chr2-733	1	1	-1	0
chr2-chr2-734	-1	0	-1	-1
chr2-chr2-735	-1	-1	-1	-1
chr2-chr2-736	0	0	-1	-1
chr2-chr2-737	1	1	0	1
chr2-chr2-738	0	0	-1	0
chr2-chr2-739	1	1	0	1
chr2-chr2-740	1	1	-1	-1
chr2-chr2-741	1	0	1	1
chr2-chr2-742	0	0	0	0
chr2-chr2-743	-1	-1	-1	-1
chr2-chr2-744	-1	-1	0	0
chr2-chr2-745	-1	1	-1	0
chr2-chr2-746	1	1	0	1
chr2-chr2-747	-1	-1	-1	-1
chr2-chr2-748	-1	-1	-1	-1
chr2-chr2-749	1	1	0	1
chr2-chr2-750	0	0	-1	0
chr2-chr2-751	-1	-1	-1	-1
chr2-chr2-752	-1	0	-1	-1
chr2-chr2-753	0	0	1	1
chr2-chr2-754	1	1	-1	1
chr2-chr2-755	-1	0	-1	-1
chr2-chr2-756	1	1	0	0
chr2-chr2-757	0	1	0	1
chr2-chr2-758	-1	0	-1	-1
chr2-chr2-759	0	0	1	0
chr2-chr2-760	1	1	-1	1
chr2-chr2-761	0	1	-1	-1
chr2-chr2-762	-1	0	1	1
chr2-chr2-763	-1	0	-1	-1
chr2-chr2-764	0	0	0	1
chr2-chr2-765	1	1	0	1
chr2-chr2-766	0	0	0	0
chr2-chr2-767	1	1	0	1
chr2-chr2-768	-1	0	-1	0
chr2-chr2-769	1	1	0	0
chr2-chr2-770	1	1	-1	0
chr2-chr2-771	-1	0	0	0
chr2-chr2-772	-1	0	-1	-1
chr2-chr2-773	-1	0	-1	-1
chr2-chr2-774	-1	-1	0	1
chr2-chr2-775	-1	0	-1	0
chr2-chr2-776	-1	-1	0	0
chr2-chr2-777	-1	1	0	1
chr2-chr2-778	-1	0	-1	-1
chr2-chr2-779	1	1	-1	0
chr2-chr2-780	-1	0	0	0
chr2-chr2-781	1	1	-1	0
chr2-chr2-782	-1	0	-1	-1
chr2-chr2-783	-1	-1	0	0
chr2-chr2-784	0	0	0	0
chr2-chr2-785	0	1	0	0
chr2-chr2-786	-1	-1	-1	-1
chr2-chr2-787	-1	1	-1	0
chr2-chr2-788	1	1	0	0
chr2-chr2-789	-1	0	-1	-1
chr2-chr2-790	-1	-1	0	0
chr2-chr2-791	0	0	-1	0
chr2-chr2-792	0	-1	0	0
chr2-chr2-793	-1	-1	-1	-1
chr2-chr2-794	1	1	0	0
chr2-chr2-795	0	-1	-1	0
chr2-chr2-796	-1	-1	-1	-1
chr2-chr2-797	-1	1	-1	0
chr2-chr2-798	0	1	1	1
chr2-chr2-799	-1	-1	1	1
chr2-chr2-800	0	0	-1	0
chr2-chr2-801	1	1	1	1
chr2-chr2-802	-1	-1	-1	-1
chr2-chr2-803	0	1	-1	0
chr2-chr2-804	-1	-1	-1	-1
chr2-chr2-805	-1	-1	-1	-1
chr2-chr2-806	0	1	1	0
chr2-chr2-807	-1	-1	-1	0
chr2-chr2-808	1	1	0	1
chr2-chr2-809	0	1	1	1
chr2-chr2-810	-1	0	1	1
chr2-chr2-811	0	0	-1	0
chr2-chr2-812	1	1	0	0
chr2-chr2-813	-1	1	-1	-1
chr2-chr2-814	1	1	0	1
chr2-chr2-815	-1	-1	-1	0
chr2-chr2-816	1	-1	1	1
chr2-chr2-817	1	0	0	0
chr2-chr2-818	0	1	-1	-1
chr2-chr2-819	0	1	0	1
chr2-chr2-820	0	1	0	1
chr2-chr2-821	-1	1	-1	0
chr2-chr2-822	0	0	-1	1
chr2-chr2-823	-1	0	-1	-1
chr2-chr2-824	0	1	-1	1
chr2-chr2-825	0	0	1	1
chr2-chr2-826	-1	0	0	0
chr2-chr2-827	1	1	-1	-1
chr2-chr2-828	-1	0	0	1
chr2-chr2-829	-1	0	-1	-1
chr2-chr2-830	1	1	1	1
chr2-chr2-831	1	1	-1	0
chr2-chr2-832	0	-1	1	1
chr2-chr2-833	1	1	-1	1
chr2-chr2-834	-1	-1	-1	0
chr2-chr2-835	-1	0	1	1
chr2-chr2-836	1	1	-1	1
chr2-chr2-837	-1	-1	-1	-1
chr2-chr2-838	-1	1	-1	1
chr2-chr2-839	0	1	-1	0
chr2-chr2-840	1	1	-1	0
chr2-chr2-841	1	1	-1	0
chr2-chr2-842	1	1	-1	0
chr2-chr2-843	-1	0	-1	-1
chr2-chr2-844	-1	-1	-1	0
chr2-chr2-845	0	-1	1	1
chr2-chr2-846	1	1	0	0
chr2-chr2-847	-1	0	-1	-1
chr2-chr2-848	0	-1	1	1
chr2-chr2-849	-1	0	0	1
chr2-chr2-850	0	1	1	1
chr2-chr2-851	-1	0	-1	0
chr2-chr2-852	-1	-1	-1	-1
chr2-chr2-853	0	1	-1	0
chr2-chr2-854	1	1	0	1
chr2-chr2-855	0	0	0	0
chr2-chr2-856	-1	-1	0	-1
chr2-chr2-857	-1	0	0	1
chr2-chr2-858	0	0	-1	0
chr2-chr2-859	-1	1	-1	0
chr2-chr2-860	-1	0	-1	-1
chr2-chr2-861	-1	0	-1	-1
chr2-chr2-862	-1	1	-1	-1
chr2-chr2-863	-1	-1	0	0
chr2-chr2-864	1	1	0	1
chr2-chr2-865	-1	-1	-1	-1
chr2-chr2-866	-1	-1	0	-1
chr2-chr2-867	1	1	0	-1
chr2-chr2-868	0	0	0	0
chr2-chr2-869	0	0	-1	0
chr2-chr2-870	1	1	1	1
chr2-chr2-871	1	1	0	1
chr2-chr2-872	-1	1	-1	-1
chr2-chr2-873	0	0	-1	-1
chr2-chr2-874	0	1	1	1
chr2-chr2-875	0	1	-1	1
chr2-chr2-876	1	1	-1	0
chr2-chr2-877	-1	0	-1	-1
chr2-chr2-878	0	0	-1	0
chr2-chr2-879	0	0	-1	0
chr2-chr2-880	0	0	-1	-1
chr2-chr2-881	0	0	-1	-1
chr2-chr2-882	0	0	0	0
chr2-chr2-883	0	0	-1	0
chr2-chr2-884	-1	0	-1	-1
chr2-chr2-885	0	0	1	1
chr2-chr2-886	0	0	-1	-1
chr2-chr2-887	-1	1	-1	0
chr2-chr2-888	-1	0	-1	0
chr2-chr2-889	-1	1	-1	-1
chr2-chr2-890	1	1	1	1
chr2-chr2-891	1	1	0	1
chr2-chr2-892	-1	0	-1	0
chr2-chr2-893	0	0	-1	-1
chr2-chr2-894	-1	-1	-1	-1
chr2-chr2-895	0	0	0	1
chr2-chr2-896	0	1	-1	-1
chr2-chr2-897	1	1	0	1
chr2-chr2-898	-1	-1	1	0
chr2-chr2-899	-1	-1	-1	-1
chr2-chr2-900	1	1	-1	1
chr2-chr2-901	0	-1	-1	0
chr2-chr2-902	0	-1	1	1
chr2-chr2-903	0	0	-1	0
chr2-chr2-904	-1	0	0	1
chr2-chr2-905	0	0	1	1
chr2-chr2-906	0	0	-1	0
chr2-chr2-907	-1	-1	0	-1
chr2-chr2-908	-1	0	0	-1
chr2-chr2-909	-1	-1	-1	-1
chr2-chr2-910	1	1	0	0
chr2-chr2-911	-1	-1	-1	1
chr2-chr2-912	-1	1	-1	1
chr2-chr2-913	1	-1	1	1
chr2-chr2-914	-1	0	-1	-1
chr2-chr2-915	0	1	1	1
chr2-chr2-916	-1	-1	1	0
chr2-chr2-917	-1	0	-1	-1
chr2-chr2-918	-1	0	0	0
chr2-chr2-919	0	1	0	1
chr2-chr2-920	0	-1	1	1
chr2-chr2-921	-1	-1	-1	-1
chr2-chr2-922	0	0	-1	1
chr2-chr2-923	1	1	-1	0
chr2-chr2-924	0	1	-1	-1
chr2-chr2-925	0	0	-1	-1
chr2-chr2-926	0	0	-1	0
chr2-chr2-927	1	1	0	1
chr2-chr2-928	0	-1	1	1
chr2-chr2-929	0	1	0	1
chr2-chr2-930	-1	-1	-1	0
chr2-chr2-931	-1	-1	0	1
chr2-chr2-932	0	0	-1	0
chr2-chr2-933	-1	0	1	1
chr2-chr2-934	1	1	-1	0
chr2-chr2-935	-1	-1	-1	0
chr2-chr2-936	1	1	-1	0
chr2-chr2-937	0	0	0	0
chr2-chr2-938	0	1	-1	1
chr2-chr2-939	-1	-1	-1	-1
chr2-chr2-940	-1	0	0	0
chr2-chr2-941	1	1	-1	0
chr2-chr2-942	1	1	1	1
chr2-chr2-943	-1	-1	0	0
chr2-chr2-944	-1	0	-1	0
chr2-chr2-945	1	1	-1	1
chr2-chr2-946	0	0	0	0
chr2-chr2-947	-1	0	0	0
chr2-chr2-948	-1	-1	-1	-1
chr2-chr2-949	-1	1	1	1
chr2-chr2-950	-1	0	-1	0
chr2-chr2-951	-1	-1	-1	-1
chr2-chr2-952	1	1	-1	0
chr2-chr2-953	-1	0	-1	-1
chr2-chr2-954	-1	0	-1	0
chr2-chr2-955	-1	-1	-1	0
chr2-chr2-956	0	-1	0	0
chr2-chr2-957	0	-1	0	1
chr2-chr2-958	-1	1	0	0
chr2-chr2-959	0	0	0	0
chr2-chr2-960	0	-1	-1	1
chr2-chr2-961	0	0	1	1
chr2-chr2-962	-1	-1	-1	0
chr2-chr2-963	0	-1	0	0
chr2-chr2-964	-1	-1	-1	-1
chr2-chr2-965	0	0	0	0
chr2-chr2-966	1	1	-1	0
chr2-chr2-967	0	-1	1	1
chr2-chr2-968	0	-1	1	1
chr2-chr2-969	1	1	0	0
chr2-chr2-970	-1	-1	0	0
chr2-chr2-971	1	1	-1	0
chr2-chr2-972	0	1	-1	0
chr2-chr2-973	-1	0	0	0
chr2-chr2-974	0	-1	-1	-1
chr2-chr2-975	1	1	-1	-1
chr2-chr2-976	-1	-1	-1	0
chr2-chr2-977	-1	0	-1	0
chr2-chr2-978	0	0	-1	-1
chr2-chr2-979	-1	-1	-1	-1
chr2-chr2-980	1	1	0	0
chr2-chr2-981	-1	0	-1	0
chr2-chr2-982	0	0	-1	0
chr2-chr2-983	0	0	1	1
chr2-chr2-984	0	1	-1	0
chr2-chr2-985	1	1	0	1
chr2-chr2-986	1	1	0	1
chr2-chr2-987	-1	-1	-1	0
chr2-chr2-988	-1	1	-1	-1
chr2-chr2-989	1	1	-1	0
chr2-chr2-990	-1	1	-1	-1
chr2-chr2-991	0	1	0	0
chr2-chr2-992	-1	1	-1	-1
chr2-chr2-993	0	0	-1	-1
chr2-chr2-994	0	0	1	1
chr2-chr2-995	0	0	-1	0
chr2-chr2-996	-1	-1	-1	-1
chr2-chr2-997	0	1	0	1
chr2-chr2-998	1	0	-1	0
chr2-chr2-999	-1	-1	1	1
chr2-chr2-1000	0	0	-1	-1
chr2-chr2-1001	-1	-1	0	0
chr2-chr2-1002	-1	0	1	1
chr2-chr2-1003	0	0	1	1
chr2-chr2-1004	1	1	0	1
chr2-chr2-1005	-1	0	-1	-1
chr2-chr2-1006	1	1	-1	0
chr2-chr2-1007	1	1	0	0
chr2-chr2-1008	1	0	1	1
chr2-chr2-1009	-1	0	-1	0
chr2-chr2-1010	-1	0	1	1
chr2-chr2-1011	0	1	0	0
chr2-chr2-1012	1	1	0	1
chr2-chr2-1013	-1	-1	-1	0
chr2-chr2-1014	-1	0	-1	-1
chr2-chr2-1015	0	0	-1	-1
chr2-chr2-1016	0	-1	-1	0
chr2-chr2-1017	0	0	-1	-1
chr2-chr2-1018	-1	0	-1	-1
chr2-chr2-1019	-1	1	-1	1
chr2-chr2-1020	0	0	-1	0
chr2-chr2-1021	1	0	0	0
chr2-chr2-1022	1	1	0	0
chr2-chr2-1023	-1	0	-1	0
chr2-chr2-1024	1	1	0	1
chr2-chr2-1025	-1	-1	-1	0
chr2-chr2-1026	-1	1	-1	1
chr2-chr2-1027	-1	0	-1	-1
chr2-chr2-1028	-1	0	-1	-1
chr2-chr2-1029	0	0	1	1
chr2-chr2-1030	-1	-1	-1	-1
chr2-chr2-1031	-1	0	-1	0
chr2-chr2-1032	-1	-1	-1	-1
chr2-chr2-1033	0	1	0	0
chr2-chr2-1034	-1	0	-1	-1
chr2-chr2-1035	-1	1	0	0
chr2-chr2-1036	-1	0	-1	-1
chr2-chr2-1037	-1	0	-1	0
chr2-chr2-1038	0	0	0	0
chr2-chr2-1039	1	1	-1	1
chr2-chr2-1040	0	0	0	0
chr2-chr2-1041	1	1	-1	0
chr2-chr2-1042	0	0	0	0
chr2-chr2-1043	-1	-1	-1	-1
chr2-chr2-1044	0	1	0	1
chr2-chr2-1045	-1	0	-1	0
chr2-chr2-1046	0	1	0	1
chr2-chr2-1047	-1	0	-1	-1
chr2-chr2-1048	0	1	-1	-1
chr2-chr2-1049	-1	-1	-1	0
chr2-chr2-1050	-1	1	0	0
chr2-chr2-1051	1	1	1	1
chr2-chr2-1052	-1	1	-1	-1
chr2-chr2-1053	0	0	-1	-1
chr2-chr2-1054	1	1	-1	-1
chr2-chr2-1055	-1	1	-1	-1
chr2-chr2-1056	1	1	-1	0
chr2-chr2-1057	-1	-1	-1	0
chr2-chr2-1058	-1	0	-1	-1
chr2-chr2-1059	-1	-1	-1	1
chr2-chr2-1060	0	0	0	0
chr2-chr2-1061	-1	-1	-1	0
chr2-chr2-1062	1	1	-1	1
chr2-chr2-1063	-1	1	-1	0
chr2-chr2-1064	-1	0	1	1
chr2-chr2-1065	0	0	-1	0
chr2-chr2-1066	-1	0	1	1
chr2-chr2-1067	0	0	-1	0
chr2-chr2-1068	-1	-1	-1	0
chr2-chr2-1069	0	0	0	0
chr2-chr2-1070	0	-1	-1	0
chr2-chr2-1071	0	0	0	0
chr2-chr2-1072	-1	0	-1	-1
chr2-chr2-1073	1	1	-1	-1
chr2-chr2-1074	0	0	-1	1
chr2-chr2-1075	0	0	0	1
chr2-chr2-1076	0	0	-1	0
chr2-chr2-1077	0	0	-1	-1
chr2-chr2-1078	-1	-1	-1	-1
chr2-chr2-1079	1	1	-1	1
chr2-chr2-1080	-1	0	-1	1
chr2-chr2-1081	-1	0	-1	0
chr2-chr2-1082	-1	1	-1	0
chr2-chr2-1083	-1	-1	-1	-1
chr2-chr2-1084	-1	-1	1	1
chr2-chr2-1085	-1	0	-1	0
chr2-chr2-1086	-1	0	0	0
chr2-chr2-1087	-1	0	-1	-1
chr2-chr2-1088	-1	-1	-1	-1
chr2-chr2-1089	-1	0	-1	-1
chr2-chr2-1090	1	1	1	1
chr2-chr2-1091	0	0	0	1
chr2-chr2-1092	-1	0	-1	-1
chr2-chr2-1093	-1	0	-1	0
chr2-chr2-1094	0	0	0	0
chr2-chr2-1095	1	0	0	1
chr2-chr2-1096	0	0	-1	1
chr2-chr2-1097	-1	-1	-1	-1
chr2-chr2-1098	0	0	-1	0
chr2-chr2-1099	-1	0	-1	-1
chr2-chr2-1100	0	0	-1	1
chr2-chr2-1101	-1	0	0	1
chr2-chr2-1102	-1	-1	0	1
chr2-chr2-1103	1	1	-1	-1
chr2-chr2-1104	-1	-1	-1	0
chr2-chr2-1105	-1	-1	-1	-1
chr2-chr2-1106	-1	1	-1	-1
chr2-chr2-1107	1	1	-1	1
chr2-chr2-1108	-1	1	-1	-1
chr2-chr2-1109	1	1	0	1
chr2-chr2-1110	-1	-1	-1	1
chr2-chr2-1111	-1	0	0	-1
chr2-chr2-1112	0	0	0	0
chr2-chr2-1113	1	1	0	1
chr2-chr2-1114	1	1	0	1
chr2-chr2-1115	1	1	-1	0
chr2-chr2-1116	-1	1	-1	0
chr2-chr2-1117	-1	0	-1	0
chr2-chr2-1118	0	0	1	1
chr2-chr2-1119	0	0	0	1
chr2-chr2-1120	-1	-1	-1	0
chr2-chr2-1121	1	1	-1	0
chr2-chr2-1122	0	0	0	0
chr2-chr2-1123	1	1	0	1
chr2-chr2-1124	-1	0	-1	-1
chr2-chr2-1125	-1	0	-1	0
chr2-chr2-1126	-1	-1	-1	-1
chr2-chr2-1127	1	1	-1	0
chr2-chr2-1128	-1	0	-1	-1
chr2-chr2-1129	-1	-1	-1	0
chr2-chr2-1130	-1	-1	-1	-1
chr2-chr2-1131	0	0	1	1
chr2-chr2-1132	-1	-1	0	-1
chr2-chr2-1133	1	1	-1	0
chr2-chr2-1134	-1	0	-1	-1
chr2-chr2-1135	0	0	0	1
chr2-chr2-1136	1	1	-1	0
chr2-chr2-1137	1	1	1	1
chr2-chr2-1138	-1	-1	0	1
chr2-chr2-1139	-1	-1	-1	-1
chr2-chr2-1140	0	0	-1	1
chr2-chr2-1141	-1	0	-1	-1
chr2-chr2-1142	-1	0	-1	-1
chr2-chr2-1143	-1	0	-1	-1
chr2-chr2-1144	0	0	0	0
chr2-chr2-1145	-1	0	-1	-1
chr2-chr2-1146	1	1	0	0
chr2-chr2-1147	1	0	-1	0
chr2-chr2-1148	-1	0	-1	1
chr2-chr2-1149	-1	1	0	1
chr2-chr2-1150	0	0	-1	0
chr2-chr2-1151	0	0	-1	-1
chr2-chr2-1152	1	0	0	1
chr2-chr2-1153	0	-1	-1	0
chr2-chr2-1154	0	1	-1	0
chr2-chr2-1155	1	1	-1	1
chr2-chr2-1156	0	0	-1	0
chr2-chr2-1157	0	1	0	1
chr2-chr2-1158	0	0	-1	0
chr2-chr2-1159	0	0	-1	-1
chr2-chr2-1160	1	1	-1	0
chr2-chr2-1161	-1	0	-1	-1
chr2-chr2-1162	-1	-1	0	0
chr2-chr2-1163	0	0	-1	0
chr2-chr2-1164	1	1	0	1
chr2-chr2-1165	-1	-1	0	0
chr2-chr2-1166	1	1	0	1
chr2-chr2-1167	0	0	0	0
chr2-chr2-1168	-1	-1	1	1
chr2-chr2-1169	-1	0	0	-1
chr2-chr2-1170	-1	1	-1	-1
chr2-chr2-1171	-1	1	-1	0
chr2-chr2-1172	1	0	0	1
chr2-chr2-1173	0	0	0	0
chr2-chr2-1174	-1	0	0	-1
chr2-chr2-1175	-1	0	-1	-1
chr2-chr2-1176	0	0	0	0
chr2-chr2-1177	-1	-1	0	0
chr2-chr2-1178	-1	-1	-1	-1
chr2-chr2-1179	-1	-1	0	0
chr2-chr2-1180	1	0	1	1
chr2-chr2-1181	0	1	0	1
chr2-chr2-1182	0	0	0	0
chr2-chr2-1183	0	1	1	1
chr2-chr2-1184	-1	0	-1	0
chr2-chr2-1185	-1	0	0	0
chr2-chr2-1186	-1	-1	0	0
chr2-chr2-1187	0	1	1	1
chr2-chr2-1188	0	0	0	1
chr2-chr2-1189	0	0	-1	-1
chr2-chr2-1190	0	-1	0	0
chr2-chr2-1191	-1	-1	1	1
chr2-chr2-1192	0	0	0	1
chr2-chr2-1193	-1	-1	-1	1
chr2-chr2-1194	-1	-1	0	1
chr2-chr2-1195	-1	-1	-1	0
chr2-chr2-1196	0	1	0	0
chr2-chr2-1197	-1	-1	1	1
chr2-chr2-1198	0	0	0	0
chr2-chr2-1199	0	0	0	1
chr2-chr2-1200	0	0	1	1
chr2-chr2-1201	-1	-1	0	0
chr2-chr2-1202	1	1	1	1
chr2-chr2-1203	-1	-1	-1	0
chr2-chr2-1204	-1	1	-1	-1
chr2-chr2-1205	0	1	0	0
chr2-chr2-1206	-1	-1	-1	-1
chr2-chr2-1207	0	0	1	1
chr2-chr2-1208	0	1	-1	0
chr2-chr2-1209	-1	1	0	0
chr2-chr2-1210	1	0	0	0
chr2-chr2-1211	-1	-1	-1	0
chr2-chr2-1212	-1	0	-1	-1
chr2-chr2-1213	0	1	-1	-1
chr2-chr2-1214	0	0	1	1
chr2-chr2-1215	0	-1	-1	-1
chr2-chr2-1216	0	-1	-1	1
chr2-chr2-1217	-1	-1	-1	-1
chr2-chr2-1218	0	-1	1	1
chr2-chr2-1219	-1	0	-1	-1
chr2-chr2-1220	-1	0	-1	-1
chr2-chr2-1221	-1	-1	-1	0
chr2-chr2-1222	-1	0	-1	-1
chr2-chr2-1223	-1	0	0	0
chr2-chr2-1224	-1	1	-1	-1
chr2-chr2-1225	-1	1	-1	-1
chr2-chr2-1226	-1	0	-1	0
chr2-chr2-1227	0	1	-1	1
chr2-chr2-1228	-1	-1	-1	-1
chr2-chr2-1229	0	-1	-1	0
chr2-chr2-1230	0	0	-1	-1
chr2-chr2-1231	-1	1	-1	0
chr2-chr2-1232	1	1	0	1
chr2-chr2-1233	-1	0	-1	-1
chr2-chr2-1234	1	1	-1	1
chr2-chr2-1235	-1	0	-1	-1
chr2-chr2-1236	-1	0	-1	-1
chr2-chr2-1237	0	0	-1	-1
chr2-chr2-1238	1	1	1	1
chr2-chr2-1239	-1	-1	-1	-1
chr2-chr2-1240	0	1	0	1
chr2-chr2-1241	0	0	-1	0
chr2-chr2-1242	0	0	-1	-1
chr2-chr2-1243	-1	-1	-1	-1
chr2-chr2-1244	-1	-1	0	0
chr2-chr2-1245	0	0	-1	-1
chr2-chr2-1246	-1	0	-1	0
chr2-chr2-1247	-1	1	-1	-1
chr2-chr2-1248	-1	-1	-1	-1
chr2-chr2-1249	1	1	-1	0
chr2-chr2-1250	-1	1	-1	0
chr2-chr2-1251	1	1	0	0
chr2-chr2-1252	-1	1	-1	0
chr2-chr2-1253	-1	1	-1	-1
chr2-chr2-1254	-1	-1	-1	-1
chr2-chr2-1255	1	1	0	0
chr2-chr2-1256	0	1	0	0
chr2-chr2-1257	-1	0	-1	-1
chr2-chr2-1258	0	0	-1	-1
chr2-chr2-1259	-1	-1	-1	-1
chr2-chr2-1260	-1	0	-1	0
chr2-chr2-1261	0	1	1	1
chr2-chr2-1262	0	-1	1	1
chr2-chr2-1263	0	0	-1	-1
chr2-chr2-1264	-1	-1	1	1
chr2-chr2-1265	-1	-1	-1	0
chr2-chr2-1266	-1	1	-1	-1
chr2-chr2-1267	-1	0	-1	-1
chr2-chr2-1268	-1	-1	-1	-1
chr2-chr2-1269	-1	-1	0	-1
chr2-chr2-1270	1	1	0	0
chr2-chr2-1271	0	0	0	1
chr2-chr2-1272	0	1	0	1
chr2-chr2-1273	-1	0	-1	-1
chr2-chr2-1274	0	0	-1	0
chr2-chr2-1275	-1	1	-1	0
chr2-chr2-1276	-1	1	-1	-1
chr2-chr2-1277	-1	1	0	1
chr2-chr2-1278	0	1	0	0
chr2-chr2-1279	-1	0	-1	0
chr2-chr2-1280	0	0	0	0
chr2-chr2-1281	1	1	0	0
chr2-chr2-1282	0	0	0	1
chr2-chr2-1283	-1	1	-1	-1
chr2-chr2-1284	-1	-1	1	0
chr2-chr2-1285	-1	-1	-1	0
chr2-chr2-1286	-1	0	-1	-1
chr2-chr2-1287	0	0	0	0
chr2-chr2-1288	-1	-1	-1	-1
chr2-chr2-1289	-1	0	-1	-1
chr2-chr2-1290	-1	0	0	0
chr2-chr2-1291	-1	0	-1	0
chr2-chr2-1292	0	0	-1	0
chr2-chr2-1293	1	0	1	1
chr2-chr2-1294	1	1	-1	0
chr2-chr2-1295	0	-1	0	0
chr2-chr2-1296	0	1	0	1
chr2-chr2-1297	-1	0	-1	-1
chr2-chr2-1298	-1	0	-1	0
chr2-chr2-1299	-1	0	-1	0
chr2-chr2-1300	0	1	-1	-1
chr2-chr2-1301	1	1	0	0
chr2-chr2-1302	0	0	-1	-1
chr2-chr2-1303	-1	-1	0	0
chr2-chr2-1304	-1	-1	-1	0
chr2-chr2-1305	-1	0	-1	-1
chr2-chr2-1306	0	1	0	1
chr2-chr2-1307	1	1	0	1
chr2-chr2-1308	-1	0	1	1
chr2-chr2-1309	0	0	-1	0
chr2-chr2-1310	-1	-1	-1	-1
chr2-chr2-1311	0	0	0	1
chr2-chr2-1312	1	1	1	1
chr2-chr2-1313	1	1	0	1
chr2-chr2-1314	0	0	0	0
chr2-chr2-1315	0	0	0	0
chr2-chr2-1316	-1	1	-1	0
chr2-chr2-1317	0	0	0	0
chr2-chr2-1318	-1	0	0	0
chr2-chr2-1319	-1	0	0	0
chr2-chr2-1320	0	0	-1	-1
chr2-chr2-1321	0	-1	-1	-1
chr2-chr2-1322	1	0	1	1
chr2-chr2-1323	-1	1	0	-1
chr2-chr2-1324	-1	-1	-1	-1
chr2-chr2-1325	1	1	-1	0
chr2-chr2-1326	0	0	0	1
chr2-chr2-1327	0	-1	0	-1
chr2-chr2-1328	-1	-1	1	1
chr2-chr2-1329	0	1	-1	1
chr2-chr2-1330	-1	-1	0	0
chr2-chr2-1331	0	0	1	1
chr2-chr2-1332	0	1	-1	-1
chr2-chr2-1333	-1	0	0	0
chr2-chr2-1334	-1	-1	-1	-1
chr2-chr2-1335	1	1	0	0
chr2-chr2-1336	-1	0	-1	-1
chr2-chr2-1337	-1	-1	0	0
chr2-chr2-1338	0	0	0	0
chr2-chr2-1339	-1	0	-1	-1
chr2-chr2-1340	-1	0	-1	0
chr2-chr2-1341	0	1	0	1
chr2-chr2-1342	0	0	0	0
chr2-chr2-1343	-1	-1	0	0
chr2-chr2-1344	-1	-1	0	0
chr2-chr2-1345	0	0	1	0
chr2-chr2-1346	-1	-1	-1	-1
chr2-chr2-1347	1	1	0	1
chr2-chr2-1348	0	0	-1	0
chr2-chr2-1349	0	1	0	1
chr2-chr2-1350	-1	-1	0	0
chr2-chr2-1351	0	0	-1	0
chr2-chr2-1352	0	-1	1	1
chr2-chr2-1353	-1	-1	-1	-1
chr2-chr2-1354	-1	-1	-1	-1
chr2-chr2-1355	0	1	-1	0
chr2-chr2-1356	-1	0	-1	0
chr2-chr2-1357	-1	-1	0	0
chr2-chr2-1358	-1	-1	-1	0
chr2-chr2-1359	0	0	0	0
chr2-chr2-1360	1	1	-1	-1
chr2-chr2-1361	1	0	-1	0
chr2-chr2-1362	0	-1	1	1
chr2-chr2-1363	-1	-1	-1	-1
chr2-chr2-1364	1	0	1	1
chr2-chr2-1365	-1	1	0	1
chr2-chr2-1366	-1	0	1	0
chr2-chr2-1367	-1	0	-1	-1
chr2-chr2-1368	0	-1	1	1
chr2-chr2-1369	-1	-1	-1	-1
chr2-chr2-1370	0	1	-1	0
chr2-chr2-1371	-1	1	-1	0
chr2-chr2-1372	-1	-1	-1	-1
chr2-chr2-1373	0	1	-1	0
chr2-chr2-1374	0	1	-1	0
chr2-chr2-1375	1	1	-1	0
chr2-chr2-1376	-1	1	-1	-1
chr2-chr2-1377	-1	-1	-1	-1
chr2-chr2-1378	-1	-1	-1	-1
chr2-chr2-1379	-1	0	-1	0
chr2-chr2-1380	0	-1	0	0
chr2-chr2-1381	0	-1	-1	-1
chr2-chr2-1382	0	1	0	0
chr2-chr2-1383	0	0	1	1
chr2-chr2-1384	1	1	-1	0
chr2-chr2-1385	-1	0	-1	0
chr2-chr2-1386	0	0	-1	1
chr2-chr2-1387	0	0	-1	-1
chr2-chr2-1388	0	0	0	0
chr2-chr2-1389	0	0	0	1
chr2-chr2-1390	0	0	-1	0
chr2-chr2-1391	-1	-1	-1	0
chr2-chr2-1392	0	0	1	1
chr2-chr2-1393	-1	1	-1	1
chr2-chr2-1394	-1	-1	-1	-1
chr2-chr2-1395	-1	-1	-1	-1
chr2-chr2-1396	-1	-1	0	1
chr2-chr2-1397	1	1	-1	1
chr2-chr2-1398	-1	-1	-1	-1
chr2-chr2-1399	-1	-1	-1	-1
chr2-chr2-1400	-1	-1	0	0
chr2-chr2-1401	0	0	-1	0
chr2-chr2-1402	0	1	-1	0
chr2-chr2-1403	-1	0	-1	-1
chr2-chr2-1404	-1	0	-1	0
chr2-chr2-1405	-1	-1	-1	0
chr2-chr2-1406	-1	0	-1	-1
chr2-chr2-1407	0	0	0	1
chr2-chr2-1408	-1	-1	-1	1
chr2-chr2-1409	1	1	-1	-1
chr2-chr2-1410	0	1	-1	1
chr2-chr2-1411	1	0	0	1
chr2-chr2-1412	0	-1	1	1
chr2-chr2-1413	-1	-1	-1	0
chr2-chr2-1414	1	1	-1	0
chr2-chr2-1415	1	0	-1	0
chr2-chr2-1416	-1	0	-1	0
chr2-chr2-1417	-1	0	-1	-1
chr2-chr2-1418	-1	-1	-1	-1
chr2-chr2-1419	-1	0	-1	0
chr2-chr2-1420	-1	0	0	0
chr2-chr2-1421	-1	0	-1	0
chr2-chr2-1422	-1	-1	0	0
chr2-chr2-1423	-1	-1	0	0
chr2-chr2-1424	-1	-1	-1	-1
chr2-chr2-1425	-1	-1	-1	-1
chr2-chr2-1426	0	0	1	1
chr2-chr2-1427	0	1	0	0
chr2-chr2-1428	1	1	-1	1
chr2-chr2-1429	-1	1	-1	1
chr2-chr2-1430	-1	0	0	0
chr2-chr2-1431	1	1	-1	1
chr2-chr2-1432	0	0	-1	-1
chr2-chr2-1433	0	0	0	0
chr2-chr2-1434	0	1	-1	0
chr2-chr2-1435	1	1	0	1
chr2-chr2-1436	-1	0	-1	-1
chr2-chr2-1437	1	1	0	1
chr2-chr2-1438	0	1	0	0
chr2-chr2-1439	0	0	0	0
chr2-chr2-1440	-1	-1	-1	-1
chr2-chr2-1441	-1	0	-1	-1
chr2-chr2-1442	0	0	-1	1
chr2-chr2-1443	0	1	0	1
chr2-chr2-1444	-1	-1	1	1
chr2-chr2-1445	-1	1	0	-1
chr2-chr2-1446	-1	1	-1	-1
chr2-chr2-1447	-1	1	-1	1
chr2-chr2-1448	-1	0	-1	0
chr2-chr2-1449	0	-1	0	0
chr2-chr2-1450	-1	-1	-1	0
chr2-chr2-1451	0	1	-1	-1
chr2-chr2-1452	-1	0	0	-1
chr2-chr2-1453	0	0	0	1
chr2-chr2-1454	0	0	0	0
chr2-chr2-1455	-1	1	0	0
chr2-chr2-1456	0	0	0	1
chr2-chr2-1457	1	1	0	1
chr2-chr2-1458	1	1	-1	0
chr2-chr2-1459	-1	0	-1	-1
chr2-chr2-1460	-1	-1	0	0
chr2-chr2-1461	1	1	0	0
chr2-chr2-1462	1	0	0	1
chr2-chr2-1463	-1	0	0	0
chr2-chr2-1464	-1	-1	-1	-1
chr2-chr2-1465	-1	0	1	1
chr2-chr2-1466	-1	-1	0	0
chr2-chr2-1467	0	0	0	0
chr2-chr2-1468	0	0	1	1
chr2-chr2-1469	-1	0	-1	-1
chr2-chr2-1470	1	1	-1	1
chr2-chr2-1471	0	0	0	-1
chr2-chr2-1472	-1	0	1	0
chr2-chr2-1473	0	0	0	0
chr2-chr2-1474	-1	1	-1	0
chr2-chr2-1475	0	0	-1	-1
chr2-chr2-1476	-1	-1	-1	0
chr2-chr2-1477	-1	0	-1	-1
chr2-chr2-1478	0	1	0	0
chr2-chr2-1479	-1	0	0	1
chr2-chr2-1480	-1	-1	-1	-1
chr2-chr2-1481	1	1	-1	1
chr2-chr2-1482	-1	0	-1	0
chr2-chr2-1483	0	0	1	1
chr2-chr2-1484	0	-1	1	0
chr2-chr2-1485	0	0	1	1
chr2-chr2-1486	-1	-1	-1	-1
chr2-chr2-1487	-1	1	-1	-1
chr2-chr2-1488	1	0	-1	0
chr2-chr2-1489	1	1	-1	-1
chr2-chr2-1490	-1	1	-1	0
chr2-chr2-1491	-1	0	0	1
chr2-chr2-1492	-1	-1	-1	-1
chr2-chr2-1493	0	1	-1	-1
chr2-chr2-1494	-1	0	-1	-1
chr2-chr2-1495	-1	-1	-1	-1
chr2-chr2-1496	0	0	-1	-1
chr2-chr2-1497	0	1	-1	0
chr2-chr2-1498	-1	0	1	1
chr2-chr2-1499	1	1	-1	0
chr2-chr2-1500	-1	0	0	0
chr2-chr2-1501	-1	0	-1	-1
chr2-chr2-1502	-1	1	-1	0
chr2-chr2-1503	0	0	0	0
chr2-chr2-1504	-1	0	-1	0
chr2-chr2-1505	-1	-1	1	1
chr2-chr2-1506	-1	-1	-1	-1
chr2-chr2-1507	-1	-1	-1	-1
chr2-chr2-1508	-1	0	-1	0
chr2-chr2-1509	-1	-1	-1	-1
chr2-chr2-1510	-1	-1	-1	-1
chr2-chr2-1511	-1	-1	0	0
chr2-chr2-1512	1	1	0	1
chr2-chr2-1513	0	0	-1	-1
chr2-chr2-1514	-1	1	-1	-1
chr2-chr2-1515	0	0	0	0
chr2-chr2-1516	0	0	0	1
chr2-chr2-1517	0	0	0	1
chr2-chr2-1518	1	1	-1	-1
chr2-chr2-1519	-1	1	0	-1
chr2-chr2-1520	1	1	-1	1
chr2-chr2-1521	1	0	1	1
chr2-chr2-1522	-1	-1	0	0
chr2-chr2-1523	0	0	-1	0
chr2-chr2-1524	0	1	1	1
chr2-chr2-1525	-1	0	-1	0
chr2-chr2-1526	0	0	0	1
chr2-chr2-1527	0	1	-1	-1
chr2-chr2-1528	-1	0	0	1
chr2-chr2-1529	0	0	1	1
chr2-chr2-1530	-1	0	0	0
chr2-chr2-1531	0	-1	0	0
chr2-chr2-1532	-1	1	1	1
chr2-chr2-1533	0	0	-1	1
chr2-chr2-1534	0	0	-1	0
chr2-chr2-1535	1	1	-1	0
chr2-chr2-1536	-1	-1	-1	-1
chr2-chr2-1537	-1	-1	-1	-1
chr2-chr2-1538	-1	1	-1	-1
chr2-chr2-1539	-1	0	-1	-1
chr2-chr2-1540	-1	0	0	1
chr2-chr2-1541	0	-1	0	0
chr2-chr2-1542	1	0	0	1
chr2-chr2-1543	-1	0	0	1
chr2-chr2-1544	-1	1	-1	-1
chr2-chr2-1545	-1	0	0	1
chr2-chr2-1546	0	0	-1	1
chr2-chr2-1547	0	0	-1	0
chr2-chr2-1548	-1	-1	0	0
chr2-chr2-1549	-1	-1	-1	-1
chr2-chr2-1550	0	0	0	0
chr2-chr2-1551	-1	0	-1	0
chr2-chr2-1552	0	0	0	1
chr2-chr2-1553	-1	1	-1	-1
chr2-chr2-1554	-1	0	-1	-1
chr2-chr2-1555	1	0	1	1
chr2-chr2-1556	-1	-1	-1	-1
chr2-chr2-1557	0	0	0	1
chr2-chr2-1558	-1	-1	1	1
chr2-chr2-1559	-1	-1	-1	0
chr2-chr2-1560	-1	-1	-1	-1
chr2-chr2-1561	-1	0	1	1
chr2-chr2-1562	-1	0	0	0
chr2-chr2-1563	-1	-1	0	0
chr2-chr2-1564	0	0	-1	0
chr2-chr2-1565	-1	0	-1	-1
chr2-chr2-1566	-1	-1	-1	-1
chr2-chr2-1567	0	0	0	0
chr2-chr2-1568	0	0	-1	1
chr2-chr2-1569	-1	0	-1	-1
chr2-chr2-1570	0	0	-1	1
chr2-chr2-1571	-1	-1	-1	0
chr2-chr2-1572	0	1	-1	0
chr2-chr2-1573	-1	-1	-1	-1
chr2-chr2-1574	0	0	-1	0
chr2-chr2-1575	0	1	-1	0
chr2-chr2-1576	-1	-1	-1	-1
chr2-chr2-1577	-1	-1	-1	0
chr2-chr2-1578	-1	-1	0	0
chr2-chr2-1579	-1	1	-1	-1
chr2-chr2-1580	-1	0	-1	-1
chr2-chr2-1581	-1	-1	-1	-1
chr2-chr2-1582	-1	0	0	-1
chr2-chr2-1583	-1	-1	-1	0
chr2-chr2-1584	0	0	0	0
chr2-chr2-1585	-1	0	-1	-1
chr2-chr2-1586	-1	0	-1	-1
chr2-chr2-1587	-1	0	0	0
chr2-chr2-1588	1	-1	-1	0
chr2-chr2-1589	0	0	0	-1
chr2-chr2-1590	1	1	0	1
chr2-chr2-1591	0	0	-1	0
chr2-chr2-1592	-1	0	-1	-1
chr2-chr2-1593	1	1	0	0
chr2-chr2-1594	-1	-1	-1	-1
chr2-chr2-1595	-1	0	-1	0
chr2-chr2-1596	1	1	-1	-1
chr2-chr2-1597	-1	0	-1	-1
chr2-chr2-1598	-1	0	-1	-1
chr2-chr2-1599	-1	-1	-1	0
chr2-chr2-1600	0	0	0	0
chr2-chr2-1601	0	0	0	0
chr2-chr2-1602	-1	0	-1	0
chr2-chr2-1603	-1	-1	-1	-1
chr2-chr2-1604	-1	-1	-1	-1
chr2-chr2-1605	-1	-1	-1	-1
chr2-chr2-1606	-1	-1	0	0
chr2-chr2-1607	1	0	0	0
chr2-chr2-1608	-1	-1	-1	0
chr2-chr2-1609	-1	0	-1	-1
chr2-chr2-1610	0	0	0	0
chr2-chr2-1611	-1	-1	-1	-1
chr2-chr2-1612	-1	0	0	1
chr2-chr2-1613	-1	1	0	-1
chr2-chr2-1614	-1	0	0	0
chr2-chr2-1615	0	1	-1	1
chr2-chr2-1616	-1	-1	-1	-1
chr2-chr2-1617	-1	-1	0	0
chr2-chr2-1618	-1	1	-1	1
chr2-chr2-1619	-1	0	-1	-1
chr2-chr2-1620	1	1	-1	-1
chr2-chr2-1621	-1	1	0	0
chr2-chr2-1622	1	1	0	1
chr2-chr2-1623	0	1	1	1
chr2-chr2-1624	-1	0	-1	0
chr2-chr2-1625	-1	0	-1	-1
chr2-chr2-1626	1	0	-1	0
chr2-chr2-1627	0	1	1	1
chr2-chr2-1628	-1	0	-1	0
chr2-chr2-1629	1	1	-1	1
chr2-chr2-1630	1	1	0	0
chr2-chr2-1631	1	-1	1	1
chr2-chr2-1632	-1	0	-1	-1
chr2-chr2-1633	-1	0	-1	-1
chr2-chr2-1634	0	-1	1	1
chr2-chr2-1635	1	1	-1	0
chr2-chr2-1636	-1	-1	-1	-1
chr2-chr2-1637	-1	-1	0	0
chr2-chr2-1638	0	0	-1	0
chr2-chr2-1639	-1	-1	-1	0
chr2-chr2-1640	0	0	0	1
chr2-chr2-1641	1	1	1	1
chr2-chr2-1642	-1	-1	-1	-1
chr2-chr2-1643	-1	0	0	0
chr2-chr2-1644	-1	0	-1	-1
chr2-chr2-1645	-1	-1	0	0
chr2-chr2-1646	-1	0	-1	-1
chr2-chr2-1647	-1	0	-1	0
chr2-chr2-1648	-1	1	-1	-1
chr2-chr2-1649	0	0	-1	0
chr2-chr2-1650	-1	-1	-1	-1
chr2-chr2-1651	0	1	-1	0
chr2-chr2-1652	-1	0	-1	0
chr2-chr2-1653	0	0	0	0
chr2-chr2-1654	1	0	1	1
chr2-chr2-1655	1	1	1	1
chr2-chr2-1656	-1	-1	-1	-1
chr2-chr2-1657	-1	0	-1	-1
chr2-chr2-1658	0	0	0	0
chr2-chr2-1659	-1	-1	0	0
chr2-chr2-1660	-1	-1	-1	0
chr2-chr2-1661	-1	1	-1	0
chr2-chr2-1662	1	1	-1	0
chr2-chr2-1663	0	1	-1	1
chr2-chr2-1664	-1	-1	-1	-1
chr2-chr2-1665	0	0	0	-1
chr2-chr2-1666	-1	-1	-1	1
chr2-chr2-1667	-1	0	-1	0
chr2-chr2-1668	-1	-1	-1	0
chr2-chr2-1669	1	0	1	0
chr2-chr2-1670	1	0	-1	-1
chr2-chr2-1671	0	-1	1	1
chr2-chr2-1672	-1	-1	1	1
chr2-chr2-1673	-1	-1	-1	0
chr2-chr2-1674	0	-1	0	0
chr2-chr2-1675	-1	0	0	0
chr2-chr2-1676	0	0	0	0
chr2-chr2-1677	-1	-1	0	0
chr2-chr2-1678	-1	-1	-1	0
chr2-chr2-1679	-1	-1	-1	0
chr2-chr2-1680	0	0	-1	0
chr2-chr2-1681	1	0	0	1
chr2-chr2-1682	0	-1	0	0
chr2-chr2-1683	-1	0	-1	-1
chr2-chr2-1684	-1	1	-1	-1
chr2-chr2-1685	-1	0	-1	-1
chr2-chr2-1686	1	1	0	1
chr2-chr2-1687	0	0	1	1
chr2-chr2-1688	1	1	-1	0
chr2-chr2-1689	0	-1	1	1
chr2-chr2-1690	1	1	1	1
chr2-chr2-1691	0	0	1	1
chr2-chr2-1692	-1	0	-1	-1
chr2-chr2-1693	0	0	-1	-1
chr2-chr2-1694	-1	-1	-1	0
chr2-chr2-1695	-1	0	0	1
chr2-chr2-1696	0	1	-1	0
chr2-chr2-1697	-1	0	-1	0
chr2-chr2-1698	-1	-1	-1	0
chr2-chr2-1699	-1	-1	-1	-1
chr2-chr2-1700	1	1	0	0
chr2-chr2-1701	-1	-1	0	-1
chr2-chr2-1702	0	0	1	1
chr2-chr2-1703	0	0	-1	0
chr2-chr2-1704	-1	-1	0	-1
chr2-chr2-1705	-1	-1	-1	-1
chr2-chr2-1706	-1	-1	-1	0
chr2-chr2-1707	0	1	-1	0
chr2-chr2-1708	-1	0	-1	-1
chr2-chr2-1709	1	1	1	1
chr2-chr2-1710	-1	0	-1	-1
chr2-chr2-1711	-1	-1	-1	0
chr2-chr2-1712	1	1	0	0
chr2-chr2-1713	0	0	0	0
chr2-chr2-1714	-1	0	-1	-1
chr2-chr2-1715	-1	-1	0	0
chr2-chr2-1716	0	0	-1	0
chr2-chr2-1717	-1	0	-1	-1
chr2-chr2-1718	-1	0	0	0
chr2-chr2-1719	-1	0	-1	-1
chr2-chr2-1720	-1	-1	1	1
chr2-chr2-1721	-1	-1	1	1
chr2-chr2-1722	-1	-1	0	0
chr2-chr2-1723	-1	-1	-1	-1
chr2-chr2-1724	0	0	0	1
chr2-chr2-1725	1	1	0	0
chr2-chr2-1726	0	0	0	1
chr2-chr2-1727	0	0	0	0
chr2-chr2-1728	-1	0	-1	1
chr2-chr2-1729	-1	1	-1	0
chr2-chr2-1730	-1	0	-1	-1
chr2-chr2-1731	0	-1	-1	0
chr2-chr2-1732	-1	1	0	0
chr2-chr2-1733	-1	-1	-1	-1
chr2-chr2-1734	-1	-1	0	0
chr2-chr2-1735	0	0	0	0
chr2-chr2-1736	0	1	0	1
chr2-chr2-1737	0	1	-1	0
chr2-chr2-1738	-1	-1	-1	-1
chr2-chr2-1739	-1	-1	0	0
chr2-chr2-1740	-1	-1	0	0
chr2-chr2-1741	1	1	1	1
chr2-chr2-1742	0	0	0	1
chr2-chr2-1743	1	0	0	0
chr2-chr2-1744	0	1	-1	1
chr2-chr2-1745	-1	0	-1	-1
chr2-chr2-1746	0	-1	-1	-1
chr2-chr2-1747	0	0	-1	1
chr2-chr2-1748	-1	-1	0	1
chr2-chr2-1749	-1	0	-1	0
chr2-chr2-1750	-1	0	-1	-1
chr2-chr2-1751	0	-1	-1	-1
chr2-chr2-1752	-1	-1	-1	-1
chr2-chr2-1753	-1	-1	-1	-1
chr2-chr2-1754	-1	0	-1	-1
chr2-chr2-1755	1	1	1	1
chr2-chr2-1756	0	0	1	1
chr2-chr2-1757	-1	-1	1	1
chr2-chr2-1758	1	1	-1	0
chr2-chr2-1759	-1	0	-1	-1
chr2-chr2-1760	-1	-1	0	0
chr2-chr2-1761	0	0	-1	-1
chr2-chr2-1762	-1	0	-1	-1
chr2-chr2-1763	1	1	0	1
chr2-chr2-1764	-1	0	0	0
chr2-chr2-1765	-1	-1	0	-1
chr2-chr2-1766	-1	-1	0	0
chr2-chr2-1767	-1	-1	0	0
chr2-chr2-1768	-1	0	-1	0
chr2-chr2-1769	-1	0	-1	-1
chr2-chr2-1770	-1	1	0	0
chr2-chr2-1771	0	0	-1	0
chr2-chr2-1772	-1	-1	-1	-1
chr2-chr2-1773	-1	0	-1	-1
chr2-chr2-1774	0	0	1	1
chr2-chr2-1775	0	0	-1	1
chr2-chr2-1776	-1	0	-1	-1
chr2-chr2-1777	-1	0	-1	0
chr2-chr2-1778	-1	1	0	-1
chr2-chr2-1779	-1	-1	0	0
chr2-chr2-1780	1	1	-1	-1
chr2-chr2-1781	-1	-1	-1	-1
chr2-chr2-1782	-1	-1	0	0
chr2-chr2-1783	-1	-1	0	0
chr2-chr2-1784	-1	-1	-1	-1
chr2-chr2-1785	-1	0	0	0
chr2-chr2-1786	-1	0	-1	-1
chr2-chr2-1787	-1	-1	-1	-1
chr2-chr2-1788	-1	-1	-1	-1
chr2-chr2-1789	-1	0	-1	0
chr2-chr2-1790	-1	1	0	0
chr2-chr2-1791	-1	-1	-1	-1
chr2-chr2-1792	-1	1	-1	1
chr2-chr2-1793	1	1	-1	0
chr2-chr2-1794	-1	0	0	1
chr2-chr2-1795	0	0	0	0
chr2-chr2-1796	-1	-1	-1	-1
chr2-chr2-1797	-1	0	-1	-1
chr2-chr2-1798	1	1	0	0
chr2-chr2-1799	0	0	0	0
chr2-chr2-1800	-1	-1	-1	-1
chr2-chr2-1801	0	1	0	0
chr2-chr2-1802	0	0	0	0
chr2-chr2-1803	-1	-1	-1	-1
chr2-chr2-1804	-1	-1	-1	0
chr2-chr2-1805	-1	0	-1	-1
chr2-chr2-1806	0	0	0	0
chr2-chr2-1807	-1	-1	-1	-1
chr2-chr2-1808	-1	-1	-1	-1
chr2-chr2-1809	0	1	-1	0
chr2-chr2-1810	1	1	0	0
chr2-chr2-1811	-1	0	-1	0
chr2-chr2-1812	0	0	-1	-1
chr2-chr2-1813	-1	1	-1	0
chr2-chr2-1814	-1	0	-1	-1
chr2-chr2-1815	-1	-1	1	1
chr2-chr2-1816	-1	0	-1	0
chr2-chr2-1817	-1	-1	-1	-1
chr2-chr2-1818	-1	0	-1	-1
chr2-chr2-1819	-1	0	-1	-1
chr2-chr2-1820	0	0	0	0
chr2-chr2-1821	-1	0	-1	-1
chr2-chr2-1822	-1	0	-1	0
chr2-chr2-1823	-1	-1	1	0
chr2-chr2-1824	-1	-1	-1	0
chr2-chr2-1825	-1	0	-1	-1
chr2-chr2-1826	-1	-1	-1	-1
chr2-chr2-1827	-1	0	-1	0
chr2-chr2-1828	-1	-1	-1	-1
chr2-chr2-1829	-1	0	-1	0
chr2-chr2-1830	-1	0	-1	-1
chr2-chr2-1831	-1	0	-1	-1
chr2-chr2-1832	1	0	-1	1
chr2-chr2-1833	-1	-1	-1	-1
chr2-chr2-1834	0	1	-1	0
chr2-chr2-1835	-1	-1	0	0
chr2-chr2-1836	1	1	0	1
chr2-chr2-1837	1	1	1	1
chr2-chr2-1838	-1	0	0	0
chr2-chr2-1839	-1	-1	-1	-1
chr2-chr2-1840	-1	0	-1	-1
chr2-chr2-1841	-1	0	-1	-1
chr2-chr2-1842	1	0	0	0
chr2-chr2-1843	-1	0	-1	-1
chr2-chr2-1844	0	1	0	1
chr2-chr2-1845	0	1	-1	1
chr2-chr2-1846	-1	-1	-1	-1
chr2-chr2-1847	0	1	1	1
chr2-chr2-1848	-1	0	-1	-1
chr2-chr2-1849	-1	-1	-1	-1
chr2-chr2-1850	-1	0	-1	-1
chr2-chr2-1851	-1	-1	-1	-1
chr2-chr2-1852	1	1	-1	1
chr2-chr2-1853	0	-1	1	1
chr2-chr2-1854	-1	0	-1	-1
chr2-chr2-1855	-1	-1	-1	0
chr2-chr2-1856	-1	0	-1	-1
chr2-chr2-1857	-1	0	-1	-1
chr2-chr2-1858	0	0	-1	1
chr2-chr2-1859	-1	-1	-1	-1
chr2-chr2-1860	0	0	-1	-1
chr2-chr2-1861	1	1	1	1
chr2-chr2-1862	0	0	0	1
chr2-chr2-1863	0	0	0	1
chr2-chr2-1864	1	1	-1	-1
chr2-chr2-1865	-1	-1	0	0
chr2-chr2-1866	0	0	-1	0
chr2-chr2-1867	-1	-1	-1	-1
chr2-chr2-1868	-1	0	-1	-1
chr2-chr2-1869	-1	1	0	1
chr2-chr2-1870	0	-1	-1	-1
chr2-chr2-1871	-1	-1	1	1
chr2-chr2-1872	-1	0	-1	-1
chr2-chr2-1873	0	1	-1	0
chr2-chr2-1874	-1	0	0	1
chr2-chr2-1875	-1	-1	-1	-1
chr2-chr2-1876	-1	-1	0	0
chr2-chr2-1877	-1	0	-1	0
chr2-chr2-1878	-1	1	-1	1
chr2-chr2-1879	0	0	-1	-1
chr2-chr2-1880	-1	0	-1	-1
chr2-chr2-1881	1	1	0	1
chr2-chr2-1882	-1	-1	0	0
chr2-chr2-1883	-1	-1	-1	-1
chr2-chr2-1884	-1	-1	0	0
chr2-chr2-1885	0	0	0	0
chr2-chr2-1886	-1	0	-1	-1
chr2-chr2-1887	-1	-1	-1	-1
chr2-chr2-1888	1	1	-1	1
chr2-chr2-1889	0	0	0	0
chr2-chr2-1890	-1	-1	-1	0
chr2-chr2-1891	0	1	-1	0
chr2-chr2-1892	-1	0	1	1
chr2-chr2-1893	0	1	1	0
chr2-chr2-1894	-1	0	-1	-1
chr2-chr2-1895	0	1	-1	-1
chr2-chr2-1896	1	1	1	1
chr2-chr2-1897	0	-1	-1	-1
chr2-chr2-1898	0	-1	-1	-1
chr2-chr2-1899	-1	-1	-1	-1
chr2-chr2-1900	-1	-1	-1	-1
chr2-chr2-1901	0	-1	0	0
chr2-chr2-1902	0	0	-1	0
chr2-chr2-1903	1	1	1	1
chr2-chr2-1904	-1	1	-1	-1
chr2-chr2-1905	0	-1	-1	0
chr2-chr2-1906	-1	-1	-1	-1
chr2-chr2-1907	-1	-1	-1	-1
chr2-chr2-1908	-1	-1	-1	-1
chr2-chr2-1909	-1	0	-1	-1
chr2-chr2-1910	1	1	-1	-1
chr2-chr2-1911	-1	-1	-1	-1
chr2-chr2-1912	0	-1	-1	0
chr2-chr2-1913	-1	-1	-1	0
chr2-chr2-1914	1	1	-1	0
chr2-chr2-1915	1	1	-1	1
chr2-chr2-1916	-1	-1	-1	0
chr2-chr2-1917	-1	0	-1	0
chr2-chr2-1918	-1	-1	-1	-1
chr2-chr2-1919	0	0	1	1
chr2-chr2-1920	-1	-1	0	0
chr2-chr2-1921	0	1	-1	1
chr2-chr2-1922	0	0	1	1
chr2-chr2-1923	-1	0	-1	-1
chr2-chr2-1924	0	0	-1	0
chr2-chr2-1925	-1	-1	-1	-1
chr2-chr2-1926	-1	-1	-1	-1
chr2-chr2-1927	-1	-1	-1	-1
chr2-chr2-1928	1	1	1	1
chr2-chr2-1929	-1	-1	-1	-1
chr2-chr2-1930	-1	1	-1	0
chr2-chr2-1931	-1	-1	-1	0
chr2-chr2-1932	-1	-1	-1	-1
chr2-chr2-1933	0	1	-1	0
chr2-chr2-1934	-1	-1	0	1
chr2-chr2-1935	-1	0	-1	-1
chr2-chr2-1936	-1	1	1	1
chr2-chr2-1937	-1	-1	-1	0
chr2-chr2-1938	0	-1	0	0
chr2-chr2-1939	-1	-1	-1	-1
chr2-chr2-1940	0	0	0	0
chr2-chr2-1941	0	1	-1	1
chr2-chr2-1942	0	0	1	1
chr2-chr2-1943	0	0	-1	-1
chr2-chr2-1944	0	1	-1	-1
chr2-chr2-1945	1	1	-1	0
chr2-chr2-1946	0	0	1	1
chr2-chr2-1947	-1	0	-1	0
chr2-chr2-1948	1	1	-1	1
chr2-chr2-1949	-1	-1	-1	0
chr2-chr2-1950	0	0	1	0
chr2-chr2-1951	-1	0	0	0
chr2-chr2-1952	1	1	-1	1
chr2-chr2-1953	-1	0	-1	-1
chr2-chr2-1954	1	1	0	0
chr2-chr2-1955	0	0	-1	0
chr2-chr2-1956	-1	0	-1	-1
chr2-chr2-1957	-1	0	-1	-1
chr2-chr2-1958	-1	-1	0	0
chr2-chr2-1959	0	0	0	0
chr2-chr2-1960	0	1	0	1
chr2-chr2-1961	-1	0	-1	1
chr2-chr2-1962	0	0	-1	0
chr2-chr2-1963	-1	-1	-1	-1
chr2-chr2-1964	0	0	0	0
chr2-chr2-1965	-1	0	-1	0
chr2-chr2-1966	-1	-1	1	1
chr2-chr2-1967	0	0	-1	-1
chr2-chr2-1968	-1	-1	-1	-1
chr2-chr2-1969	0	0	0	1
chr2-chr2-1970	-1	0	-1	0
chr2-chr2-1971	0	-1	0	0
chr2-chr2-1972	-1	-1	1	1
chr2-chr2-1973	0	0	-1	0
chr2-chr2-1974	-1	0	-1	-1
chr2-chr2-1975	-1	-1	-1	-1
chr2-chr2-1976	0	1	0	1
chr2-chr2-1977	0	1	-1	0
chr2-chr2-1978	-1	-1	-1	-1
chr2-chr2-1979	-1	0	-1	0
chr2-chr2-1980	0	0	0	0
chr2-chr2-1981	-1	-1	0	0
chr2-chr2-1982	-1	-1	-1	-1
chr2-chr2-1983	-1	-1	-1	-1
chr2-chr2-1984	-1	0	0	0
chr2-chr2-1985	-1	-1	-1	0
chr2-chr2-1986	0	0	-1	0
chr2-chr2-1987	1	1	-1	1
chr2-chr2-1988	0	0	-1	-1
chr2-chr2-1989	-1	-1	0	-1
chr2-chr2-1990	-1	-1	-1	-1
chr2-chr2-1991	0	0	0	0
chr2-chr2-1992	-1	0	-1	-1
chr2-chr2-1993	0	0	-1	-1
chr2-chr2-1994	-1	-1	-1	0
chr2-chr2-1995	0	0	1	0
chr2-chr2-1996	-1	0	-1	0
chr2-chr2-1997	-1	0	-1	-1
[truncated: 89,044 more rows]

## Sheet: Fig. 3e
loop type	loop distance (bp)
HCFC1_ZNF143	18172.5
HCFC1_ZNF143	23784
HCFC1_ZNF143	28017
HCFC1_ZNF143	16901
HCFC1_ZNF143	13938.5
HCFC1_ZNF143	20243.5
HCFC1_ZNF143	24252.5
HCFC1_ZNF143	18485
HCFC1_ZNF143	206306
HCFC1_ZNF143	155939
HCFC1_ZNF143	34175
HCFC1_ZNF143	13565.5
HCFC1_ZNF143	18753
HCFC1_ZNF143	39130.5
HCFC1_ZNF143	18230.5
HCFC1_ZNF143	478740
HCFC1_ZNF143	15534.5
HCFC1_ZNF143	46911
HCFC1_ZNF143	15767
HCFC1_ZNF143	16606.5
HCFC1_ZNF143	17265
HCFC1_ZNF143	13983
HCFC1_ZNF143	16956
HCFC1_ZNF143	15996
HCFC1_ZNF143	16634
HCFC1_ZNF143	11448.5
HCFC1_ZNF143	22256.5
HCFC1_ZNF143	19912
HCFC1_ZNF143	13381.5
HCFC1_ZNF143	41802
HCFC1_ZNF143	125927
HCFC1_ZNF143	82520
HCFC1_ZNF143	18874.5
HCFC1_ZNF143	12762.5
HCFC1_ZNF143	11291
HCFC1_ZNF143	36366.5
HCFC1_ZNF143	61158
HCFC1_ZNF143	16601
HCFC1_ZNF143	19558.5
HCFC1_ZNF143	47074
HCFC1_ZNF143	20239
HCFC1_ZNF143	24549
HCFC1_ZNF143	65261
HCFC1_ZNF143	19147.5
HCFC1_ZNF143	30746.5
HCFC1_ZNF143	15414
HCFC1_ZNF143	19014
HCFC1_ZNF143	327090
HCFC1_ZNF143	47796.5
HCFC1_ZNF143	24701
HCFC1_ZNF143	19348.5
HCFC1_ZNF143	23661
HCFC1_ZNF143	47682
HCFC1_ZNF143	64858
HCFC1_ZNF143	11763
HCFC1_ZNF143	15256.5
HCFC1_ZNF143	51753.5
HCFC1_ZNF143	22097.5
HCFC1_ZNF143	22005.5
HCFC1_ZNF143	12095.5
HCFC1_ZNF143	39741
HCFC1_ZNF143	57322
HCFC1_ZNF143	16494.5
HCFC1_ZNF143	15453
HCFC1_ZNF143	102744
HCFC1_ZNF143	14726
HCFC1_ZNF143	60606.5
HCFC1_ZNF143	16516
HCFC1_ZNF143	54300
HCFC1_ZNF143	20783.5
HCFC1_ZNF143	22234
HCFC1_ZNF143	19535.5
HCFC1_ZNF143	503622
HCFC1_ZNF143	64982
HCFC1_ZNF143	15309.5
HCFC1_ZNF143	11399.5
HCFC1_ZNF143	45407
HCFC1_ZNF143	160048
HCFC1_ZNF143	33538.5
HCFC1_ZNF143	45986.5
HCFC1_ZNF143	18043.5
HCFC1_ZNF143	12807.5
HCFC1_ZNF143	44898
HCFC1_ZNF143	14314
HCFC1_ZNF143	28465.5
HCFC1_ZNF143	48589.5
HCFC1_ZNF143	45692
HCFC1_ZNF143	29119.5
HCFC1_ZNF143	73946
HCFC1_ZNF143	23147.5
HCFC1_ZNF143	14184
HCFC1_ZNF143	23919
HCFC1_ZNF143	16644.5
HCFC1_ZNF143	34885.5
HCFC1_ZNF143	146864
HCFC1_ZNF143	26677.5
HCFC1_ZNF143	36569.5
HCFC1_ZNF143	119540
HCFC1_ZNF143	46230
HCFC1_ZNF143	106076
HCFC1_ZNF143	85650
HCFC1_ZNF143	26117.5
HCFC1_ZNF143	15936
HCFC1_ZNF143	25392.5
HCFC1_ZNF143	101289
HCFC1_ZNF143	22172.5
HCFC1_ZNF143	71691.5
HCFC1_ZNF143	62335.5
HCFC1_ZNF143	17661
HCFC1_ZNF143	24377.5
HCFC1_ZNF143	39391.5
HCFC1_ZNF143	33474.5
HCFC1_ZNF143	27419
HCFC1_ZNF143	72367
HCFC1_ZNF143	15888
HCFC1_ZNF143	24192.5
HCFC1_ZNF143	210290
HCFC1_ZNF143	58140.5
HCFC1_ZNF143	37346.5
HCFC1_ZNF143	37129.5
HCFC1_ZNF143	49202
HCFC1_ZNF143	63271.5
HCFC1_ZNF143	349556
HCFC1_ZNF143	27192
HCFC1_ZNF143	16841.5
HCFC1_ZNF143	17271
HCFC1_ZNF143	20760.5
HCFC1_ZNF143	61839
HCFC1_ZNF143	29451
HCFC1_ZNF143	38310
HCFC1_ZNF143	158264
HCFC1_ZNF143	168743
HCFC1_ZNF143	21219.5
HCFC1_ZNF143	42817
HCFC1_ZNF143	19947
HCFC1_ZNF143	193322
HCFC1_ZNF143	51431
HCFC1_ZNF143	51901.5
HCFC1_ZNF143	101722
HCFC1_ZNF143	11789.5
HCFC1_ZNF143	27180
HCFC1_ZNF143	25527
HCFC1_ZNF143	23827
HCFC1_ZNF143	41070.5
HCFC1_ZNF143	36598
HCFC1_ZNF143	54212
HCFC1_ZNF143	130582
HCFC1_ZNF143	46916.5
HCFC1_ZNF143	49405
HCFC1_ZNF143	149150
HCFC1_ZNF143	47472.5
HCFC1_ZNF143	18557.5
HCFC1_ZNF143	155356
HCFC1_ZNF143	52445
HCFC1_ZNF143	132954
HCFC1_ZNF143	76749.5
HCFC1_ZNF143	40286.5
HCFC1_ZNF143	27819.5
HCFC1_ZNF143	689252
HCFC1_ZNF143	36516.5
HCFC1_ZNF143	53729.5
HCFC1_ZNF143	18711.5
HCFC1_ZNF143	45561.5
HCFC1_ZNF143	191464
HCFC1_ZNF143	22664
HCFC1_ZNF143	98260.5
HCFC1_ZNF143	100700
HCFC1_ZNF143	84729.5
HCFC1_ZNF143	77194.5
HCFC1_ZNF143	289960
HCFC1_ZNF143	39109.5
HCFC1_ZNF143	29137.5
HCFC1_ZNF143	91328
HCFC1_ZNF143	149424
HCFC1_ZNF143	149598
HCFC1_ZNF143	27660.5
HCFC1_ZNF143	38536.5
HCFC1_ZNF143	67756
HCFC1_ZNF143	49394
HCFC1_ZNF143	67721.5
HCFC1_ZNF143	41973
HCFC1_ZNF143	366926
HCFC1_ZNF143	225162
HCFC1_ZNF143	47731.5
HCFC1_ZNF143	39873.5
HCFC1_ZNF143	343948
HCFC1_ZNF143	39925.5
HCFC1_ZNF143	93857.5
HCFC1_ZNF143	27664.5
HCFC1_ZNF143	54067
HCFC1_ZNF143	40620.5
HCFC1_ZNF143	34650
HCFC1_ZNF143	42524
HCFC1_ZNF143	159742
HCFC1_ZNF143	13811
HCFC1_ZNF143	14329.5
HCFC1_ZNF143	13056
HCFC1_ZNF143	17455
HCFC1_ZNF143	173994
HCFC1_ZNF143	105274
HCFC1_ZNF143	38211.5
HCFC1_ZNF143	297902
HCFC1_ZNF143	50782
HCFC1_ZNF143	51067.5
HCFC1_ZNF143	40768.5
HCFC1_ZNF143	122561
HCFC1_ZNF143	39437.5
HCFC1_ZNF143	15598
HCFC1_ZNF143	16636
HCFC1_ZNF143	214998
HCFC1_ZNF143	63763
HCFC1_ZNF143	109186
HCFC1_ZNF143	112460
HCFC1_ZNF143	35158
HCFC1_ZNF143	36202.5
HCFC1_ZNF143	28219.5
HCFC1_ZNF143	25290
HCFC1_ZNF143	23698.5
HCFC1_ZNF143	187902
HCFC1_ZNF143	25240
HCFC1_ZNF143	21918.5
HCFC1_ZNF143	22034
HCFC1_ZNF143	28124
HCFC1_ZNF143	88363
HCFC1_ZNF143	384160
HCFC1_ZNF143	252780
HCFC1_ZNF143	394215
HCFC1_ZNF143	56433.5
HCFC1_ZNF143	66651
HCFC1_ZNF143	163037
HCFC1_ZNF143	30370.5
HCFC1_ZNF143	44974.5
HCFC1_ZNF143	63586
HCFC1_ZNF143	167136
HCFC1_ZNF143	169023
HCFC1_ZNF143	27996.5
HCFC1_ZNF143	138794
HCFC1_ZNF143	145060
HCFC1_ZNF143	93246.5
HCFC1_ZNF143	33781
HCFC1_ZNF143	162070
HCFC1_ZNF143	54161
HCFC1_ZNF143	111399
HCFC1_ZNF143	25242
HCFC1_ZNF143	52076.5
HCFC1_ZNF143	20895
HCFC1_ZNF143	31423
HCFC1_ZNF143	50909.5
HCFC1_ZNF143	39014.5
HCFC1_ZNF143	41477
HCFC1_ZNF143	98597
HCFC1_ZNF143	88275
HCFC1_ZNF143	24794.5
HCFC1_ZNF143	28334.5
HCFC1_ZNF143	104224
HCFC1_ZNF143	15061.5
HCFC1_ZNF143	46359
HCFC1_ZNF143	91755
HCFC1_ZNF143	74230.5
HCFC1_ZNF143	247644
HCFC1_ZNF143	75135
HCFC1_ZNF143	532172
HCFC1_ZNF143	20803
HCFC1_ZNF143	11652.5
HCFC1_ZNF143	85258
HCFC1_ZNF143	229252
HCFC1_ZNF143	106279
HCFC1_ZNF143	101878
HCFC1_ZNF143	184734
HCFC1_ZNF143	329245
HCFC1_ZNF143	102836
HCFC1_ZNF143	107754
HCFC1_ZNF143	41038.5
HCFC1_ZNF143	65263
HCFC1_ZNF143	98323.5
HCFC1_ZNF143	132146
HCFC1_ZNF143	148990
HCFC1_ZNF143	62479.5
HCFC1_ZNF143	641914
HCFC1_ZNF143	68480.5
HCFC1_ZNF143	138312
HCFC1_ZNF143	45190.5
HCFC1_ZNF143	134097
HCFC1_ZNF143	52398.5
HCFC1_ZNF143	154402
HCFC1_ZNF143	42793
HCFC1_ZNF143	120494
HCFC1_ZNF143	39948.5
HCFC1_ZNF143	151996
HCFC1_ZNF143	106508
HCFC1_ZNF143	140698
HCFC1_ZNF143	151026
HCFC1_ZNF143	45765
HCFC1_ZNF143	121582
HCFC1_ZNF143	171645
HCFC1_ZNF143	204147
HCFC1_ZNF143	47926.5
HCFC1_ZNF143	73872
HCFC1_ZNF143	119550
HCFC1_ZNF143	111048
HCFC1_ZNF143	77066.5
HCFC1_ZNF143	89427
HCFC1_ZNF143	43020
HCFC1_ZNF143	56732.5
HCFC1_ZNF143	12917
HCFC1_ZNF143	157475
HCFC1_ZNF143	37650.5
HCFC1_ZNF143	40869
HCFC1_ZNF143	77709
HCFC1_ZNF143	130602
HCFC1_ZNF143	110615
HCFC1_ZNF143	41793
HCFC1_ZNF143	88471
HCFC1_ZNF143	183681
HCFC1_ZNF143	55705.5
HCFC1_ZNF143	260783
HCFC1_ZNF143	33567.5
HCFC1_ZNF143	40980
HCFC1_ZNF143	49520
HCFC1_ZNF143	81813
HCFC1_ZNF143	322602
HCFC1_ZNF143	218464
HCFC1_ZNF143	545043
HCFC1_ZNF143	32430
HCFC1_ZNF143	143140
HCFC1_ZNF143	104530
HCFC1_ZNF143	31074.5
HCFC1_ZNF143	68273.5
HCFC1_ZNF143	99945.5
HCFC1_ZNF143	58739.5
HCFC1_ZNF143	200447
HCFC1_ZNF143	90509
HCFC1_ZNF143	184260
HCFC1_ZNF143	69117.5
HCFC1_ZNF143	191102
HCFC1_ZNF143	116793
HCFC1_ZNF143	38551.5
HCFC1_ZNF143	132868
HCFC1_ZNF143	41366.5
HCFC1_ZNF143	193482
HCFC1_ZNF143	36576
HCFC1_ZNF143	37039.5
HCFC1_ZNF143	152734
HCFC1_ZNF143	71214.5
HCFC1_ZNF143	131320
HCFC1_ZNF143	101410
HCFC1_ZNF143	62101.5
HCFC1_ZNF143	46460
HCFC1_ZNF143	20698
HCFC1_ZNF143	36087.5
HCFC1_ZNF143	308837
HCFC1_ZNF143	122298
HCFC1_ZNF143	250576
HCFC1_ZNF143	271076
HCFC1_ZNF143	57909.5
HCFC1_ZNF143	118141
HCFC1_ZNF143	30050
HCFC1_ZNF143	73824.5
HCFC1_ZNF143	149012
HCFC1_ZNF143	248376
HCFC1_ZNF143	94754.5
HCFC1_ZNF143	118004
HCFC1_ZNF143	42939
HCFC1_ZNF143	410190
HCFC1_ZNF143	109244
HCFC1_ZNF143	59924
HCFC1_ZNF143	92753.5
HCFC1_ZNF143	37548
HCFC1_ZNF143	103346
HCFC1_ZNF143	471588
HCFC1_ZNF143	192394
HCFC1_ZNF143	385221
HCFC1_ZNF143	28249.5
HCFC1_ZNF143	239808
HCFC1_ZNF143	276284
HCFC1_ZNF143	327530
HCFC1_ZNF143	536649
HCFC1_ZNF143	65603.5
HCFC1_ZNF143	91832.5
HCFC1_ZNF143	50167
HCFC1_ZNF143	185013
HCFC1_ZNF143	208916
HCFC1_ZNF143	253082
HCFC1_ZNF143	535578
HCFC1_ZNF143	263124
HCFC1_ZNF143	69985
HCFC1_ZNF143	146462
HCFC1_ZNF143	119777
HCFC1_ZNF143	96139.5
HCFC1_ZNF143	253342
HCFC1_ZNF143	142410
HCFC1_ZNF143	52298
HCFC1_ZNF143	501152
HCFC1_ZNF143	43972.5
HCFC1_ZNF143	168310
HCFC1_ZNF143	65295.5
HCFC1_ZNF143	207738
HCFC1_ZNF143	399995
HCFC1_ZNF143	113048
HCFC1_ZNF143	165221
HCFC1_ZNF143	14244.5
HCFC1_ZNF143	422538
HCFC1_ZNF143	83508.5
HCFC1_ZNF143	63043
HCFC1_ZNF143	333030
HCFC1_ZNF143	133664
HCFC1_ZNF143	72099
HCFC1_ZNF143	160518
HCFC1_ZNF143	401766
HCFC1_ZNF143	74988.5
HCFC1_ZNF143	355812
HCFC1_ZNF143	619978
HCFC1_ZNF143	44986.5
HCFC1_ZNF143	71196
HCFC1_ZNF143	21863
HCFC1_ZNF143	481011
HCFC1_ZNF143	95069.5
HCFC1_ZNF143	14303
HCFC1_ZNF143	16542
HCFC1_ZNF143	11525
HCFC1_ZNF143	92219.5
HCFC1_ZNF143	28902
HCFC1_ZNF143	39311
HCFC1_ZNF143	226002
HCFC1_ZNF143	23810
HCFC1_ZNF143	148113
HCFC1_ZNF143	112430
HCFC1_ZNF143	98437.5
HCFC1_ZNF143	20969.5
HCFC1_ZNF143	159139
HCFC1_ZNF143	21842
HCFC1_ZNF143	118139
HCFC1_ZNF143	17632.5
HCFC1_ZNF143	12774
HCFC1_ZNF143	48996.5
HCFC1_ZNF143	18348.5
HCFC1_ZNF143	10637
HCFC1_ZNF143	53056.5
HCFC1_ZNF143	12341
HCFC1_ZNF143	82736.5
HCFC1_ZNF143	15900
HCFC1_ZNF143	18138
HCFC1_ZNF143	35063.5
HCFC1_ZNF143	78740
HCFC1_ZNF143	106806
HCFC1_ZNF143	42940.5
HCFC1_ZNF143	18778.5
HCFC1_ZNF143	10675.5
HCFC1_ZNF143	17640
HCFC1_ZNF143	48087
HCFC1_ZNF143	42154.5
HCFC1_ZNF143	31757
HCFC1_ZNF143	21044
HCFC1_ZNF143	32714.5
HCFC1_ZNF143	12568.5
HCFC1_ZNF143	31729
HCFC1_ZNF143	105504
HCFC1_ZNF143	112074
HCFC1_ZNF143	27439
HCFC1_ZNF143	136963
HCFC1_ZNF143	21402
HCFC1_ZNF143	13669
HCFC1_ZNF143	23252
HCFC1_ZNF143	23217.5
HCFC1_ZNF143	92290.5
HCFC1_ZNF143	23150.5
HCFC1_ZNF143	25323
HCFC1_ZNF143	60269.5
HCFC1_ZNF143	73472
HCFC1_ZNF143	18164
HCFC1_ZNF143	73116
HCFC1_ZNF143	41897
HCFC1_ZNF143	34148.5
HCFC1_ZNF143	119884
HCFC1_ZNF143	190373
HCFC1_ZNF143	46695.5
HCFC1_ZNF143	99827
HCFC1_ZNF143	38981
HCFC1_ZNF143	25790.5
HCFC1_ZNF143	104580
HCFC1_ZNF143	17498
HCFC1_ZNF143	18720.5
HCFC1_ZNF143	31852
HCFC1_ZNF143	49176
HCFC1_ZNF143	11684.5
HCFC1_ZNF143	124598
HCFC1_ZNF143	72384
HCFC1_ZNF143	25869
HCFC1_ZNF143	82222.5
HCFC1_ZNF143	18700
HCFC1_ZNF143	27744.5
HCFC1_ZNF143	126226
HCFC1_ZNF143	36217
HCFC1_ZNF143	175754
HCFC1_ZNF143	33775.5
HCFC1_ZNF143	94461.5
HCFC1_ZNF143	126510
HCFC1_ZNF143	117194
HCFC1_ZNF143	172730
HCFC1_ZNF143	16565
HCFC1_ZNF143	87857.5
HCFC1_ZNF143	279890
HCFC1_ZNF143	21816.5
HCFC1_ZNF143	340664
HCFC1_ZNF143	32541
HCFC1_ZNF143	29816.5
HCFC1_ZNF143	88909.5
HCFC1_ZNF143	62233
HCFC1_ZNF143	65765
HCFC1_ZNF143	62299.5
HCFC1_ZNF143	51600
HCFC1_ZNF143	294022
HCFC1_ZNF143	139346
HCFC1_ZNF143	154028
HCFC1_ZNF143	122002
HCFC1_ZNF143	222724
HCFC1_ZNF143	23048.5
HCFC1_ZNF143	316908
HCFC1_ZNF143	33619.5
HCFC1_ZNF143	93004
HCFC1_ZNF143	53793.5
HCFC1_ZNF143	57743
HCFC1_ZNF143	69302
HCFC1_ZNF143	48128
HCFC1_ZNF143	76962
HCFC1_ZNF143	168812
HCFC1_ZNF143	56154
HCFC1_ZNF143	17962.5
HCFC1_ZNF143	90853.5
HCFC1_ZNF143	142274
HCFC1_ZNF143	155606
HCFC1_ZNF143	39728.5
HCFC1_ZNF143	19028
HCFC1_ZNF143	41765.5
HCFC1_ZNF143	72383
HCFC1_ZNF143	124897
HCFC1_ZNF143	44498.5
HCFC1_ZNF143	38999
HCFC1_ZNF143	138973
HCFC1_ZNF143	43610
HCFC1_ZNF143	22865
HCFC1_ZNF143	33094
HCFC1_ZNF143	155621
HCFC1_ZNF143	295136
HCFC1_ZNF143	196608
HCFC1_ZNF143	135808
HCFC1_ZNF143	78959.5
HCFC1_ZNF143	32064
HCFC1_ZNF143	15904.5
HCFC1_ZNF143	165138
HCFC1_ZNF143	19369.5
HCFC1_ZNF143	88644
HCFC1_ZNF143	165869
HCFC1_ZNF143	20012
HCFC1_ZNF143	37527.5
HCFC1_ZNF143	13999
HCFC1_ZNF143	114762
HCFC1_ZNF143	200577
HCFC1_ZNF143	117591
HCFC1_ZNF143	37409
HCFC1_ZNF143	212468
HCFC1_ZNF143	67060.5
HCFC1_ZNF143	28927
HCFC1_ZNF143	220707
HCFC1_ZNF143	118957
HCFC1_ZNF143	281908
HCFC1_ZNF143	37243
HCFC1_ZNF143	43226
HCFC1_ZNF143	74775
HCFC1_ZNF143	117176
HCFC1_ZNF143	64188.5
HCFC1_ZNF143	37926
HCFC1_ZNF143	91301.5
HCFC1_ZNF143	40643
HCFC1_ZNF143	37276.5
HCFC1_ZNF143	57555.5
HCFC1_ZNF143	51553
HCFC1_ZNF143	31067.5
HCFC1_ZNF143	68316
HCFC1_ZNF143	28607.5
HCFC1_ZNF143	25871
HCFC1_ZNF143	67816.5
HCFC1_ZNF143	61482
HCFC1_ZNF143	246816
HCFC1_ZNF143	65643
HCFC1_ZNF143	322413
HCFC1_ZNF143	178120
HCFC1_ZNF143	177798
HCFC1_ZNF143	164165
HCFC1_ZNF143	234906
HCFC1_ZNF143	82323.5
HCFC1_ZNF143	188244
HCFC1_ZNF143	128929
HCFC1_ZNF143	21808.5
HCFC1_ZNF143	57697
HCFC1_ZNF143	241188
HCFC1_ZNF143	79153
HCFC1_ZNF143	55753.5
HCFC1_ZNF143	63381.5
HCFC1_ZNF143	50088.5
HCFC1_ZNF143	36961
HCFC1_ZNF143	93003.5
HCFC1_ZNF143	103148
HCFC1_ZNF143	57590.5
HCFC1_ZNF143	127722
HCFC1_ZNF143	140422
HCFC1_ZNF143	156081
HCFC1_ZNF143	101448
HCFC1_ZNF143	59957
HCFC1_ZNF143	90385
HCFC1_ZNF143	154894
HCFC1_ZNF143	209853
HCFC1_ZNF143	214057
HCFC1_ZNF143	61883.5
HCFC1_ZNF143	76114.5
HCFC1_ZNF143	392810
HCFC1_ZNF143	1.00549e+06
HCFC1_ZNF143	418770
HCFC1_ZNF143	74905
HCFC1_ZNF143	261080
HCFC1_ZNF143	255479
HCFC1_ZNF143	93174
HCFC1_ZNF143	977866
HCFC1_ZNF143	71633
HCFC1_ZNF143	136648
HCFC1_ZNF143	32174.5
HCFC1_ZNF143	703504
HCFC1_ZNF143	87424
HCFC1_ZNF143	45092
HCFC1_ZNF143	36298
HCFC1_ZNF143	139654
HCFC1_ZNF143	219272
HCFC1_ZNF143	245540
HCFC1_ZNF143	124882
HCFC1_ZNF143	161676
HCFC1_ZNF143	172306
HCFC1_ZNF143	161180
HCFC1_ZNF143	82875.5
HCFC1_ZNF143	153224
HCFC1_ZNF143	481386
HCFC1_ZNF143	85567
HCFC1_ZNF143	114615
HCFC1_ZNF143	139035
HCFC1_ZNF143	237756
HCFC1_ZNF143	139139
HCFC1_ZNF143	186359
HCFC1_ZNF143	81064.5
HCFC1_ZNF143	236467
HCFC1_ZNF143	143268
HCFC1_ZNF143	136785
HCFC1_ZNF143	123278
HCFC1_ZNF143	234956
HCFC1_ZNF143	139355
HCFC1_ZNF143	50593
HCFC1_ZNF143	87351
HCFC1_ZNF143	91948
HCFC1_ZNF143	50491.5
HCFC1_ZNF143	223568
HCFC1_ZNF143	543094
HCFC1_ZNF143	23494
HCFC1_ZNF143	229578
HCFC1_ZNF143	122701
HCFC1_ZNF143	108068
HCFC1_ZNF143	100625
HCFC1_ZNF143	52629.5
HCFC1_ZNF143	165134
HCFC1_ZNF143	80584
HCFC1_ZNF143	44619
HCFC1_ZNF143	75368
HCFC1_ZNF143	410100
HCFC1_ZNF143	51340.5
HCFC1_ZNF143	87719
HCFC1_ZNF143	256408
HCFC1_ZNF143	88069.5
HCFC1_ZNF143	100912
HCFC1_ZNF143	51361.5
HCFC1_ZNF143	301495
HCFC1_ZNF143	274356
HCFC1_ZNF143	64701.5
HCFC1_ZNF143	122196
HCFC1_ZNF143	327399
HCFC1_ZNF143	51541.5
HCFC1_ZNF143	99491.5
HCFC1_ZNF143	401088
HCFC1_ZNF143	42793.5
HCFC1_ZNF143	17725
HCFC1_ZNF143	15028.5
HCFC1_ZNF143	25356.5
HCFC1_ZNF143	33116.5
HCFC1_ZNF143	22637
HCFC1_ZNF143	17708
HCFC1_ZNF143	29299
HCFC1_ZNF143	11144.5
HCFC1_ZNF143	15529.5
HCFC1_ZNF143	22491.5
HCFC1_ZNF143	45134.5
HCFC1_ZNF143	48324
HCFC1_ZNF143	16402
HCFC1_ZNF143	67721
HCFC1_ZNF143	12755.5
HCFC1_ZNF143	24239.5
HCFC1_ZNF143	18354
HCFC1_ZNF143	75549.5
HCFC1_ZNF143	32848
HCFC1_ZNF143	11606
HCFC1_ZNF143	13587
HCFC1_ZNF143	30113.5
HCFC1_ZNF143	11326
HCFC1_ZNF143	17588.5
HCFC1_ZNF143	46917.5
HCFC1_ZNF143	53576
HCFC1_ZNF143	21806.5
HCFC1_ZNF143	55002
HCFC1_ZNF143	12605
HCFC1_ZNF143	32019
HCFC1_ZNF143	12828
HCFC1_ZNF143	70933
HCFC1_ZNF143	11731
HCFC1_ZNF143	232656
HCFC1_ZNF143	17613.5
HCFC1_ZNF143	11439.5
HCFC1_ZNF143	16461.5
HCFC1_ZNF143	17402
HCFC1_ZNF143	52701
HCFC1_ZNF143	11920.5
HCFC1_ZNF143	45599.5
HCFC1_ZNF143	19777
HCFC1_ZNF143	19091
HCFC1_ZNF143	23527.5
HCFC1_ZNF143	14438.5
HCFC1_ZNF143	10579
HCFC1_ZNF143	12290.5
HCFC1_ZNF143	224584
HCFC1_ZNF143	15794.5
HCFC1_ZNF143	21860
HCFC1_ZNF143	30418
HCFC1_ZNF143	15362
HCFC1_ZNF143	162049
HCFC1_ZNF143	13664.5
HCFC1_ZNF143	10874.5
HCFC1_ZNF143	12640.5
HCFC1_ZNF143	135122
HCFC1_ZNF143	32703.5
HCFC1_ZNF143	81089
HCFC1_ZNF143	26904.5
HCFC1_ZNF143	31293.5
HCFC1_ZNF143	58219
HCFC1_ZNF143	137760
HCFC1_ZNF143	17810
HCFC1_ZNF143	13435
HCFC1_ZNF143	51256.5
HCFC1_ZNF143	35980
HCFC1_ZNF143	18371
HCFC1_ZNF143	69804.5
HCFC1_ZNF143	18161.5
HCFC1_ZNF143	20562
HCFC1_ZNF143	13270.5
HCFC1_ZNF143	14611
HCFC1_ZNF143	89031
HCFC1_ZNF143	30640.5
HCFC1_ZNF143	58530
HCFC1_ZNF143	54731
HCFC1_ZNF143	11836.5
HCFC1_ZNF143	29524.5
HCFC1_ZNF143	20520
HCFC1_ZNF143	19735.5
HCFC1_ZNF143	12714.5
HCFC1_ZNF143	58818
HCFC1_ZNF143	34611
HCFC1_ZNF143	24500
HCFC1_ZNF143	11420.5
HCFC1_ZNF143	17166
HCFC1_ZNF143	12096.5
HCFC1_ZNF143	19001.5
HCFC1_ZNF143	43900
HCFC1_ZNF143	17985.5
HCFC1_ZNF143	18598
HCFC1_ZNF143	23080.5
HCFC1_ZNF143	48180.5
HCFC1_ZNF143	96189
HCFC1_ZNF143	15751
HCFC1_ZNF143	24882
HCFC1_ZNF143	11059.5
HCFC1_ZNF143	75231
HCFC1_ZNF143	15854
HCFC1_ZNF143	13443.5
HCFC1_ZNF143	28206
HCFC1_ZNF143	21986.5
HCFC1_ZNF143	49538.5
HCFC1_ZNF143	16138
HCFC1_ZNF143	23211
HCFC1_ZNF143	52323
HCFC1_ZNF143	108640
HCFC1_ZNF143	17122.5
HCFC1_ZNF143	14546.5
HCFC1_ZNF143	47469.5
HCFC1_ZNF143	16843.5
HCFC1_ZNF143	59979.5
HCFC1_ZNF143	30888
HCFC1_ZNF143	17430
HCFC1_ZNF143	16105
HCFC1_ZNF143	15596.5
HCFC1_ZNF143	22880
HCFC1_ZNF143	23440.5
HCFC1_ZNF143	26213
HCFC1_ZNF143	24608
HCFC1_ZNF143	28012.5
HCFC1_ZNF143	35925.5
HCFC1_ZNF143	25844.5
HCFC1_ZNF143	15719.5
HCFC1_ZNF143	15532.5
HCFC1_ZNF143	23418
HCFC1_ZNF143	14337
HCFC1_ZNF143	115842
HCFC1_ZNF143	14308.5
HCFC1_ZNF143	72233.5
HCFC1_ZNF143	104214
HCFC1_ZNF143	23566.5
HCFC1_ZNF143	104328
HCFC1_ZNF143	30023.5
HCFC1_ZNF143	15070
HCFC1_ZNF143	28652
HCFC1_ZNF143	79662
HCFC1_ZNF143	39694.5
HCFC1_ZNF143	11995.5
HCFC1_ZNF143	18412
HCFC1_ZNF143	15437.5
HCFC1_ZNF143	156924
HCFC1_ZNF143	54143
HCFC1_ZNF143	127062
HCFC1_ZNF143	21591.5
HCFC1_ZNF143	12585
HCFC1_ZNF143	71817.5
HCFC1_ZNF143	57085.5
HCFC1_ZNF143	11628.5
HCFC1_ZNF143	49513
HCFC1_ZNF143	33700.5
HCFC1_ZNF143	91924.5
HCFC1_ZNF143	28682.5
HCFC1_ZNF143	13190
HCFC1_ZNF143	42834.5
HCFC1_ZNF143	19661
HCFC1_ZNF143	87340
HCFC1_ZNF143	15458
HCFC1_ZNF143	14465.5
HCFC1_ZNF143	129116
HCFC1_ZNF143	20862.5
HCFC1_ZNF143	100338
HCFC1_ZNF143	35499
HCFC1_ZNF143	26815
HCFC1_ZNF143	33353.5
HCFC1_ZNF143	73622.5
HCFC1_ZNF143	47566.5
HCFC1_ZNF143	14160.5
HCFC1_ZNF143	34959
HCFC1_ZNF143	38379.5
HCFC1_ZNF143	32214
HCFC1_ZNF143	96450.5
HCFC1_ZNF143	28216.5
HCFC1_ZNF143	177124
HCFC1_ZNF143	82981
HCFC1_ZNF143	85925
HCFC1_ZNF143	30961.5
HCFC1_ZNF143	27592
HCFC1_ZNF143	27421
HCFC1_ZNF143	127005
HCFC1_ZNF143	79732.5
HCFC1_ZNF143	27097
HCFC1_ZNF143	15555
HCFC1_ZNF143	14961
HCFC1_ZNF143	17514
HCFC1_ZNF143	32086.5
HCFC1_ZNF143	122428
HCFC1_ZNF143	27560
HCFC1_ZNF143	81420.5
HCFC1_ZNF143	15714
HCFC1_ZNF143	29092.5
HCFC1_ZNF143	52774
HCFC1_ZNF143	27512
HCFC1_ZNF143	41904.5
HCFC1_ZNF143	33955.5
HCFC1_ZNF143	18058
HCFC1_ZNF143	44316
HCFC1_ZNF143	156138
HCFC1_ZNF143	21317.5
HCFC1_ZNF143	76106
HCFC1_ZNF143	161020
HCFC1_ZNF143	21758.5
HCFC1_ZNF143	49026.5
HCFC1_ZNF143	86670.5
HCFC1_ZNF143	45216
HCFC1_ZNF143	20294
HCFC1_ZNF143	50193.5
HCFC1_ZNF143	24506.5
HCFC1_ZNF143	52244.5
HCFC1_ZNF143	38353
HCFC1_ZNF143	30838
HCFC1_ZNF143	24284
HCFC1_ZNF143	285146
HCFC1_ZNF143	26929
HCFC1_ZNF143	98638
HCFC1_ZNF143	119220
HCFC1_ZNF143	74601.5
HCFC1_ZNF143	39817.5
HCFC1_ZNF143	33443.5
HCFC1_ZNF143	31605
HCFC1_ZNF143	174966
HCFC1_ZNF143	30123.5
HCFC1_ZNF143	636521
HCFC1_ZNF143	74359
HCFC1_ZNF143	19175.5
HCFC1_ZNF143	140946
HCFC1_ZNF143	234336
HCFC1_ZNF143	31162
HCFC1_ZNF143	28434
HCFC1_ZNF143	300044
HCFC1_ZNF143	183292
HCFC1_ZNF143	38878
HCFC1_ZNF143	103926
HCFC1_ZNF143	55266.5
HCFC1_ZNF143	102894
HCFC1_ZNF143	352478
HCFC1_ZNF143	15105.5
HCFC1_ZNF143	22800.5
HCFC1_ZNF143	116204
HCFC1_ZNF143	46893
HCFC1_ZNF143	47137.5
HCFC1_ZNF143	14480
HCFC1_ZNF143	203477
HCFC1_ZNF143	72315.5
HCFC1_ZNF143	127210
HCFC1_ZNF143	22121
HCFC1_ZNF143	14912
HCFC1_ZNF143	62226
HCFC1_ZNF143	76579.5
HCFC1_ZNF143	151568
HCFC1_ZNF143	62072.5
HCFC1_ZNF143	227208
HCFC1_ZNF143	22121
HCFC1_ZNF143	36374
HCFC1_ZNF143	27500
HCFC1_ZNF143	133966
HCFC1_ZNF143	74530.5
HCFC1_ZNF143	146124
HCFC1_ZNF143	27089
HCFC1_ZNF143	42394.5
HCFC1_ZNF143	30356
HCFC1_ZNF143	40432
HCFC1_ZNF143	13455.5
HCFC1_ZNF143	69666.5
HCFC1_ZNF143	68430.5
HCFC1_ZNF143	26677
HCFC1_ZNF143	858788
HCFC1_ZNF143	11754.5
HCFC1_ZNF143	21679.5
HCFC1_ZNF143	31925
HCFC1_ZNF143	149614
HCFC1_ZNF143	88279.5
HCFC1_ZNF143	54122
HCFC1_ZNF143	23620.5
HCFC1_ZNF143	28816.5
HCFC1_ZNF143	15237
HCFC1_ZNF143	106242
HCFC1_ZNF143	26853
HCFC1_ZNF143	36479.5
HCFC1_ZNF143	15009.5
HCFC1_ZNF143	122014
HCFC1_ZNF143	16689.5
HCFC1_ZNF143	49434.5
HCFC1_ZNF143	58812.5
HCFC1_ZNF143	46397.5
HCFC1_ZNF143	23612
HCFC1_ZNF143	47184
HCFC1_ZNF143	27293.5
HCFC1_ZNF143	19406
HCFC1_ZNF143	92273.5
HCFC1_ZNF143	11507
HCFC1_ZNF143	50716
HCFC1_ZNF143	55168
HCFC1_ZNF143	193753
HCFC1_ZNF143	65413
HCFC1_ZNF143	87287
HCFC1_ZNF143	33396.5
HCFC1_ZNF143	40852.5
HCFC1_ZNF143	133302
HCFC1_ZNF143	142192
HCFC1_ZNF143	46050.5
HCFC1_ZNF143	58254
HCFC1_ZNF143	197820
HCFC1_ZNF143	464932
HCFC1_ZNF143	68435
HCFC1_ZNF143	151950
HCFC1_ZNF143	36296
HCFC1_ZNF143	52085.5
HCFC1_ZNF143	43371
HCFC1_ZNF143	138406
HCFC1_ZNF143	104464
HCFC1_ZNF143	86106
HCFC1_ZNF143	163334
HCFC1_ZNF143	68883.5
HCFC1_ZNF143	30195
HCFC1_ZNF143	287328
HCFC1_ZNF143	66753
HCFC1_ZNF143	118928
HCFC1_ZNF143	846747
HCFC1_ZNF143	294021
HCFC1_ZNF143	55342
HCFC1_ZNF143	242194
HCFC1_ZNF143	174420
HCFC1_ZNF143	206748
HCFC1_ZNF143	111480
HCFC1_ZNF143	113505
HCFC1_ZNF143	79779.5
HCFC1_ZNF143	38795
HCFC1_ZNF143	35818.5
HCFC1_ZNF143	185900
HCFC1_ZNF143	24916.5
HCFC1_ZNF143	117776
HCFC1_ZNF143	102474
HCFC1_ZNF143	55619.5
HCFC1_ZNF143	56743.5
HCFC1_ZNF143	161551
HCFC1_ZNF143	59326
HCFC1_ZNF143	97682.5
HCFC1_ZNF143	48663.5
HCFC1_ZNF143	269990
HCFC1_ZNF143	260464
HCFC1_ZNF143	65195
HCFC1_ZNF143	26861.5
HCFC1_ZNF143	20345.5
HCFC1_ZNF143	149152
HCFC1_ZNF143	37267.5
HCFC1_ZNF143	114806
HCFC1_ZNF143	38566
HCFC1_ZNF143	26991
HCFC1_ZNF143	77723
HCFC1_ZNF143	59277.5
HCFC1_ZNF143	86195
HCFC1_ZNF143	103505
HCFC1_ZNF143	44934.5
HCFC1_ZNF143	71657.5
HCFC1_ZNF143	121344
HCFC1_ZNF143	112352
HCFC1_ZNF143	34315.5
HCFC1_ZNF143	105478
HCFC1_ZNF143	84873.5
HCFC1_ZNF143	99996
HCFC1_ZNF143	31995.5
HCFC1_ZNF143	43668.5
HCFC1_ZNF143	83100.5
HCFC1_ZNF143	241939
HCFC1_ZNF143	225056
HCFC1_ZNF143	108822
HCFC1_ZNF143	30550
HCFC1_ZNF143	56718.5
HCFC1_ZNF143	29398
HCFC1_ZNF143	65199
HCFC1_ZNF143	78145
HCFC1_ZNF143	118584
HCFC1_ZNF143	63348
HCFC1_ZNF143	247806
HCFC1_ZNF143	50431
HCFC1_ZNF143	211304
HCFC1_ZNF143	85585
HCFC1_ZNF143	41715
HCFC1_ZNF143	147942
HCFC1_ZNF143	446540
HCFC1_ZNF143	42259
HCFC1_ZNF143	91898.5
HCFC1_ZNF143	37825
HCFC1_ZNF143	35577
HCFC1_ZNF143	74538.5
HCFC1_ZNF143	98285.5
HCFC1_ZNF143	35088
HCFC1_ZNF143	182683
HCFC1_ZNF143	22941
HCFC1_ZNF143	17681.5
HCFC1_ZNF143	82197
HCFC1_ZNF143	29671
HCFC1_ZNF143	38663.5
HCFC1_ZNF143	36727
HCFC1_ZNF143	83671.5
HCFC1_ZNF143	99175.5
HCFC1_ZNF143	109940
HCFC1_ZNF143	189068
HCFC1_ZNF143	149626
HCFC1_ZNF143	85240.5
HCFC1_ZNF143	47405
HCFC1_ZNF143	218876
HCFC1_ZNF143	69630.5
HCFC1_ZNF143	148156
HCFC1_ZNF143	49961.5
HCFC1_ZNF143	96653.5
HCFC1_ZNF143	108904
HCFC1_ZNF143	88970.5
HCFC1_ZNF143	44392.5
HCFC1_ZNF143	23247
HCFC1_ZNF143	73423.5
HCFC1_ZNF143	22099
HCFC1_ZNF143	90707.5
HCFC1_ZNF143	125418
HCFC1_ZNF143	54110.5
HCFC1_ZNF143	60840.5
HCFC1_ZNF143	315146
HCFC1_ZNF143	142878
HCFC1_ZNF143	41498
HCFC1_ZNF143	34103.5
HCFC1_ZNF143	50628.5
HCFC1_ZNF143	137845
HCFC1_ZNF143	108427
HCFC1_ZNF143	72163
HCFC1_ZNF143	85289
HCFC1_ZNF143	103529
HCFC1_ZNF143	87757
HCFC1_ZNF143	80319.5
HCFC1_ZNF143	44149.5
HCFC1_ZNF143	58777
HCFC1_ZNF143	13577
HCFC1_ZNF143	35912.5
HCFC1_ZNF143	119152
HCFC1_ZNF143	58464
HCFC1_ZNF143	50709
HCFC1_ZNF143	142594
HCFC1_ZNF143	221128
HCFC1_ZNF143	229670
HCFC1_ZNF143	34497
HCFC1_ZNF143	48759
HCFC1_ZNF143	52177.5
HCFC1_ZNF143	188048
HCFC1_ZNF143	167744
HCFC1_ZNF143	77349
HCFC1_ZNF143	41554
HCFC1_ZNF143	216368
HCFC1_ZNF143	91529.5
HCFC1_ZNF143	30633.5
HCFC1_ZNF143	130336
HCFC1_ZNF143	37334
HCFC1_ZNF143	84785
HCFC1_ZNF143	15462
HCFC1_ZNF143	168018
HCFC1_ZNF143	207342
HCFC1_ZNF143	86083.5
HCFC1_ZNF143	72930
HCFC1_ZNF143	161860
HCFC1_ZNF143	142468
HCFC1_ZNF143	12697
HCFC1_ZNF143	155726
HCFC1_ZNF143	103199
HCFC1_ZNF143	120509
HCFC1_ZNF143	180281
HCFC1_ZNF143	230620
HCFC1_ZNF143	104153
HCFC1_ZNF143	50299
HCFC1_ZNF143	22511.5
HCFC1_ZNF143	80608
HCFC1_ZNF143	84629.5
HCFC1_ZNF143	172575
HCFC1_ZNF143	17051
HCFC1_ZNF143	53551.5
HCFC1_ZNF143	23817
HCFC1_ZNF143	119402
HCFC1_ZNF143	141019
HCFC1_ZNF143	41750
HCFC1_ZNF143	16279.5
HCFC1_ZNF143	35526.5
HCFC1_ZNF143	29224.5
HCFC1_ZNF143	11376
HCFC1_ZNF143	28126.5
HCFC1_ZNF143	30294.5
HCFC1_ZNF143	16776
HCFC1_ZNF143	101174
HCFC1_ZNF143	22193
HCFC1_ZNF143	13442.5
HCFC1_ZNF143	26283
HCFC1_ZNF143	205574
HCFC1_ZNF143	46140.5
HCFC1_ZNF143	20938
HCFC1_ZNF143	132328
HCFC1_ZNF143	29675
HCFC1_ZNF143	109873
HCFC1_ZNF143	17782.5
HCFC1_ZNF143	25160
HCFC1_ZNF143	18107
HCFC1_ZNF143	20414.5
HCFC1_ZNF143	17191
HCFC1_ZNF143	73882.5
HCFC1_ZNF143	34876.5
HCFC1_ZNF143	17373
HCFC1_ZNF143	19019
HCFC1_ZNF143	45413.5
HCFC1_ZNF143	27255
HCFC1_ZNF143	24955
HCFC1_ZNF143	124280
HCFC1_ZNF143	19135
HCFC1_ZNF143	64341.5
HCFC1_ZNF143	26162.5
HCFC1_ZNF143	207323
HCFC1_ZNF143	26013.5
HCFC1_ZNF143	29997
HCFC1_ZNF143	344704
HCFC1_ZNF143	52519.5
HCFC1_ZNF143	25033
HCFC1_ZNF143	48840.5
HCFC1_ZNF143	13698
HCFC1_ZNF143	55675.5
HCFC1_ZNF143	93427.5
HCFC1_ZNF143	91291.5
HCFC1_ZNF143	80132
HCFC1_ZNF143	15911.5
HCFC1_ZNF143	409203
HCFC1_ZNF143	14038.5
HCFC1_ZNF143	36140.5
HCFC1_ZNF143	114488
HCFC1_ZNF143	98903.5
HCFC1_ZNF143	17488
HCFC1_ZNF143	45780
HCFC1_ZNF143	190158
HCFC1_ZNF143	255787
HCFC1_ZNF143	70119
HCFC1_ZNF143	80690
HCFC1_ZNF143	50246
HCFC1_ZNF143	84723.5
HCFC1_ZNF143	156865
HCFC1_ZNF143	14977.5
HCFC1_ZNF143	79905.5
HCFC1_ZNF143	678578
HCFC1_ZNF143	187504
HCFC1_ZNF143	26529
HCFC1_ZNF143	26174
HCFC1_ZNF143	87466
HCFC1_ZNF143	112068
HCFC1_ZNF143	290391
HCFC1_ZNF143	22767.5
HCFC1_ZNF143	50039
HCFC1_ZNF143	34151.5
HCFC1_ZNF143	60590
HCFC1_ZNF143	20106.5
HCFC1_ZNF143	60874
HCFC1_ZNF143	91785.5
HCFC1_ZNF143	26579.5
HCFC1_ZNF143	316996
HCFC1_ZNF143	63977.5
HCFC1_ZNF143	60089.5
HCFC1_ZNF143	62131.5
HCFC1_ZNF143	153986
HCFC1_ZNF143	87206.5
HCFC1_ZNF143	52008.5
HCFC1_ZNF143	65775
HCFC1_ZNF143	16037
HCFC1_ZNF143	171082
HCFC1_ZNF143	50723
HCFC1_ZNF143	107842
HCFC1_ZNF143	225678
HCFC1_ZNF143	155876
HCFC1_ZNF143	80082.5
HCFC1_ZNF143	569966
HCFC1_ZNF143	121350
HCFC1_ZNF143	94450.5
HCFC1_ZNF143	162612
HCFC1_ZNF143	213801
HCFC1_ZNF143	190774
HCFC1_ZNF143	51702
HCFC1_ZNF143	38026
HCFC1_ZNF143	81212
HCFC1_ZNF143	426448
HCFC1_ZNF143	47425.5
HCFC1_ZNF143	162684
HCFC1_ZNF143	176226
HCFC1_ZNF143	109210
HCFC1_ZNF143	76686.5
HCFC1_ZNF143	47079
HCFC1_ZNF143	470337
HCFC1_ZNF143	175242
HCFC1_ZNF143	396232
HCFC1_ZNF143	580646
HCFC1_ZNF143	147281
HCFC1_ZNF143	186532
HCFC1_ZNF143	145608
HCFC1_ZNF143	152715
HCFC1_ZNF143	235222
HCFC1_ZNF143	57422.5
HCFC1_ZNF143	39828
HCFC1_ZNF143	66848
HCFC1_ZNF143	53216
HCFC1_ZNF143	31367.5
HCFC1_ZNF143	133253
HCFC1_ZNF143	309224
HCFC1_ZNF143	110133
HCFC1_ZNF143	56578
HCFC1_ZNF143	33384.5
HCFC1_ZNF143	122450
HCFC1_ZNF143	21285.5
HCFC1_ZNF143	574976
HCFC1_ZNF143	209306
HCFC1_ZNF143	274404
HCFC1_ZNF143	19936.5
HCFC1_ZNF143	352705
HCFC1_ZNF143	131550
HCFC1_ZNF143	109234
HCFC1_ZNF143	19087
HCFC1_ZNF143	17827.5
HCFC1_ZNF143	25780
HCFC1_ZNF143	17838.5
HCFC1_ZNF143	15439.5
HCFC1_ZNF143	11500.5
HCFC1_ZNF143	12100
HCFC1_ZNF143	26718.5
HCFC1_ZNF143	26379
HCFC1_ZNF143	30610.5
HCFC1_ZNF143	12857
HCFC1_ZNF143	18197.5
HCFC1_ZNF143	18293
HCFC1_ZNF143	11988
HCFC1_ZNF143	45593
HCFC1_ZNF143	45073.5
HCFC1_ZNF143	15879.5
HCFC1_ZNF143	22273
HCFC1_ZNF143	13548.5
HCFC1_ZNF143	31707
HCFC1_ZNF143	36901
HCFC1_ZNF143	69272
HCFC1_ZNF143	22309
HCFC1_ZNF143	47572
HCFC1_ZNF143	44582
HCFC1_ZNF143	23233.5
HCFC1_ZNF143	17622
HCFC1_ZNF143	12875.5
HCFC1_ZNF143	116687
HCFC1_ZNF143	17744
HCFC1_ZNF143	136488
HCFC1_ZNF143	40082.5
HCFC1_ZNF143	39130
HCFC1_ZNF143	48209.5
HCFC1_ZNF143	136219
HCFC1_ZNF143	13493
HCFC1_ZNF143	11870
HCFC1_ZNF143	14961.5
HCFC1_ZNF143	35703.5
HCFC1_ZNF143	45757.5
HCFC1_ZNF143	13155
HCFC1_ZNF143	200273
HCFC1_ZNF143	55212
HCFC1_ZNF143	19026.5
HCFC1_ZNF143	195060
HCFC1_ZNF143	22677.5
HCFC1_ZNF143	35352.5
HCFC1_ZNF143	51929
HCFC1_ZNF143	21748.5
HCFC1_ZNF143	45510
HCFC1_ZNF143	45229.5
HCFC1_ZNF143	51761
HCFC1_ZNF143	34000.5
HCFC1_ZNF143	26642
HCFC1_ZNF143	16773.5
HCFC1_ZNF143	136652
HCFC1_ZNF143	19139.5
HCFC1_ZNF143	117290
HCFC1_ZNF143	23751.5
HCFC1_ZNF143	37046.5
HCFC1_ZNF143	21077
HCFC1_ZNF143	164046
HCFC1_ZNF143	14763.5
HCFC1_ZNF143	11059
HCFC1_ZNF143	25074.5
HCFC1_ZNF143	14029.5
HCFC1_ZNF143	10895
HCFC1_ZNF143	25582
HCFC1_ZNF143	19300.5
HCFC1_ZNF143	16983.5
HCFC1_ZNF143	14722
HCFC1_ZNF143	127979
HCFC1_ZNF143	24845.5
HCFC1_ZNF143	61324.5
HCFC1_ZNF143	14780.5
HCFC1_ZNF143	13320
HCFC1_ZNF143	44491.5
HCFC1_ZNF143	16820
HCFC1_ZNF143	102088
HCFC1_ZNF143	27619
HCFC1_ZNF143	51982.5
HCFC1_ZNF143	14149.5
HCFC1_ZNF143	28284
HCFC1_ZNF143	55884
HCFC1_ZNF143	110350
HCFC1_ZNF143	19006.5
HCFC1_ZNF143	11307
HCFC1_ZNF143	25116.5
HCFC1_ZNF143	17365.5
HCFC1_ZNF143	80244
HCFC1_ZNF143	20735.5
HCFC1_ZNF143	242776
HCFC1_ZNF143	34607.5
HCFC1_ZNF143	27247.5
HCFC1_ZNF143	12093.5
HCFC1_ZNF143	65419.5
HCFC1_ZNF143	19590.5
HCFC1_ZNF143	37343.5
HCFC1_ZNF143	22150
HCFC1_ZNF143	14757.5
HCFC1_ZNF143	15256.5
HCFC1_ZNF143	32204
HCFC1_ZNF143	106328
HCFC1_ZNF143	34206
HCFC1_ZNF143	27495
HCFC1_ZNF143	42798
HCFC1_ZNF143	49744
HCFC1_ZNF143	105576
HCFC1_ZNF143	12884.5
HCFC1_ZNF143	12452
HCFC1_ZNF143	18349.5
HCFC1_ZNF143	131598
HCFC1_ZNF143	26398
HCFC1_ZNF143	24469
HCFC1_ZNF143	63686
HCFC1_ZNF143	145206
HCFC1_ZNF143	11708
HCFC1_ZNF143	34672
HCFC1_ZNF143	31605
HCFC1_ZNF143	61681
HCFC1_ZNF143	84502.5
HCFC1_ZNF143	47075
HCFC1_ZNF143	21908.5
HCFC1_ZNF143	14493
HCFC1_ZNF143	11858
HCFC1_ZNF143	11576.5
HCFC1_ZNF143	28617.5
HCFC1_ZNF143	32889.5
HCFC1_ZNF143	12205
HCFC1_ZNF143	25538
HCFC1_ZNF143	49698.5
HCFC1_ZNF143	17437
HCFC1_ZNF143	20419.5
HCFC1_ZNF143	54764.5
HCFC1_ZNF143	59222
HCFC1_ZNF143	82660
HCFC1_ZNF143	138484
HCFC1_ZNF143	23968
HCFC1_ZNF143	55765.5
HCFC1_ZNF143	22602
HCFC1_ZNF143	28891
HCFC1_ZNF143	31696.5
HCFC1_ZNF143	15783
HCFC1_ZNF143	37730
HCFC1_ZNF143	48475.5
HCFC1_ZNF143	13095.5
HCFC1_ZNF143	37476.5
HCFC1_ZNF143	13092.5
HCFC1_ZNF143	35295.5
HCFC1_ZNF143	73637.5
HCFC1_ZNF143	37772
HCFC1_ZNF143	43343.5
HCFC1_ZNF143	16407
HCFC1_ZNF143	44973.5
HCFC1_ZNF143	59721
HCFC1_ZNF143	87021.5
HCFC1_ZNF143	180608
HCFC1_ZNF143	20680.5
HCFC1_ZNF143	104520
HCFC1_ZNF143	48934.5
HCFC1_ZNF143	78172
HCFC1_ZNF143	17349.5
HCFC1_ZNF143	64696.5
HCFC1_ZNF143	64268.5
HCFC1_ZNF143	27282
HCFC1_ZNF143	242438
HCFC1_ZNF143	42477.5
HCFC1_ZNF143	33295
HCFC1_ZNF143	63353
HCFC1_ZNF143	13313
HCFC1_ZNF143	68560
HCFC1_ZNF143	73613
HCFC1_ZNF143	113172
HCFC1_ZNF143	30613
HCFC1_ZNF143	47550.5
HCFC1_ZNF143	297590
HCFC1_ZNF143	19810.5
HCFC1_ZNF143	64623.5
HCFC1_ZNF143	62776.5
HCFC1_ZNF143	354130
HCFC1_ZNF143	16957
HCFC1_ZNF143	32595
HCFC1_ZNF143	30004
HCFC1_ZNF143	51635
HCFC1_ZNF143	38819
HCFC1_ZNF143	111794
HCFC1_ZNF143	33971
HCFC1_ZNF143	130863
HCFC1_ZNF143	599394
HCFC1_ZNF143	54037
HCFC1_ZNF143	74438.5
HCFC1_ZNF143	33538.5
HCFC1_ZNF143	92368
HCFC1_ZNF143	20717.5
HCFC1_ZNF143	70632
HCFC1_ZNF143	62348.5
HCFC1_ZNF143	53043
HCFC1_ZNF143	70496
HCFC1_ZNF143	18978.5
HCFC1_ZNF143	123771
HCFC1_ZNF143	18311
HCFC1_ZNF143	28498
HCFC1_ZNF143	45156.5
HCFC1_ZNF143	50144
HCFC1_ZNF143	384286
HCFC1_ZNF143	51396.5
HCFC1_ZNF143	25451.5
HCFC1_ZNF143	64488.5
HCFC1_ZNF143	36389
HCFC1_ZNF143	82956.5
HCFC1_ZNF143	26136
HCFC1_ZNF143	21199.5
HCFC1_ZNF143	116698
HCFC1_ZNF143	171569
HCFC1_ZNF143	21689
HCFC1_ZNF143	210760
HCFC1_ZNF143	72393
HCFC1_ZNF143	292446
HCFC1_ZNF143	357878
HCFC1_ZNF143	41216.5
HCFC1_ZNF143	11072.5
HCFC1_ZNF143	47061.5
HCFC1_ZNF143	114273
HCFC1_ZNF143	41447.5
HCFC1_ZNF143	60929.5
HCFC1_ZNF143	71506
HCFC1_ZNF143	177600
HCFC1_ZNF143	29139
HCFC1_ZNF143	93703
HCFC1_ZNF143	174890
HCFC1_ZNF143	233584
HCFC1_ZNF143	13278
HCFC1_ZNF143	14060.5
HCFC1_ZNF143	49190
HCFC1_ZNF143	158871
HCFC1_ZNF143	86889.5
HCFC1_ZNF143	26790.5
HCFC1_ZNF143	209402
HCFC1_ZNF143	75314
HCFC1_ZNF143	20755
HCFC1_ZNF143	56721
HCFC1_ZNF143	58379
HCFC1_ZNF143	37894.5
HCFC1_ZNF143	46371
HCFC1_ZNF143	86266.5
HCFC1_ZNF143	18552
HCFC1_ZNF143	37138.5
HCFC1_ZNF143	196252
HCFC1_ZNF143	44088
HCFC1_ZNF143	100328
HCFC1_ZNF143	147288
HCFC1_ZNF143	86663.5
HCFC1_ZNF143	49331.5
HCFC1_ZNF143	122022
HCFC1_ZNF143	552150
HCFC1_ZNF143	19786.5
HCFC1_ZNF143	36645.5
HCFC1_ZNF143	14518.5
HCFC1_ZNF143	56176
HCFC1_ZNF143	98129.5
HCFC1_ZNF143	50321
HCFC1_ZNF143	18353.5
HCFC1_ZNF143	14695
HCFC1_ZNF143	14899
HCFC1_ZNF143	71525
HCFC1_ZNF143	21806
HCFC1_ZNF143	47167.5
HCFC1_ZNF143	40662
HCFC1_ZNF143	151972
HCFC1_ZNF143	100760
HCFC1_ZNF143	92549.5
HCFC1_ZNF143	288972
HCFC1_ZNF143	27920.5
HCFC1_ZNF143	18801.5
HCFC1_ZNF143	46665.5
HCFC1_ZNF143	25019
HCFC1_ZNF143	253226
HCFC1_ZNF143	338498
HCFC1_ZNF143	32628.5
HCFC1_ZNF143	147469
HCFC1_ZNF143	71169.5
HCFC1_ZNF143	12482.5
HCFC1_ZNF143	330086
HCFC1_ZNF143	91036.5
HCFC1_ZNF143	105023
HCFC1_ZNF143	237731
HCFC1_ZNF143	130170
HCFC1_ZNF143	29786.5
HCFC1_ZNF143	89374
HCFC1_ZNF143	78247
HCFC1_ZNF143	82345.5
HCFC1_ZNF143	37529
HCFC1_ZNF143	53052
HCFC1_ZNF143	68305.5
HCFC1_ZNF143	132570
HCFC1_ZNF143	41772.5
HCFC1_ZNF143	91724
HCFC1_ZNF143	128906
HCFC1_ZNF143	215514
HCFC1_ZNF143	43917
HCFC1_ZNF143	107129
HCFC1_ZNF143	69506.5
HCFC1_ZNF143	320030
HCFC1_ZNF143	53823
HCFC1_ZNF143	286435
HCFC1_ZNF143	102868
HCFC1_ZNF143	117719
HCFC1_ZNF143	188750
HCFC1_ZNF143	55277.5
HCFC1_ZNF143	453990
HCFC1_ZNF143	44083
HCFC1_ZNF143	43588
HCFC1_ZNF143	467250
HCFC1_ZNF143	59726.5
HCFC1_ZNF143	74725.5
HCFC1_ZNF143	60520
HCFC1_ZNF143	88680
HCFC1_ZNF143	158478
HCFC1_ZNF143	385280
HCFC1_ZNF143	35922.5
HCFC1_ZNF143	32423
HCFC1_ZNF143	57838.5
HCFC1_ZNF143	99219.5
HCFC1_ZNF143	95533
HCFC1_ZNF143	75898
HCFC1_ZNF143	46928
HCFC1_ZNF143	176952
HCFC1_ZNF143	162090
HCFC1_ZNF143	21239.5
HCFC1_ZNF143	60360.5
HCFC1_ZNF143	121638
HCFC1_ZNF143	62193
HCFC1_ZNF143	73335.5
HCFC1_ZNF143	62721.5
HCFC1_ZNF143	52003
HCFC1_ZNF143	68023.5
HCFC1_ZNF143	33323
HCFC1_ZNF143	34151
HCFC1_ZNF143	166768
HCFC1_ZNF143	69061
HCFC1_ZNF143	34249
HCFC1_ZNF143	339090
HCFC1_ZNF143	124668
HCFC1_ZNF143	75255.5
HCFC1_ZNF143	49444.5
HCFC1_ZNF143	35065
HCFC1_ZNF143	40841
HCFC1_ZNF143	255838
HCFC1_ZNF143	134298
HCFC1_ZNF143	105584
HCFC1_ZNF143	309900
HCFC1_ZNF143	247640
HCFC1_ZNF143	102066
HCFC1_ZNF143	71455
HCFC1_ZNF143	200904
HCFC1_ZNF143	164412
HCFC1_ZNF143	133278
HCFC1_ZNF143	51165.5
HCFC1_ZNF143	240432
HCFC1_ZNF143	177172
HCFC1_ZNF143	145891
HCFC1_ZNF143	54079.5
HCFC1_ZNF143	60872.5
HCFC1_ZNF143	61413
HCFC1_ZNF143	36708
HCFC1_ZNF143	81901.5
HCFC1_ZNF143	52958.5
HCFC1_ZNF143	102504
HCFC1_ZNF143	184182
HCFC1_ZNF143	126147
HCFC1_ZNF143	25331
HCFC1_ZNF143	42350.5
HCFC1_ZNF143	161081
HCFC1_ZNF143	124040
HCFC1_ZNF143	123803
HCFC1_ZNF143	174516
HCFC1_ZNF143	79833.5
HCFC1_ZNF143	91823
HCFC1_ZNF143	61517.5
HCFC1_ZNF143	88893
HCFC1_ZNF143	81304.5
HCFC1_ZNF143	25874
HCFC1_ZNF143	169004
HCFC1_ZNF143	245732
HCFC1_ZNF143	433784
HCFC1_ZNF143	24084.5
HCFC1_ZNF143	26924.5
HCFC1_ZNF143	58077
HCFC1_ZNF143	36307.5
HCFC1_ZNF143	89761.5
HCFC1_ZNF143	146304
HCFC1_ZNF143	78734
HCFC1_ZNF143	117650
HCFC1_ZNF143	163397
HCFC1_ZNF143	50412
HCFC1_ZNF143	75301.5
HCFC1_ZNF143	136718
HCFC1_ZNF143	62445.5
HCFC1_ZNF143	108684
HCFC1_ZNF143	49552.5
HCFC1_ZNF143	108784
HCFC1_ZNF143	173076
HCFC1_ZNF143	88087.5
HCFC1_ZNF143	76585
HCFC1_ZNF143	210872
HCFC1_ZNF143	12990
HCFC1_ZNF143	64454
HCFC1_ZNF143	272733
HCFC1_ZNF143	29752
HCFC1_ZNF143	92418.5
HCFC1_ZNF143	183480
HCFC1_ZNF143	89592
HCFC1_ZNF143	146234
HCFC1_ZNF143	93579.5
HCFC1_ZNF143	87892.5
HCFC1_ZNF143	131431
HCFC1_ZNF143	23208
HCFC1_ZNF143	61845.5
HCFC1_ZNF143	25080
HCFC1_ZNF143	28732.5
HCFC1_ZNF143	14340.5
HCFC1_ZNF143	19325
HCFC1_ZNF143	117684
HCFC1_ZNF143	25535
HCFC1_ZNF143	11872.5
HCFC1_ZNF143	24741
HCFC1_ZNF143	18763
HCFC1_ZNF143	25554
HCFC1_ZNF143	14193.5
HCFC1_ZNF143	189856
HCFC1_ZNF143	12194.5
HCFC1_ZNF143	17408
HCFC1_ZNF143	16697.5
HCFC1_ZNF143	13002
HCFC1_ZNF143	39194
HCFC1_ZNF143	85257
HCFC1_ZNF143	40915.5
HCFC1_ZNF143	11761
HCFC1_ZNF143	41824.5
HCFC1_ZNF143	11000
HCFC1_ZNF143	86799
HCFC1_ZNF143	14590.5
HCFC1_ZNF143	117444
HCFC1_ZNF143	11847
HCFC1_ZNF143	110496
HCFC1_ZNF143	12772
HCFC1_ZNF143	13508
HCFC1_ZNF143	112815
HCFC1_ZNF143	14480
HCFC1_ZNF143	26551.5
HCFC1_ZNF143	54548
HCFC1_ZNF143	31121.5
HCFC1_ZNF143	34629
HCFC1_ZNF143	29091
HCFC1_ZNF143	20935
HCFC1_ZNF143	83579
HCFC1_ZNF143	12810
HCFC1_ZNF143	16564
HCFC1_ZNF143	27364.5
HCFC1_ZNF143	19339.5
HCFC1_ZNF143	13872.5
HCFC1_ZNF143	111928
HCFC1_ZNF143	39858
HCFC1_ZNF143	25927.5
HCFC1_ZNF143	22457
HCFC1_ZNF143	27933.5
HCFC1_ZNF143	12171
HCFC1_ZNF143	31981.5
HCFC1_ZNF143	148115
HCFC1_ZNF143	26972
HCFC1_ZNF143	55455
HCFC1_ZNF143	187244
HCFC1_ZNF143	26142
HCFC1_ZNF143	44447
HCFC1_ZNF143	33022
HCFC1_ZNF143	17300.5
HCFC1_ZNF143	11995
HCFC1_ZNF143	20973.5
HCFC1_ZNF143	16466.5
HCFC1_ZNF143	85994
HCFC1_ZNF143	51861
HCFC1_ZNF143	74767
HCFC1_ZNF143	257242
HCFC1_ZNF143	13676
HCFC1_ZNF143	83102.5
HCFC1_ZNF143	92553.5
HCFC1_ZNF143	148067
HCFC1_ZNF143	315913
HCFC1_ZNF143	114822
HCFC1_ZNF143	37128.5
HCFC1_ZNF143	31849
HCFC1_ZNF143	121202
HCFC1_ZNF143	117705
HCFC1_ZNF143	19837
HCFC1_ZNF143	45929.5
HCFC1_ZNF143	429888
HCFC1_ZNF143	12614.5
HCFC1_ZNF143	292166
HCFC1_ZNF143	242699
HCFC1_ZNF143	109087
HCFC1_ZNF143	249056
HCFC1_ZNF143	113966
HCFC1_ZNF143	18246
HCFC1_ZNF143	36134.5
HCFC1_ZNF143	82258.5
HCFC1_ZNF143	58998.5
HCFC1_ZNF143	21893
HCFC1_ZNF143	22981.5
HCFC1_ZNF143	26375
HCFC1_ZNF143	79121.5
HCFC1_ZNF143	55026
HCFC1_ZNF143	53578.5
HCFC1_ZNF143	180571
HCFC1_ZNF143	23149.5
HCFC1_ZNF143	146456
HCFC1_ZNF143	46541
HCFC1_ZNF143	28773
HCFC1_ZNF143	55397.5
HCFC1_ZNF143	100748
HCFC1_ZNF143	84325
HCFC1_ZNF143	156975
HCFC1_ZNF143	97997.5
HCFC1_ZNF143	101212
HCFC1_ZNF143	86846.5
HCFC1_ZNF143	66811.5
HCFC1_ZNF143	82736.5
HCFC1_ZNF143	59812.5
HCFC1_ZNF143	150176
HCFC1_ZNF143	53560
HCFC1_ZNF143	31720
HCFC1_ZNF143	221592
HCFC1_ZNF143	120497
HCFC1_ZNF143	112882
HCFC1_ZNF143	61019
HCFC1_ZNF143	64490.5
HCFC1_ZNF143	385762
HCFC1_ZNF143	110674
HCFC1_ZNF143	127182
HCFC1_ZNF143	24620
HCFC1_ZNF143	975710
HCFC1_ZNF143	729532
HCFC1_ZNF143	43680
HCFC1_ZNF143	204186
HCFC1_ZNF143	95169
HCFC1_ZNF143	66693.5
HCFC1_ZNF143	63820.5
HCFC1_ZNF143	97837.5
HCFC1_ZNF143	22362
HCFC1_ZNF143	31849.5
HCFC1_ZNF143	55709
HCFC1_ZNF143	49996.5
HCFC1_ZNF143	102614
HCFC1_ZNF143	289144
HCFC1_ZNF143	193040
HCFC1_ZNF143	28471
HCFC1_ZNF143	147052
HCFC1_ZNF143	78076
HCFC1_ZNF143	97550.5
HCFC1_ZNF143	155593
HCFC1_ZNF143	215468
HCFC1_ZNF143	88636.5
HCFC1_ZNF143	224292
HCFC1_ZNF143	98298.5
HCFC1_ZNF143	54533
HCFC1_ZNF143	181157
HCFC1_ZNF143	81927
HCFC1_ZNF143	159692
HCFC1_ZNF143	211978
HCFC1_ZNF143	71390.5
HCFC1_ZNF143	26492
HCFC1_ZNF143	117184
HCFC1_ZNF143	313016
HCFC1_ZNF143	321996
HCFC1_ZNF143	27433.5
HCFC1_ZNF143	225118
HCFC1_ZNF143	196433
HCFC1_ZNF143	71367.5
HCFC1_ZNF143	38822.5
HCFC1_ZNF143	36835
HCFC1_ZNF143	50705
HCFC1_ZNF143	76554.5
HCFC1_ZNF143	125964
HCFC1_ZNF143	211708
HCFC1_ZNF143	47439.5
HCFC1_ZNF143	350354
HCFC1_ZNF143	567916
HCFC1_ZNF143	103674
HCFC1_ZNF143	441266
HCFC1_ZNF143	39933.5
HCFC1_ZNF143	31282.5
HCFC1_ZNF143	287530
HCFC1_ZNF143	36956.5
HCFC1_ZNF143	111118
HCFC1_ZNF143	99565
HCFC1_ZNF143	62669
HCFC1_ZNF143	355994
HCFC1_ZNF143	191386
HCFC1_ZNF143	127776
HCFC1_ZNF143	101176
HCFC1_ZNF143	76650
HCFC1_ZNF143	107080
HCFC1_ZNF143	37474.5
HCFC1_ZNF143	225348
HCFC1_ZNF143	129247
HCFC1_ZNF143	71111.5
HCFC1_ZNF143	184284
HCFC1_ZNF143	61131.5
HCFC1_ZNF143	12800
HCFC1_ZNF143	37119.5
HCFC1_ZNF143	101980
HCFC1_ZNF143	18726.5
HCFC1_ZNF143	39987
HCFC1_ZNF143	15508.5
HCFC1_ZNF143	79987
HCFC1_ZNF143	15047.5
HCFC1_ZNF143	13332
HCFC1_ZNF143	180146
HCFC1_ZNF143	14723
HCFC1_ZNF143	11294
HCFC1_ZNF143	97826
HCFC1_ZNF143	28609
HCFC1_ZNF143	13371.5
HCFC1_ZNF143	34076
HCFC1_ZNF143	104292
HCFC1_ZNF143	26945.5
HCFC1_ZNF143	77640
HCFC1_ZNF143	18904.5
HCFC1_ZNF143	24392
HCFC1_ZNF143	77465
HCFC1_ZNF143	14034
HCFC1_ZNF143	47943
HCFC1_ZNF143	30584.5
HCFC1_ZNF143	26721
HCFC1_ZNF143	67593
HCFC1_ZNF143	21502.5
HCFC1_ZNF143	145702
HCFC1_ZNF143	20663.5
HCFC1_ZNF143	14281
HCFC1_ZNF143	11534.5
HCFC1_ZNF143	117748
HCFC1_ZNF143	82501
HCFC1_ZNF143	86994
HCFC1_ZNF143	68313.5
HCFC1_ZNF143	11011.5
HCFC1_ZNF143	18167
HCFC1_ZNF143	33633.5
HCFC1_ZNF143	19878
HCFC1_ZNF143	128726
HCFC1_ZNF143	11991
HCFC1_ZNF143	390110
HCFC1_ZNF143	26659.5
HCFC1_ZNF143	33200
HCFC1_ZNF143	487455
HCFC1_ZNF143	17687.5
HCFC1_ZNF143	36620
HCFC1_ZNF143	15706
HCFC1_ZNF143	18640
HCFC1_ZNF143	20754.5
HCFC1_ZNF143	16210
HCFC1_ZNF143	16073.5
HCFC1_ZNF143	13970.5
HCFC1_ZNF143	141982
HCFC1_ZNF143	20398.5
HCFC1_ZNF143	30694
HCFC1_ZNF143	57191
HCFC1_ZNF143	13151.5
HCFC1_ZNF143	12948
HCFC1_ZNF143	12832
HCFC1_ZNF143	199842
HCFC1_ZNF143	126000
HCFC1_ZNF143	21780
HCFC1_ZNF143	38753.5
HCFC1_ZNF143	21009
HCFC1_ZNF143	22089.5
HCFC1_ZNF143	100745
HCFC1_ZNF143	15389.5
HCFC1_ZNF143	22184
HCFC1_ZNF143	58116
HCFC1_ZNF143	27882
HCFC1_ZNF143	18732
HCFC1_ZNF143	88862
HCFC1_ZNF143	142175
HCFC1_ZNF143	23883
HCFC1_ZNF143	35570.5
HCFC1_ZNF143	110408
HCFC1_ZNF143	28360
HCFC1_ZNF143	38487.5
HCFC1_ZNF143	39389.5
HCFC1_ZNF143	17826
HCFC1_ZNF143	89265.5
HCFC1_ZNF143	18509.5
HCFC1_ZNF143	37256
HCFC1_ZNF143	49413.5
HCFC1_ZNF143	55411
HCFC1_ZNF143	35158.5
HCFC1_ZNF143	17298
HCFC1_ZNF143	15551
HCFC1_ZNF143	31420.5
HCFC1_ZNF143	43988
HCFC1_ZNF143	12959
[truncated: 12,509 more rows]

[truncated: 20 more sheets: Fig. 3f, Fig. 4c, Fig. 5b-genomic regions, Fig. 5b-shControl, Fig. 5b-shCTCF, Fig. 5b-shRAD21, Fig. 5b-shCTCFshRAD21, Fig. 5b-shHCFC1, Fig. 5b-shZNF143, Fig. 5b-shHCFC1shZNF143, Supplementary Fig. 1e, Supplementary Fig. 1f-overlap, Supplementary Fig. 1f-unique, Supplementary Fig. 5e, Supplementary Fig. 5g, Supplementary Fig. 5i, Supplementary Fig. 8b-p per e, Supplementary Fig. 8b-e per p, Supplementary Fig. 9b, Supplementary Fig. 12a]
